# Supplementary material for: Genome Wide Association Studies with Different Weighting Approaches Reveals Genomic Windows Associated with Meat Quality Traits in Beef Cattle
Source: Genes (Basel). 2026 Mar 28;17(4):385. doi: 10.3390/genes17040385 (PMC13116000; doi:10.3390/genes17040385)
Supplement: Supplementary file 1 [file genes-17-00385-s001.zip]

Archive with 14 entries (13 files):
- Supplementary Materials/
- Supplementary Materials/Sumplementary_Table_S10_CC_REA.xlsx
- Supplementary Materials/Sumplementary_Table_S11_CC_SFT.xlsx
- Supplementary Materials/Sumplementary_Table_S12_MF_REA.xlsx
- Supplementary Materials/Sumplementary_Table_S13_MF_SFT.xlsx
- Supplementary Materials/Sumplementary_Table_S4_KEGG_REA.xlsx
- Supplementary Materials/Sumplementary_Table_S6_MESH_REA.xlsx
- Supplementary Materials/Sumplementary_Table_S7_MESH_SFT.xlsx
- Supplementary Materials/Sumplementary_Table_S8_BP_REA.xlsx
- Supplementary Materials/Sumplementary_Table_S9_BP_SFT.xlsx
- Supplementary Materials/Supplementary _Table_ S3_Genes_Distribution.docx
- Supplementary Materials/Supplementary_Table_S1.docx
- Supplementary Materials/Supplementary_Table_S2.docx
- Supplementary Materials/Supplementary_Table_S5_KEGG_SFT.xlsx
