# Supplementary material for: Genome Wide Association Studies with Different Weighting Approaches Reveals Genomic Windows Associated with Meat Quality Traits in Beef Cattle
Source: Genes (Basel). 2026 Mar 28;17(4):385. doi: 10.3390/genes17040385 (PMC13116000; doi:10.3390/genes17040385)
Supplement: Supplementary file 1 [file genes-17-00385-s001.zip › Supplementary Materials/Sumplementary_Table_S10_CC_REA.xlsx]

## Sheet: Sheet1
Table S10 - GO Enrichment analysis for cellular component process for Ribeye Area (REA) trait.
GWAS	ID	Description	Gene_Ratio	Bg_Ratio	Rich_Factor	Fold_Enrichment	zScore	p-value	p.adjust	q-value	Gene_ID	Count
UM	GO:0008076	voltage-gated potassium channel complex	2/35	39/12460	0.0512821	18.2564	5.72838	0.00532164	0.16153	0.139116	KCNIP1/KCNMB1	2
UM	GO:0034705	potassium channel complex	2/35	44/12460	0.0454545	16.1818	5.3541	0.00673449	0.16153	0.139116	KCNIP1/KCNMB1	2
UM	GO:0005814	centriole	2/35	46/12460	0.0434783	15.4783	5.22116	0.00734226	0.16153	0.139116	SDCCAG8/CEP170	2
UM	GO:0010008	endosome membrane	2/35	75/12460	0.0266667	9.49333	3.91551	0.0187113	0.208746	0.179781	RAB11FIP4/PXK	2
UM	GO:0030677	ribonuclease P complex	1/35	10/12460	0.1	35.6	5.80923	0.0277474	0.208746	0.179781	RPP14	1
UM	GO:0031312	extrinsic component of organelle membrane	1/35	11/12460	0.0909091	32.3636	5.5231	0.0304806	0.208746	0.179781	PXK	1
UM	GO:0030496	midbody	1/35	14/12460	0.0714286	25.4286	4.85372	0.0386356	0.208746	0.179781	RAB11FIP4	1
UM	GO:0034703	cation channel complex	2/35	112/12460	0.0178571	6.35714	3.02254	0.0392991	0.208746	0.179781	KCNIP1/KCNMB1	2
UM	GO:1902555	endoribonuclease complex	1/35	17/12460	0.0588235	20.9412	4.36657	0.046724	0.208746	0.179781	RPP14	1
UM	GO:0005902	microvillus	1/35	18/12460	0.0555556	19.7778	4.23119	0.0494054	0.208746	0.179781	MYO1G	1
UM	GO:1902710	GABA receptor complex	1/35	18/12460	0.0555556	19.7778	4.23119	0.0494054	0.208746	0.179781	GABRP	1
UM	GO:1902711	GABA-A receptor complex	1/35	18/12460	0.0555556	19.7778	4.23119	0.0494054	0.208746	0.179781	GABRP	1
UM	GO:0034702	monoatomic ion channel complex	2/35	130/12460	0.0153846	5.47692	2.72331	0.0513848	0.208746	0.179781	KCNIP1/KCNMB1	2
UM	GO:1905348	endonuclease complex	1/35	21/12460	0.047619	16.9524	3.88302	0.0574057	0.208746	0.179781	RPP14	1
UM	GO:0032153	cell division site	1/35	25/12460	0.04	14.24	3.51692	0.0679711	0.208746	0.179781	RAB11FIP4	1
UM	GO:1902495	transmembrane transporter complex	2/35	159/12460	0.0125786	4.47799	2.34252	0.0732208	0.208746	0.179781	KCNIP1/KCNMB1	2
UM	GO:1990351	transporter complex	2/35	163/12460	0.0122699	4.3681	2.29724	0.0764356	0.208746	0.179781	KCNIP1/KCNMB1	2
UM	GO:0001725	stress fiber	1/35	29/12460	0.0344828	12.2759	3.22644	0.0784214	0.208746	0.179781	FAM107A	1
UM	GO:0097517	contractile actin filament bundle	1/35	29/12460	0.0344828	12.2759	3.22644	0.0784214	0.208746	0.179781	FAM107A	1
UM	GO:1990204	oxidoreductase complex	1/35	29/12460	0.0344828	12.2759	3.22644	0.0784214	0.208746	0.179781	LOC132342072	1
UM	GO:0042641	actomyosin	1/35	31/12460	0.0322581	11.4839	3.10179	0.0836038	0.208746	0.179781	FAM107A	1
UM	GO:0030139	endocytic vesicle	1/35	32/12460	0.03125	11.125	3.04366	0.0861844	0.208746	0.179781	RAB11FIP4	1
UM	GO:0030659	cytoplasmic vesicle membrane	2/35	175/12460	0.0114286	4.06857	2.16968	0.0863442	0.208746	0.179781	RAB11FIP4/PXK	2
UM	GO:0012506	vesicle membrane	2/35	176/12460	0.0113636	4.04545	2.15956	0.087187	0.208746	0.179781	RAB11FIP4/PXK	2
UM	GO:0048471	perinuclear region of cytoplasm	1/35	33/12460	0.030303	10.7879	2.98806	0.0887579	0.208746	0.179781	OFCC1	1
UM	GO:0098858	actin-based cell projection	1/35	33/12460	0.030303	10.7879	2.98806	0.0887579	0.208746	0.179781	MYO1G	1
UM	GO:0043005	neuron projection	3/35	381/12460	0.00787402	2.80315	1.89717	0.0905233	0.208746	0.179781	CAMK2B/GABRP/FAM107A	3
UM	GO:0005793	endoplasmic reticulum-Golgi intermediate compartment	1/35	34/12460	0.0294118	10.4706	2.9348	0.0913243	0.208746	0.179781	TMED4	1
UM	GO:0032432	actin filament bundle	1/35	35/12460	0.0285714	10.1714	2.8837	0.0938838	0.208746	0.179781	FAM107A	1
UM	GO:0043235	receptor complex	2/35	185/12460	0.0108108	3.84865	2.07177	0.0948844	0.208746	0.179781	RAMP3/GABRP	2
UM	GO:0005643	nuclear pore	1/35	41/12460	0.0243902	8.68293	2.61519	0.109094	0.222337	0.191486	RANBP17	1
UM	GO:0030134	COPII-coated ER to Golgi transport vesicle	1/35	42/12460	0.0238095	8.47619	2.57577	0.111605	0.222337	0.191486	TMED4	1
UM	GO:0055037	recycling endosome	1/35	43/12460	0.0232558	8.27907	2.53764	0.114109	0.222337	0.191486	RAB11FIP4	1
UM	GO:0015630	microtubule cytoskeleton	3/35	423/12460	0.0070922	2.52482	1.69339	0.11464	0.222337	0.191486	KATNAL1/SDCCAG8/CEP170	3
UM	GO:0005815	microtubule organizing center	2/35	214/12460	0.00934579	3.3271	1.82244	0.120921	0.222337	0.191486	SDCCAG8/CEP170	2
UM	GO:0016459	myosin complex	1/35	47/12460	0.0212766	7.57447	2.39662	0.124056	0.222337	0.191486	MYO1G	1
UM	GO:0015629	actin cytoskeleton	2/35	218/12460	0.00917431	3.26606	1.79143	0.124643	0.222337	0.191486	MYO1G/FAM107A	2
UM	GO:0005770	late endosome	1/35	56/12460	0.0178571	6.35714	2.13243	0.146043	0.248324	0.213868	PXK	1
UM	GO:0005768	endosome	2/35	247/12460	0.00809717	2.88259	1.58606	0.152415	0.248324	0.213868	RAB11FIP4/PXK	2
UM	GO:0005769	early endosome	1/35	61/12460	0.0163934	5.83607	2.00951	0.158025	0.248324	0.213868	PXK	1
UM	GO:0005777	peroxisome	1/35	61/12460	0.0163934	5.83607	2.00951	0.158025	0.248324	0.213868	ACOX2	1
UM	GO:0042579	microbody	1/35	61/12460	0.0163934	5.83607	2.00951	0.158025	0.248324	0.213868	ACOX2	1
UM	GO:0000786	nucleosome	1/35	83/12460	0.0120482	4.28916	1.59567	0.208834	0.319953	0.275558	H2AZ2	1
UM	GO:0035770	ribonucleoprotein granule	1/35	85/12460	0.0117647	4.18824	1.56536	0.213302	0.319953	0.275558	TBRG4	1
UM	GO:0098797	plasma membrane protein complex	2/35	316/12460	0.00632911	2.25316	1.19756	0.222373	0.326147	0.280892	KCNIP1/KCNMB1	2
UM	GO:0030135	coated vesicle	1/35	97/12460	0.0103093	3.6701	1.40113	0.239602	0.343777	0.296076	TMED4	1
UM	GO:0005635	nuclear envelope	1/35	104/12460	0.00961538	3.42308	1.31696	0.254547	0.352906	0.303938	RANBP17	1
UM	GO:0005759	mitochondrial matrix	1/35	105/12460	0.00952381	3.39048	1.30552	0.256659	0.352906	0.303938	TBRG4	1
UM	GO:0045202	synapse	2/35	359/12460	0.00557103	1.98329	1.00333	0.26735	0.358087	0.3084	GABRP/FAM107A	2
UM	GO:0032993	protein-DNA complex	1/35	112/12460	0.00892857	3.17857	1.22916	0.271278	0.358087	0.3084	H2AZ2	1
UM	GO:0005874	microtubule	1/35	120/12460	0.00833333	2.96667	1.14892	0.287644	0.372245	0.320594	KATNAL1	1
UM	GO:0005813	centrosome	1/35	140/12460	0.00714286	2.54286	0.974343	0.327012	0.399742	0.344275	SDCCAG8	1
UM	GO:0019898	extrinsic component of membrane	1/35	140/12460	0.00714286	2.54286	0.974343	0.327012	0.399742	0.344275	PXK	1
UM	GO:0099080	supramolecular complex	2/35	416/12460	0.00480769	1.71154	0.783406	0.327061	0.399742	0.344275	TBRG4/KATNAL1	2
UM	GO:0098588	bounding membrane of organelle	2/35	433/12460	0.00461894	1.64434	0.724284	0.344706	0.413647	0.356251	RAB11FIP4/PXK	2
UM	GO:0005730	nucleolus	1/35	172/12460	0.00581395	2.06977	0.749791	0.385644	0.45451	0.391444	DDX56	1
UM	GO:0099513	polymeric cytoskeletal fiber	1/35	244/12460	0.00409836	1.45902	0.384314	0.500001	0.578261	0.498024	KATNAL1	1
UM	GO:0098590	plasma membrane region	1/35	252/12460	0.00396825	1.4127	0.351268	0.51135	0.578261	0.498024	RAB11FIP4	1
UM	GO:0000785	chromatin	1/35	256/12460	0.00390625	1.39062	0.335163	0.51693	0.578261	0.498024	H2AZ2	1
UM	GO:0009986	cell surface	1/35	280/12460	0.00357143	1.27143	0.243803	0.549136	0.604049	0.520234	RAMP3	1
UM	GO:0099081	supramolecular polymer	1/35	299/12460	0.00334448	1.19064	0.177085	0.573143	0.61012	0.525462	KATNAL1	1
UM	GO:0099512	supramolecular fiber	1/35	299/12460	0.00334448	1.19064	0.177085	0.573143	0.61012	0.525462	KATNAL1	1
UM	GO:0031967	organelle envelope	1/35	307/12460	0.00325733	1.15961	0.150284	0.582875	0.610631	0.525902	RANBP17	1
UM	GO:0005794	Golgi apparatus	1/35	419/12460	0.00238663	0.849642	-0.166161	0.698467	0.720294	0.620349	TMED4	1
UM	GO:0005694	chromosome	1/35	440/12460	0.00227273	0.809091	-0.216385	0.716362	0.727383	0.626454	H2AZ2	1
UM	GO:1990904	ribonucleoprotein complex	1/35	461/12460	0.0021692	0.772234	-0.264481	0.733224	0.733224	0.631485	RPP14	1
QM	GO:0005815	microtubule organizing center	6/97	214/12460	0.0280374	3.6015	3.40016	0.00647033	0.325131	0.31306	PDE4DIP/SDCCAG8/CEP170/IFT20/UNC119/CFAP96	6
QM	GO:0005759	mitochondrial matrix	4/97	105/12460	0.0380952	4.89347	3.54875	0.00906343	0.325131	0.31306	WARS2/POLDIP2/ERAL1/PRIMPOL	4
QM	GO:0030659	cytoplasmic vesicle membrane	5/97	175/12460	0.0285714	3.6701	3.15083	0.0117776	0.325131	0.31306	SEC22B/RAB11FIP4/APPL1/SYN2/SNX25	5
QM	GO:0012506	vesicle membrane	5/97	176/12460	0.0284091	3.64925	3.13527	0.012049	0.325131	0.31306	SEC22B/RAB11FIP4/APPL1/SYN2/SNX25	5
QM	GO:0005768	endosome	6/97	247/12460	0.0242915	3.12033	2.9813	0.012602	0.325131	0.31306	VPS41/RAB28/RAB11FIP4/DENND6A/APPL1/SNX25	6
QM	GO:0098588	bounding membrane of organelle	8/97	433/12460	0.0184758	2.37328	2.57626	0.0195084	0.380088	0.365976	SEC22B/KMO/MAP1LC3C/RAB11FIP4/APPL1/SYN2/SLC35B3/SNX25	8
QM	GO:0010008	endosome membrane	3/97	75/12460	0.04	5.13814	3.18386	0.0206249	0.380088	0.365976	RAB11FIP4/APPL1/SNX25	3
QM	GO:0005813	centrosome	4/97	140/12460	0.0285714	3.6701	2.81418	0.0236894	0.381991	0.367809	SDCCAG8/IFT20/UNC119/CFAP96	4
QM	GO:0055037	recycling endosome	2/97	43/12460	0.0465116	5.97459	2.89433	0.0440605	0.519321	0.500039	RAB11FIP4/DENND6A	2
QM	GO:0015630	microtubule cytoskeleton	7/97	423/12460	0.0165485	2.12571	2.08643	0.0467662	0.519321	0.500039	PDE4DIP/SDCCAG8/CEP170/IFT20/UNC119/DNAH12/CFAP96	7
QM	GO:0005814	centriole	2/97	46/12460	0.0434783	5.58494	2.75945	0.049754	0.519321	0.500039	SDCCAG8/CEP170	2
QM	GO:0030133	transport vesicle	3/97	113/12460	0.0265487	3.41027	2.27977	0.0580287	0.519321	0.500039	SEC22B/SYN2/BLOC1S5	3
QM	GO:0000421	autophagosome membrane	1/97	10/12460	0.1	12.8454	3.31917	0.075204	0.519321	0.500039	MAP1LC3C	1
QM	GO:0030658	transport vesicle membrane	2/97	61/12460	0.0327869	4.21159	2.22719	0.0816871	0.519321	0.500039	SEC22B/SYN2	2
QM	GO:0031082	BLOC complex	1/97	11/12460	0.0909091	11.6776	3.13811	0.0824092	0.519321	0.500039	BLOC1S5	1
QM	GO:0031463	Cul3-RING ubiquitin ligase complex	1/97	12/12460	0.0833333	10.7045	2.97905	0.0895589	0.519321	0.500039	TNFAIP1	1
QM	GO:0051233	spindle midzone	1/97	12/12460	0.0833333	10.7045	2.97905	0.0895589	0.519321	0.500039	UNC119	1
QM	GO:0030688	preribosome, small subunit precursor	1/97	13/12460	0.0769231	9.88105	2.83772	0.0966534	0.519321	0.500039	RIOK1	1
QM	GO:0031941	filamentous actin	1/97	13/12460	0.0769231	9.88105	2.83772	0.0966534	0.519321	0.500039	PDLIM3	1
QM	GO:0030496	midbody	1/97	14/12460	0.0714286	9.17526	2.71092	0.103693	0.519321	0.500039	RAB11FIP4	1
QM	GO:0030992	intraciliary transport particle B	1/97	14/12460	0.0714286	9.17526	2.71092	0.103693	0.519321	0.500039	IFT20	1
QM	GO:0031901	early endosome membrane	1/97	14/12460	0.0714286	9.17526	2.71092	0.103693	0.519321	0.500039	SNX25	1
QM	GO:0005689	U12-type spliceosomal complex	1/97	17/12460	0.0588235	7.55609	2.39592	0.124489	0.519321	0.500039	SNRNP48	1
QM	GO:0010494	cytoplasmic stress granule	1/97	17/12460	0.0588235	7.55609	2.39592	0.124489	0.519321	0.500039	NUFIP2	1
QM	GO:0036464	cytoplasmic ribonucleoprotein granule	2/97	79/12460	0.0253165	3.25199	1.77856	0.125946	0.519321	0.500039	PAN3/NUFIP2	2
QM	GO:0012507	ER to Golgi transport vesicle membrane	1/97	18/12460	0.0555556	7.13631	2.30762	0.131314	0.519321	0.500039	SEC22B	1
QM	GO:1905354	exoribonuclease complex	1/97	18/12460	0.0555556	7.13631	2.30762	0.131314	0.519321	0.500039	PAN3	1
QM	GO:0005654	nucleoplasm	5/97	350/12460	0.0142857	1.83505	1.40359	0.137263	0.519321	0.500039	RNF6/PHF12/NUFIP2/SUPT6H/SNRNP48	5
QM	GO:0005912	adherens junction	2/97	84/12460	0.0238095	3.05842	1.67667	0.139087	0.519321	0.500039	MPP4/PDLIM3	2
QM	GO:0035770	ribonucleoprotein granule	2/97	85/12460	0.0235294	3.02244	1.65721	0.141751	0.519321	0.500039	PAN3/NUFIP2	2
QM	GO:0005789	endoplasmic reticulum membrane	4/97	260/12460	0.0153846	1.97621	1.40901	0.144638	0.519321	0.500039	SEC22B/PIGS/SLC35B3/SSR1	4
QM	GO:0030990	intraciliary transport particle	1/97	21/12460	0.047619	6.11684	2.07866	0.151475	0.519321	0.500039	IFT20	1
QM	GO:0042175	nuclear outer membrane-endoplasmic reticulum membrane network	4/97	265/12460	0.0150943	1.93892	1.36844	0.15183	0.519321	0.500039	SEC22B/PIGS/SLC35B3/SSR1	4
QM	GO:0098827	endoplasmic reticulum subcompartment	4/97	267/12460	0.0149813	1.9244	1.35246	0.154746	0.519321	0.500039	SEC22B/PIGS/SLC35B3/SSR1	4
QM	GO:0000139	Golgi membrane	2/97	92/12460	0.0217391	2.79247	1.52849	0.160686	0.519321	0.500039	SEC22B/SLC35B3	2
QM	GO:0005911	cell-cell junction	3/97	180/12460	0.0166667	2.14089	1.36568	0.165167	0.519321	0.500039	MPP4/DSP/PDLIM3	3
QM	GO:0035869	ciliary transition zone	1/97	24/12460	0.0416667	5.35223	1.89035	0.171172	0.519321	0.500039	TMEM237	1
QM	GO:0043235	receptor complex	3/97	185/12460	0.0162162	2.08303	1.31456	0.174706	0.519321	0.500039	NOTCH2/FLT3/FLT1	3
QM	GO:0005776	autophagosome	1/97	25/12460	0.04	5.13814	1.8345	0.177637	0.519321	0.500039	MAP1LC3C	1
QM	GO:0032153	cell division site	1/97	25/12460	0.04	5.13814	1.8345	0.177637	0.519321	0.500039	RAB11FIP4	1
QM	GO:0005635	nuclear envelope	2/97	104/12460	0.0192308	2.47026	1.33364	0.1941	0.519321	0.500039	MTMR6/NUP58	2
QM	GO:0042383	sarcolemma	1/97	28/12460	0.0357143	4.58763	1.68338	0.196734	0.519321	0.500039	CACNA2D1	1
QM	GO:0001725	stress fiber	1/97	29/12460	0.0344828	4.42943	1.6377	0.203001	0.519321	0.500039	PDLIM3	1
QM	GO:0005891	voltage-gated calcium channel complex	1/97	29/12460	0.0344828	4.42943	1.6377	0.203001	0.519321	0.500039	CACNA2D1	1
QM	GO:0097517	contractile actin filament bundle	1/97	29/12460	0.0344828	4.42943	1.6377	0.203001	0.519321	0.500039	PDLIM3	1
QM	GO:0042641	actomyosin	1/97	31/12460	0.0322581	4.14366	1.55226	0.215391	0.519321	0.500039	PDLIM3	1
QM	GO:0031967	organelle envelope	4/97	307/12460	0.0130293	1.67366	1.05861	0.217051	0.519321	0.500039	MTMR6/NUP58/KMO/SLC25A4	4
QM	GO:0030139	endocytic vesicle	1/97	32/12460	0.03125	4.01418	1.5122	0.221514	0.519321	0.500039	RAB11FIP4	1
QM	GO:0099080	supramolecular complex	5/97	416/12460	0.0120192	1.54391	0.99944	0.223352	0.519321	0.500039	FLACC1/PAN3/NUFIP2/DSP/PDLIM3	5
QM	GO:0030672	synaptic vesicle membrane	1/97	33/12460	0.030303	3.89253	1.47373	0.22759	0.519321	0.500039	SYN2	1
QM	GO:0048471	perinuclear region of cytoplasm	1/97	33/12460	0.030303	3.89253	1.47373	0.22759	0.519321	0.500039	OFCC1	1
QM	GO:0099501	exocytic vesicle membrane	1/97	33/12460	0.030303	3.89253	1.47373	0.22759	0.519321	0.500039	SYN2	1
QM	GO:0005793	endoplasmic reticulum-Golgi intermediate compartment	1/97	34/12460	0.0294118	3.77805	1.43674	0.23362	0.519321	0.500039	SEC22B	1
QM	GO:0016592	mediator complex	1/97	34/12460	0.0294118	3.77805	1.43674	0.23362	0.519321	0.500039	CDK8	1
QM	GO:0030018	Z disc	1/97	35/12460	0.0285714	3.6701	1.40113	0.239602	0.519321	0.500039	PDLIM3	1
QM	GO:0032432	actin filament bundle	1/97	35/12460	0.0285714	3.6701	1.40113	0.239602	0.519321	0.500039	PDLIM3	1
QM	GO:0036126	sperm flagellum	1/97	35/12460	0.0285714	3.6701	1.40113	0.239602	0.519321	0.500039	FLACC1	1
QM	GO:0097729	9+2 motile cilium	1/97	35/12460	0.0285714	3.6701	1.40113	0.239602	0.519321	0.500039	FLACC1	1
QM	GO:0070161	anchoring junction	3/97	220/12460	0.0136364	1.75164	0.996314	0.24512	0.519321	0.500039	MPP4/DSP/PDLIM3	3
QM	GO:0034704	calcium channel complex	1/97	36/12460	0.0277778	3.56816	1.36681	0.245538	0.519321	0.500039	CACNA2D1	1
QM	GO:0008023	transcription elongation factor complex	1/97	37/12460	0.027027	3.47172	1.33368	0.251429	0.519321	0.500039	SUPT6H	1
QM	GO:0031674	I band	1/97	38/12460	0.0263158	3.38036	1.30168	0.257274	0.519321	0.500039	PDLIM3	1
QM	GO:0030286	dynein complex	1/97	39/12460	0.025641	3.29368	1.27073	0.263073	0.519321	0.500039	DNAH12	1
QM	GO:0031201	SNARE complex	1/97	39/12460	0.025641	3.29368	1.27073	0.263073	0.519321	0.500039	SEC22B	1
QM	GO:0000118	histone deacetylase complex	1/97	40/12460	0.025	3.21134	1.24077	0.268828	0.519321	0.500039	PHF12	1
QM	GO:0000932	P-body	1/97	40/12460	0.025	3.21134	1.24077	0.268828	0.519321	0.500039	PAN3	1
QM	GO:0005643	nuclear pore	1/97	41/12460	0.0243902	3.13301	1.21174	0.274539	0.519321	0.500039	NUP58	1
QM	GO:0000922	spindle pole	1/97	42/12460	0.0238095	3.05842	1.18358	0.280205	0.519321	0.500039	UNC119	1
QM	GO:0030134	COPII-coated ER to Golgi transport vesicle	1/97	42/12460	0.0238095	3.05842	1.18358	0.280205	0.519321	0.500039	SEC22B	1
QM	GO:0005929	cilium	3/97	238/12460	0.012605	1.61916	0.854256	0.282987	0.519321	0.500039	FLACC1/TMEM237/IFT20	3
QM	GO:0005741	mitochondrial outer membrane	1/97	43/12460	0.0232558	2.98729	1.15625	0.285828	0.519321	0.500039	KMO	1
QM	GO:0005884	actin filament	1/97	44/12460	0.0227273	2.9194	1.12971	0.291407	0.521519	0.502156	PDLIM3	1
QM	GO:0099513	polymeric cytoskeletal fiber	3/97	244/12460	0.0122951	1.57935	0.809534	0.295741	0.521519	0.502156	FLACC1/DSP/PDLIM3	3
QM	GO:0016459	myosin complex	1/97	47/12460	0.0212766	2.73306	1.05436	0.307886	0.521519	0.502156	MYO18A	1
QM	GO:0019867	outer membrane	1/97	47/12460	0.0212766	2.73306	1.05436	0.307886	0.521519	0.502156	KMO	1
QM	GO:0031968	organelle outer membrane	1/97	47/12460	0.0212766	2.73306	1.05436	0.307886	0.521519	0.502156	KMO	1
QM	GO:0031984	organelle subcompartment	4/97	362/12460	0.0110497	1.41938	0.717245	0.311294	0.521519	0.502156	SEC22B/PIGS/SLC35B3/SSR1	4
QM	GO:0031514	motile cilium	1/97	49/12460	0.0204082	2.6215	1.00734	0.318661	0.527017	0.50745	FLACC1	1
QM	GO:0099023	vesicle tethering complex	1/97	50/12460	0.02	2.56907	0.984708	0.323986	0.529041	0.509399	VPS41	1
QM	GO:1905369	endopeptidase complex	1/97	51/12460	0.0196078	2.5187	0.962617	0.32927	0.530948	0.511235	PIGS	1
QM	GO:0030662	coated vesicle membrane	1/97	55/12460	0.0181818	2.33552	0.879223	0.35	0.551876	0.531386	SEC22B	1
QM	GO:0005770	late endosome	1/97	56/12460	0.0178571	2.29381	0.859509	0.355083	0.551876	0.531386	VPS41	1
QM	GO:0030017	sarcomere	1/97	56/12460	0.0178571	2.29381	0.859509	0.355083	0.551876	0.531386	PDLIM3	1
QM	GO:0140534	endoplasmic reticulum protein-containing complex	1/97	58/12460	0.0172414	2.21472	0.821313	0.36513	0.560736	0.539917	PIGS	1
QM	GO:0005769	early endosome	1/97	61/12460	0.0163934	2.1058	0.766854	0.379912	0.573206	0.551924	SNX25	1
QM	GO:0030016	myofibril	1/97	65/12460	0.0153846	1.97621	0.698943	0.399092	0.573206	0.551924	PDLIM3	1
QM	GO:0043292	contractile muscle fiber	1/97	67/12460	0.0149254	1.91722	0.666787	0.408461	0.573206	0.551924	PDLIM3	1
QM	GO:0031966	mitochondrial membrane	2/97	180/12460	0.0111111	1.42726	0.511443	0.410142	0.573206	0.551924	KMO/SLC25A4	2
QM	GO:0005794	Golgi apparatus	4/97	419/12460	0.00954654	1.22629	0.417351	0.412408	0.573206	0.551924	SEC22B/RAB28/IFT20/SLC35B3	4
QM	GO:0099081	supramolecular polymer	3/97	299/12460	0.0100334	1.28883	0.447777	0.412653	0.573206	0.551924	FLACC1/DSP/PDLIM3	3
QM	GO:0099512	supramolecular fiber	3/97	299/12460	0.0100334	1.28883	0.447777	0.412653	0.573206	0.551924	FLACC1/DSP/PDLIM3	3
QM	GO:0008021	synaptic vesicle	1/97	68/12460	0.0147059	1.88902	0.651122	0.413091	0.573206	0.551924	SYN2	1
QM	GO:0005875	microtubule associated complex	1/97	69/12460	0.0144928	1.86165	0.63572	0.417685	0.573206	0.551924	DNAH12	1
QM	GO:1905368	peptidase complex	1/97	69/12460	0.0144928	1.86165	0.63572	0.417685	0.573206	0.551924	PIGS	1
QM	GO:0070382	exocytic vesicle	1/97	75/12460	0.0133333	1.71271	0.548358	0.444511	0.603158	0.580765	SYN2	1
QM	GO:0030684	preribosome	1/97	76/12460	0.0131579	1.69018	0.534569	0.448862	0.603158	0.580765	RIOK1	1
QM	GO:0062023	collagen-containing extracellular matrix	1/97	79/12460	0.0126582	1.626	0.494393	0.461713	0.611804	0.589089	VTN	1
QM	GO:0005882	intermediate filament	1/97	81/12460	0.0123457	1.58585	0.468543	0.470114	0.611804	0.589089	DSP	1
QM	GO:0005740	mitochondrial envelope	2/97	203/12460	0.00985222	1.26555	0.337888	0.470969	0.611804	0.589089	KMO/SLC25A4	2
QM	GO:0045111	intermediate filament cytoskeleton	1/97	82/12460	0.0121951	1.56651	0.455882	0.474267	0.611804	0.589089	DSP	1
QM	GO:0000228	nuclear chromosome	1/97	85/12460	0.0117647	1.51122	0.418899	0.486531	0.62141	0.598339	PHF12	1
QM	GO:0015629	actin cytoskeleton	2/97	218/12460	0.00917431	1.17847	0.235473	0.508604	0.642355	0.618506	MYO18A/PDLIM3	2
QM	GO:0005774	vacuolar membrane	1/97	93/12460	0.0107527	1.38122	0.326853	0.517868	0.642355	0.618506	MAP1LC3C	1
QM	GO:0005819	spindle	1/97	93/12460	0.0107527	1.38122	0.326853	0.517868	0.642355	0.618506	UNC119	1
QM	GO:0030135	coated vesicle	1/97	97/12460	0.0103093	1.32426	0.28398	0.532819	0.654606	0.630302	SEC22B	1
QM	GO:0031461	cullin-RING ubiquitin ligase complex	1/97	103/12460	0.00970874	1.24712	0.223069	0.554389	0.674624	0.649577	TNFAIP1	1
QM	GO:0030425	dendrite	1/97	106/12460	0.00943396	1.21183	0.193997	0.564802	0.674624	0.649577	TRAK2	1
QM	GO:0097447	dendritic tree	1/97	106/12460	0.00943396	1.21183	0.193997	0.564802	0.674624	0.649577	TRAK2	1
QM	GO:0034703	cation channel complex	1/97	112/12460	0.00892857	1.14691	0.138331	0.58491	0.692233	0.666532	CACNA2D1	1
QM	GO:0005743	mitochondrial inner membrane	1/97	117/12460	0.00854701	1.09789	0.0942333	0.600962	0.704765	0.678598	SLC25A4	1
QM	GO:0034702	monoatomic ion channel complex	1/97	130/12460	0.00769231	0.988105	-0.0120762	0.639879	0.733135	0.705915	CACNA2D1	1
QM	GO:0099503	secretory vesicle	1/97	130/12460	0.00769231	0.988105	-0.0120762	0.639879	0.733135	0.705915	SYN2	1
QM	GO:0005681	spliceosomal complex	1/97	136/12460	0.00735294	0.944512	-0.0576315	0.65655	0.733135	0.705915	SNRNP48	1
QM	GO:0098793	presynapse	1/97	136/12460	0.00735294	0.944512	-0.0576315	0.65655	0.733135	0.705915	SYN2	1
QM	GO:0019866	organelle inner membrane	1/97	137/12460	0.00729927	0.937618	-0.0650324	0.659253	0.733135	0.705915	SLC25A4	1
QM	GO:0036477	somatodendritic compartment	1/97	137/12460	0.00729927	0.937618	-0.0650324	0.659253	0.733135	0.705915	TRAK2	1
QM	GO:1902495	transmembrane transporter complex	1/97	159/12460	0.00628931	0.807884	-0.215952	0.713673	0.777319	0.748459	CACNA2D1	1
QM	GO:0000151	ubiquitin ligase complex	1/97	160/12460	0.00625	0.802835	-0.222332	0.715931	0.777319	0.748459	TNFAIP1	1
QM	GO:1990351	transporter complex	1/97	163/12460	0.00613497	0.788059	-0.241254	0.722599	0.777319	0.748459	CACNA2D1	1
QM	GO:0030312	external encapsulating structure	1/97	166/12460	0.0060241	0.773817	-0.259856	0.729113	0.777319	0.748459	VTN	1
QM	GO:0031012	extracellular matrix	1/97	166/12460	0.0060241	0.773817	-0.259856	0.729113	0.777319	0.748459	VTN	1
QM	GO:0005773	vacuole	1/97	190/12460	0.00526316	0.676072	-0.398537	0.776052	0.82058	0.790114	MAP1LC3C	1
QM	GO:0043005	neuron projection	2/97	381/12460	0.00524934	0.674297	-0.571918	0.801524	0.840623	0.809413	TRAK2/SLC6A4	2
QM	GO:0098590	plasma membrane region	1/97	252/12460	0.00396825	0.509737	-0.696423	0.863258	0.895315	0.862074	RAB11FIP4	1
QM	GO:0000785	chromatin	1/97	256/12460	0.00390625	0.501772	-0.713448	0.867553	0.895315	0.862074	PHF12	1
QM	GO:1990904	ribonucleoprotein complex	2/97	461/12460	0.00433839	0.557282	-0.857966	0.878978	0.899906	0.866494	SNRNP48/RIOK1	2
QM	GO:0098797	plasma membrane protein complex	1/97	316/12460	0.00316456	0.406499	-0.946564	0.918041	0.932499	0.897877	CACNA2D1	1
QM	GO:0045202	synapse	1/97	359/12460	0.00278552	0.357809	-1.09362	0.941981	0.94934	0.914093	SYN2	1
QM	GO:0005694	chromosome	1/97	440/12460	0.00227273	0.29194	-1.3394	0.969834	0.969834	0.933827	PHF12	1
A_1.125	GO:1902555	endoribonuclease complex	2/54	17/12460	0.117647	27.146	7.11687	0.00240487	0.190967	0.168159	RPP14/TSEN2	2
A_1.125	GO:1905348	endonuclease complex	2/54	21/12460	0.0952381	21.9753	6.3467	0.00367244	0.190967	0.168159	RPP14/TSEN2	2
A_1.125	GO:0097730	non-motile cilium	2/54	34/12460	0.0588235	13.573	4.84323	0.00946413	0.250975	0.221001	RHO/IFT122	2
A_1.125	GO:0008076	voltage-gated potassium channel complex	2/54	39/12460	0.0512821	11.8329	4.47013	0.0123295	0.250975	0.221001	KCNIP1/KCNMB1	2
A_1.125	GO:0032993	protein-DNA complex	3/54	112/12460	0.0267857	6.18056	3.63337	0.0125775	0.250975	0.221001	H2AZ2/POLD2/H1-8	3
A_1.125	GO:0034705	potassium channel complex	2/54	44/12460	0.0454545	10.4882	4.15951	0.0155252	0.250975	0.221001	KCNIP1/KCNMB1	2
A_1.125	GO:0005814	centriole	2/54	46/12460	0.0434783	10.0322	4.04892	0.0168926	0.250975	0.221001	SDCCAG8/CEP170	2
A_1.125	GO:0005929	cilium	4/54	238/12460	0.0168067	3.878	2.95754	0.0194792	0.253229	0.222985	FLACC1/TMEM237/RHO/IFT122	4
A_1.125	GO:0043005	neuron projection	5/54	381/12460	0.0131234	3.02809	2.65251	0.0241799	0.279412	0.246041	TRAK2/CAMK2B/GABRP/FAM107A/RHO	5
A_1.125	GO:0030659	cytoplasmic vesicle membrane	3/54	175/12460	0.0171429	3.95556	2.59772	0.0400855	0.285518	0.251417	RAB11FIP4/PXK/SYN2	3
A_1.125	GO:0012506	vesicle membrane	3/54	176/12460	0.0170455	3.93308	2.58543	0.0406588	0.285518	0.251417	RAB11FIP4/PXK/SYN2	3
A_1.125	GO:0010008	endosome membrane	2/54	75/12460	0.0266667	6.15309	2.95306	0.0418339	0.285518	0.251417	RAB11FIP4/PXK	2
A_1.125	GO:0030677	ribonuclease P complex	1/54	10/12460	0.1	23.0741	4.60702	0.0425182	0.285518	0.251417	RPP14	1
A_1.125	GO:0030894	replisome	1/54	10/12460	0.1	23.0741	4.60702	0.0425182	0.285518	0.251417	POLD2	1
A_1.125	GO:0043601	nuclear replisome	1/54	10/12460	0.1	23.0741	4.60702	0.0425182	0.285518	0.251417	POLD2	1
A_1.125	GO:0043235	receptor complex	3/54	185/12460	0.0162162	3.74174	2.4787	0.046006	0.285518	0.251417	RAMP3/GABRP/PLXND1	3
A_1.125	GO:0031312	extrinsic component of organelle membrane	1/54	11/12460	0.0909091	20.9764	4.3729	0.0466712	0.285518	0.251417	PXK	1
A_1.125	GO:0000786	nucleosome	2/54	83/12460	0.0240964	5.56002	2.74992	0.0501959	0.290021	0.255383	H2AZ2/H1-8	2
A_1.125	GO:0030496	midbody	1/54	14/12460	0.0714286	16.4815	3.8237	0.0590242	0.299697	0.263903	RAB11FIP4	1
A_1.125	GO:0042575	DNA polymerase complex	1/54	14/12460	0.0714286	16.4815	3.8237	0.0590242	0.299697	0.263903	POLD2	1
A_1.125	GO:0001750	photoreceptor outer segment	1/54	17/12460	0.0588235	13.573	3.42234	0.07122	0.299697	0.263903	RHO	1
A_1.125	GO:0043596	nuclear replication fork	1/54	17/12460	0.0588235	13.573	3.42234	0.07122	0.299697	0.263903	POLD2	1
A_1.125	GO:0005902	microvillus	1/54	18/12460	0.0555556	12.8189	3.31049	0.0752508	0.299697	0.263903	MYO1G	1
A_1.125	GO:1902710	GABA receptor complex	1/54	18/12460	0.0555556	12.8189	3.31049	0.0752508	0.299697	0.263903	GABRP	1
A_1.125	GO:1902711	GABA-A receptor complex	1/54	18/12460	0.0555556	12.8189	3.31049	0.0752508	0.299697	0.263903	GABRP	1
A_1.125	GO:0034703	cation channel complex	2/54	112/12460	0.0178571	4.12037	2.18846	0.0847677	0.299697	0.263903	KCNIP1/KCNMB1	2
A_1.125	GO:0030990	intraciliary transport particle	1/54	21/12460	0.047619	10.9877	3.02206	0.0872401	0.299697	0.263903	IFT122	1
A_1.125	GO:0097733	photoreceptor cell cilium	1/54	21/12460	0.047619	10.9877	3.02206	0.0872401	0.299697	0.263903	RHO	1
A_1.125	GO:0097731	9+0 non-motile cilium	1/54	22/12460	0.0454545	10.4882	2.93862	0.0912026	0.299697	0.263903	RHO	1
A_1.125	GO:0035869	ciliary transition zone	1/54	24/12460	0.0416667	9.6142	2.78678	0.0990769	0.299697	0.263903	TMEM237	1
A_1.125	GO:0032153	cell division site	1/54	25/12460	0.04	9.22963	2.71738	0.102989	0.299697	0.263903	RAB11FIP4	1
A_1.125	GO:0099080	supramolecular complex	4/54	416/12460	0.00961538	2.21866	1.66789	0.105437	0.299697	0.263903	FLACC1/MYL7/TBRG4/KATNAL1	4
A_1.125	GO:0034702	monoatomic ion channel complex	2/54	130/12460	0.0153846	3.54986	1.9281	0.10895	0.299697	0.263903	KCNIP1/KCNMB1	2
A_1.125	GO:0001725	stress fiber	1/54	29/12460	0.0344828	7.95658	2.47437	0.118471	0.299697	0.263903	FAM107A	1
A_1.125	GO:0005657	replication fork	1/54	29/12460	0.0344828	7.95658	2.47437	0.118471	0.299697	0.263903	POLD2	1
A_1.125	GO:0097517	contractile actin filament bundle	1/54	29/12460	0.0344828	7.95658	2.47437	0.118471	0.299697	0.263903	FAM107A	1
A_1.125	GO:1990204	oxidoreductase complex	1/54	29/12460	0.0344828	7.95658	2.47437	0.118471	0.299697	0.263903	LOC132342072	1
A_1.125	GO:0042641	actomyosin	1/54	31/12460	0.0322581	7.44325	2.36968	0.126113	0.299697	0.263903	FAM107A	1
A_1.125	GO:0030139	endocytic vesicle	1/54	32/12460	0.03125	7.21065	2.32078	0.12991	0.299697	0.263903	RAB11FIP4	1
A_1.125	GO:0030672	synaptic vesicle membrane	1/54	33/12460	0.030303	6.99214	2.27394	0.133691	0.299697	0.263903	SYN2	1
A_1.125	GO:0048471	perinuclear region of cytoplasm	1/54	33/12460	0.030303	6.99214	2.27394	0.133691	0.299697	0.263903	OFCC1	1
A_1.125	GO:0098858	actin-based cell projection	1/54	33/12460	0.030303	6.99214	2.27394	0.133691	0.299697	0.263903	MYO1G	1
A_1.125	GO:0099501	exocytic vesicle membrane	1/54	33/12460	0.030303	6.99214	2.27394	0.133691	0.299697	0.263903	SYN2	1
A_1.125	GO:0005793	endoplasmic reticulum-Golgi intermediate compartment	1/54	34/12460	0.0294118	6.78649	2.22901	0.137455	0.299697	0.263903	TMED4	1
A_1.125	GO:0099081	supramolecular polymer	3/54	299/12460	0.0100334	2.31512	1.51859	0.139571	0.299697	0.263903	FLACC1/MYL7/KATNAL1	3
A_1.125	GO:0099512	supramolecular fiber	3/54	299/12460	0.0100334	2.31512	1.51859	0.139571	0.299697	0.263903	FLACC1/MYL7/KATNAL1	3
A_1.125	GO:0032432	actin filament bundle	1/54	35/12460	0.0285714	6.59259	2.18586	0.141203	0.299697	0.263903	FAM107A	1
A_1.125	GO:0036126	sperm flagellum	1/54	35/12460	0.0285714	6.59259	2.18586	0.141203	0.299697	0.263903	FLACC1	1
A_1.125	GO:0097729	9+2 motile cilium	1/54	35/12460	0.0285714	6.59259	2.18586	0.141203	0.299697	0.263903	FLACC1	1
A_1.125	GO:1902495	transmembrane transporter complex	2/54	159/12460	0.0125786	2.9024	1.59277	0.151075	0.314236	0.276706	KCNIP1/KCNMB1	2
A_1.125	GO:1990351	transporter complex	2/54	163/12460	0.0122699	2.83117	1.55255	0.157123	0.320407	0.28214	KCNIP1/KCNMB1	2
A_1.125	GO:0005643	nuclear pore	1/54	41/12460	0.0243902	5.62782	1.95816	0.16336	0.326721	0.287699	RANBP17	1
A_1.125	GO:0030134	COPII-coated ER to Golgi transport vesicle	1/54	42/12460	0.0238095	5.49383	1.92459	0.166998	0.327695	0.288557	TMED4	1
A_1.125	GO:0055037	recycling endosome	1/54	43/12460	0.0232558	5.36606	1.89208	0.170621	0.328603	0.289356	RAB11FIP4	1
A_1.125	GO:0016459	myosin complex	1/54	47/12460	0.0212766	4.90938	1.7715	0.184956	0.349735	0.307965	MYO1G	1
A_1.125	GO:0031514	motile cilium	1/54	49/12460	0.0204082	4.70899	1.71622	0.192032	0.356631	0.314037	FLACC1	1
A_1.125	GO:0022625	cytosolic large ribosomal subunit	1/54	52/12460	0.0192308	4.43732	1.63868	0.202533	0.364612	0.321065	RPL32	1
A_1.125	GO:0045202	synapse	3/54	359/12460	0.00835655	1.9282	1.17733	0.203341	0.364612	0.321065	GABRP/FAM107A/SYN2	3
A_1.125	GO:0005770	late endosome	1/54	56/12460	0.0178571	4.12037	1.54398	0.216327	0.381322	0.33578	PXK	1
A_1.125	GO:0005769	early endosome	1/54	61/12460	0.0163934	3.78264	1.43731	0.23324	0.385032	0.339046	PXK	1
A_1.125	GO:0005777	peroxisome	1/54	61/12460	0.0163934	3.78264	1.43731	0.23324	0.385032	0.339046	ACOX2	1
A_1.125	GO:0030658	transport vesicle membrane	1/54	61/12460	0.0163934	3.78264	1.43731	0.23324	0.385032	0.339046	SYN2	1
A_1.125	GO:0042579	microbody	1/54	61/12460	0.0163934	3.78264	1.43731	0.23324	0.385032	0.339046	ACOX2	1
A_1.125	GO:0005815	microtubule organizing center	2/54	214/12460	0.00934579	2.15646	1.1258	0.237261	0.385549	0.339501	SDCCAG8/CEP170	2
A_1.125	GO:0015629	actin cytoskeleton	2/54	218/12460	0.00917431	2.11689	1.09757	0.24369	0.388444	0.342051	MYO1G/FAM107A	2
A_1.125	GO:0030016	myofibril	1/54	65/12460	0.0153846	3.54986	1.35979	0.246512	0.388444	0.342051	MYL7	1
A_1.125	GO:0043292	contractile muscle fiber	1/54	67/12460	0.0149254	3.44389	1.32329	0.253064	0.392016	0.345196	MYL7	1
A_1.125	GO:0008021	synaptic vesicle	1/54	68/12460	0.0147059	3.39325	1.30555	0.256318	0.392016	0.345196	SYN2	1
A_1.125	GO:0015630	microtubule cytoskeleton	3/54	423/12460	0.0070922	1.63646	0.878626	0.277363	0.407527	0.358855	KATNAL1/SDCCAG8/CEP170	3
A_1.125	GO:0070382	exocytic vesicle	1/54	75/12460	0.0133333	3.07654	1.19	0.278714	0.407527	0.358855	SYN2	1
A_1.125	GO:0099513	polymeric cytoskeletal fiber	2/54	244/12460	0.00819672	1.89132	0.927653	0.285598	0.407527	0.358855	FLACC1/KATNAL1	2
A_1.125	GO:0098588	bounding membrane of organelle	3/54	433/12460	0.00692841	1.59867	0.836512	0.289239	0.407527	0.358855	RAB11FIP4/PXK/SYN2	3
A_1.125	GO:0005768	endosome	2/54	247/12460	0.00809717	1.86835	0.909395	0.290432	0.407527	0.358855	RAB11FIP4/PXK	2
A_1.125	GO:0005694	chromosome	3/54	440/12460	0.00681818	1.57323	0.807658	0.29758	0.407527	0.358855	H2AZ2/POLD2/H1-8	3
A_1.125	GO:0000785	chromatin	2/54	256/12460	0.0078125	1.80266	0.856099	0.304914	0.407527	0.358855	H2AZ2/H1-8	2
A_1.125	GO:0005912	adherens junction	1/54	84/12460	0.0119048	2.74691	1.05985	0.306538	0.407527	0.358855	MPP4	1
A_1.125	GO:0015934	large ribosomal subunit	1/54	84/12460	0.0119048	2.74691	1.05985	0.306538	0.407527	0.358855	RPL32	1
A_1.125	GO:0000228	nuclear chromosome	1/54	85/12460	0.0117647	2.7146	1.04646	0.309564	0.407527	0.358855	POLD2	1
A_1.125	GO:0035770	ribonucleoprotein granule	1/54	85/12460	0.0117647	2.7146	1.04646	0.309564	0.407527	0.358855	TBRG4	1
A_1.125	GO:0022626	cytosolic ribosome	1/54	88/12460	0.0113636	2.62205	1.00742	0.318564	0.414133	0.364672	RPL32	1
A_1.125	GO:0030135	coated vesicle	1/54	97/12460	0.0103093	2.37877	0.89937	0.344878	0.442806	0.389921	TMED4	1
A_1.125	GO:0005635	nuclear envelope	1/54	104/12460	0.00961538	2.21866	0.823348	0.364653	0.452943	0.398847	RANBP17	1
A_1.125	GO:0005759	mitochondrial matrix	1/54	105/12460	0.00952381	2.19753	0.812985	0.367429	0.452943	0.398847	TBRG4	1
A_1.125	GO:0030425	dendrite	1/54	106/12460	0.00943396	2.1768	0.802739	0.370194	0.452943	0.398847	TRAK2	1
A_1.125	GO:0097447	dendritic tree	1/54	106/12460	0.00943396	2.1768	0.802739	0.370194	0.452943	0.398847	TRAK2	1
A_1.125	GO:0030133	transport vesicle	1/54	113/12460	0.00884956	2.04195	0.734056	0.389218	0.470682	0.414467	SYN2	1
A_1.125	GO:0098797	plasma membrane protein complex	2/54	316/12460	0.00632911	1.46038	0.546897	0.399504	0.477568	0.420531	KCNIP1/KCNMB1	2
A_1.125	GO:0005874	microtubule	1/54	120/12460	0.00833333	1.92284	0.670165	0.407678	0.481801	0.424258	KATNAL1	1
A_1.125	GO:0099503	secretory vesicle	1/54	130/12460	0.00769231	1.77493	0.585969	0.433103	0.506097	0.445653	SYN2	1
A_1.125	GO:0098793	presynapse	1/54	136/12460	0.00735294	1.69662	0.538907	0.44784	0.506121	0.445673	SYN2	1
A_1.125	GO:0036477	somatodendritic compartment	1/54	137/12460	0.00729927	1.68424	0.531291	0.450259	0.506121	0.445673	TRAK2	1
A_1.125	GO:0005813	centrosome	1/54	140/12460	0.00714286	1.64815	0.50881	0.457455	0.506121	0.445673	SDCCAG8	1
A_1.125	GO:0019898	extrinsic component of membrane	1/54	140/12460	0.00714286	1.64815	0.50881	0.457455	0.506121	0.445673	PXK	1
A_1.125	GO:0044391	ribosomal subunit	1/54	140/12460	0.00714286	1.64815	0.50881	0.457455	0.506121	0.445673	RPL32	1
A_1.125	GO:0005840	ribosome	1/54	171/12460	0.00584795	1.34936	0.303485	0.526606	0.572743	0.504338	RPL32	1
A_1.125	GO:0005730	nucleolus	1/54	172/12460	0.00581395	1.34152	0.297548	0.528686	0.572743	0.504338	DDX56	1
A_1.125	GO:0005911	cell-cell junction	1/54	180/12460	0.00555556	1.28189	0.25133	0.545007	0.579969	0.510702	MPP4	1
A_1.125	GO:0005794	Golgi apparatus	2/54	419/12460	0.00477327	1.10139	0.139278	0.54651	0.579969	0.510702	YKT6/TMED4	2
A_1.125	GO:0061695	transferase complex, transferring phosphorus-containing groups	1/54	193/12460	0.00518135	1.19555	0.180628	0.570354	0.59916	0.527601	POLD2	1
A_1.125	GO:1990904	ribonucleoprotein complex	2/54	461/12460	0.00433839	1.00104	0.00150758	0.599102	0.623066	0.548651	RPP14/RPL32	2
A_1.125	GO:0070161	anchoring junction	1/54	220/12460	0.00454545	1.04882	0.0482009	0.61865	0.637026	0.560944	MPP4	1
A_1.125	GO:0098590	plasma membrane region	1/54	252/12460	0.00396825	0.915638	-0.0892582	0.669023	0.682142	0.600671	RAB11FIP4	1
A_1.125	GO:0009986	cell surface	1/54	280/12460	0.00357143	0.824074	-0.19643	0.7077	0.714571	0.629227	RAMP3	1
A_1.125	GO:0031967	organelle envelope	1/54	307/12460	0.00325733	0.751599	-0.29074	0.740779	0.740779	0.652305	RANBP17	1
A_1.2	GO:1902555	endoribonuclease complex	2/71	17/12460	0.117647	20.6462	6.13612	0.00411969	0.208254	0.187089	RPP14/TSEN2	2
A_1.2	GO:1905348	endonuclease complex	2/71	21/12460	0.0952381	16.7136	5.45564	0.00626847	0.208254	0.187089	RPP14/TSEN2	2
A_1.2	GO:0010008	endosome membrane	3/71	75/12460	0.04	7.01972	3.95832	0.00893166	0.208254	0.187089	RAB11FIP4/PXK/SNX25	3
A_1.2	GO:0001725	stress fiber	2/71	29/12460	0.0689655	12.103	4.53145	0.0117689	0.208254	0.187089	FAM107A/PDLIM3	2
A_1.2	GO:0097517	contractile actin filament bundle	2/71	29/12460	0.0689655	12.103	4.53145	0.0117689	0.208254	0.187089	FAM107A/PDLIM3	2
A_1.2	GO:0042641	actomyosin	2/71	31/12460	0.0645161	11.3221	4.35597	0.0133809	0.208254	0.187089	FAM107A/PDLIM3	2
A_1.2	GO:0097730	non-motile cilium	2/71	34/12460	0.0588235	10.3231	4.12086	0.0159674	0.208254	0.187089	RHO/IFT122	2
A_1.2	GO:0032432	actin filament bundle	2/71	35/12460	0.0571429	10.0282	4.04891	0.0168734	0.208254	0.187089	FAM107A/PDLIM3	2
A_1.2	GO:0030659	cytoplasmic vesicle membrane	4/71	175/12460	0.0228571	4.01127	3.03692	0.017619	0.208254	0.187089	RAB11FIP4/PXK/SYN2/SNX25	4
A_1.2	GO:0012506	vesicle membrane	4/71	176/12460	0.0227273	3.98848	3.02266	0.0179529	0.208254	0.187089	RAB11FIP4/PXK/SYN2/SNX25	4
A_1.2	GO:0008076	voltage-gated potassium channel complex	2/71	39/12460	0.0512821	8.99964	3.78771	0.0207095	0.218391	0.196195	KCNIP1/KCNMB1	2
A_1.2	GO:0034705	potassium channel complex	2/71	44/12460	0.0454545	7.97695	3.50957	0.025962	0.231836	0.208273	KCNIP1/KCNMB1	2
A_1.2	GO:0032993	protein-DNA complex	3/71	112/12460	0.0267857	4.7007	2.97816	0.0259816	0.231836	0.208273	H2AZ2/POLD2/H1-8	3
A_1.2	GO:0005814	centriole	2/71	46/12460	0.0434783	7.63013	3.41034	0.0281988	0.233647	0.209901	SDCCAG8/CEP170	2
A_1.2	GO:0022625	cytosolic large ribosomal subunit	2/71	52/12460	0.0384615	6.74973	3.14522	0.0353493	0.273368	0.245584	RPL21/RPL32	2
A_1.2	GO:0005929	cilium	4/71	238/12460	0.0168067	2.94946	2.29871	0.0467093	0.276735	0.24861	FLACC1/TMEM237/RHO/IFT122	4
A_1.2	GO:0005769	early endosome	2/71	61/12460	0.0327869	5.75387	2.81755	0.047223	0.276735	0.24861	PXK/SNX25	2
A_1.2	GO:0030016	myofibril	2/71	65/12460	0.0307692	5.39978	2.69226	0.0529057	0.276735	0.24861	MYL7/PDLIM3	2
A_1.2	GO:0030677	ribonuclease P complex	1/71	10/12460	0.1	17.5493	3.96321	0.0555627	0.276735	0.24861	RPP14	1
A_1.2	GO:0030894	replisome	1/71	10/12460	0.1	17.5493	3.96321	0.0555627	0.276735	0.24861	POLD2	1
A_1.2	GO:0043601	nuclear replisome	1/71	10/12460	0.1	17.5493	3.96321	0.0555627	0.276735	0.24861	POLD2	1
A_1.2	GO:0043292	contractile muscle fiber	2/71	67/12460	0.0298507	5.2386	2.63344	0.0558341	0.276735	0.24861	MYL7/PDLIM3	2
A_1.2	GO:0031312	extrinsic component of organelle membrane	1/71	11/12460	0.0909091	15.9539	3.75609	0.0609487	0.276735	0.24861	PXK	1
A_1.2	GO:0043005	neuron projection	5/71	381/12460	0.0131234	2.30306	1.95552	0.0658439	0.276735	0.24861	TRAK2/CAMK2B/GABRP/FAM107A/RHO	5
A_1.2	GO:0031941	filamentous actin	1/71	13/12460	0.0769231	13.4995	3.41337	0.0716299	0.276735	0.24861	PDLIM3	1
A_1.2	GO:0030496	midbody	1/71	14/12460	0.0714286	12.5352	3.26909	0.0769255	0.276735	0.24861	RAB11FIP4	1
A_1.2	GO:0031901	early endosome membrane	1/71	14/12460	0.0714286	12.5352	3.26909	0.0769255	0.276735	0.24861	SNX25	1
A_1.2	GO:0042575	DNA polymerase complex	1/71	14/12460	0.0714286	12.5352	3.26909	0.0769255	0.276735	0.24861	POLD2	1
A_1.2	GO:0000786	nucleosome	2/71	83/12460	0.0240964	4.22875	2.23418	0.0811431	0.276735	0.24861	H2AZ2/H1-8	2
A_1.2	GO:0005912	adherens junction	2/71	84/12460	0.0238095	4.1784	2.21264	0.0828257	0.276735	0.24861	MPP4/PDLIM3	2
A_1.2	GO:0015934	large ribosomal subunit	2/71	84/12460	0.0238095	4.1784	2.21264	0.0828257	0.276735	0.24861	RPL21/RPL32	2
A_1.2	GO:0099080	supramolecular complex	5/71	416/12460	0.0120192	2.10929	1.74204	0.0882016	0.276735	0.24861	FLACC1/MYL7/TBRG4/KATNAL1/PDLIM3	5
A_1.2	GO:0043235	receptor complex	3/71	185/12460	0.0162162	2.84583	1.91478	0.0886224	0.276735	0.24861	RAMP3/GABRP/PLXND1	3
A_1.2	GO:0022626	cytosolic ribosome	2/71	88/12460	0.0227273	3.98848	2.12973	0.0896624	0.276735	0.24861	RPL21/RPL32	2
A_1.2	GO:0099081	supramolecular polymer	4/71	299/12460	0.0133779	2.34773	1.78569	0.0908148	0.276735	0.24861	FLACC1/MYL7/KATNAL1/PDLIM3	4
A_1.2	GO:0099512	supramolecular fiber	4/71	299/12460	0.0133779	2.34773	1.78569	0.0908148	0.276735	0.24861	FLACC1/MYL7/KATNAL1/PDLIM3	4
A_1.2	GO:0001750	photoreceptor outer segment	1/71	17/12460	0.0588235	10.3231	2.91189	0.0926342	0.276735	0.24861	RHO	1
A_1.2	GO:0043596	nuclear replication fork	1/71	17/12460	0.0588235	10.3231	2.91189	0.0926342	0.276735	0.24861	POLD2	1
A_1.2	GO:0005902	microvillus	1/71	18/12460	0.0555556	9.74961	2.81211	0.0978117	0.276735	0.24861	MYO1G	1
A_1.2	GO:1902710	GABA receptor complex	1/71	18/12460	0.0555556	9.74961	2.81211	0.0978117	0.276735	0.24861	GABRP	1
A_1.2	GO:1902711	GABA-A receptor complex	1/71	18/12460	0.0555556	9.74961	2.81211	0.0978117	0.276735	0.24861	GABRP	1
A_1.2	GO:0030990	intraciliary transport particle	1/71	21/12460	0.047619	8.35681	2.55422	0.11317	0.305296	0.274267	IFT122	1
A_1.2	GO:0097733	photoreceptor cell cilium	1/71	21/12460	0.047619	8.35681	2.55422	0.11317	0.305296	0.274267	RHO	1
A_1.2	GO:0097731	9+0 non-motile cilium	1/71	22/12460	0.0454545	7.97695	2.47944	0.118232	0.309548	0.278088	RHO	1
A_1.2	GO:0005759	mitochondrial matrix	2/71	105/12460	0.0190476	3.34272	1.82493	0.120396	0.309548	0.278088	TBRG4/PRIMPOL	2
A_1.2	GO:0005815	microtubule organizing center	3/71	214/12460	0.0140187	2.46018	1.63106	0.122752	0.309548	0.278088	SDCCAG8/CEP170/CFAP96	3
A_1.2	GO:0015629	actin cytoskeleton	3/71	218/12460	0.0137615	2.41504	1.5956	0.127795	0.309987	0.278482	MYO1G/FAM107A/PDLIM3	3
A_1.2	GO:0035869	ciliary transition zone	1/71	24/12460	0.0416667	7.31221	2.34314	0.12827	0.309987	0.278482	TMEM237	1
A_1.2	GO:0032153	cell division site	1/71	25/12460	0.04	7.01972	2.28074	0.133247	0.310228	0.278699	RAB11FIP4	1
A_1.2	GO:0034703	cation channel complex	2/71	112/12460	0.0178571	3.1338	1.71719	0.133719	0.310228	0.278699	KCNIP1/KCNMB1	2
A_1.2	GO:0005657	replication fork	1/71	29/12460	0.0344828	6.05148	2.06166	0.152876	0.323909	0.290989	POLD2	1
A_1.2	GO:1990204	oxidoreductase complex	1/71	29/12460	0.0344828	6.05148	2.06166	0.152876	0.323909	0.290989	LOC132342072	1
A_1.2	GO:0099513	polymeric cytoskeletal fiber	3/71	244/12460	0.0122951	2.1577	1.38254	0.162276	0.323909	0.290989	FLACC1/KATNAL1/PDLIM3	3
A_1.2	GO:0005768	endosome	3/71	247/12460	0.0121457	2.13149	1.3597	0.166426	0.323909	0.290989	RAB11FIP4/PXK/SNX25	3
A_1.2	GO:0030139	endocytic vesicle	1/71	32/12460	0.03125	5.48415	1.92268	0.16731	0.323909	0.290989	RAB11FIP4	1
A_1.2	GO:0034702	monoatomic ion channel complex	2/71	130/12460	0.0153846	2.69989	1.4749	0.169334	0.323909	0.290989	KCNIP1/KCNMB1	2
A_1.2	GO:0030672	synaptic vesicle membrane	1/71	33/12460	0.030303	5.31797	1.88021	0.172067	0.323909	0.290989	SYN2	1
A_1.2	GO:0048471	perinuclear region of cytoplasm	1/71	33/12460	0.030303	5.31797	1.88021	0.172067	0.323909	0.290989	OFCC1	1
A_1.2	GO:0098858	actin-based cell projection	1/71	33/12460	0.030303	5.31797	1.88021	0.172067	0.323909	0.290989	MYO1G	1
A_1.2	GO:0099501	exocytic vesicle membrane	1/71	33/12460	0.030303	5.31797	1.88021	0.172067	0.323909	0.290989	SYN2	1
A_1.2	GO:0005793	endoplasmic reticulum-Golgi intermediate compartment	1/71	34/12460	0.0294118	5.16156	1.83943	0.176797	0.323909	0.290989	TMED4	1
A_1.2	GO:0016592	mediator complex	1/71	34/12460	0.0294118	5.16156	1.83943	0.176797	0.323909	0.290989	CDK8	1
A_1.2	GO:0030018	Z disc	1/71	35/12460	0.0285714	5.01408	1.80022	0.181501	0.323909	0.290989	PDLIM3	1
A_1.2	GO:0036126	sperm flagellum	1/71	35/12460	0.0285714	5.01408	1.80022	0.181501	0.323909	0.290989	FLACC1	1
A_1.2	GO:0097729	9+2 motile cilium	1/71	35/12460	0.0285714	5.01408	1.80022	0.181501	0.323909	0.290989	FLACC1	1
A_1.2	GO:0005813	centrosome	2/71	140/12460	0.0142857	2.50704	1.35749	0.189762	0.328544	0.295153	SDCCAG8/CFAP96	2
A_1.2	GO:0044391	ribosomal subunit	2/71	140/12460	0.0142857	2.50704	1.35749	0.189762	0.328544	0.295153	RPL21/RPL32	2
A_1.2	GO:0031674	I band	1/71	38/12460	0.0263158	4.61824	1.69101	0.195453	0.33342	0.299534	PDLIM3	1
A_1.2	GO:0005643	nuclear pore	1/71	41/12460	0.0243902	4.28032	1.59264	0.209171	0.35165	0.315911	RANBP17	1
A_1.2	GO:0030134	COPII-coated ER to Golgi transport vesicle	1/71	42/12460	0.0238095	4.1784	1.56193	0.213692	0.353813	0.317854	TMED4	1
A_1.2	GO:0055037	recycling endosome	1/71	43/12460	0.0232558	4.08123	1.53216	0.218188	0.353813	0.317854	RAB11FIP4	1
A_1.2	GO:0015630	microtubule cytoskeleton	4/71	423/12460	0.00945626	1.65951	1.04468	0.220888	0.353813	0.317854	KATNAL1/SDCCAG8/CEP170/CFAP96	4
A_1.2	GO:0005884	actin filament	1/71	44/12460	0.0227273	3.98848	1.50327	0.222658	0.353813	0.317854	PDLIM3	1
A_1.2	GO:1902495	transmembrane transporter complex	2/71	159/12460	0.0125786	2.20746	1.15999	0.22938	0.358255	0.321844	KCNIP1/KCNMB1	2
A_1.2	GO:0098588	bounding membrane of organelle	4/71	433/12460	0.00923788	1.62118	0.995948	0.233071	0.358255	0.321844	RAB11FIP4/PXK/SYN2/SNX25	4
A_1.2	GO:0016459	myosin complex	1/71	47/12460	0.0212766	3.73389	1.42149	0.235919	0.358255	0.321844	MYO1G	1
A_1.2	GO:1990351	transporter complex	2/71	163/12460	0.0122699	2.15329	1.12198	0.237807	0.358255	0.321844	KCNIP1/KCNMB1	2
A_1.2	GO:0031514	motile cilium	1/71	49/12460	0.0204082	3.58149	1.37062	0.244635	0.363816	0.32684	FLACC1	1
A_1.2	GO:0005840	ribosome	2/71	171/12460	0.0116959	2.05255	1.04914	0.25471	0.374004	0.335993	RPL21/RPL32	2
A_1.2	GO:0005911	cell-cell junction	2/71	180/12460	0.0111111	1.94992	0.971801	0.273762	0.388143	0.348694	MPP4/PDLIM3	2
A_1.2	GO:0005770	late endosome	1/71	56/12460	0.0178571	3.1338	1.21149	0.274377	0.388143	0.348694	PXK	1
A_1.2	GO:0030017	sarcomere	1/71	56/12460	0.0178571	3.1338	1.21149	0.274377	0.388143	0.348694	PDLIM3	1
A_1.2	GO:0005777	peroxisome	1/71	61/12460	0.0163934	2.87693	1.11243	0.294911	0.402466	0.361562	ACOX2	1
A_1.2	GO:0030658	transport vesicle membrane	1/71	61/12460	0.0163934	2.87693	1.11243	0.294911	0.402466	0.361562	SYN2	1
A_1.2	GO:0042579	microbody	1/71	61/12460	0.0163934	2.87693	1.11243	0.294911	0.402466	0.361562	ACOX2	1
A_1.2	GO:0008021	synaptic vesicle	1/71	68/12460	0.0147059	2.58078	0.989481	0.322699	0.435269	0.391031	SYN2	1
A_1.2	GO:0045202	synapse	3/71	359/12460	0.00835655	1.46651	0.678977	0.335858	0.44781	0.402298	GABRP/FAM107A/SYN2	3
A_1.2	GO:0070382	exocytic vesicle	1/71	75/12460	0.0133333	2.33991	0.881068	0.349407	0.460582	0.413772	SYN2	1
A_1.2	GO:0070161	anchoring junction	2/71	220/12460	0.00909091	1.59539	0.674489	0.357705	0.466222	0.418838	MPP4/PDLIM3	2
A_1.2	GO:0000228	nuclear chromosome	1/71	85/12460	0.0117647	2.06462	0.745565	0.385769	0.49175	0.441772	POLD2	1
A_1.2	GO:0035770	ribonucleoprotein granule	1/71	85/12460	0.0117647	2.06462	0.745565	0.385769	0.49175	0.441772	TBRG4	1
A_1.2	GO:0030135	coated vesicle	1/71	97/12460	0.0103093	1.80921	0.605669	0.426767	0.53674	0.482189	TMED4	1
A_1.2	GO:0000785	chromatin	2/71	256/12460	0.0078125	1.37104	0.454089	0.430317	0.53674	0.482189	H2AZ2/H1-8	2
A_1.2	GO:0005635	nuclear envelope	1/71	104/12460	0.00961538	1.68743	0.532918	0.449423	0.550677	0.49471	RANBP17	1
A_1.2	GO:0030425	dendrite	1/71	106/12460	0.00943396	1.65559	0.513141	0.455733	0.550677	0.49471	TRAK2	1
A_1.2	GO:0097447	dendritic tree	1/71	106/12460	0.00943396	1.65559	0.513141	0.455733	0.550677	0.49471	TRAK2	1
A_1.2	GO:0005694	chromosome	3/71	440/12460	0.00681818	1.19654	0.317749	0.460722	0.550966	0.494969	H2AZ2/POLD2/H1-8	3
A_1.2	GO:0030133	transport vesicle	1/71	113/12460	0.00884956	1.55304	0.447058	0.47726	0.564919	0.507505	SYN2	1
A_1.2	GO:0005743	mitochondrial inner membrane	1/71	117/12460	0.00854701	1.49994	0.411295	0.489182	0.570343	0.512377	SLC25A4	1
A_1.2	GO:1990904	ribonucleoprotein complex	3/71	461/12460	0.00650759	1.14204	0.235251	0.491675	0.570343	0.512377	RPL21/RPP14/RPL32	3
A_1.2	GO:0005874	microtubule	1/71	120/12460	0.00833333	1.46244	0.385338	0.497947	0.571899	0.513775	KATNAL1	1
A_1.2	GO:0031967	organelle envelope	2/71	307/12460	0.00651466	1.14328	0.192422	0.525409	0.590717	0.530681	RANBP17/SLC25A4	2
A_1.2	GO:0099503	secretory vesicle	1/71	130/12460	0.00769231	1.34995	0.303629	0.526107	0.590717	0.530681	SYN2	1
A_1.2	GO:0098797	plasma membrane protein complex	2/71	316/12460	0.00632911	1.11071	0.150911	0.541082	0.590717	0.530681	KCNIP1/KCNMB1	2
A_1.2	GO:0098793	presynapse	1/71	136/12460	0.00735294	1.29039	0.257767	0.542249	0.590717	0.530681	SYN2	1
A_1.2	GO:0019866	organelle inner membrane	1/71	137/12460	0.00729927	1.28097	0.250331	0.544886	0.590717	0.530681	SLC25A4	1
A_1.2	GO:0036477	somatodendritic compartment	1/71	137/12460	0.00729927	1.28097	0.250331	0.544886	0.590717	0.530681	TRAK2	1
A_1.2	GO:0019898	extrinsic component of membrane	1/71	140/12460	0.00714286	1.25352	0.228363	0.552708	0.593649	0.533315	PXK	1
A_1.2	GO:0005730	nucleolus	1/71	172/12460	0.00581395	1.02031	0.0203021	0.628322	0.668672	0.600713	DDX56	1
A_1.2	GO:0031966	mitochondrial membrane	1/71	180/12460	0.00555556	0.974961	-0.0256159	0.645163	0.680354	0.611207	SLC25A4	1
A_1.2	GO:0061695	transferase complex, transferring phosphorus-containing groups	1/71	193/12460	0.00518135	0.90929	-0.096143	0.67094	0.701163	0.629901	POLD2	1
A_1.2	GO:0005740	mitochondrial envelope	1/71	203/12460	0.00492611	0.864497	-0.147352	0.689504	0.713344	0.640844	SLC25A4	1
A_1.2	GO:0005794	Golgi apparatus	2/71	419/12460	0.00477327	0.837675	-0.255866	0.694895	0.713344	0.640844	YKT6/TMED4	2
A_1.2	GO:0098590	plasma membrane region	1/71	252/12460	0.00396825	0.696401	-0.36858	0.766555	0.780003	0.700729	RAB11FIP4	1
A_1.2	GO:0009986	cell surface	1/71	280/12460	0.00357143	0.626761	-0.478185	0.801766	0.808738	0.726543	RAMP3	1
A_1.2	GO:0005654	nucleoplasm	1/71	350/12460	0.00285714	0.501408	-0.716242	0.868496	0.868496	0.780227	RNF6	1
A_1.5	GO:0005759	mitochondrial matrix	5/132	105/12460	0.047619	4.49495	3.72131	0.00512976	0.541103	0.52751	WARS2/TBRG4/POLDIP2/ERAL1/PRIMPOL	5
A_1.5	GO:0031514	motile cilium	3/132	49/12460	0.0612245	5.77922	3.46844	0.0150184	0.541103	0.52751	IQCG/ZBBX/FLACC1	3
A_1.5	GO:0005815	microtubule organizing center	6/132	214/12460	0.0280374	2.64656	2.51402	0.0262922	0.541103	0.52751	PDE4DIP/SDCCAG8/CEP170/IFT20/UNC119/CFAP96	6
A_1.5	GO:0005769	early endosome	3/132	61/12460	0.0491803	4.64232	2.95075	0.0267797	0.541103	0.52751	RUBCN/PXK/SNX25	3
A_1.5	GO:0001725	stress fiber	2/132	29/12460	0.0689655	6.50993	3.07379	0.0375314	0.541103	0.52751	FAM107A/PDLIM3	2
A_1.5	GO:0097517	contractile actin filament bundle	2/132	29/12460	0.0689655	6.50993	3.07379	0.0375314	0.541103	0.52751	FAM107A/PDLIM3	2
A_1.5	GO:1990204	oxidoreductase complex	2/132	29/12460	0.0689655	6.50993	3.07379	0.0375314	0.541103	0.52751	LOC132342072/NOX4	2
A_1.5	GO:0030659	cytoplasmic vesicle membrane	5/132	175/12460	0.0285714	2.69697	2.33931	0.038398	0.541103	0.52751	SEC22B/RAB11FIP4/PXK/SYN2/SNX25	5
A_1.5	GO:0012506	vesicle membrane	5/132	176/12460	0.0284091	2.68165	2.32489	0.0391977	0.541103	0.52751	SEC22B/RAB11FIP4/PXK/SYN2/SNX25	5
A_1.5	GO:0005929	cilium	6/132	238/12460	0.0252101	2.37968	2.22371	0.0409519	0.541103	0.52751	IQCG/ZBBX/FLACC1/TMEM237/IFT20/CCDC66	6
A_1.5	GO:0042641	actomyosin	2/132	31/12460	0.0645161	6.08993	2.93601	0.0424031	0.541103	0.52751	FAM107A/PDLIM3	2
A_1.5	GO:0010008	endosome membrane	3/132	75/12460	0.04	3.77576	2.49486	0.0452055	0.541103	0.52751	RAB11FIP4/PXK/SNX25	3
A_1.5	GO:0043235	receptor complex	5/132	185/12460	0.027027	2.55119	2.19949	0.0468526	0.541103	0.52751	ITGB5/NOTCH2/RAMP3/FLT3/FLT1	5
A_1.5	GO:0005793	endoplasmic reticulum-Golgi intermediate compartment	2/132	34/12460	0.0588235	5.55258	2.75052	0.0501235	0.541103	0.52751	SEC22B/TMED4	2
A_1.5	GO:0032432	actin filament bundle	2/132	35/12460	0.0571429	5.39394	2.69353	0.0528014	0.541103	0.52751	FAM107A/PDLIM3	2
A_1.5	GO:0036126	sperm flagellum	2/132	35/12460	0.0571429	5.39394	2.69353	0.0528014	0.541103	0.52751	IQCG/FLACC1	2
A_1.5	GO:0097729	9+2 motile cilium	2/132	35/12460	0.0571429	5.39394	2.69353	0.0528014	0.541103	0.52751	IQCG/FLACC1	2
A_1.5	GO:0008023	transcription elongation factor complex	2/132	37/12460	0.0540541	5.10238	2.58586	0.0583055	0.541103	0.52751	CDK13/SUPT6H	2
A_1.5	GO:0005912	adherens junction	3/132	84/12460	0.0357143	3.37121	2.25633	0.059625	0.541103	0.52751	MPP4/PDLIM3/CDHR1	3
A_1.5	GO:0005813	centrosome	4/132	140/12460	0.0285714	2.69697	2.08937	0.061489	0.541103	0.52751	SDCCAG8/IFT20/UNC119/CFAP96	4
A_1.5	GO:0030134	COPII-coated ER to Golgi transport vesicle	2/132	42/12460	0.047619	4.49495	2.34759	0.0728707	0.579672	0.565111	SEC22B/TMED4	2
A_1.5	GO:0015630	microtubule cytoskeleton	8/132	423/12460	0.0189125	1.78523	1.70016	0.0804091	0.579672	0.565111	PDE4DIP/SDCCAG8/CEP170/IFT20/UNC119/CCDC66/CFAP96/CCSER2	8
A_1.5	GO:0005814	centriole	2/132	46/12460	0.0434783	4.10408	2.18242	0.0852687	0.579672	0.565111	SDCCAG8/CEP170	2
A_1.5	GO:0030677	ribonuclease P complex	1/132	10/12460	0.1	9.43939	2.76254	0.101063	0.579672	0.565111	RPP14	1
A_1.5	GO:0030894	replisome	1/132	10/12460	0.1	9.43939	2.76254	0.101063	0.579672	0.565111	POLD2	1
A_1.5	GO:0043601	nuclear replisome	1/132	10/12460	0.1	9.43939	2.76254	0.101063	0.579672	0.565111	POLD2	1
A_1.5	GO:0098831	presynaptic active zone cytoplasmic component	1/132	10/12460	0.1	9.43939	2.76254	0.101063	0.579672	0.565111	ERC2	1
A_1.5	GO:0000792	heterochromatin	1/132	11/12460	0.0909091	8.58127	2.60287	0.110594	0.579672	0.565111	TASOR	1
A_1.5	GO:0031312	extrinsic component of organelle membrane	1/132	11/12460	0.0909091	8.58127	2.60287	0.110594	0.579672	0.565111	PXK	1
A_1.5	GO:0043020	NADPH oxidase complex	1/132	11/12460	0.0909091	8.58127	2.60287	0.110594	0.579672	0.565111	NOX4	1
A_1.5	GO:0005770	late endosome	2/132	56/12460	0.0357143	3.37121	1.8402	0.11866	0.579672	0.565111	RUBCN/PXK	2
A_1.5	GO:0031463	Cul3-RING ubiquitin ligase complex	1/132	12/12460	0.0833333	7.86616	2.46228	0.120025	0.579672	0.565111	TNFAIP1	1
A_1.5	GO:0051233	spindle midzone	1/132	12/12460	0.0833333	7.86616	2.46228	0.120025	0.579672	0.565111	UNC119	1
A_1.5	GO:0005768	endosome	5/132	247/12460	0.0202429	1.91081	1.49605	0.121894	0.579672	0.565111	RUBCN/RAB28/RAB11FIP4/PXK/SNX25	5
A_1.5	GO:0031941	filamentous actin	1/132	13/12460	0.0769231	7.26107	2.33706	0.129356	0.579672	0.565111	PDLIM3	1
A_1.5	GO:0032806	carboxy-terminal domain protein kinase complex	1/132	13/12460	0.0769231	7.26107	2.33706	0.129356	0.579672	0.565111	CDK13	1
A_1.5	GO:0030658	transport vesicle membrane	2/132	61/12460	0.0327869	3.09488	1.69712	0.136397	0.579672	0.565111	SEC22B/SYN2	2
A_1.5	GO:0030496	midbody	1/132	14/12460	0.0714286	6.74242	2.22447	0.138589	0.579672	0.565111	RAB11FIP4	1
A_1.5	GO:0030992	intraciliary transport particle B	1/132	14/12460	0.0714286	6.74242	2.22447	0.138589	0.579672	0.565111	IFT20	1
A_1.5	GO:0031901	early endosome membrane	1/132	14/12460	0.0714286	6.74242	2.22447	0.138589	0.579672	0.565111	SNX25	1
A_1.5	GO:0042575	DNA polymerase complex	1/132	14/12460	0.0714286	6.74242	2.22447	0.138589	0.579672	0.565111	POLD2	1
A_1.5	GO:0005789	endoplasmic reticulum membrane	5/132	260/12460	0.0192308	1.81527	1.37464	0.142243	0.579672	0.565111	SLC51A/SEC22B/TMTC2/PIGS/LRIT1	5
A_1.5	GO:0042175	nuclear outer membrane-endoplasmic reticulum membrane network	5/132	265/12460	0.0188679	1.78102	1.32977	0.150443	0.579672	0.565111	SLC51A/SEC22B/TMTC2/PIGS/LRIT1	5
A_1.5	GO:0030016	myofibril	2/132	65/12460	0.0307692	2.90443	1.59287	0.15098	0.579672	0.565111	MYL7/PDLIM3	2
A_1.5	GO:0098827	endoplasmic reticulum subcompartment	5/132	267/12460	0.0187266	1.76768	1.31208	0.153779	0.579672	0.565111	SLC51A/SEC22B/TMTC2/PIGS/LRIT1	5
A_1.5	GO:0005794	Golgi apparatus	7/132	419/12460	0.0167064	1.57699	1.24315	0.156742	0.579672	0.565111	ZDHHC19/PDCD10/SEC22B/YKT6/TMED4/RAB28/IFT20	7
A_1.5	GO:0043292	contractile muscle fiber	2/132	67/12460	0.0298507	2.81773	1.54369	0.158385	0.579672	0.565111	MYL7/PDLIM3	2
A_1.5	GO:0043596	nuclear replication fork	1/132	17/12460	0.0588235	5.55258	1.94358	0.16571	0.579672	0.565111	POLD2	1
A_1.5	GO:0099738	cell cortex region	1/132	17/12460	0.0588235	5.55258	1.94358	0.16571	0.579672	0.565111	ERC2	1
A_1.5	GO:1902555	endoribonuclease complex	1/132	17/12460	0.0588235	5.55258	1.94358	0.16571	0.579672	0.565111	RPP14	1
A_1.5	GO:0005902	microvillus	1/132	18/12460	0.0555556	5.24411	1.86449	0.17456	0.579672	0.565111	MYO1G	1
A_1.5	GO:0012507	ER to Golgi transport vesicle membrane	1/132	18/12460	0.0555556	5.24411	1.86449	0.17456	0.579672	0.565111	SEC22B	1
A_1.5	GO:1905354	exoribonuclease complex	1/132	18/12460	0.0555556	5.24411	1.86449	0.17456	0.579672	0.565111	PAN3	1
A_1.5	GO:0019898	extrinsic component of membrane	3/132	140/12460	0.0214286	2.02273	1.25922	0.185492	0.604565	0.589379	TNK2/PXK/CDHR1	3
A_1.5	GO:0030990	intraciliary transport particle	1/132	21/12460	0.047619	4.49495	1.65859	0.200556	0.623577	0.607913	IFT20	1
A_1.5	GO:1905348	endonuclease complex	1/132	21/12460	0.047619	4.49495	1.65859	0.200556	0.623577	0.607913	RPP14	1
A_1.5	GO:0070161	anchoring junction	4/132	220/12460	0.0181818	1.71625	1.1091	0.204921	0.623577	0.607913	ITGB5/MPP4/PDLIM3/CDHR1	4
A_1.5	GO:0035861	site of double-strand break	1/132	22/12460	0.0454545	4.29063	1.59845	0.20904	0.623577	0.607913	RNF168	1
A_1.5	GO:0090734	site of DNA damage	1/132	22/12460	0.0454545	4.29063	1.59845	0.20904	0.623577	0.607913	RNF168	1
A_1.5	GO:0035869	ciliary transition zone	1/132	24/12460	0.0416667	3.93308	1.48824	0.22574	0.645395	0.629183	TMEM237	1
A_1.5	GO:0000228	nuclear chromosome	2/132	85/12460	0.0235294	2.22103	1.16882	0.227355	0.645395	0.629183	POLD2/PHF12	2
A_1.5	GO:0035770	ribonucleoprotein granule	2/132	85/12460	0.0235294	2.22103	1.16882	0.227355	0.645395	0.629183	TBRG4/PAN3	2
A_1.5	GO:0032153	cell division site	1/132	25/12460	0.04	3.77576	1.43751	0.233958	0.653597	0.637179	RAB11FIP4	1
A_1.5	GO:0008305	integrin complex	1/132	27/12460	0.037037	3.49607	1.34349	0.250136	0.655151	0.638694	ITGB5	1
A_1.5	GO:0042383	sarcolemma	1/132	28/12460	0.0357143	3.37121	1.29975	0.258097	0.655151	0.638694	CACNA2D1	1
A_1.5	GO:0098636	protein complex involved in cell adhesion	1/132	28/12460	0.0357143	3.37121	1.29975	0.258097	0.655151	0.638694	ITGB5	1
A_1.5	GO:0019897	extrinsic component of plasma membrane	2/132	94/12460	0.0212766	2.00838	1.01545	0.262672	0.655151	0.638694	TNK2/CDHR1	2
A_1.5	GO:0005657	replication fork	1/132	29/12460	0.0344828	3.25496	1.25796	0.265974	0.655151	0.638694	POLD2	1
A_1.5	GO:0005891	voltage-gated calcium channel complex	1/132	29/12460	0.0344828	3.25496	1.25796	0.265974	0.655151	0.638694	CACNA2D1	1
A_1.5	GO:0048786	presynaptic active zone	1/132	30/12460	0.0333333	3.14646	1.21795	0.273769	0.655151	0.638694	ERC2	1
A_1.5	GO:0030135	coated vesicle	2/132	97/12460	0.0206186	1.94627	0.968099	0.27447	0.655151	0.638694	SEC22B/TMED4	2
A_1.5	GO:0099080	supramolecular complex	6/132	416/12460	0.0144231	1.36145	0.775877	0.278974	0.655151	0.638694	FLACC1/MYL7/TBRG4/PAN3/CCDC66/PDLIM3	6
A_1.5	GO:0000307	cyclin-dependent protein kinase holoenzyme complex	1/132	31/12460	0.0322581	3.04497	1.17959	0.281481	0.655151	0.638694	CDK13	1
A_1.5	GO:0016342	catenin complex	1/132	32/12460	0.03125	2.94981	1.14274	0.289112	0.655151	0.638694	CDHR1	1
A_1.5	GO:0030139	endocytic vesicle	1/132	32/12460	0.03125	2.94981	1.14274	0.289112	0.655151	0.638694	RAB11FIP4	1
A_1.5	GO:0030672	synaptic vesicle membrane	1/132	33/12460	0.030303	2.86042	1.10731	0.296662	0.655151	0.638694	SYN2	1
A_1.5	GO:0048471	perinuclear region of cytoplasm	1/132	33/12460	0.030303	2.86042	1.10731	0.296662	0.655151	0.638694	OFCC1	1
A_1.5	GO:0098858	actin-based cell projection	1/132	33/12460	0.030303	2.86042	1.10731	0.296662	0.655151	0.638694	MYO1G	1
A_1.5	GO:0099501	exocytic vesicle membrane	1/132	33/12460	0.030303	2.86042	1.10731	0.296662	0.655151	0.638694	SYN2	1
A_1.5	GO:0005911	cell-cell junction	3/132	180/12460	0.0166667	1.57323	0.801586	0.297796	0.655151	0.638694	MPP4/PDLIM3/CDHR1	3
A_1.5	GO:0016592	mediator complex	1/132	34/12460	0.0294118	2.77629	1.07317	0.304133	0.656101	0.63962	CDK8	1
A_1.5	GO:0098588	bounding membrane of organelle	6/132	433/12460	0.0138568	1.308	0.67499	0.310318	0.656101	0.63962	SEC22B/SLC46A3/RAB11FIP4/PXK/SYN2/SNX25	6
A_1.5	GO:0030018	Z disc	1/132	35/12460	0.0285714	2.69697	1.04026	0.311525	0.656101	0.63962	PDLIM3	1
A_1.5	GO:0005654	nucleoplasm	5/132	350/12460	0.0142857	1.34848	0.684271	0.313139	0.656101	0.63962	CDK13/RNF6/PHF12/SUPT6H/TASOR	5
A_1.5	GO:0034704	calcium channel complex	1/132	36/12460	0.0277778	2.62205	1.00848	0.31884	0.660185	0.643602	CACNA2D1	1
A_1.5	GO:0032993	protein-DNA complex	2/132	112/12460	0.0178571	1.68561	0.754167	0.33314	0.662077	0.645446	H2AZ2/POLD2	2
A_1.5	GO:0031674	I band	1/132	38/12460	0.0263158	2.48405	0.948041	0.333237	0.662077	0.645446	PDLIM3	1
A_1.5	GO:0030133	transport vesicle	2/132	113/12460	0.0176991	1.67069	0.741075	0.337014	0.662077	0.645446	SEC22B/SYN2	2
A_1.5	GO:0031984	organelle subcompartment	5/132	362/12460	0.0138122	1.30378	0.606938	0.338265	0.662077	0.645446	SLC51A/SEC22B/TMTC2/PIGS/LRIT1	5
A_1.5	GO:0031201	SNARE complex	1/132	39/12460	0.025641	2.42036	0.919251	0.340323	0.662077	0.645446	SEC22B	1
A_1.5	GO:0000118	histone deacetylase complex	1/132	40/12460	0.025	2.35985	0.891337	0.347333	0.662077	0.645446	PHF12	1
A_1.5	GO:0000932	P-body	1/132	40/12460	0.025	2.35985	0.891337	0.347333	0.662077	0.645446	PAN3	1
A_1.5	GO:0005743	mitochondrial inner membrane	2/132	117/12460	0.017094	1.61357	0.68997	0.35244	0.662077	0.645446	SLC25A4/GHITM	2
A_1.5	GO:0005643	nuclear pore	1/132	41/12460	0.0243902	2.30229	0.864249	0.35427	0.662077	0.645446	NUP58	1
A_1.5	GO:0000922	spindle pole	1/132	42/12460	0.0238095	2.24747	0.83794	0.361133	0.662077	0.645446	UNC119	1
A_1.5	GO:0005925	focal adhesion	1/132	42/12460	0.0238095	2.24747	0.83794	0.361133	0.662077	0.645446	ITGB5	1
A_1.5	GO:0055037	recycling endosome	1/132	43/12460	0.0232558	2.19521	0.812366	0.367924	0.667573	0.650804	RAB11FIP4	1
A_1.5	GO:0005884	actin filament	1/132	44/12460	0.0227273	2.14532	0.787487	0.374643	0.672829	0.655928	PDLIM3	1
A_1.5	GO:0030055	cell-substrate junction	1/132	46/12460	0.0217391	2.05204	0.739671	0.38787	0.680497	0.663403	ITGB5	1
A_1.5	GO:0099081	supramolecular polymer	4/132	299/12460	0.0133779	1.2628	0.475938	0.390873	0.680497	0.663403	FLACC1/MYL7/CCDC66/PDLIM3	4
A_1.5	GO:0099512	supramolecular fiber	4/132	299/12460	0.0133779	1.2628	0.475938	0.390873	0.680497	0.663403	FLACC1/MYL7/CCDC66/PDLIM3	4
A_1.5	GO:0016459	myosin complex	1/132	47/12460	0.0212766	2.00838	0.716668	0.394379	0.680497	0.663403	MYO1G	1
A_1.5	GO:0015629	actin cytoskeleton	3/132	218/12460	0.0137615	1.299	0.460844	0.407606	0.696492	0.678996	MYO1G/FAM107A/PDLIM3	3
A_1.5	GO:0030863	cortical cytoskeleton	1/132	51/12460	0.0196078	1.85086	0.630025	0.419735	0.69653	0.679034	ERC2	1
A_1.5	GO:1905369	endopeptidase complex	1/132	51/12460	0.0196078	1.85086	0.630025	0.419735	0.69653	0.679034	PIGS	1
A_1.5	GO:0098793	presynapse	2/132	136/12460	0.0147059	1.38815	0.470946	0.423769	0.69653	0.679034	ERC2/SYN2	2
A_1.5	GO:0022625	cytosolic large ribosomal subunit	1/132	52/12460	0.0192308	1.81527	0.609584	0.425907	0.69653	0.679034	RPL35A	1
A_1.5	GO:0019866	organelle inner membrane	2/132	137/12460	0.0145985	1.37801	0.460354	0.427416	0.69653	0.679034	SLC25A4/GHITM	2
A_1.5	GO:0098797	plasma membrane protein complex	4/132	316/12460	0.0126582	1.19486	0.363051	0.431528	0.696779	0.679277	ITGB5/CACNA2D1/CDHR1/NOX4	4
A_1.5	GO:0030662	coated vesicle membrane	1/132	55/12460	0.0181818	1.71625	0.550848	0.444037	0.707068	0.689307	SEC22B	1
A_1.5	GO:0030017	sarcomere	1/132	56/12460	0.0178571	1.68561	0.532072	0.449952	0.707068	0.689307	PDLIM3	1
A_1.5	GO:0031234	extrinsic component of cytoplasmic side of plasma membrane	1/132	56/12460	0.0178571	1.68561	0.532072	0.449952	0.707068	0.689307	TNK2	1
A_1.5	GO:0140534	endoplasmic reticulum protein-containing complex	1/132	58/12460	0.0172414	1.62748	0.495623	0.461598	0.715931	0.697947	PIGS	1
A_1.5	GO:0005765	lysosomal membrane	1/132	60/12460	0.0166667	1.57323	0.460551	0.472998	0.715931	0.697947	SLC46A3	1
A_1.5	GO:0098852	lytic vacuole membrane	1/132	60/12460	0.0166667	1.57323	0.460551	0.472998	0.715931	0.697947	SLC46A3	1
A_1.5	GO:0005777	peroxisome	1/132	61/12460	0.0163934	1.54744	0.443498	0.478608	0.715931	0.697947	ACOX2	1
A_1.5	GO:0042579	microbody	1/132	61/12460	0.0163934	1.54744	0.443498	0.478608	0.715931	0.697947	ACOX2	1
A_1.5	GO:0099513	polymeric cytoskeletal fiber	3/132	244/12460	0.0122951	1.16058	0.262124	0.479999	0.715931	0.697947	FLACC1/CCDC66/PDLIM3	3
A_1.5	GO:0005694	chromosome	5/132	440/12460	0.0113636	1.07266	0.160562	0.50106	0.739693	0.721113	RNF168/H2AZ2/POLD2/PHF12/TASOR	5
A_1.5	GO:0000785	chromatin	3/132	256/12460	0.0117188	1.10618	0.177619	0.512034	0.739693	0.721113	H2AZ2/PHF12/TASOR	3
A_1.5	GO:0008021	synaptic vesicle	1/132	68/12460	0.0147059	1.38815	0.332094	0.516253	0.739693	0.721113	SYN2	1
A_1.5	GO:1902554	serine/threonine protein kinase complex	1/132	68/12460	0.0147059	1.38815	0.332094	0.516253	0.739693	0.721113	CDK13	1
A_1.5	GO:1905368	peptidase complex	1/132	69/12460	0.0144928	1.36803	0.317201	0.521406	0.739693	0.721113	PIGS	1
A_1.5	GO:0045202	synapse	4/132	359/12460	0.0111421	1.05174	0.102937	0.53043	0.739693	0.721113	KALRN/FAM107A/ERC2/SYN2	4
A_1.5	GO:0014069	postsynaptic density	1/132	72/12460	0.0138889	1.31103	0.273871	0.53654	0.739693	0.721113	KALRN	1
A_1.5	GO:0032279	asymmetric synapse	1/132	72/12460	0.0138889	1.31103	0.273871	0.53654	0.739693	0.721113	KALRN	1
A_1.5	GO:0098984	neuron to neuron synapse	1/132	72/12460	0.0138889	1.31103	0.273871	0.53654	0.739693	0.721113	KALRN	1
A_1.5	GO:0009898	cytoplasmic side of plasma membrane	1/132	73/12460	0.0136986	1.29307	0.259853	0.541478	0.739693	0.721113	TNK2	1
A_1.5	GO:0099568	cytoplasmic region	1/132	74/12460	0.0135135	1.27559	0.246038	0.546364	0.739693	0.721113	ERC2	1
A_1.5	GO:1902911	protein kinase complex	1/132	74/12460	0.0135135	1.27559	0.246038	0.546364	0.739693	0.721113	CDK13	1
A_1.5	GO:0070382	exocytic vesicle	1/132	75/12460	0.0133333	1.25859	0.232418	0.551199	0.740542	0.72194	SYN2	1
A_1.5	GO:0098562	cytoplasmic side of membrane	1/132	78/12460	0.0128205	1.21018	0.192674	0.565398	0.741345	0.722722	TNK2	1
A_1.5	GO:0036464	cytoplasmic ribonucleoprotein granule	1/132	79/12460	0.0126582	1.19486	0.17978	0.570031	0.741345	0.722722	PAN3	1
A_1.5	GO:0062023	collagen-containing extracellular matrix	1/132	79/12460	0.0126582	1.19486	0.17978	0.570031	0.741345	0.722722	VTN	1
A_1.5	GO:0031966	mitochondrial membrane	2/132	180/12460	0.0111111	1.04882	0.0682702	0.571435	0.741345	0.722722	SLC25A4/GHITM	2
A_1.5	GO:0009986	cell surface	3/132	280/12460	0.0107143	1.01136	0.0199001	0.572857	0.741345	0.722722	ITGB5/TFRC/RAMP3	3
A_1.5	GO:0099572	postsynaptic specialization	1/132	82/12460	0.0121951	1.15115	0.142089	0.583638	0.744617	0.725913	KALRN	1
A_1.5	GO:0000786	nucleosome	1/132	83/12460	0.0120482	1.13728	0.12984	0.588078	0.744617	0.725913	H2AZ2	1
A_1.5	GO:0098802	plasma membrane signaling receptor complex	1/132	83/12460	0.0120482	1.13728	0.12984	0.588078	0.744617	0.725913	ITGB5	1
A_1.5	GO:0015934	large ribosomal subunit	1/132	84/12460	0.0119048	1.12374	0.117742	0.592471	0.744821	0.726112	RPL35A	1
A_1.5	GO:0090575	RNA polymerase II transcription regulator complex	1/132	87/12460	0.0114943	1.08499	0.0823116	0.605374	0.750257	0.731411	BCL9	1
A_1.5	GO:0061695	transferase complex, transferring phosphorus-containing groups	2/132	193/12460	0.0103627	0.978176	-0.0316181	0.609556	0.750257	0.731411	POLD2/CDK13	2
A_1.5	GO:0022626	cytosolic ribosome	1/132	88/12460	0.0113636	1.07266	0.0707766	0.609584	0.750257	0.731411	RPL35A	1
A_1.5	GO:0000139	Golgi membrane	1/132	92/12460	0.0108696	1.02602	0.025921	0.625983	0.757638	0.738606	SEC22B	1
A_1.5	GO:0005774	vacuolar membrane	1/132	93/12460	0.0107527	1.01499	0.0150125	0.629974	0.757638	0.738606	SLC46A3	1
A_1.5	GO:0005819	spindle	1/132	93/12460	0.0107527	1.01499	0.0150125	0.629974	0.757638	0.738606	UNC119	1
A_1.5	GO:0031967	organelle envelope	3/132	307/12460	0.00977199	0.922416	-0.142423	0.63546	0.757638	0.738606	NUP58/SLC25A4/GHITM	3
A_1.5	GO:0005740	mitochondrial envelope	2/132	203/12460	0.00985222	0.92999	-0.104064	0.637104	0.757638	0.738606	SLC25A4/GHITM	2
A_1.5	GO:0031461	cullin-RING ubiquitin ligase complex	1/132	103/12460	0.00970874	0.916446	-0.0881072	0.667638	0.785258	0.765532	TNFAIP1	1
A_1.5	GO:0005635	nuclear envelope	1/132	104/12460	0.00961538	0.907634	-0.097875	0.671189	0.785258	0.765532	NUP58	1
A_1.5	GO:0030425	dendrite	1/132	106/12460	0.00943396	0.890509	-0.117141	0.678177	0.785258	0.765532	TRAK2	1
A_1.5	GO:0097447	dendritic tree	1/132	106/12460	0.00943396	0.890509	-0.117141	0.678177	0.785258	0.765532	TRAK2	1
A_1.5	GO:0034703	cation channel complex	1/132	112/12460	0.00892857	0.842803	-0.172917	0.698269	0.803238	0.783061	CACNA2D1	1
A_1.5	GO:0005938	cell cortex	1/132	115/12460	0.00869565	0.820817	-0.199748	0.707843	0.808964	0.788643	ERC2	1
A_1.5	GO:0005874	microtubule	1/132	120/12460	0.00833333	0.786616	-0.243039	0.723135	0.821108	0.800482	CCDC66	1
A_1.5	GO:0034702	monoatomic ion channel complex	1/132	130/12460	0.00769231	0.726107	-0.324828	0.751375	0.838704	0.817636	CACNA2D1	1
A_1.5	GO:0099503	secretory vesicle	1/132	130/12460	0.00769231	0.726107	-0.324828	0.751375	0.838704	0.817636	SYN2	1
A_1.5	GO:0098552	side of membrane	2/132	255/12460	0.00784314	0.740345	-0.433492	0.756414	0.838704	0.817636	TNK2/TFRC	2
A_1.5	GO:0036477	somatodendritic compartment	1/132	137/12460	0.00729927	0.689007	-0.378735	0.769423	0.838704	0.817636	TRAK2	1
A_1.5	GO:0005764	lysosome	1/132	138/12460	0.00724638	0.684014	-0.386233	0.771893	0.838704	0.817636	SLC46A3	1
A_1.5	GO:0043005	neuron projection	3/132	381/12460	0.00787402	0.743259	-0.526652	0.773247	0.838704	0.817636	TRAK2/CAMK2B/FAM107A	3
A_1.5	GO:0000323	lytic vacuole	1/132	139/12460	0.00719424	0.679093	-0.393682	0.774337	0.838704	0.817636	SLC46A3	1
A_1.5	GO:0044391	ribosomal subunit	1/132	140/12460	0.00714286	0.674242	-0.401084	0.776754	0.838704	0.817636	RPL35A	1
A_1.5	GO:1902495	transmembrane transporter complex	1/132	159/12460	0.00628931	0.593673	-0.533564	0.818101	0.866533	0.844766	CACNA2D1	1
A_1.5	GO:0000151	ubiquitin ligase complex	1/132	160/12460	0.00625	0.589962	-0.540149	0.820053	0.866533	0.844766	TNFAIP1	1
A_1.5	GO:1990351	transporter complex	1/132	163/12460	0.00613497	0.579104	-0.559695	0.825785	0.866533	0.844766	CACNA2D1	1
A_1.5	GO:0030312	external encapsulating structure	1/132	166/12460	0.0060241	0.568638	-0.578937	0.831335	0.866533	0.844766	VTN	1
A_1.5	GO:0031012	extracellular matrix	1/132	166/12460	0.0060241	0.568638	-0.578937	0.831335	0.866533	0.844766	VTN	1
A_1.5	GO:0098794	postsynapse	1/132	167/12460	0.00598802	0.565233	-0.585286	0.833146	0.866533	0.844766	KALRN	1
A_1.5	GO:0005840	ribosome	1/132	171/12460	0.00584795	0.552011	-0.610364	0.840199	0.866533	0.844766	RPL35A	1
A_1.5	GO:0005730	nucleolus	1/132	172/12460	0.00581395	0.548802	-0.616557	0.841916	0.866533	0.844766	DDX56	1
A_1.5	GO:0009897	external side of plasma membrane	1/132	177/12460	0.00564972	0.533299	-0.647076	0.850227	0.87	0.848146	TFRC	1
A_1.5	GO:0005773	vacuole	1/132	190/12460	0.00526316	0.49681	-0.723217	0.869863	0.884065	0.861857	SLC46A3	1
A_1.5	GO:0005667	transcription regulator complex	1/132	193/12460	0.00518135	0.489088	-0.740181	0.874018	0.884065	0.861857	BCL9	1
A_1.5	GO:0098590	plasma membrane region	1/132	252/12460	0.00396825	0.374579	-1.03785	0.93356	0.938895	0.91531	RAB11FIP4	1
A_1.5	GO:1990904	ribonucleoprotein complex	2/132	461/12460	0.00433839	0.409518	-1.3368	0.958849	0.958849	0.934763	RPL35A/RPP14	2
