# Supplementary material for: Genome Wide Association Studies with Different Weighting Approaches Reveals Genomic Windows Associated with Meat Quality Traits in Beef Cattle
Source: Genes (Basel). 2026 Mar 28;17(4):385. doi: 10.3390/genes17040385 (PMC13116000; doi:10.3390/genes17040385)
Supplement: Supplementary file 1 [file genes-17-00385-s001.zip › Supplementary Materials/Sumplementary_Table_S11_CC_SFT.xlsx]

## Sheet: Sheet1
Table S11 GO - Enrichment analysis for cellular component process for Fat Thickness (SFT) trait.
GWAS	ID	Description	Gene_Ratio	Bg_Ratio	Rich_Factor	Fold_Enrichment	zScore	p-value	p.adjust	q-value	Gene_ID	Count
UM	GO:0030677	ribonuclease P complex	1/21	10/12460	0.1	59.3333	7.58212	0.0167327	0.162649	0.135961	RPP14	1
UM	GO:0031312	extrinsic component of organelle membrane	1/21	11/12460	0.0909091	53.9394	7.21716	0.0183912	0.162649	0.135961	PXK	1
UM	GO:1902555	endoribonuclease complex	1/21	17/12460	0.0588235	34.902	5.74705	0.0282865	0.162649	0.135961	RPP14	1
UM	GO:1905348	endonuclease complex	1/21	21/12460	0.047619	28.254	5.13577	0.0348306	0.162649	0.135961	RPP14	1
UM	GO:0016323	basolateral plasma membrane	1/21	26/12460	0.0384615	22.8205	4.5762	0.0429516	0.162649	0.135961	SLC40A1	1
UM	GO:0001725	stress fiber	1/21	29/12460	0.0344828	20.4598	4.31064	0.0477929	0.162649	0.135961	FAM107A	1
UM	GO:0097517	contractile actin filament bundle	1/21	29/12460	0.0344828	20.4598	4.31064	0.0477929	0.162649	0.135961	FAM107A	1
UM	GO:0009925	basal plasma membrane	1/21	31/12460	0.0322581	19.1398	4.15483	0.0510075	0.162649	0.135961	SLC40A1	1
UM	GO:0042641	actomyosin	1/21	31/12460	0.0322581	19.1398	4.15483	0.0510075	0.162649	0.135961	FAM107A	1
UM	GO:0045178	basal part of cell	1/21	33/12460	0.030303	17.9798	4.01296	0.0542117	0.162649	0.135961	SLC40A1	1
UM	GO:0032432	actin filament bundle	1/21	35/12460	0.0285714	16.9524	3.88302	0.0574057	0.162649	0.135961	FAM107A	1
UM	GO:0071011	precatalytic spliceosome	1/21	35/12460	0.0285714	16.9524	3.88302	0.0574057	0.162649	0.135961	GMCL1	1
UM	GO:0005770	late endosome	1/21	56/12460	0.0178571	10.5952	2.95684	0.0903278	0.208257	0.174085	PXK	1
UM	GO:0005769	early endosome	1/21	61/12460	0.0163934	9.72678	2.80727	0.0980034	0.208257	0.174085	PXK	1
UM	GO:0005777	peroxisome	1/21	61/12460	0.0163934	9.72678	2.80727	0.0980034	0.208257	0.174085	ACOX2	1
UM	GO:0042579	microbody	1/21	61/12460	0.0163934	9.72678	2.80727	0.0980034	0.208257	0.174085	ACOX2	1
UM	GO:0010008	endosome membrane	1/21	75/12460	0.0133333	7.91111	2.46654	0.119168	0.238336	0.199229	PXK	1
UM	GO:1990904	ribonucleoprotein complex	2/21	461/12460	0.00433839	2.57411	1.41505	0.181302	0.34246	0.286267	GMCL1/RPP14	2
UM	GO:0005681	spliceosomal complex	1/21	136/12460	0.00735294	4.36275	1.62012	0.20599	0.359362	0.300395	GMCL1	1
UM	GO:0019898	extrinsic component of membrane	1/21	140/12460	0.00714286	4.2381	1.58309	0.211389	0.359362	0.300395	PXK	1
UM	GO:0005730	nucleolus	1/21	172/12460	0.00581395	3.44961	1.32917	0.253338	0.382027	0.319342	WDR75	1
UM	GO:0030659	cytoplasmic vesicle membrane	1/21	175/12460	0.00571429	3.39048	1.3085	0.25716	0.382027	0.319342	PXK	1
UM	GO:0012506	vesicle membrane	1/21	176/12460	0.00568182	3.37121	1.30171	0.25843	0.382027	0.319342	PXK	1
UM	GO:0015629	actin cytoskeleton	1/21	218/12460	0.00458716	2.72171	1.05371	0.309934	0.428772	0.358416	FAM107A	1
UM	GO:0005768	endosome	1/21	247/12460	0.00404858	2.40216	0.91452	0.343488	0.428772	0.358416	PXK	1
UM	GO:0098590	plasma membrane region	1/21	252/12460	0.00396825	2.3545	0.892513	0.349114	0.428772	0.358416	SLC40A1	1
UM	GO:0005789	endoplasmic reticulum membrane	1/21	260/12460	0.00384615	2.28205	0.858362	0.35802	0.428772	0.358416	ORMDL1	1
UM	GO:0042175	nuclear outer membrane-endoplasmic reticulum membrane network	1/21	265/12460	0.00377358	2.23899	0.837644	0.363527	0.428772	0.358416	ORMDL1	1
UM	GO:0098827	endoplasmic reticulum subcompartment	1/21	267/12460	0.00374532	2.22222	0.829486	0.365718	0.428772	0.358416	ORMDL1	1
UM	GO:0005654	nucleoplasm	1/21	350/12460	0.00285714	1.69524	0.542068	0.45054	0.490737	0.410214	PCBP1	1
UM	GO:0045202	synapse	1/21	359/12460	0.00278552	1.65274	0.515626	0.459059	0.490737	0.410214	FAM107A	1
UM	GO:0031984	organelle subcompartment	1/21	362/12460	0.00276243	1.63904	0.506974	0.46187	0.490737	0.410214	ORMDL1	1
UM	GO:0043005	neuron projection	1/21	381/12460	0.00262467	1.55731	0.45394	0.479356	0.493882	0.412843	FAM107A	1
UM	GO:0098588	bounding membrane of organelle	1/21	433/12460	0.00230947	1.37028	0.322225	0.524489	0.524489	0.438427	PXK	1
QM	GO:0015629	actin cytoskeleton	12/149	218/12460	0.0550459	4.60316	5.90438	1.17471e-05	0.00161057	0.00147594	HAX1/TPM3/TNNT1/TNNI3/GAS7/MYH13/MYH8/MYH4/MYH1/MYH2/MYH3/FAM107A	12
QM	GO:0016459	myosin complex	6/149	47/12460	0.12766	10.6754	7.31086	1.89479e-05	0.00161057	0.00147594	MYH13/MYH8/MYH4/MYH1/MYH2/MYH3	6
QM	GO:0099503	secretory vesicle	6/149	130/12460	0.0461538	3.85958	3.60562	0.00468023	0.152173	0.139453	CATSPER4/RAB13/SYNDIG1/TMEM190/SYT5/HYAL3	6
QM	GO:0030141	secretory granule	4/149	57/12460	0.0701754	5.86836	4.05271	0.00474698	0.152173	0.139453	CATSPER4/TMEM190/SYT5/HYAL3	4
QM	GO:0005891	voltage-gated calcium channel complex	3/149	29/12460	0.103448	8.65078	4.53774	0.00487599	0.152173	0.139453	CATSPER4/CACNG6/CACNA2D2	3
QM	GO:0001669	acrosomal vesicle	3/149	30/12460	0.1	8.36242	4.44154	0.00537081	0.152173	0.139453	CATSPER4/TMEM190/HYAL3	3
QM	GO:0034704	calcium channel complex	3/149	36/12460	0.0833333	6.96868	3.94536	0.00896557	0.20814	0.190742	CATSPER4/CACNG6/CACNA2D2	3
QM	GO:0016529	sarcoplasmic reticulum	2/149	14/12460	0.142857	11.9463	4.50822	0.0117637	0.20814	0.190742	HAX1/DHRS7C	2
QM	GO:0005865	striated muscle thin filament	2/149	15/12460	0.133333	11.1499	4.32711	0.0134679	0.20814	0.190742	TNNT1/TNNI3	2
QM	GO:0032281	AMPA glutamate receptor complex	2/149	15/12460	0.133333	11.1499	4.32711	0.0134679	0.20814	0.190742	SHISA7/CACNG8	2
QM	GO:0036379	myofilament	2/149	15/12460	0.133333	11.1499	4.32711	0.0134679	0.20814	0.190742	TNNT1/TNNI3	2
QM	GO:0016528	sarcoplasm	2/149	16/12460	0.125	10.453	4.16235	0.0152723	0.215559	0.19754	HAX1/DHRS7C	2
QM	GO:0030136	clathrin-coated vesicle	3/149	45/12460	0.0666667	5.57494	3.38226	0.0164839	0.215559	0.19754	HAX1/RAB13/EPN1	3
QM	GO:0034702	monoatomic ion channel complex	5/149	130/12460	0.0384615	3.21631	2.79453	0.0198682	0.241256	0.221089	CATSPER4/SHISA7/CACNG8/CACNG6/CACNA2D2	5
QM	GO:0045211	postsynaptic membrane	4/149	91/12460	0.043956	3.67579	2.81834	0.0235532	0.266937	0.244623	CHRNB2/SYNDIG1/SHISA7/CACNG8	4
QM	GO:0080008	Cul4-RING E3 ubiquitin ligase complex	2/149	23/12460	0.0869565	7.27167	3.3119	0.0304945	0.305391	0.279863	WDTC1/DCAF1	2
QM	GO:0008328	ionotropic glutamate receptor complex	2/149	25/12460	0.08	6.68993	3.13287	0.0356044	0.305391	0.279863	SHISA7/CACNG8	2
QM	GO:0098839	postsynaptic density membrane	2/149	25/12460	0.08	6.68993	3.13287	0.0356044	0.305391	0.279863	SYNDIG1/CACNG8	2
QM	GO:0098878	neurotransmitter receptor complex	2/149	25/12460	0.08	6.68993	3.13287	0.0356044	0.305391	0.279863	SHISA7/CACNG8	2
QM	GO:1902495	transmembrane transporter complex	5/149	159/12460	0.0314465	2.62969	2.27521	0.0420815	0.305391	0.279863	CATSPER4/SHISA7/CACNG8/CACNG6/CACNA2D2	5
QM	GO:1990351	transporter complex	5/149	163/12460	0.0306748	2.56516	2.21279	0.0459832	0.305391	0.279863	CATSPER4/SHISA7/CACNG8/CACNG6/CACNA2D2	5
QM	GO:0008021	synaptic vesicle	3/149	68/12460	0.0441176	3.6893	2.44631	0.0478084	0.305391	0.279863	RAB13/SYNDIG1/SYT5	3
QM	GO:0099634	postsynaptic specialization membrane	2/149	31/12460	0.0645161	5.39511	2.69538	0.0526937	0.305391	0.279863	SYNDIG1/CACNG8	2
QM	GO:0097060	synaptic membrane	4/149	118/12460	0.0338983	2.83472	2.20295	0.0530287	0.305391	0.279863	CHRNB2/SYNDIG1/SHISA7/CACNG8	4
QM	GO:0014069	postsynaptic density	3/149	72/12460	0.0416667	3.48434	2.32576	0.0549937	0.305391	0.279863	SYNDIG1/SHISA7/CACNG8	3
QM	GO:0032279	asymmetric synapse	3/149	72/12460	0.0416667	3.48434	2.32576	0.0549937	0.305391	0.279863	SYNDIG1/SHISA7/CACNG8	3
QM	GO:0098984	neuron to neuron synapse	3/149	72/12460	0.0416667	3.48434	2.32576	0.0549937	0.305391	0.279863	SYNDIG1/SHISA7/CACNG8	3
QM	GO:0030672	synaptic vesicle membrane	2/149	33/12460	0.0606061	5.06813	2.57429	0.0589215	0.305391	0.279863	SYNDIG1/SYT5	2
QM	GO:0099501	exocytic vesicle membrane	2/149	33/12460	0.0606061	5.06813	2.57429	0.0589215	0.305391	0.279863	SYNDIG1/SYT5	2
QM	GO:0030659	cytoplasmic vesicle membrane	5/149	175/12460	0.0285714	2.38926	2.03612	0.0589469	0.305391	0.279863	SYNDIG1/EPN1/TMEM190/SYT5/PXK	5
QM	GO:0005654	nucleoplasm	8/149	350/12460	0.0228571	1.91141	1.90267	0.059095	0.305391	0.279863	ARID1A/LOC101906569/GATAD2B/PCBP1/TASOR2/U2AF2/CCDC106/TASOR	8
QM	GO:0012506	vesicle membrane	5/149	176/12460	0.0284091	2.37569	2.02206	0.0601126	0.305391	0.279863	SYNDIG1/EPN1/TMEM190/SYT5/PXK	5
QM	GO:0070382	exocytic vesicle	3/149	75/12460	0.04	3.34497	2.24082	0.0607017	0.305391	0.279863	RAB13/SYNDIG1/SYT5	3
QM	GO:0005834	heterotrimeric G-protein complex	2/149	35/12460	0.0571429	4.77852	2.46261	0.0653891	0.305391	0.279863	GNAI2/GNAT1	2
QM	GO:0036126	sperm flagellum	2/149	35/12460	0.0571429	4.77852	2.46261	0.0653891	0.305391	0.279863	CATSPER4/CST11	2
QM	GO:0097729	9+2 motile cilium	2/149	35/12460	0.0571429	4.77852	2.46261	0.0653891	0.305391	0.279863	CATSPER4/CST11	2
QM	GO:0045202	synapse	8/149	359/12460	0.0222841	1.86349	1.82634	0.0664674	0.305391	0.279863	CHRNB2/RAB13/SYNDIG1/SHISA7/SYT5/CACNG8/FAM107A/ERC2	8
QM	GO:0099572	postsynaptic specialization	3/149	82/12460	0.0365854	3.05942	2.05833	0.0750412	0.335711	0.307648	SYNDIG1/SHISA7/CACNG8	3
QM	GO:0098793	presynapse	4/149	136/12460	0.0294118	2.45953	1.88276	0.0802467	0.34212	0.313521	RAB13/SYNDIG1/SYT5/ERC2	4
QM	GO:0098590	plasma membrane region	6/149	252/12460	0.0238095	1.99105	1.74849	0.0819975	0.34212	0.313521	SLC40A1/CHRNB2/HAX1/SYNDIG1/SHISA7/CACNG8	6
QM	GO:0000118	histone deacetylase complex	2/149	40/12460	0.05	4.18121	2.21692	0.0825112	0.34212	0.313521	LOC101906569/GATAD2B	2
QM	GO:0098797	plasma membrane protein complex	7/149	316/12460	0.0221519	1.85243	1.68854	0.0850455	0.344232	0.315457	CATSPER4/SHISA7/CACNG8/CACNG6/CACNA2D2/GNAI2/GNAT1	7
QM	GO:0019898	extrinsic component of membrane	4/149	140/12460	0.0285714	2.38926	1.81857	0.0870833	0.344283	0.315504	CISH/GNAI2/GNAT1/PXK	4
QM	GO:1905360	GTPase complex	2/149	42/12460	0.047619	3.9821	2.12966	0.0897051	0.346588	0.317616	GNAI2/GNAT1	2
QM	GO:0005884	actin filament	2/149	44/12460	0.0454545	3.8011	2.04763	0.0970767	0.366734	0.336078	TPM3/GAS7	2
QM	GO:0030135	coated vesicle	3/149	97/12460	0.0309278	2.58631	1.72545	0.110171	0.381621	0.349721	HAX1/RAB13/EPN1	3
QM	GO:0008180	COP9 signalosome	1/149	10/12460	0.1	8.36242	2.56226	0.113387	0.381621	0.349721	COPS8	1
QM	GO:0030677	ribonuclease P complex	1/149	10/12460	0.1	8.36242	2.56226	0.113387	0.381621	0.349721	RPP14	1
QM	GO:0097228	sperm principal piece	1/149	10/12460	0.1	8.36242	2.56226	0.113387	0.381621	0.349721	CATSPER4	1
QM	GO:0098831	presynaptic active zone cytoplasmic component	1/149	10/12460	0.1	8.36242	2.56226	0.113387	0.381621	0.349721	ERC2	1
QM	GO:0031514	motile cilium	2/149	49/12460	0.0408163	3.41323	1.86201	0.116203	0.381621	0.349721	CATSPER4/CST11	2
QM	GO:0070603	SWI/SNF superfamily-type complex	2/149	50/12460	0.04	3.34497	1.82778	0.120136	0.381621	0.349721	ARID1A/GATAD2B	2
QM	GO:0000792	heterochromatin	1/149	11/12460	0.0909091	7.6022	2.40994	0.123998	0.381621	0.349721	TASOR	1
QM	GO:0031312	extrinsic component of organelle membrane	1/149	11/12460	0.0909091	7.6022	2.40994	0.123998	0.381621	0.349721	PXK	1
QM	GO:0030863	cortical cytoskeleton	2/149	51/12460	0.0392157	3.27938	1.79441	0.124102	0.381621	0.349721	GYPC/ERC2	2
QM	GO:0031461	cullin-RING ubiquitin ligase complex	3/149	103/12460	0.0291262	2.43566	1.60953	0.12571	0.381621	0.349721	WDTC1/CKS1B/DCAF1	3
QM	GO:0016514	SWI/SNF complex	1/149	12/12460	0.0833333	6.96868	2.27566	0.134483	0.40109	0.367562	ARID1A	1
QM	GO:0098794	postsynapse	4/149	167/12460	0.0239521	2.00297	1.43551	0.140008	0.409065	0.374871	CHRNB2/SYNDIG1/SHISA7/CACNG8	4
QM	GO:0030017	sarcomere	2/149	56/12460	0.0357143	2.98658	1.6391	0.144376	0.409065	0.374871	TNNT1/TNNI3	2
QM	GO:0031234	extrinsic component of cytoplasmic side of plasma membrane	2/149	56/12460	0.0357143	2.98658	1.6391	0.144376	0.409065	0.374871	GNAI2/GNAT1	2
QM	GO:0034703	cation channel complex	3/149	112/12460	0.0267857	2.23993	1.4501	0.150379	0.419089	0.384057	CATSPER4/CACNG6/CACNA2D2	3
QM	GO:0030133	transport vesicle	3/149	113/12460	0.0265487	2.22011	1.43333	0.153211	0.420095	0.384979	RAB13/SYNDIG1/SYT5	3
QM	GO:0005777	peroxisome	2/149	61/12460	0.0327869	2.74178	1.50021	0.16528	0.43227	0.396136	HSD17B4/ACOX2	2
QM	GO:0030658	transport vesicle membrane	2/149	61/12460	0.0327869	2.74178	1.50021	0.16528	0.43227	0.396136	SYNDIG1/SYT5	2
QM	GO:0042579	microbody	2/149	61/12460	0.0327869	2.74178	1.50021	0.16528	0.43227	0.396136	HSD17B4/ACOX2	2
QM	GO:0030016	myofibril	2/149	65/12460	0.0307692	2.57305	1.39883	0.182361	0.449446	0.411876	TNNT1/TNNI3	2
QM	GO:0071004	U2-type prespliceosome	1/149	17/12460	0.0588235	4.91907	1.77882	0.185066	0.449446	0.411876	U2AF2	1
QM	GO:0071010	prespliceosome	1/149	17/12460	0.0588235	4.91907	1.77882	0.185066	0.449446	0.411876	U2AF2	1
QM	GO:0099738	cell cortex region	1/149	17/12460	0.0588235	4.91907	1.77882	0.185066	0.449446	0.411876	ERC2	1
QM	GO:1902555	endoribonuclease complex	1/149	17/12460	0.0588235	4.91907	1.77882	0.185066	0.449446	0.411876	RPP14	1
QM	GO:0043292	contractile muscle fiber	2/149	67/12460	0.0298507	2.49624	1.35095	0.190997	0.457318	0.41909	TNNT1/TNNI3	2
QM	GO:0030140	trans-Golgi network transport vesicle	1/149	18/12460	0.0555556	4.64579	1.70283	0.194824	0.460002	0.42155	RAB13	1
QM	GO:0005789	endoplasmic reticulum membrane	5/149	260/12460	0.0192308	1.60816	1.09021	0.200788	0.463458	0.424717	PIGV/ORMDL1/TMTC2/ABHD12/DHRS7C	5
QM	GO:0032589	neuron projection membrane	1/149	19/12460	0.0526316	4.40127	1.63222	0.204467	0.463458	0.424717	SHISA7	1
QM	GO:0032590	dendrite membrane	1/149	19/12460	0.0526316	4.40127	1.63222	0.204467	0.463458	0.424717	SHISA7	1
QM	GO:0042175	nuclear outer membrane-endoplasmic reticulum membrane network	5/149	265/12460	0.0188679	1.57781	1.04594	0.211368	0.467396	0.428326	PIGV/ORMDL1/TMTC2/ABHD12/DHRS7C	5
QM	GO:1904949	ATPase complex	2/149	72/12460	0.0277778	2.32289	1.23845	0.212809	0.467396	0.428326	ARID1A/GATAD2B	2
QM	GO:0098827	endoplasmic reticulum subcompartment	5/149	267/12460	0.0187266	1.566	1.02849	0.21565	0.467396	0.428326	PIGV/ORMDL1/TMTC2/ABHD12/DHRS7C	5
QM	GO:0009898	cytoplasmic side of plasma membrane	2/149	73/12460	0.0273973	2.29107	1.21707	0.217202	0.467396	0.428326	GNAI2/GNAT1	2
QM	GO:1905348	endonuclease complex	1/149	21/12460	0.047619	3.9821	1.50462	0.223409	0.474744	0.43506	RPP14	1
QM	GO:0016607	nuclear speck	1/149	22/12460	0.0454545	3.8011	1.44661	0.232711	0.488406	0.44758	U2AF2	1
QM	GO:0098562	cytoplasmic side of membrane	2/149	78/12460	0.025641	2.14421	1.11518	0.239272	0.496051	0.454586	GNAI2/GNAT1	2
QM	GO:0005942	phosphatidylinositol 3-kinase complex	1/149	24/12460	0.0416667	3.48434	1.34018	0.250985	0.514066	0.471095	CISH	1
QM	GO:0098588	bounding membrane of organelle	7/149	433/12460	0.0161663	1.35189	0.819903	0.261246	0.519325	0.475914	SYNDIG1/EPN1/TMEM190/SYT5/DHRS7C/NPRL2/PXK	7
QM	GO:0098802	plasma membrane signaling receptor complex	2/149	83/12460	0.0240964	2.01504	1.02071	0.261449	0.519325	0.475914	SHISA7/CACNG8	2
QM	GO:0016323	basolateral plasma membrane	1/149	26/12460	0.0384615	3.21631	1.24452	0.268827	0.519325	0.475914	SLC40A1	1
QM	GO:0030125	clathrin vesicle coat	1/149	26/12460	0.0384615	3.21631	1.24452	0.268827	0.519325	0.475914	EPN1	1
QM	GO:0030665	clathrin-coated vesicle membrane	1/149	26/12460	0.0384615	3.21631	1.24452	0.268827	0.519325	0.475914	EPN1	1
QM	GO:0042383	sarcolemma	1/149	28/12460	0.0357143	2.98658	1.15772	0.286246	0.529729	0.485448	CACNG6	1
QM	GO:0099081	supramolecular polymer	5/149	299/12460	0.0167224	1.3984	0.767106	0.287364	0.529729	0.485448	TPM3/TNNT1/TNNI3/GAS7/CCDC66	5
QM	GO:0099512	supramolecular fiber	5/149	299/12460	0.0167224	1.3984	0.767106	0.287364	0.529729	0.485448	TPM3/TNNT1/TNNI3/GAS7/CCDC66	5
QM	GO:0001725	stress fiber	1/149	29/12460	0.0344828	2.88359	1.11717	0.294801	0.529729	0.485448	FAM107A	1
QM	GO:0097517	contractile actin filament bundle	1/149	29/12460	0.0344828	2.88359	1.11717	0.294801	0.529729	0.485448	FAM107A	1
QM	GO:0000151	ubiquitin ligase complex	3/149	160/12460	0.01875	1.56795	0.795441	0.299555	0.529729	0.485448	WDTC1/CKS1B/DCAF1	3
QM	GO:0031256	leading edge membrane	1/149	30/12460	0.0333333	2.78747	1.07833	0.303253	0.529729	0.485448	SHISA7	1
QM	GO:0048786	presynaptic active zone	1/149	30/12460	0.0333333	2.78747	1.07833	0.303253	0.529729	0.485448	ERC2	1
QM	GO:0019897	extrinsic component of plasma membrane	2/149	94/12460	0.0212766	1.77924	0.834271	0.310201	0.529729	0.485448	GNAI2/GNAT1	2
QM	GO:0000307	cyclin-dependent protein kinase holoenzyme complex	1/149	31/12460	0.0322581	2.69755	1.04106	0.311605	0.529729	0.485448	CKS1B	1
QM	GO:0009925	basal plasma membrane	1/149	31/12460	0.0322581	2.69755	1.04106	0.311605	0.529729	0.485448	SLC40A1	1
QM	GO:0042641	actomyosin	1/149	31/12460	0.0322581	2.69755	1.04106	0.311605	0.529729	0.485448	FAM107A	1
QM	GO:0043197	dendritic spine	1/149	33/12460	0.030303	2.53407	0.970746	0.328012	0.541379	0.496125	SHISA7	1
QM	GO:0044309	neuron spine	1/149	33/12460	0.030303	2.53407	0.970746	0.328012	0.541379	0.496125	SHISA7	1
QM	GO:0045178	basal part of cell	1/149	33/12460	0.030303	2.53407	0.970746	0.328012	0.541379	0.496125	SLC40A1	1
QM	GO:0005798	Golgi-associated vesicle	1/149	35/12460	0.0285714	2.38926	0.905436	0.344031	0.551747	0.505626	RAB13	1
QM	GO:0032432	actin filament bundle	1/149	35/12460	0.0285714	2.38926	0.905436	0.344031	0.551747	0.505626	FAM107A	1
QM	GO:0071011	precatalytic spliceosome	1/149	35/12460	0.0285714	2.38926	0.905436	0.344031	0.551747	0.505626	GMCL1	1
QM	GO:0005923	bicellular tight junction	1/149	36/12460	0.0277778	2.32289	0.874447	0.351897	0.553912	0.507609	CLDN18	1
QM	GO:0022627	cytosolic small ribosomal subunit	1/149	36/12460	0.0277778	2.32289	0.874447	0.351897	0.553912	0.507609	RPS27	1
QM	GO:0030118	clathrin coat	1/149	37/12460	0.027027	2.26011	0.844471	0.35967	0.560952	0.514062	EPN1	1
QM	GO:0000785	chromatin	4/149	256/12460	0.015625	1.30663	0.545341	0.366691	0.562607	0.515578	ARID1A/LOC101906569/GATAD2B/TASOR	4
QM	GO:0070160	tight junction	1/149	38/12460	0.0263158	2.20064	0.815446	0.36735	0.562607	0.515578	CLDN18	1
QM	GO:0005684	U2-type spliceosomal complex	1/149	39/12460	0.025641	2.14421	0.787313	0.374938	0.564066	0.516915	U2AF2	1
QM	GO:0031201	SNARE complex	1/149	39/12460	0.025641	2.14421	0.787313	0.374938	0.564066	0.516915	STX8	1
QM	GO:0005643	nuclear pore	1/149	41/12460	0.0243902	2.03961	0.733514	0.389845	0.581348	0.532752	NUP210L	1
QM	GO:0005938	cell cortex	2/149	115/12460	0.0173913	1.45433	0.538475	0.400948	0.592653	0.543113	GYPC/ERC2	2
QM	GO:0019005	SCF ubiquitin ligase complex	1/149	43/12460	0.0232558	1.94475	0.6827	0.404399	0.592653	0.543113	CKS1B	1
QM	GO:0031253	cell projection membrane	1/149	45/12460	0.0222222	1.85831	0.634552	0.418608	0.608233	0.55739	SHISA7	1
QM	GO:0016324	apical plasma membrane	1/149	47/12460	0.0212766	1.77924	0.588801	0.43248	0.617187	0.565596	HAX1	1
QM	GO:0031984	organelle subcompartment	5/149	362/12460	0.0138122	1.15503	0.329307	0.436422	0.617187	0.565596	PIGV/ORMDL1/TMTC2/ABHD12/DHRS7C	5
QM	GO:0030120	vesicle coat	1/149	48/12460	0.0208333	1.74217	0.56675	0.439292	0.617187	0.565596	EPN1	1
QM	GO:0043296	apical junction complex	1/149	48/12460	0.0208333	1.74217	0.56675	0.439292	0.617187	0.565596	CLDN18	1
QM	GO:0016604	nuclear body	1/149	51/12460	0.0196078	1.63969	0.503586	0.459245	0.62961	0.57698	U2AF2	1
QM	GO:0043025	neuronal cell body	1/149	51/12460	0.0196078	1.63969	0.503586	0.459245	0.62961	0.57698	KCNN3	1
QM	GO:0044297	cell body	1/149	51/12460	0.0196078	1.63969	0.503586	0.459245	0.62961	0.57698	KCNN3	1
QM	GO:0043005	neuron projection	5/149	381/12460	0.0131234	1.09743	0.212485	0.480742	0.637104	0.583848	KCNN3/CHRNB2/SHISA7/SYT5/FAM107A	5
QM	GO:0030662	coated vesicle membrane	1/149	55/12460	0.0181818	1.52044	0.425541	0.484756	0.637104	0.583848	EPN1	1
QM	GO:0005681	spliceosomal complex	2/149	136/12460	0.0147059	1.22977	0.296394	0.485821	0.637104	0.583848	GMCL1/U2AF2	2
QM	GO:0036477	somatodendritic compartment	2/149	137/12460	0.0145985	1.22079	0.285871	0.489678	0.637104	0.583848	KCNN3/SHISA7	2
QM	GO:0005770	late endosome	1/149	56/12460	0.0178571	1.49329	0.407007	0.490945	0.637104	0.583848	PXK	1
QM	GO:0015935	small ribosomal subunit	1/149	56/12460	0.0178571	1.49329	0.407007	0.490945	0.637104	0.583848	RPS27	1
QM	GO:0045177	apical part of cell	1/149	56/12460	0.0178571	1.49329	0.407007	0.490945	0.637104	0.583848	HAX1	1
QM	GO:0005769	early endosome	1/149	61/12460	0.0163934	1.37089	0.31945	0.520799	0.665682	0.610037	PXK	1
QM	GO:0031252	cell leading edge	1/149	61/12460	0.0163934	1.37089	0.31945	0.520799	0.665682	0.610037	SHISA7	1
QM	GO:0005929	cilium	3/149	238/12460	0.012605	1.05409	0.092681	0.544557	0.686719	0.629315	CATSPER4/CST11/CCDC66	3
QM	GO:0030117	membrane coat	1/149	67/12460	0.0149254	1.24812	0.224028	0.554335	0.686719	0.629315	EPN1	1
QM	GO:0048475	coated membrane	1/149	67/12460	0.0149254	1.24812	0.224028	0.554335	0.686719	0.629315	EPN1	1
QM	GO:0099080	supramolecular complex	5/149	416/12460	0.0120192	1.0051	0.0116347	0.558985	0.686719	0.629315	TPM3/TNNT1/TNNI3/GAS7/CCDC66	5
QM	GO:1902554	serine/threonine protein kinase complex	1/149	68/12460	0.0147059	1.22977	0.209006	0.559693	0.686719	0.629315	CKS1B	1
QM	GO:0099513	polymeric cytoskeletal fiber	3/149	244/12460	0.0122951	1.02817	0.0488813	0.561493	0.686719	0.629315	TPM3/GAS7/CCDC66	3
QM	GO:0005768	endosome	3/149	247/12460	0.0121457	1.01568	0.027379	0.56982	0.691924	0.634085	RAB13/EPN1/PXK	3
QM	GO:0099568	cytoplasmic region	1/149	74/12460	0.0135135	1.13006	0.123444	0.590525	0.702963	0.644201	ERC2	1
QM	GO:1902911	protein kinase complex	1/149	74/12460	0.0135135	1.13006	0.123444	0.590525	0.702963	0.644201	CKS1B	1
QM	GO:0098552	side of membrane	3/149	255/12460	0.0117647	0.983814	-0.0287302	0.591546	0.702963	0.644201	IL6R/GNAI2/GNAT1	3
QM	GO:0010008	endosome membrane	1/149	75/12460	0.0133333	1.11499	0.109882	0.595451	0.702963	0.644201	PXK	1
QM	GO:0005730	nucleolus	2/149	172/12460	0.0116279	0.972374	-0.0401356	0.612748	0.718394	0.658343	WDR75/ADAR	2
QM	GO:0000228	nuclear chromosome	1/149	85/12460	0.0117647	0.983814	-0.016473	0.641585	0.747051	0.684604	LOC101906569	1
QM	GO:0043235	receptor complex	2/149	185/12460	0.0108108	0.904045	-0.144654	0.652363	0.751649	0.688818	SHISA7/CACNG8	2
QM	GO:0022626	cytosolic ribosome	1/149	88/12460	0.0113636	0.950275	-0.0514977	0.654377	0.751649	0.688818	RPS27	1
QM	GO:0005774	vacuolar membrane	1/149	93/12460	0.0107527	0.899185	-0.107356	0.674697	0.765126	0.701168	NPRL2	1
QM	GO:0061695	transferase complex, transferring phosphorus-containing groups	2/149	193/12460	0.0103627	0.866572	-0.205516	0.675111	0.765126	0.701168	CKS1B/CISH	2
QM	GO:0005635	nuclear envelope	1/149	104/12460	0.00961538	0.804078	-0.220723	0.715319	0.802382	0.73531	NUP210L	1
QM	GO:0030425	dendrite	1/149	106/12460	0.00943396	0.788907	-0.24011	0.722144	0.802382	0.73531	SHISA7	1
QM	GO:0097447	dendritic tree	1/149	106/12460	0.00943396	0.788907	-0.24011	0.722144	0.802382	0.73531	SHISA7	1
QM	GO:0005874	microtubule	1/149	120/12460	0.00833333	0.696868	-0.367073	0.765575	0.845116	0.774471	CCDC66	1
QM	GO:0005694	chromosome	4/149	440/12460	0.00909091	0.76022	-0.563347	0.776604	0.849338	0.778341	ARID1A/LOC101906569/GATAD2B/TASOR	4
QM	GO:0030424	axon	1/149	125/12460	0.008	0.668993	-0.409176	0.779393	0.849338	0.778341	SYT5	1
QM	GO:1990904	ribonucleoprotein complex	4/149	461/12460	0.00867679	0.725589	-0.660491	0.806742	0.87264	0.799695	RPS27/GMCL1/U2AF2/RPP14	4
QM	GO:0005813	centrosome	1/149	140/12460	0.00714286	0.597315	-0.527123	0.816175	0.87264	0.799695	CEP85	1
QM	GO:0044391	ribosomal subunit	1/149	140/12460	0.00714286	0.597315	-0.527123	0.816175	0.87264	0.799695	RPS27	1
QM	GO:0005840	ribosome	1/149	171/12460	0.00584795	0.48903	-0.740156	0.873996	0.919556	0.842689	RPS27	1
QM	GO:0005794	Golgi apparatus	3/149	419/12460	0.0071599	0.598741	-0.919155	0.881987	0.919556	0.842689	ZDHHC18/GALNT14/ENTPD6	3
QM	GO:0009897	external side of plasma membrane	1/149	177/12460	0.00564972	0.472453	-0.777649	0.88289	0.919556	0.842689	IL6R	1
QM	GO:0015630	microtubule cytoskeleton	3/149	423/12460	0.0070922	0.593079	-0.936718	0.885897	0.919556	0.842689	CEP85/RASSF1/CCDC66	3
QM	GO:0005911	cell-cell junction	1/149	180/12460	0.00555556	0.464579	-0.796014	0.887101	0.919556	0.842689	CLDN18	1
QM	GO:0005773	vacuole	1/149	190/12460	0.00526316	0.440127	-0.855524	0.90008	0.925452	0.848092	NPRL2	1
QM	GO:0005667	transcription regulator complex	1/149	193/12460	0.00518135	0.433286	-0.872894	0.903676	0.925452	0.848092	GATAD2B	1
QM	GO:0005815	microtubule organizing center	1/149	214/12460	0.0046729	0.390767	-0.988966	0.925495	0.941853	0.863122	CEP85	1
QM	GO:0070161	anchoring junction	1/149	220/12460	0.00454545	0.38011	-1.02052	0.930772	0.941853	0.863122	CLDN18	1
QM	GO:0009986	cell surface	1/149	280/12460	0.00357143	0.298658	-1.30579	0.96686	0.972581	0.891282	IL6R	1
QM	GO:0031967	organelle envelope	1/149	307/12460	0.00325733	0.272391	-1.42008	0.976239	0.976239	0.894634	NUP210L	1
A_1.125	GO:0070382	exocytic vesicle	2/42	75/12460	0.0266667	7.91111	3.49117	0.026356	0.32125	0.32125	STX12/SYTL1	2
A_1.125	GO:0030677	ribonuclease P complex	1/42	10/12460	0.1	29.6667	5.27391	0.033213	0.32125	0.32125	RPP14	1
A_1.125	GO:0031312	extrinsic component of organelle membrane	1/42	11/12460	0.0909091	26.9697	5.01114	0.0364744	0.32125	0.32125	PXK	1
A_1.125	GO:0030133	transport vesicle	2/42	113/12460	0.0176991	5.25074	2.63975	0.0554908	0.32125	0.32125	STX12/SYTL1	2
A_1.125	GO:1902555	endoribonuclease complex	1/42	17/12460	0.0588235	17.451	3.94725	0.0558187	0.32125	0.32125	RPP14	1
A_1.125	GO:1905348	endonuclease complex	1/42	21/12460	0.047619	14.127	3.50124	0.0685038	0.32125	0.32125	RPP14	1
A_1.125	GO:0099503	secretory vesicle	2/42	130/12460	0.0153846	4.5641	2.37564	0.0709659	0.32125	0.32125	STX12/SYTL1	2
A_1.125	GO:0016607	nuclear speck	1/42	22/12460	0.0454545	13.4848	3.40847	0.071649	0.32125	0.32125	PPP1R8	1
A_1.125	GO:0080008	Cul4-RING E3 ubiquitin ligase complex	1/42	23/12460	0.0434783	12.8986	3.32155	0.0747838	0.32125	0.32125	WDTC1	1
A_1.125	GO:0019898	extrinsic component of membrane	2/42	140/12460	0.0142857	4.2381	2.24073	0.0806538	0.32125	0.32125	FGR/PXK	2
A_1.125	GO:0016323	basolateral plasma membrane	1/42	26/12460	0.0384615	11.4103	3.09018	0.0841263	0.32125	0.32125	SLC40A1	1
A_1.125	GO:0001725	stress fiber	1/42	29/12460	0.0344828	10.2299	2.89389	0.0933768	0.32125	0.32125	FAM107A	1
A_1.125	GO:0097517	contractile actin filament bundle	1/42	29/12460	0.0344828	10.2299	2.89389	0.0933768	0.32125	0.32125	FAM107A	1
A_1.125	GO:0009925	basal plasma membrane	1/42	31/12460	0.0322581	9.56989	2.7783	0.099493	0.32125	0.32125	SLC40A1	1
A_1.125	GO:0042641	actomyosin	1/42	31/12460	0.0322581	9.56989	2.7783	0.099493	0.32125	0.32125	FAM107A	1
A_1.125	GO:0030672	synaptic vesicle membrane	1/42	33/12460	0.030303	8.9899	2.67273	0.105569	0.32125	0.32125	STX12	1
A_1.125	GO:0045178	basal part of cell	1/42	33/12460	0.030303	8.9899	2.67273	0.105569	0.32125	0.32125	SLC40A1	1
A_1.125	GO:0099501	exocytic vesicle membrane	1/42	33/12460	0.030303	8.9899	2.67273	0.105569	0.32125	0.32125	STX12	1
A_1.125	GO:0032432	actin filament bundle	1/42	35/12460	0.0285714	8.47619	2.57577	0.111605	0.32125	0.32125	FAM107A	1
A_1.125	GO:0071011	precatalytic spliceosome	1/42	35/12460	0.0285714	8.47619	2.57577	0.111605	0.32125	0.32125	GMCL1	1
A_1.125	GO:0005923	bicellular tight junction	1/42	36/12460	0.0277778	8.24074	2.53014	0.114608	0.32125	0.32125	CLDN18	1
A_1.125	GO:0030659	cytoplasmic vesicle membrane	2/42	175/12460	0.0114286	3.39048	1.85207	0.117387	0.32125	0.32125	STX12/PXK	2
A_1.125	GO:0012506	vesicle membrane	2/42	176/12460	0.0113636	3.37121	1.84246	0.118492	0.32125	0.32125	STX12/PXK	2
A_1.125	GO:0070160	tight junction	1/42	38/12460	0.0263158	7.80702	2.44396	0.120584	0.32125	0.32125	CLDN18	1
A_1.125	GO:0031201	SNARE complex	1/42	39/12460	0.025641	7.60684	2.40319	0.123558	0.32125	0.32125	STX12	1
A_1.125	GO:0055037	recycling endosome	1/42	43/12460	0.0232558	6.89922	2.25352	0.135353	0.338383	0.338383	STX12	1
A_1.125	GO:0043296	apical junction complex	1/42	48/12460	0.0208333	6.18056	2.0913	0.14988	0.346439	0.346439	CLDN18	1
A_1.125	GO:0016604	nuclear body	1/42	51/12460	0.0196078	5.81699	2.00463	0.158482	0.346439	0.346439	PPP1R8	1
A_1.125	GO:0036064	ciliary basal body	1/42	54/12460	0.0185185	5.49383	1.92459	0.166998	0.346439	0.346439	DZIP1L	1
A_1.125	GO:0005770	late endosome	1/42	56/12460	0.0178571	5.29762	1.87448	0.172629	0.346439	0.346439	PXK	1
A_1.125	GO:0031234	extrinsic component of cytoplasmic side of plasma membrane	1/42	56/12460	0.0178571	5.29762	1.87448	0.172629	0.346439	0.346439	FGR	1
A_1.125	GO:0005769	early endosome	1/42	61/12460	0.0163934	4.86339	1.75906	0.186544	0.346439	0.346439	PXK	1
A_1.125	GO:0005777	peroxisome	1/42	61/12460	0.0163934	4.86339	1.75906	0.186544	0.346439	0.346439	ACOX2	1
A_1.125	GO:0030658	transport vesicle membrane	1/42	61/12460	0.0163934	4.86339	1.75906	0.186544	0.346439	0.346439	STX12	1
A_1.125	GO:0042579	microbody	1/42	61/12460	0.0163934	4.86339	1.75906	0.186544	0.346439	0.346439	ACOX2	1
A_1.125	GO:0005768	endosome	2/42	247/12460	0.00809717	2.40216	1.29442	0.202225	0.350951	0.350951	STX12/PXK	2
A_1.125	GO:0008021	synaptic vesicle	1/42	68/12460	0.0147059	4.36275	1.61703	0.205642	0.350951	0.350951	STX12	1
A_1.125	GO:0005789	endoplasmic reticulum membrane	2/42	260/12460	0.00769231	2.28205	1.21493	0.218312	0.350951	0.350951	PIGV/ORMDL1	2
A_1.125	GO:0009898	cytoplasmic side of plasma membrane	1/42	73/12460	0.0136986	4.06393	1.52685	0.219015	0.350951	0.350951	FGR	1
A_1.125	GO:0010008	endosome membrane	1/42	75/12460	0.0133333	3.95556	1.49301	0.224302	0.350951	0.350951	PXK	1
A_1.125	GO:0042175	nuclear outer membrane-endoplasmic reticulum membrane network	2/42	265/12460	0.00754717	2.23899	1.18561	0.224534	0.350951	0.350951	PIGV/ORMDL1	2
A_1.125	GO:0098827	endoplasmic reticulum subcompartment	2/42	267/12460	0.00749064	2.22222	1.17406	0.227027	0.350951	0.350951	PIGV/ORMDL1	2
A_1.125	GO:0098562	cytoplasmic side of membrane	1/42	78/12460	0.0128205	3.80342	1.44438	0.232168	0.350951	0.350951	FGR	1
A_1.125	GO:0019897	extrinsic component of plasma membrane	1/42	94/12460	0.0106383	3.15603	1.22024	0.27282	0.40303	0.40303	FGR	1
A_1.125	GO:0031461	cullin-RING ubiquitin ligase complex	1/42	103/12460	0.00970874	2.88026	1.11435	0.294756	0.425758	0.425758	WDTC1	1
A_1.125	GO:0005654	nucleoplasm	2/42	350/12460	0.00571429	1.69524	0.767248	0.331059	0.467801	0.467801	PPP1R8/PCBP1	2
A_1.125	GO:0045202	synapse	2/42	359/12460	0.00557103	1.65274	0.729821	0.342231	0.468465	0.468465	STX12/FAM107A	2
A_1.125	GO:0031984	organelle subcompartment	2/42	362/12460	0.00552486	1.63904	0.717575	0.345944	0.468465	0.468465	PIGV/ORMDL1	2
A_1.125	GO:0005681	spliceosomal complex	1/42	136/12460	0.00735294	2.18137	0.805603	0.369796	0.480735	0.480735	GMCL1	1
A_1.125	GO:0098793	presynapse	1/42	136/12460	0.00735294	2.18137	0.805603	0.369796	0.480735	0.480735	STX12	1
A_1.125	GO:0000151	ubiquitin ligase complex	1/42	160/12460	0.00625	1.85417	0.632398	0.419415	0.531227	0.531227	WDTC1	1
A_1.125	GO:0098588	bounding membrane of organelle	2/42	433/12460	0.00461894	1.37028	0.456081	0.431545	0.531227	0.531227	STX12/PXK	2
A_1.125	GO:0098794	postsynapse	1/42	167/12460	0.00598802	1.77645	0.587464	0.433155	0.531227	0.531227	STX12	1
A_1.125	GO:0005730	nucleolus	1/42	172/12460	0.00581395	1.72481	0.556655	0.442774	0.532968	0.532968	WDR75	1
A_1.125	GO:0005911	cell-cell junction	1/42	180/12460	0.00555556	1.64815	0.509392	0.457833	0.538317	0.538317	CLDN18	1
A_1.125	GO:1990904	ribonucleoprotein complex	2/42	461/12460	0.00433839	1.28706	0.365247	0.463781	0.538317	0.538317	GMCL1/RPP14	2
A_1.125	GO:0005815	microtubule organizing center	1/42	214/12460	0.0046729	1.38629	0.331487	0.517524	0.581001	0.581001	DZIP1L	1
A_1.125	GO:0015629	actin cytoskeleton	1/42	218/12460	0.00458716	1.36086	0.312591	0.52411	0.581001	0.581001	FAM107A	1
A_1.125	GO:0070161	anchoring junction	1/42	220/12460	0.00454545	1.34848	0.303281	0.52737	0.581001	0.581001	CLDN18	1
A_1.125	GO:0005929	cilium	1/42	238/12460	0.00420168	1.2465	0.223292	0.555745	0.602057	0.602057	DZIP1L	1
A_1.125	GO:0098590	plasma membrane region	1/42	252/12460	0.00396825	1.17725	0.165311	0.576658	0.609126	0.609126	SLC40A1	1
A_1.125	GO:0098552	side of membrane	1/42	255/12460	0.00392157	1.1634	0.153317	0.581013	0.609126	0.609126	FGR	1
A_1.125	GO:0043005	neuron projection	1/42	381/12460	0.00262467	0.778653	-0.255189	0.729234	0.752384	0.752384	FAM107A	1
A_1.125	GO:0005794	Golgi apparatus	1/42	419/12460	0.00238663	0.708035	-0.353547	0.76285	0.766142	0.766142	ZDHHC18	1
A_1.125	GO:0015630	microtubule cytoskeleton	1/42	423/12460	0.00236407	0.70134	-0.363437	0.766142	0.766142	0.766142	DZIP1L	1
A_1.2	GO:0080008	Cul4-RING E3 ubiquitin ligase complex	2/72	23/12460	0.0869565	15.0483	5.14088	0.00770237	0.498753	0.498753	WDTC1/DCAF1	2
A_1.2	GO:0036064	ciliary basal body	2/72	54/12460	0.037037	6.40947	3.03698	0.038849	0.498753	0.498753	DZIP1L/POC1A	2
A_1.2	GO:0000421	autophagosome membrane	1/72	10/12460	0.1	17.3056	3.9324	0.0563251	0.498753	0.498753	TEX264	1
A_1.2	GO:0030677	ribonuclease P complex	1/72	10/12460	0.1	17.3056	3.9324	0.0563251	0.498753	0.498753	RPP14	1
A_1.2	GO:0031312	extrinsic component of organelle membrane	1/72	11/12460	0.0909091	15.7323	3.72656	0.0617825	0.498753	0.498753	PXK	1
A_1.2	GO:0048188	Set1C/COMPASS complex	1/72	11/12460	0.0909091	15.7323	3.72656	0.0617825	0.498753	0.498753	WDR82	1
A_1.2	GO:0005789	endoplasmic reticulum membrane	4/72	260/12460	0.0153846	2.66239	2.06513	0.0634058	0.498753	0.498753	PIGV/ORMDL1/TMTC2/TEX264	4
A_1.2	GO:0042175	nuclear outer membrane-endoplasmic reticulum membrane network	4/72	265/12460	0.0150943	2.61216	2.02231	0.0670297	0.498753	0.498753	PIGV/ORMDL1/TMTC2/TEX264	4
A_1.2	GO:0098827	endoplasmic reticulum subcompartment	4/72	267/12460	0.0149813	2.59259	2.00545	0.0685091	0.498753	0.498753	PIGV/ORMDL1/TMTC2/TEX264	4
A_1.2	GO:0070382	exocytic vesicle	2/72	75/12460	0.0266667	4.61481	2.39373	0.0697715	0.498753	0.498753	STX12/SYTL1	2
A_1.2	GO:1902555	endoribonuclease complex	1/72	17/12460	0.0588235	10.1797	2.88735	0.0938793	0.498753	0.498753	RPP14	1
A_1.2	GO:1905348	endonuclease complex	1/72	21/12460	0.047619	8.24074	2.53167	0.114673	0.498753	0.498753	RPP14	1
A_1.2	GO:0031461	cullin-RING ubiquitin ligase complex	2/72	103/12460	0.0194175	3.3603	1.83374	0.119368	0.498753	0.498753	WDTC1/DCAF1	2
A_1.2	GO:0016607	nuclear speck	1/72	22/12460	0.0454545	7.86616	2.4573	0.119798	0.498753	0.498753	PPP1R8	1
A_1.2	GO:0015629	actin cytoskeleton	3/72	218/12460	0.0137615	2.3815	1.56877	0.131732	0.498753	0.498753	TNNC1/FAM107A/TWF2	3
A_1.2	GO:0005776	autophagosome	1/72	25/12460	0.04	6.92222	2.25964	0.134996	0.498753	0.498753	TEX264	1
A_1.2	GO:0030133	transport vesicle	2/72	113/12460	0.0176991	3.06293	1.67939	0.138738	0.498753	0.498753	STX12/SYTL1	2
A_1.2	GO:0016323	basolateral plasma membrane	1/72	26/12460	0.0384615	6.65598	2.20088	0.140005	0.498753	0.498753	SLC40A1	1
A_1.2	GO:0005654	nucleoplasm	4/72	350/12460	0.0114286	1.97778	1.41452	0.14385	0.498753	0.498753	PPP1R8/LOC101906569/PCBP1/WDR82	4
A_1.2	GO:0001725	stress fiber	1/72	29/12460	0.0344828	5.96743	2.04167	0.154859	0.498753	0.498753	FAM107A	1
A_1.2	GO:0005657	replication fork	1/72	29/12460	0.0344828	5.96743	2.04167	0.154859	0.498753	0.498753	TEX264	1
A_1.2	GO:0097517	contractile actin filament bundle	1/72	29/12460	0.0344828	5.96743	2.04167	0.154859	0.498753	0.498753	FAM107A	1
A_1.2	GO:0031984	organelle subcompartment	4/72	362/12460	0.0110497	1.91222	1.34277	0.156744	0.498753	0.498753	PIGV/ORMDL1/TMTC2/TEX264	4
A_1.2	GO:0009925	basal plasma membrane	1/72	31/12460	0.0322581	5.58244	1.94745	0.164621	0.498753	0.498753	SLC40A1	1
A_1.2	GO:0035097	histone methyltransferase complex	1/72	31/12460	0.0322581	5.58244	1.94745	0.164621	0.498753	0.498753	WDR82	1
A_1.2	GO:0042641	actomyosin	1/72	31/12460	0.0322581	5.58244	1.94745	0.164621	0.498753	0.498753	FAM107A	1
A_1.2	GO:0005768	endosome	3/72	247/12460	0.0121457	2.10189	1.33347	0.171293	0.498753	0.498753	STX12/GPR62/PXK	3
A_1.2	GO:0099503	secretory vesicle	2/72	130/12460	0.0153846	2.66239	1.45255	0.173048	0.498753	0.498753	STX12/SYTL1	2
A_1.2	GO:0030672	synaptic vesicle membrane	1/72	33/12460	0.030303	5.24411	1.86109	0.174272	0.498753	0.498753	STX12	1
A_1.2	GO:0045178	basal part of cell	1/72	33/12460	0.030303	5.24411	1.86109	0.174272	0.498753	0.498753	SLC40A1	1
A_1.2	GO:0099501	exocytic vesicle membrane	1/72	33/12460	0.030303	5.24411	1.86109	0.174272	0.498753	0.498753	STX12	1
A_1.2	GO:0032040	small-subunit processome	1/72	35/12460	0.0285714	4.94444	1.78147	0.183813	0.498753	0.498753	RRP9	1
A_1.2	GO:0032432	actin filament bundle	1/72	35/12460	0.0285714	4.94444	1.78147	0.183813	0.498753	0.498753	FAM107A	1
A_1.2	GO:0071011	precatalytic spliceosome	1/72	35/12460	0.0285714	4.94444	1.78147	0.183813	0.498753	0.498753	GMCL1	1
A_1.2	GO:0005923	bicellular tight junction	1/72	36/12460	0.0277778	4.8071	1.7439	0.188543	0.498753	0.498753	CLDN18	1
A_1.2	GO:0019898	extrinsic component of membrane	2/72	140/12460	0.0142857	2.47222	1.33549	0.193834	0.498753	0.498753	FGR/PXK	2
A_1.2	GO:0070160	tight junction	1/72	38/12460	0.0263158	4.55409	1.67275	0.197921	0.498753	0.498753	CLDN18	1
A_1.2	GO:0030286	dynein complex	1/72	39/12460	0.025641	4.43732	1.63901	0.20257	0.498753	0.498753	DNAH1	1
A_1.2	GO:0031201	SNARE complex	1/72	39/12460	0.025641	4.43732	1.63901	0.20257	0.498753	0.498753	STX12	1
A_1.2	GO:0000118	histone deacetylase complex	1/72	40/12460	0.025	4.32639	1.60638	0.207192	0.498753	0.498753	LOC101906569	1
A_1.2	GO:0034708	methyltransferase complex	1/72	42/12460	0.0238095	4.12037	1.54423	0.216358	0.498753	0.498753	WDR82	1
A_1.2	GO:0055037	recycling endosome	1/72	43/12460	0.0232558	4.02455	1.51458	0.220902	0.498753	0.498753	STX12	1
A_1.2	GO:0005884	actin filament	1/72	44/12460	0.0227273	3.93308	1.48582	0.225419	0.498753	0.498753	TWF2	1
A_1.2	GO:0005814	centriole	1/72	46/12460	0.0217391	3.76208	1.43076	0.234377	0.498753	0.498753	POC1A	1
A_1.2	GO:0000151	ubiquitin ligase complex	2/72	160/12460	0.0125	2.16319	1.12893	0.236235	0.498753	0.498753	WDTC1/DCAF1	2
A_1.2	GO:0016459	myosin complex	1/72	47/12460	0.0212766	3.68203	1.40437	0.238818	0.498753	0.498753	TNNC1	1
A_1.2	GO:0043296	apical junction complex	1/72	48/12460	0.0208333	3.60532	1.3787	0.243233	0.498753	0.498753	CLDN18	1
A_1.2	GO:0016604	nuclear body	1/72	51/12460	0.0196078	3.39325	1.3056	0.256327	0.498753	0.498753	PPP1R8	1
A_1.2	GO:0022625	cytosolic large ribosomal subunit	1/72	52/12460	0.0192308	3.32799	1.28245	0.260642	0.498753	0.498753	RPL29	1
A_1.2	GO:0030659	cytoplasmic vesicle membrane	2/72	175/12460	0.0114286	1.97778	0.993068	0.268394	0.498753	0.498753	STX12/PXK	2
A_1.2	GO:0012506	vesicle membrane	2/72	176/12460	0.0113636	1.96654	0.984495	0.270541	0.498753	0.498753	STX12/PXK	2
A_1.2	GO:1990904	ribonucleoprotein complex	4/72	461/12460	0.00867679	1.50157	0.836592	0.276287	0.498753	0.498753	GMCL1/RRP9/RPL29/RPP14	4
A_1.2	GO:0005770	late endosome	1/72	56/12460	0.0178571	3.09028	1.19516	0.277657	0.498753	0.498753	PXK	1
A_1.2	GO:0031234	extrinsic component of cytoplasmic side of plasma membrane	1/72	56/12460	0.0178571	3.09028	1.19516	0.277657	0.498753	0.498753	FGR	1
A_1.2	GO:0005769	early endosome	1/72	61/12460	0.0163934	2.83698	1.09643	0.298382	0.499019	0.499019	PXK	1
A_1.2	GO:0005777	peroxisome	1/72	61/12460	0.0163934	2.83698	1.09643	0.298382	0.499019	0.499019	ACOX2	1
A_1.2	GO:0030658	transport vesicle membrane	1/72	61/12460	0.0163934	2.83698	1.09643	0.298382	0.499019	0.499019	STX12	1
A_1.2	GO:0042579	microbody	1/72	61/12460	0.0163934	2.83698	1.09643	0.298382	0.499019	0.499019	ACOX2	1
A_1.2	GO:0030016	myofibril	1/72	65/12460	0.0153846	2.66239	1.02441	0.31454	0.516807	0.516807	TWF2	1
A_1.2	GO:0043292	contractile muscle fiber	1/72	67/12460	0.0149254	2.58292	0.99041	0.32248	0.516807	0.516807	TWF2	1
A_1.2	GO:0008021	synaptic vesicle	1/72	68/12460	0.0147059	2.54493	0.97387	0.326417	0.516807	0.516807	STX12	1
A_1.2	GO:0005875	microtubule associated complex	1/72	69/12460	0.0144928	2.50805	0.957623	0.33033	0.516807	0.516807	DNAH1	1
A_1.2	GO:0009898	cytoplasmic side of plasma membrane	1/72	73/12460	0.0136986	2.37062	0.895373	0.345762	0.524836	0.524836	FGR	1
A_1.2	GO:0005815	microtubule organizing center	2/72	214/12460	0.00934579	1.61734	0.694453	0.351519	0.524836	0.524836	DZIP1L/POC1A	2
A_1.2	GO:0010008	endosome membrane	1/72	75/12460	0.0133333	2.30741	0.865767	0.353346	0.524836	0.524836	PXK	1
A_1.2	GO:0030684	preribosome	1/72	76/12460	0.0131579	2.27705	0.851315	0.357105	0.524836	0.524836	RRP9	1
A_1.2	GO:0098562	cytoplasmic side of membrane	1/72	78/12460	0.0128205	2.21866	0.82308	0.364559	0.527795	0.527795	FGR	1
A_1.2	GO:0015934	large ribosomal subunit	1/72	84/12460	0.0119048	2.06019	0.743256	0.386414	0.548147	0.548147	RPL29	1
A_1.2	GO:0000228	nuclear chromosome	1/72	85/12460	0.0117647	2.03595	0.730604	0.389983	0.548147	0.548147	LOC101906569	1
A_1.2	GO:0022626	cytosolic ribosome	1/72	88/12460	0.0113636	1.96654	0.693663	0.40057	0.548147	0.548147	RPL29	1
A_1.2	GO:0005929	cilium	2/72	238/12460	0.00840336	1.45425	0.539409	0.401221	0.548147	0.548147	DZIP1L/POC1A	2
A_1.2	GO:0005774	vacuolar membrane	1/72	93/12460	0.0107527	1.86081	0.635221	0.417813	0.55968	0.55968	TEX264	1
A_1.2	GO:0019897	extrinsic component of plasma membrane	1/72	94/12460	0.0106383	1.84102	0.623966	0.421203	0.55968	0.55968	FGR	1
A_1.2	GO:0015630	microtubule cytoskeleton	3/72	423/12460	0.0070922	1.22734	0.362662	0.444119	0.582156	0.582156	DZIP1L/POC1A/DNAH1	3
A_1.2	GO:0005759	mitochondrial matrix	1/72	105/12460	0.00952381	1.64815	0.508458	0.457226	0.586273	0.586273	ALAS1	1
A_1.2	GO:0098588	bounding membrane of organelle	3/72	433/12460	0.00692841	1.199	0.32131	0.459348	0.586273	0.586273	STX12/TEX264/PXK	3
A_1.2	GO:0005681	spliceosomal complex	1/72	136/12460	0.00735294	1.27247	0.243565	0.547274	0.680584	0.680584	GMCL1	1
A_1.2	GO:0098793	presynapse	1/72	136/12460	0.00735294	1.27247	0.243565	0.547274	0.680584	0.680584	STX12	1
A_1.2	GO:0044391	ribosomal subunit	1/72	140/12460	0.00714286	1.23611	0.214182	0.557762	0.684848	0.684848	RPL29	1
A_1.2	GO:0045202	synapse	2/72	359/12460	0.00557103	0.964098	-0.0526217	0.618671	0.740334	0.740334	STX12/FAM107A	2
A_1.2	GO:0098794	postsynapse	1/72	167/12460	0.00598802	1.03626	0.0359645	0.622555	0.740334	0.740334	STX12	1
A_1.2	GO:0005840	ribosome	1/72	171/12460	0.00584795	1.01202	0.0120665	0.631322	0.740334	0.740334	RPL29	1
A_1.2	GO:0005730	nucleolus	1/72	172/12460	0.00581395	1.00614	0.00617851	0.633482	0.740334	0.740334	WDR75	1
A_1.2	GO:0005911	cell-cell junction	1/72	180/12460	0.00555556	0.96142	-0.0397475	0.650319	0.750963	0.750963	CLDN18	1
A_1.2	GO:0043235	receptor complex	1/72	185/12460	0.00540541	0.935435	-0.0674492	0.660452	0.753692	0.753692	GPR62	1
A_1.2	GO:0005773	vacuole	1/72	190/12460	0.00526316	0.910819	-0.0944355	0.670296	0.756031	0.756031	TEX264	1
A_1.2	GO:0070161	anchoring junction	1/72	220/12460	0.00454545	0.786616	-0.243439	0.723716	0.802162	0.802162	CLDN18	1
A_1.2	GO:0005694	chromosome	2/72	440/12460	0.00454545	0.786616	-0.34741	0.727735	0.802162	0.802162	LOC101906569/TEX264	2
A_1.2	GO:0099513	polymeric cytoskeletal fiber	1/72	244/12460	0.00409836	0.709244	-0.349676	0.760225	0.818861	0.818861	TWF2	1
A_1.2	GO:0098590	plasma membrane region	1/72	252/12460	0.00396825	0.686728	-0.383007	0.771303	0.818861	0.818861	SLC40A1	1
A_1.2	GO:0098552	side of membrane	1/72	255/12460	0.00392157	0.678649	-0.395264	0.775326	0.818861	0.818861	FGR	1
A_1.2	GO:0000785	chromatin	1/72	256/12460	0.00390625	0.675998	-0.399322	0.776651	0.818861	0.818861	LOC101906569	1
A_1.2	GO:0099081	supramolecular polymer	1/72	299/12460	0.00334448	0.578781	-0.562038	0.826903	0.853293	0.853293	TWF2	1
A_1.2	GO:0099512	supramolecular fiber	1/72	299/12460	0.00334448	0.578781	-0.562038	0.826903	0.853293	0.853293	TWF2	1
A_1.2	GO:0043005	neuron projection	1/72	381/12460	0.00262467	0.454214	-0.824853	0.893803	0.91262	0.91262	FAM107A	1
A_1.2	GO:0099080	supramolecular complex	1/72	416/12460	0.00240385	0.415999	-0.923596	0.91388	0.915415	0.915415	TWF2	1
A_1.2	GO:0005794	Golgi apparatus	1/72	419/12460	0.00238663	0.41302	-0.931764	0.915415	0.915415	0.915415	ZDHHC18	1
A_1.5	GO:0016459	myosin complex	6/84	47/12460	0.12766	18.9362	10.1492	6.74423e-07	5.59771e-05	4.61448e-05	MYH13/MYH8/MYH4/MYH1/MYH2/MYH3	6
A_1.5	GO:0015629	actin cytoskeleton	7/84	218/12460	0.0321101	4.763	4.61771	0.000659393	0.0273648	0.0225582	GAS7/MYH13/MYH8/MYH4/MYH1/MYH2/MYH3	7
A_1.5	GO:0098831	presynaptic active zone cytoplasmic component	2/84	10/12460	0.2	29.6667	7.47108	0.00195126	0.0539849	0.0445025	RIMS1/ERC2	2
A_1.5	GO:0099738	cell cortex region	2/84	17/12460	0.117647	17.451	5.59171	0.00571934	0.118676	0.0978307	RIMS1/ERC2	2
A_1.5	GO:0080008	Cul4-RING E3 ubiquitin ligase complex	2/84	23/12460	0.0869565	12.8986	4.70534	0.010365	0.152716	0.125892	WDTC1/DCAF1	2
A_1.5	GO:0016323	basolateral plasma membrane	2/84	26/12460	0.0769231	11.4103	4.37758	0.0131421	0.152716	0.125892	SLC4A10/SLC40A1	2
A_1.5	GO:0005891	voltage-gated calcium channel complex	2/84	29/12460	0.0689655	10.2299	4.09952	0.016205	0.152716	0.125892	CATSPER4/CACNA2D2	2
A_1.5	GO:0001669	acrosomal vesicle	2/84	30/12460	0.0666667	9.88889	4.01572	0.0172873	0.152716	0.125892	CATSPER4/HYAL3	2
A_1.5	GO:0048786	presynaptic active zone	2/84	30/12460	0.0666667	9.88889	4.01572	0.0172873	0.152716	0.125892	RIMS1/ERC2	2
A_1.5	GO:0009925	basal plasma membrane	2/84	31/12460	0.0645161	9.56989	3.93577	0.0183996	0.152716	0.125892	SLC4A10/SLC40A1	2
A_1.5	GO:0045178	basal part of cell	2/84	33/12460	0.0606061	8.9899	3.78622	0.0207121	0.15575	0.128393	SLC4A10/SLC40A1	2
A_1.5	GO:0005834	heterotrimeric G-protein complex	2/84	35/12460	0.0571429	8.47619	3.64886	0.0231392	0.15575	0.128393	GNAI2/GNAT1	2
A_1.5	GO:0034704	calcium channel complex	2/84	36/12460	0.0555556	8.24074	3.58422	0.0243946	0.15575	0.128393	CATSPER4/CACNA2D2	2
A_1.5	GO:0005789	endoplasmic reticulum membrane	5/84	260/12460	0.0192308	2.85256	2.48697	0.0309804	0.166804	0.137505	PIGV/ORMDL1/TMTC2/ABHD12/DHRS7C	5
A_1.5	GO:1905360	GTPase complex	2/84	42/12460	0.047619	7.06349	3.24274	0.0324868	0.166804	0.137505	GNAI2/GNAT1	2
A_1.5	GO:0042175	nuclear outer membrane-endoplasmic reticulum membrane network	5/84	265/12460	0.0188679	2.79874	2.43833	0.0332349	0.166804	0.137505	PIGV/ORMDL1/TMTC2/ABHD12/DHRS7C	5
A_1.5	GO:0098827	endoplasmic reticulum subcompartment	5/84	267/12460	0.0187266	2.77778	2.41918	0.0341647	0.166804	0.137505	PIGV/ORMDL1/TMTC2/ABHD12/DHRS7C	5
A_1.5	GO:0030863	cortical cytoskeleton	2/84	51/12460	0.0392157	5.81699	2.83977	0.0462815	0.213409	0.175924	RIMS1/ERC2	2
A_1.5	GO:0031234	extrinsic component of cytoplasmic side of plasma membrane	2/84	56/12460	0.0357143	5.29762	2.65541	0.0547162	0.234325	0.193166	GNAI2/GNAT1	2
A_1.5	GO:0030141	secretory granule	2/84	57/12460	0.0350877	5.20468	2.62119	0.0564639	0.234325	0.193166	CATSPER4/HYAL3	2
A_1.5	GO:0097228	sperm principal piece	1/84	10/12460	0.1	14.8333	3.60523	0.0654298	0.258603	0.21318	CATSPER4	1
A_1.5	GO:0019898	extrinsic component of membrane	3/84	140/12460	0.0214286	3.17857	2.13561	0.0686021	0.258817	0.213356	CISH/GNAI2/GNAT1	3
A_1.5	GO:0000792	heterochromatin	1/84	11/12460	0.0909091	13.4848	3.41274	0.0717353	0.258871	0.2134	TASOR	1
A_1.5	GO:0016514	SWI/SNF complex	1/84	12/12460	0.0833333	12.3611	3.24379	0.0779988	0.267974	0.220904	ARID1A	1
A_1.5	GO:0009898	cytoplasmic side of plasma membrane	2/84	73/12460	0.0273973	4.06393	2.16296	0.0868522	0.267974	0.220904	GNAI2/GNAT1	2
A_1.5	GO:0005654	nucleoplasm	5/84	350/12460	0.0142857	2.11905	1.74945	0.0873173	0.267974	0.220904	ARID1A/LOC101906569/PCBP1/TASOR2/TASOR	5
A_1.5	GO:0099568	cytoplasmic region	2/84	74/12460	0.027027	4.00901	2.13877	0.0888873	0.267974	0.220904	RIMS1/ERC2	2
A_1.5	GO:0016529	sarcoplasmic reticulum	1/84	14/12460	0.0714286	10.5952	2.95935	0.0904008	0.267974	0.220904	DHRS7C	1
A_1.5	GO:0098562	cytoplasmic side of membrane	2/84	78/12460	0.025641	3.80342	2.04612	0.0971672	0.269317	0.222011	GNAI2/GNAT1	2
A_1.5	GO:0031984	organelle subcompartment	5/84	362/12460	0.0138122	2.0488	1.66833	0.0973434	0.269317	0.222011	PIGV/ORMDL1/TMTC2/ABHD12/DHRS7C	5
A_1.5	GO:0016528	sarcoplasm	1/84	16/12460	0.0625	9.27083	2.72722	0.102638	0.274805	0.226535	DHRS7C	1
A_1.5	GO:0019897	extrinsic component of plasma membrane	2/84	94/12460	0.0212766	3.15603	1.7286	0.132223	0.342953	0.282713	GNAI2/GNAT1	2
A_1.5	GO:0005942	phosphatidylinositol 3-kinase complex	1/84	24/12460	0.0416667	6.18056	2.09282	0.149981	0.373597	0.307974	CISH	1
A_1.5	GO:0031461	cullin-RING ubiquitin ligase complex	2/84	103/12460	0.0194175	2.88026	1.5786	0.15304	0.373597	0.307974	WDTC1/DCAF1	2
A_1.5	GO:0098797	plasma membrane protein complex	4/84	316/12460	0.0126582	1.87764	1.30187	0.164381	0.389819	0.321347	CATSPER4/CACNA2D2/GNAI2/GNAT1	4
A_1.5	GO:0034703	cation channel complex	2/84	112/12460	0.0178571	2.64881	1.44402	0.174447	0.400662	0.330286	CATSPER4/CACNA2D2	2
A_1.5	GO:0005938	cell cortex	2/84	115/12460	0.0173913	2.57971	1.40208	0.181689	0.400662	0.330286	RIMS1/ERC2	2
A_1.5	GO:0042734	presynaptic membrane	1/84	32/12460	0.03125	4.63542	1.69637	0.194854	0.400662	0.330286	RIMS1	1
A_1.5	GO:0036126	sperm flagellum	1/84	35/12460	0.0285714	4.2381	1.5804	0.211071	0.400662	0.330286	CATSPER4	1
A_1.5	GO:0071011	precatalytic spliceosome	1/84	35/12460	0.0285714	4.2381	1.5804	0.211071	0.400662	0.330286	GMCL1	1
A_1.5	GO:0097729	9+2 motile cilium	1/84	35/12460	0.0285714	4.2381	1.5804	0.211071	0.400662	0.330286	CATSPER4	1
A_1.5	GO:0005923	bicellular tight junction	1/84	36/12460	0.0277778	4.12037	1.54461	0.216404	0.400662	0.330286	CLDN18	1
A_1.5	GO:0005929	cilium	3/84	238/12460	0.012605	1.86975	1.1161	0.216435	0.400662	0.330286	DZIP1L/CATSPER4/CCDC66	3
A_1.5	GO:0034702	monoatomic ion channel complex	2/84	130/12460	0.0153846	2.28205	1.21056	0.218487	0.400662	0.330286	CATSPER4/CACNA2D2	2
A_1.5	GO:0099503	secretory vesicle	2/84	130/12460	0.0153846	2.28205	1.21056	0.218487	0.400662	0.330286	CATSPER4/HYAL3	2
A_1.5	GO:0070160	tight junction	1/84	38/12460	0.0263158	3.90351	1.47676	0.226965	0.400662	0.330286	CLDN18	1
A_1.5	GO:0031201	SNARE complex	1/84	39/12460	0.025641	3.80342	1.44455	0.232192	0.400662	0.330286	STX8	1
A_1.5	GO:0098793	presynapse	2/84	136/12460	0.0147059	2.18137	1.14123	0.2334	0.400662	0.330286	RIMS1/ERC2	2
A_1.5	GO:0000118	histone deacetylase complex	1/84	40/12460	0.025	3.70833	1.41339	0.237385	0.400662	0.330286	LOC101906569	1
A_1.5	GO:0098590	plasma membrane region	3/84	252/12460	0.0119048	1.76587	1.01187	0.241363	0.400662	0.330286	SLC4A10/SLC40A1/RIMS1	3
A_1.5	GO:0000785	chromatin	3/84	256/12460	0.0117188	1.73828	0.98329	0.248576	0.404546	0.333487	ARID1A/LOC101906569/TASOR	3
A_1.5	GO:0005884	actin filament	1/84	44/12460	0.0227273	3.37121	1.29807	0.25781	0.411505	0.339224	GAS7	1
A_1.5	GO:0043296	apical junction complex	1/84	48/12460	0.0208333	3.09028	1.19535	0.277695	0.427246	0.352201	CLDN18	1
A_1.5	GO:0031514	motile cilium	1/84	49/12460	0.0204082	3.02721	1.17134	0.282583	0.427246	0.352201	CATSPER4	1
A_1.5	GO:0070603	SWI/SNF superfamily-type complex	1/84	50/12460	0.02	2.96667	1.14794	0.287439	0.427246	0.352201	ARID1A	1
A_1.5	GO:1902495	transmembrane transporter complex	2/84	159/12460	0.0125786	1.86583	0.905214	0.290911	0.427246	0.352201	CATSPER4/CACNA2D2	2
A_1.5	GO:0000151	ubiquitin ligase complex	2/84	160/12460	0.0125	1.85417	0.895862	0.29341	0.427246	0.352201	WDTC1/DCAF1	2
A_1.5	GO:1990351	transporter complex	2/84	163/12460	0.0122699	1.82004	0.868202	0.3009	0.430598	0.354963	CATSPER4/CACNA2D2	2
A_1.5	GO:0036064	ciliary basal body	1/84	54/12460	0.0185185	2.74691	1.05985	0.306538	0.431232	0.355486	DZIP1L	1
A_1.5	GO:0015630	microtubule cytoskeleton	4/84	423/12460	0.00945626	1.40268	0.694163	0.31884	0.441062	0.36359	DZIP1L/CEP85/RASSF1/CCDC66	4
A_1.5	GO:1904949	ATPase complex	1/84	72/12460	0.0138889	2.06019	0.743256	0.386414	0.525776	0.433424	ARID1A	1
A_1.5	GO:0005815	microtubule organizing center	2/84	214/12460	0.00934579	1.38629	0.469589	0.424617	0.568439	0.468593	DZIP1L/CEP85	2
A_1.5	GO:0000228	nuclear chromosome	1/84	85/12460	0.0117647	1.7451	0.56786	0.438379	0.577547	0.476101	LOC101906569	1
A_1.5	GO:0005774	vacuolar membrane	1/84	93/12460	0.0107527	1.59498	0.474465	0.46817	0.607158	0.500511	NPRL2	1
A_1.5	GO:0099513	polymeric cytoskeletal fiber	2/84	244/12460	0.00819672	1.21585	0.280522	0.492168	0.628461	0.518072	GAS7/CCDC66	2
A_1.5	GO:0098552	side of membrane	2/84	255/12460	0.00784314	1.1634	0.217191	0.515691	0.64852	0.534608	GNAI2/GNAT1	2
A_1.5	GO:0097060	synaptic membrane	1/84	118/12460	0.00847458	1.25706	0.231141	0.551561	0.680655	0.561098	RIMS1	1
A_1.5	GO:0005874	microtubule	1/84	120/12460	0.00833333	1.23611	0.214112	0.557645	0.680655	0.561098	CCDC66	1
A_1.5	GO:0005694	chromosome	3/84	440/12460	0.00681818	1.01136	0.0199932	0.573881	0.690321	0.569066	ARID1A/LOC101906569/TASOR	3
A_1.5	GO:0099081	supramolecular polymer	2/84	299/12460	0.00668896	0.992196	-0.0112525	0.602459	0.695663	0.57347	GAS7/CCDC66	2
A_1.5	GO:0099512	supramolecular fiber	2/84	299/12460	0.00668896	0.992196	-0.0112525	0.602459	0.695663	0.57347	GAS7/CCDC66	2
A_1.5	GO:0005681	spliceosomal complex	1/84	136/12460	0.00735294	1.09069	0.0876045	0.603467	0.695663	0.57347	GMCL1	1
A_1.5	GO:0005813	centrosome	1/84	140/12460	0.00714286	1.05952	0.0583499	0.614169	0.698302	0.575645	CEP85	1
A_1.5	GO:0005730	nucleolus	1/84	172/12460	0.00581395	0.862403	-0.149701	0.690118	0.771757	0.636198	WDR75	1
A_1.5	GO:0045202	synapse	2/84	359/12460	0.00557103	0.82637	-0.275013	0.701419	0.771757	0.636198	RIMS1/ERC2	2
A_1.5	GO:0005911	cell-cell junction	1/84	180/12460	0.00555556	0.824074	-0.195866	0.706669	0.771757	0.636198	CLDN18	1
A_1.5	GO:0005773	vacuole	1/84	190/12460	0.00526316	0.780702	-0.250946	0.726134	0.778626	0.64186	NPRL2	1
A_1.5	GO:0061695	transferase complex, transferring phosphorus-containing groups	1/84	193/12460	0.00518135	0.768566	-0.266948	0.731721	0.778626	0.64186	CISH	1
A_1.5	GO:0099080	supramolecular complex	2/84	416/12460	0.00480769	0.713141	-0.490254	0.775889	0.798568	0.6583	GAS7/CCDC66	2
A_1.5	GO:0070161	anchoring junction	1/84	220/12460	0.00454545	0.674242	-0.401612	0.777193	0.798568	0.6583	CLDN18	1
A_1.5	GO:0005794	Golgi apparatus	2/84	419/12460	0.00477327	0.708035	-0.500838	0.779326	0.798568	0.6583	ZDHHC18/ENTPD6	2
A_1.5	GO:0098588	bounding membrane of organelle	2/84	433/12460	0.00461894	0.685142	-0.549377	0.794768	0.80446	0.663157	DHRS7C/NPRL2	2
A_1.5	GO:1990904	ribonucleoprotein complex	1/84	461/12460	0.0021692	0.321764	-1.2225	0.958315	0.958315	0.789987	GMCL1	1
