# Supplementary material for: Genome Wide Association Studies with Different Weighting Approaches Reveals Genomic Windows Associated with Meat Quality Traits in Beef Cattle
Source: Genes (Basel). 2026 Mar 28;17(4):385. doi: 10.3390/genes17040385 (PMC13116000; doi:10.3390/genes17040385)
Supplement: Supplementary file 1 [file genes-17-00385-s001.zip › Supplementary Materials/Sumplementary_Table_S12_MF_REA.xlsx]

## Sheet: Sheet1
Table S12 - GO Enrichment analysis for molecular function component process for Ribeye Area (REA) trait.
GWAS	ID	Description	Gene_Ratio	Bg_Ratio	Rich_Factor	Fold_Enrichment	zScore	p-value	p.adjust	q-value	Gene_ID	Count
UM	GO:0005520	insulin-like growth factor binding	2/41	10/13573	0.2	66.2098	11.3545	0.000394528	0.0402419	0.0352999	IGFBP1/IGFBP3	2
UM	GO:0015459	potassium channel regulator activity	2/41	23/13573	0.0869565	28.7869	7.34119	0.00216365	0.110346	0.096795	KCNIP1/KCNMB1	2
UM	GO:0016903	oxidoreductase activity, acting on the aldehyde or oxo group of donors	2/41	29/13573	0.0689655	22.831	6.47785	0.00343256	0.116707	0.102375	LOC132342072/PDHB	2
UM	GO:0019838	growth factor binding	2/41	37/13573	0.0540541	17.8945	5.66415	0.00554551	0.14141	0.124044	IGFBP1/IGFBP3	2
UM	GO:0099106	ion channel regulator activity	2/41	47/13573	0.0425532	14.0872	4.94702	0.00883133	0.162181	0.142264	KCNIP1/KCNMB1	2
UM	GO:0016247	channel regulator activity	2/41	53/13573	0.0377358	12.4924	4.61417	0.0111301	0.162181	0.142264	KCNIP1/KCNMB1	2
UM	GO:0141108	transporter regulator activity	2/41	53/13573	0.0377358	12.4924	4.61417	0.0111301	0.162181	0.142264	KCNIP1/KCNMB1	2
UM	GO:0005516	calmodulin binding	2/41	63/13573	0.031746	10.5095	4.16421	0.0154778	0.186115	0.163259	CAMK2B/NOS2	2
UM	GO:0051082	unfolded protein binding	2/41	65/13573	0.0307692	10.1861	4.08626	0.0164219	0.186115	0.163259	NUDCD3/NACAD	2
UM	GO:0050660	flavin adenine dinucleotide binding	2/41	76/13573	0.0263158	8.71181	3.71088	0.0220375	0.214418	0.188086	NOS2/ACOX2	2
UM	GO:0015269	calcium-activated potassium channel activity	1/41	10/13573	0.1	33.1049	5.59018	0.0298095	0.214418	0.188086	KCNMB1	1
UM	GO:0004016	adenylate cyclase activity	1/41	11/13573	0.0909091	30.0953	5.31362	0.0327423	0.214418	0.188086	ADCY1	1
UM	GO:0010181	FMN binding	1/41	11/13573	0.0909091	30.0953	5.31362	0.0327423	0.214418	0.188086	NOS2	1
UM	GO:0019789	SUMO transferase activity	1/41	12/13573	0.0833333	27.5874	5.0717	0.0356664	0.214418	0.188086	ZMIZ2	1
UM	GO:0015026	coreceptor activity	1/41	13/13573	0.0769231	25.4653	4.85764	0.038582	0.214418	0.188086	RAMP3	1
UM	GO:0000146	microfilament motor activity	1/41	15/13573	0.0666667	22.0699	4.49411	0.0443873	0.214418	0.188086	MYO1G	1
UM	GO:0030374	nuclear receptor coactivator activity	1/41	15/13573	0.0666667	22.0699	4.49411	0.0443873	0.214418	0.188086	ZMIZ2	1
UM	GO:0004683	calcium/calmodulin-dependent protein kinase activity	1/41	18/13573	0.0555556	18.3916	4.06405	0.0530312	0.214418	0.188086	CAMK2B	1
UM	GO:0004890	GABA-A receptor activity	1/41	18/13573	0.0555556	18.3916	4.06405	0.0530312	0.214418	0.188086	GABRP	1
UM	GO:0005227	calcium-activated cation channel activity	1/41	18/13573	0.0555556	18.3916	4.06405	0.0530312	0.214418	0.188086	KCNMB1	1
UM	GO:0097602	cullin family protein binding	1/41	18/13573	0.0555556	18.3916	4.06405	0.0530312	0.214418	0.188086	KCTD6	1
UM	GO:0009975	cyclase activity	1/41	20/13573	0.05	16.5524	3.83115	0.0587514	0.214418	0.188086	ADCY1	1
UM	GO:0022839	monoatomic ion-gated channel activity	1/41	20/13573	0.05	16.5524	3.83115	0.0587514	0.214418	0.188086	KCNMB1	1
UM	GO:0004672	protein kinase activity	4/41	494/13573	0.00809717	2.68056	2.09441	0.0608858	0.214418	0.188086	CAMK2B/AKT3/KSR1/PXK	4
UM	GO:0016917	GABA receptor activity	1/41	21/13573	0.047619	15.7642	3.72693	0.0615988	0.214418	0.188086	GABRP	1
UM	GO:0050997	quaternary ammonium group binding	1/41	21/13573	0.047619	15.7642	3.72693	0.0615988	0.214418	0.188086	LOC132342072	1
UM	GO:0015276	ligand-gated monoatomic ion channel activity	2/41	135/13573	0.0148148	4.90443	2.50951	0.0625985	0.214418	0.188086	KCNMB1/GABRP	2
UM	GO:0022834	ligand-gated channel activity	2/41	135/13573	0.0148148	4.90443	2.50951	0.0625985	0.214418	0.188086	KCNMB1/GABRP	2
UM	GO:0008092	cytoskeletal protein binding	4/41	500/13573	0.008	2.64839	2.06724	0.0630948	0.214418	0.188086	MYO1G/KATNAL1/MTUS2/PXK	4
UM	GO:0005504	fatty acid binding	1/41	22/13573	0.0454545	15.0477	3.62963	0.0644378	0.214418	0.188086	ACOX2	1
UM	GO:0016849	phosphorus-oxygen lyase activity	1/41	23/13573	0.0434783	14.3934	3.5385	0.0672685	0.214418	0.188086	ADCY1	1
UM	GO:0140142	nucleocytoplasmic carrier activity	1/41	23/13573	0.0434783	14.3934	3.5385	0.0672685	0.214418	0.188086	RANBP17	1
UM	GO:0050661	NADP binding	1/41	24/13573	0.0416667	13.7937	3.45288	0.0700907	0.216644	0.190039	NOS2	1
UM	GO:0016709	oxidoreductase activity, acting on paired donors, with incorporation or reduction of molecular oxygen, NAD(P)H as one donor, and incorporation of one atom of oxygen	1/41	28/13573	0.0357143	11.8232	3.15556	0.0812968	0.24389	0.213939	NOS2	1
UM	GO:0044325	transmembrane transporter binding	1/41	29/13573	0.0344828	11.4155	3.09056	0.0840777	0.245026	0.214935	KCNIP1	1
UM	GO:0008017	microtubule binding	2/41	167/13573	0.011976	3.96466	2.12186	0.0903804	0.256078	0.22463	KATNAL1/MTUS2	2
UM	GO:0071949	FAD binding	1/41	33/13573	0.030303	10.0318	2.85926	0.0951192	0.262221	0.230018	ACOX2	1
UM	GO:0033293	monocarboxylic acid binding	1/41	37/13573	0.027027	8.94726	2.66444	0.106031	0.270797	0.237541	ACOX2	1
UM	GO:0003755	peptidyl-prolyl cis-trans isomerase activity	1/41	39/13573	0.025641	8.48843	2.57776	0.111439	0.270797	0.237541	PPIA	1
UM	GO:0140104	molecular carrier activity	1/41	39/13573	0.025641	8.48843	2.57776	0.111439	0.270797	0.237541	RANBP17	1
UM	GO:0003724	RNA helicase activity	1/41	40/13573	0.025	8.27622	2.53671	0.11413	0.270797	0.237541	DDX56	1
UM	GO:0008186	ATP-dependent activity, acting on RNA	1/41	41/13573	0.0243902	8.07436	2.49707	0.116814	0.270797	0.237541	DDX56	1
UM	GO:0016627	oxidoreductase activity, acting on the CH-CH group of donors	1/41	41/13573	0.0243902	8.07436	2.49707	0.116814	0.270797	0.237541	ACOX2	1
UM	GO:0016859	cis-trans isomerase activity	1/41	41/13573	0.0243902	8.07436	2.49707	0.116814	0.270797	0.237541	PPIA	1
UM	GO:0015631	tubulin binding	2/41	203/13573	0.00985222	3.26156	1.787	0.125083	0.283522	0.248704	KATNAL1/MTUS2	2
UM	GO:1901681	sulfur compound binding	1/41	56/13573	0.0178571	5.91159	2.02726	0.156133	0.346207	0.303691	LOC132342072	1
UM	GO:0022836	gated channel activity	2/41	243/13573	0.00823045	2.72468	1.49324	0.166701	0.360081	0.31586	KCNMB1/GABRP	2
UM	GO:0003779	actin binding	2/41	248/13573	0.00806452	2.66975	1.46075	0.17207	0.360081	0.31586	MYO1G/PXK	2
UM	GO:0140657	ATP-dependent activity	3/41	476/13573	0.00630252	2.08644	1.32818	0.17298	0.360081	0.31586	MYO1G/DDX56/KATNAL1	3
UM	GO:0005230	extracellular ligand-gated monoatomic ion channel activity	1/41	69/13573	0.0144928	4.79781	1.74084	0.188823	0.3852	0.337894	GABRP	1
UM	GO:0030527	structural constituent of chromatin	1/41	75/13573	0.0133333	4.41398	1.63189	0.203491	0.386521	0.339053	H2AZ2	1
UM	GO:0031267	small GTPase binding	1/41	77/13573	0.012987	4.29933	1.59809	0.208323	0.386521	0.339053	RANBP17	1
UM	GO:0004674	protein serine/threonine kinase activity	2/41	282/13573	0.0070922	2.34786	1.259	0.209272	0.386521	0.339053	CAMK2B/AKT3	2
UM	GO:0003713	transcription coactivator activity	1/41	78/13573	0.0128205	4.24422	1.58162	0.210728	0.386521	0.339053	ZMIZ2	1
UM	GO:0051020	GTPase binding	1/41	80/13573	0.0125	4.13811	1.5495	0.215517	0.386521	0.339053	RANBP17	1
UM	GO:0004386	helicase activity	1/41	82/13573	0.0121951	4.03718	1.51841	0.220277	0.386521	0.339053	DDX56	1
UM	GO:0030594	neurotransmitter receptor activity	1/41	83/13573	0.0120482	3.98854	1.50323	0.222647	0.386521	0.339053	GABRP	1
UM	GO:0031406	carboxylic acid binding	1/41	83/13573	0.0120482	3.98854	1.50323	0.222647	0.386521	0.339053	ACOX2	1
UM	GO:0019842	vitamin binding	1/41	84/13573	0.0119048	3.94106	1.48828	0.225009	0.386521	0.339053	LOC132342072	1
UM	GO:0099094	ligand-gated monoatomic cation channel activity	1/41	85/13573	0.0117647	3.89469	1.47357	0.227365	0.386521	0.339053	KCNMB1	1
UM	GO:0005319	lipid transporter activity	1/41	91/13573	0.010989	3.6379	1.38974	0.241353	0.395654	0.347065	NPC1L1	1
UM	GO:0043177	organic acid binding	1/41	91/13573	0.010989	3.6379	1.38974	0.241353	0.395654	0.347065	ACOX2	1
UM	GO:0003774	cytoskeletal motor activity	1/41	93/13573	0.0107527	3.55966	1.36337	0.24596	0.395654	0.347065	MYO1G	1
UM	GO:0030246	carbohydrate binding	1/41	94/13573	0.0106383	3.5218	1.35045	0.248253	0.395654	0.347065	LGALS9	1
UM	GO:0015171	amino acid transmembrane transporter activity	1/41	96/13573	0.0104167	3.44842	1.32513	0.25282	0.396733	0.348011	SLC7A1	1
UM	GO:0005267	potassium channel activity	1/41	101/13573	0.00990099	3.27771	1.26467	0.264118	0.404479	0.354806	KCNMB1	1
UM	GO:0004497	monooxygenase activity	1/41	103/13573	0.00970874	3.21407	1.24153	0.268591	0.404479	0.354806	NOS2	1
UM	GO:0005216	monoatomic ion channel activity	2/41	336/13573	0.00595238	1.97053	0.991553	0.269788	0.404479	0.354806	KCNMB1/GABRP	2
UM	GO:0016853	isomerase activity	1/41	109/13573	0.00917431	3.03714	1.17539	0.281849	0.404479	0.354806	PPIA	1
UM	GO:0020037	heme binding	1/41	109/13573	0.00917431	3.03714	1.17539	0.281849	0.404479	0.354806	NOS2	1
UM	GO:0046982	protein heterodimerization activity	1/41	110/13573	0.00909091	3.00953	1.16481	0.284036	0.404479	0.354806	H2AZ2	1
UM	GO:0046906	tetrapyrrole binding	1/41	114/13573	0.00877193	2.90394	1.12365	0.292719	0.404479	0.354806	NOS2	1
UM	GO:0015267	channel activity	2/41	357/13573	0.00560224	1.85462	0.900715	0.293446	0.404479	0.354806	KCNMB1/GABRP	2
UM	GO:0022803	passive transmembrane transporter activity	2/41	357/13573	0.00560224	1.85462	0.900715	0.293446	0.404479	0.354806	KCNMB1/GABRP	2
UM	GO:0016829	lyase activity	1/41	120/13573	0.00833333	2.75874	1.06516	0.305551	0.415549	0.364517	ADCY1	1
UM	GO:0015079	potassium ion transmembrane transporter activity	1/41	122/13573	0.00819672	2.71351	1.04646	0.309777	0.415754	0.364696	KCNMB1	1
UM	GO:0035091	phosphatidylinositol binding	1/41	132/13573	0.00757576	2.50795	0.958274	0.330537	0.436491	0.382887	PXK	1
UM	GO:0008289	lipid binding	2/41	393/13573	0.00508906	1.68473	0.758208	0.333787	0.436491	0.382887	ACOX2/PXK	2
UM	GO:0051015	actin filament binding	1/41	150/13573	0.00666667	2.20699	0.818197	0.366379	0.472061	0.414089	MYO1G	1
UM	GO:0016705	oxidoreductase activity, acting on paired donors, with incorporation or reduction of molecular oxygen	1/41	152/13573	0.00657895	2.17795	0.803878	0.370244	0.472061	0.414089	NOS2	1
UM	GO:0061659	ubiquitin-like protein ligase activity	1/41	169/13573	0.00591716	1.95887	0.690427	0.402181	0.50645	0.444254	ZMIZ2	1
UM	GO:0005509	calcium ion binding	2/41	491/13573	0.00407332	1.34847	0.432911	0.439747	0.547003	0.479827	RAB11FIP4/KCNIP1	2
UM	GO:0003712	transcription coregulator activity	1/41	218/13573	0.00458716	1.51857	0.424863	0.485648	0.59682	0.523526	ZMIZ2	1
UM	GO:0005543	phospholipid binding	1/41	238/13573	0.00420168	1.39096	0.334933	0.516346	0.620055	0.543907	PXK	1
UM	GO:0005261	monoatomic cation channel activity	1/41	242/13573	0.00413223	1.36797	0.317923	0.522267	0.620055	0.543907	KCNMB1	1
UM	GO:0019787	ubiquitin-like protein transferase activity	1/41	244/13573	0.00409836	1.35676	0.309529	0.525202	0.620055	0.543907	ZMIZ2	1
UM	GO:0140098	catalytic activity, acting on RNA	1/41	249/13573	0.00401606	1.32951	0.28886	0.53246	0.620055	0.543907	DDX56	1
UM	GO:0016887	ATP hydrolysis activity	1/41	253/13573	0.00395257	1.30849	0.272638	0.538189	0.620055	0.543907	KATNAL1	1
UM	GO:0016755	aminoacyltransferase activity	1/41	255/13573	0.00392157	1.29823	0.264628	0.541028	0.620055	0.543907	ZMIZ2	1
UM	GO:0046983	protein dimerization activity	1/41	275/13573	0.00363636	1.20381	0.187949	0.568495	0.644294	0.56517	H2AZ2	1
UM	GO:0046873	metal ion transmembrane transporter activity	1/41	320/13573	0.003125	1.03453	0.0344045	0.624563	0.697577	0.61191	KCNMB1	1
UM	GO:0030674	protein-macromolecule adaptor activity	1/41	324/13573	0.00308642	1.02176	0.0218164	0.629187	0.697577	0.61191	ZMIZ2	1
UM	GO:0060090	molecular adaptor activity	1/41	364/13573	0.00274725	0.909475	-0.0963649	0.672483	0.737562	0.646985	ZMIZ2	1
UM	GO:0019899	enzyme binding	1/41	388/13573	0.00257732	0.853219	-0.161466	0.69605	0.749365	0.657337	RANBP17	1
UM	GO:0022890	inorganic cation transmembrane transporter activity	1/41	390/13573	0.0025641	0.848843	-0.166719	0.697938	0.749365	0.657337	KCNMB1	1
UM	GO:0016746	acyltransferase activity	1/41	416/13573	0.00240385	0.79579	-0.232851	0.721458	0.753009	0.660535	ZMIZ2	1
UM	GO:0140640	catalytic activity, acting on a nucleic acid	1/41	418/13573	0.00239234	0.791983	-0.23778	0.723191	0.753009	0.660535	DDX56	1
UM	GO:0044877	protein-containing complex binding	1/41	423/13573	0.00236407	0.782621	-0.25001	0.727479	0.753009	0.660535	MYO1G	1
UM	GO:0008324	monoatomic cation transmembrane transporter activity	1/41	427/13573	0.00234192	0.77529	-0.2597	0.730862	0.753009	0.660535	KCNMB1	1
UM	GO:0015318	inorganic molecular entity transmembrane transporter activity	1/41	469/13573	0.0021322	0.705861	-0.356837	0.764002	0.777469	0.68199	KCNMB1	1
UM	GO:0005198	structural molecule activity	1/41	477/13573	0.00209644	0.694023	-0.374466	0.769846	0.777469	0.68199	H2AZ2	1
UM	GO:0017111	ribonucleoside triphosphate phosphatase activity	1/41	499/13573	0.00200401	0.663424	-0.421659	0.7852	0.7852	0.688772	KATNAL1	1
QM	GO:0004672	protein kinase activity	13/116	494/13573	0.0263158	3.07917	4.37063	0.000301863	0.0673156	0.062597	STRADB/CDK15/FLT3/FLT1/PAN3/CDK8/AKT3/NLK/RSKR/KSR1/TAOK1/NEK8/RIOK1	13
QM	GO:0010181	FMN binding	2/116	11/13573	0.181818	21.2743	6.24535	0.00378709	0.236878	0.220274	HAO2/NOS2	2
QM	GO:0000295	adenine nucleotide transmembrane transporter activity	2/116	12/13573	0.166667	19.5014	5.95288	0.00451921	0.236878	0.220274	SLC35B3/SLC25A4	2
QM	GO:0005346	purine ribonucleotide transmembrane transporter activity	2/116	12/13573	0.166667	19.5014	5.95288	0.00451921	0.236878	0.220274	SLC35B3/SLC25A4	2
QM	GO:0015216	purine nucleotide transmembrane transporter activity	2/116	13/13573	0.153846	18.0013	5.69379	0.00531117	0.236878	0.220274	SLC35B3/SLC25A4	2
QM	GO:0015215	nucleotide transmembrane transporter activity	2/116	16/13573	0.125	14.6261	5.06321	0.00803558	0.255991	0.238046	SLC35B3/SLC25A4	2
QM	GO:0140326	ATPase-coupled intramembrane lipid transporter activity	2/116	16/13573	0.125	14.6261	5.06321	0.00803558	0.255991	0.238046	ATP8A2/LOC536660	2
QM	GO:0030247	polysaccharide binding	2/116	19/13573	0.105263	12.3167	4.58289	0.0112613	0.277269	0.257833	REG4/VTN	2
QM	GO:0004693	cyclin-dependent protein serine/threonine kinase activity	2/116	20/13573	0.1	11.7009	4.44624	0.0124432	0.277269	0.257833	CDK15/CDK8	2
QM	GO:0097472	cyclin-dependent protein kinase activity	2/116	20/13573	0.1	11.7009	4.44624	0.0124432	0.277269	0.257833	CDK15/CDK8	2
QM	GO:0140303	intramembrane lipid transporter activity	2/116	21/13573	0.0952381	11.1437	4.31897	0.0136769	0.277269	0.257833	ATP8A2/LOC536660	2
QM	GO:0004197	cysteine-type endopeptidase activity	3/116	64/13573	0.046875	5.48478	3.33884	0.0173695	0.322783	0.300157	CFLAR/CASP8/CASP3	3
QM	GO:1901682	sulfur compound transmembrane transporter activity	2/116	27/13573	0.0740741	8.66731	3.70251	0.0221132	0.344694	0.320532	SLC6A6/SLC35B3	2
QM	GO:0016709	oxidoreductase activity, acting on paired donors, with incorporation or reduction of molecular oxygen, NAD(P)H as one donor, and incorporation of one atom of oxygen	2/116	28/13573	0.0714286	8.35776	3.61836	0.023683	0.344694	0.320532	KMO/NOS2	2
QM	GO:0008234	cysteine-type peptidase activity	4/116	134/13573	0.0298507	3.49279	2.69235	0.0278547	0.344694	0.320532	CFLAR/CASP8/BLMH/CASP3	4
QM	GO:0015605	organophosphate ester transmembrane transporter activity	2/116	32/13573	0.0625	7.31304	3.31944	0.0303983	0.344694	0.320532	SLC35B3/SLC25A4	2
QM	GO:0030695	GTPase regulator activity	6/116	277/13573	0.0216606	2.53448	2.39562	0.0315351	0.344694	0.320532	ALS2/CHML/GIT1/DENND6A/ARHGEF3/FGD5	6
QM	GO:0060589	nucleoside-triphosphatase regulator activity	6/116	277/13573	0.0216606	2.53448	2.39562	0.0315351	0.344694	0.320532	ALS2/CHML/GIT1/DENND6A/ARHGEF3/FGD5	6
QM	GO:1901505	carbohydrate derivative transmembrane transporter activity	2/116	33/13573	0.0606061	7.09143	3.2527	0.0321818	0.344694	0.320532	SLC35B3/SLC25A4	2
QM	GO:0004674	protein serine/threonine kinase activity	6/116	282/13573	0.0212766	2.48955	2.3468	0.0339764	0.344694	0.320532	CDK15/CDK8/AKT3/NLK/RSKR/RIOK1	6
QM	GO:0015932	nucleobase-containing compound transmembrane transporter activity	2/116	34/13573	0.0588235	6.88286	3.18868	0.0340056	0.344694	0.320532	SLC35B3/SLC25A4	2
QM	GO:0016830	carbon-carbon lyase activity	2/116	34/13573	0.0588235	6.88286	3.18868	0.0340056	0.344694	0.320532	URAD/ALDOC	2
QM	GO:0043022	ribosome binding	2/116	36/13573	0.0555556	6.50048	3.06808	0.0377708	0.366213	0.340542	MTIF3/ERAL1	2
QM	GO:0016796	exonuclease activity, active with either ribo- or deoxyribonucleic acids and producing 5'-phosphomonoesters	2/116	38/13573	0.0526316	6.15835	2.95631	0.0416874	0.383675	0.356781	EXO1/PDE12	2
QM	GO:0005085	guanyl-nucleotide exchange factor activity	4/116	154/13573	0.025974	3.03918	2.36284	0.0430129	0.383675	0.356781	ALS2/DENND6A/ARHGEF3/FGD5	4
QM	GO:0030246	carbohydrate binding	3/116	94/13573	0.0319149	3.73432	2.46979	0.0465628	0.399365	0.371371	REG4/VTN/LGALS9	3
QM	GO:0043021	ribonucleoprotein complex binding	2/116	46/13573	0.0434783	5.08733	2.57807	0.0587482	0.4066	0.378099	MTIF3/ERAL1	2
QM	GO:0004714	transmembrane receptor protein tyrosine kinase activity	2/116	54/13573	0.037037	4.33365	2.27888	0.0777688	0.4066	0.378099	FLT3/FLT1	2
QM	GO:0003756	protein disulfide isomerase activity	1/116	10/13573	0.1	11.7009	3.14281	0.082277	0.4066	0.378099	TXNDC5	1
QM	GO:0005347	ATP transmembrane transporter activity	1/116	10/13573	0.1	11.7009	3.14281	0.082277	0.4066	0.378099	SLC25A4	1
QM	GO:0016864	intramolecular oxidoreductase activity, transposing S-S bonds	1/116	10/13573	0.1	11.7009	3.14281	0.082277	0.4066	0.378099	TXNDC5	1
QM	GO:0042813	Wnt receptor activity	1/116	10/13573	0.1	11.7009	3.14281	0.082277	0.4066	0.378099	FZD7	1
QM	GO:0051371	muscle alpha-actinin binding	1/116	10/13573	0.1	11.7009	3.14281	0.082277	0.4066	0.378099	PDLIM3	1
QM	GO:0051393	alpha-actinin binding	1/116	10/13573	0.1	11.7009	3.14281	0.082277	0.4066	0.378099	PDLIM3	1
QM	GO:0015370	solute:sodium symporter activity	2/116	56/13573	0.0357143	4.17888	2.21312	0.0827906	0.4066	0.378099	SLC6A4/SLC6A6	2
QM	GO:0016829	lyase activity	3/116	120/13573	0.025	2.92522	1.9667	0.083449	0.4066	0.378099	URAD/FH/ALDOC	3
QM	GO:0004527	exonuclease activity	2/116	57/13573	0.0350877	4.10557	2.18138	0.0853382	0.4066	0.378099	EXO1/PDE12	2
QM	GO:0008409	5'-3' exonuclease activity	1/116	11/13573	0.0909091	10.6371	2.96866	0.090126	0.4066	0.378099	EXO1	1
QM	GO:0030332	cyclin binding	1/116	11/13573	0.0909091	10.6371	2.96866	0.090126	0.4066	0.378099	CDK15	1
QM	GO:0015378	sodium:chloride symporter activity	1/116	12/13573	0.0833333	9.75072	2.81556	0.0979084	0.4066	0.378099	SLC6A4	1
QM	GO:0042805	actinin binding	1/116	12/13573	0.0833333	9.75072	2.81556	0.0979084	0.4066	0.378099	PDLIM3	1
QM	GO:0140994	RNA polymerase II CTD heptapeptide repeat modifying activity	1/116	12/13573	0.0833333	9.75072	2.81556	0.0979084	0.4066	0.378099	CDK8	1
QM	GO:0005525	GTP binding	5/116	286/13573	0.0174825	2.04561	1.65926	0.0984836	0.4066	0.378099	RALA/RAB28/RAB34/ERAL1/ARF4	5
QM	GO:0004467	long-chain fatty acid-CoA ligase activity	1/116	13/13573	0.0769231	9.00066	2.67944	0.105625	0.4066	0.378099	ACSL1	1
QM	GO:0004529	DNA exonuclease activity	1/116	13/13573	0.0769231	9.00066	2.67944	0.105625	0.4066	0.378099	EXO1	1
QM	GO:0008143	poly(A) binding	1/116	13/13573	0.0769231	9.00066	2.67944	0.105625	0.4066	0.378099	PAN3	1
QM	GO:0015373	monoatomic anion:sodium symporter activity	1/116	13/13573	0.0769231	9.00066	2.67944	0.105625	0.4066	0.378099	SLC6A4	1
QM	GO:0016895	DNA exonuclease activity, producing 5'-phosphomonoesters	1/116	13/13573	0.0769231	9.00066	2.67944	0.105625	0.4066	0.378099	EXO1	1
QM	GO:0032561	guanyl ribonucleotide binding	5/116	295/13573	0.0169492	1.9832	1.58512	0.108591	0.4066	0.378099	RALA/RAB28/RAB34/ERAL1/ARF4	5
QM	GO:0019199	transmembrane receptor protein kinase activity	2/116	67/13573	0.0298507	3.49279	1.89905	0.11202	0.4066	0.378099	FLT3/FLT1	2
QM	GO:0001217	DNA-binding transcription repressor activity	2/116	68/13573	0.0294118	3.44143	1.87382	0.114796	0.4066	0.378099	ZNF697/HESX1	2
QM	GO:0001227	DNA-binding transcription repressor activity, RNA polymerase II-specific	2/116	68/13573	0.0294118	3.44143	1.87382	0.114796	0.4066	0.378099	ZNF697/HESX1	2
QM	GO:0019001	guanyl nucleotide binding	5/116	301/13573	0.0166113	1.94366	1.53713	0.115602	0.4066	0.378099	RALA/RAB28/RAB34/ERAL1/ARF4	5
QM	GO:0015294	solute:monoatomic cation symporter activity	2/116	70/13573	0.0285714	3.3431	1.82474	0.120402	0.4066	0.378099	SLC6A4/SLC6A6	2
QM	GO:0004707	MAP kinase activity	1/116	15/13573	0.0666667	7.80057	2.44664	0.120862	0.4066	0.378099	NLK	1
QM	GO:0008569	minus-end-directed microtubule motor activity	1/116	15/13573	0.0666667	7.80057	2.44664	0.120862	0.4066	0.378099	DNAH12	1
QM	GO:0050840	extracellular matrix binding	1/116	15/13573	0.0666667	7.80057	2.44664	0.120862	0.4066	0.378099	VTN	1
QM	GO:0070717	poly-purine tract binding	1/116	15/13573	0.0666667	7.80057	2.44664	0.120862	0.4066	0.378099	PAN3	1
QM	GO:0120515	fatty acid-CoA ligase activity	1/116	15/13573	0.0666667	7.80057	2.44664	0.120862	0.4066	0.378099	ACSL1	1
QM	GO:0005044	scavenger receptor activity	1/116	16/13573	0.0625	7.31304	2.34581	0.128384	0.4066	0.378099	VTN	1
QM	GO:0015293	symporter activity	2/116	75/13573	0.0266667	3.12023	1.70945	0.1347	0.4066	0.378099	SLC6A4/SLC6A6	2
QM	GO:0017111	ribonucleoside triphosphate phosphatase activity	7/116	499/13573	0.0140281	1.6414	1.35536	0.135284	0.4066	0.378099	RALA/RAB28/ATP8A2/LOC536660/RAB34/ARF4/DNAH12	7
QM	GO:0003887	DNA-directed DNA polymerase activity	1/116	17/13573	0.0588235	6.88286	2.25333	0.135842	0.4066	0.378099	PRIMPOL	1
QM	GO:0008139	nuclear localization sequence binding	1/116	17/13573	0.0588235	6.88286	2.25333	0.135842	0.4066	0.378099	NUP58	1
QM	GO:0015291	secondary active transmembrane transporter activity	3/116	150/13573	0.02	2.34017	1.53235	0.13712	0.4066	0.378099	SLC6A4/SLC6A6/SLC25A4	3
QM	GO:0050660	flavin adenine dinucleotide binding	2/116	76/13573	0.0263158	3.07917	1.68755	0.137605	0.4066	0.378099	KMO/NOS2	2
QM	GO:0004520	DNA endonuclease activity	1/116	18/13573	0.0555556	6.50048	2.16802	0.143236	0.4066	0.378099	EXO1	1
QM	GO:0015377	chloride:monoatomic cation symporter activity	1/116	18/13573	0.0555556	6.50048	2.16802	0.143236	0.4066	0.378099	SLC6A4	1
QM	GO:0016405	CoA-ligase activity	1/116	18/13573	0.0555556	6.50048	2.16802	0.143236	0.4066	0.378099	ACSL1	1
QM	GO:0017056	structural constituent of nuclear pore	1/116	18/13573	0.0555556	6.50048	2.16802	0.143236	0.4066	0.378099	NUP58	1
QM	GO:0008238	exopeptidase activity	2/116	80/13573	0.025	2.92522	1.60342	0.149356	0.4066	0.378099	BLMH/CPD	2
QM	GO:0015296	monoatomic anion:monoatomic cation symporter activity	1/116	19/13573	0.0526316	6.15835	2.08896	0.150568	0.4066	0.378099	SLC6A4	1
QM	GO:0034061	DNA polymerase activity	1/116	19/13573	0.0526316	6.15835	2.08896	0.150568	0.4066	0.378099	PRIMPOL	1
QM	GO:0003899	DNA-directed 5'-3' RNA polymerase activity	1/116	20/13573	0.05	5.85043	2.01537	0.157838	0.4066	0.378099	PRIMPOL	1
QM	GO:0015645	fatty acid ligase activity	1/116	20/13573	0.05	5.85043	2.01537	0.157838	0.4066	0.378099	ACSL1	1
QM	GO:0017147	Wnt-protein binding	1/116	20/13573	0.05	5.85043	2.01537	0.157838	0.4066	0.378099	FZD7	1
QM	GO:0019003	GDP binding	1/116	20/13573	0.05	5.85043	2.01537	0.157838	0.4066	0.378099	RALA	1
QM	GO:0034062	5'-3' RNA polymerase activity	1/116	20/13573	0.05	5.85043	2.01537	0.157838	0.4066	0.378099	PRIMPOL	1
QM	GO:0034593	phosphatidylinositol bisphosphate phosphatase activity	1/116	20/13573	0.05	5.85043	2.01537	0.157838	0.4066	0.378099	MTMR6	1
QM	GO:0097747	RNA polymerase activity	1/116	20/13573	0.05	5.85043	2.01537	0.157838	0.4066	0.378099	PRIMPOL	1
QM	GO:0008514	organic anion transmembrane transporter activity	3/116	162/13573	0.0185185	2.16683	1.38711	0.161228	0.4066	0.378099	SLC6A6/SLC35B3/SLC25A4	3
QM	GO:0003779	actin binding	4/116	248/13573	0.016129	1.88724	1.30921	0.162759	0.4066	0.378099	CORO6/SSH2/FLNB/PDLIM3	4
QM	GO:0003924	GTPase activity	4/116	248/13573	0.016129	1.88724	1.30921	0.162759	0.4066	0.378099	RALA/RAB28/RAB34/ARF4	4
QM	GO:0005212	structural constituent of eye lens	1/116	21/13573	0.047619	5.57184	1.9466	0.165046	0.4066	0.378099	CRYBA1	1
QM	GO:0000287	magnesium ion binding	2/116	86/13573	0.0232558	2.72113	1.48656	0.16734	0.4066	0.378099	ATP8A2/LOC536660	2
QM	GO:0016298	lipase activity	2/116	86/13573	0.0232558	2.72113	1.48656	0.16734	0.4066	0.378099	ABHD15/PROCA1	2
QM	GO:0004181	metallocarboxypeptidase activity	1/116	22/13573	0.0454545	5.31857	1.8821	0.172193	0.4066	0.378099	CPD	1
QM	GO:0016831	carboxy-lyase activity	1/116	22/13573	0.0454545	5.31857	1.8821	0.172193	0.4066	0.378099	URAD	1
QM	GO:0016893	endonuclease activity, active with either ribo- or deoxyribonucleic acids and producing 5'-phosphomonoesters	1/116	22/13573	0.0454545	5.31857	1.8821	0.172193	0.4066	0.378099	EXO1	1
QM	GO:0038024	cargo receptor activity	1/116	22/13573	0.0454545	5.31857	1.8821	0.172193	0.4066	0.378099	VTN	1
QM	GO:0140097	catalytic activity, acting on DNA	3/116	170/13573	0.0176471	2.06486	1.29716	0.177967	0.4066	0.378099	EXO1/MYO18A/PRIMPOL	3
QM	GO:0000175	3'-5'-RNA exonuclease activity	1/116	23/13573	0.0434783	5.08733	1.82142	0.179279	0.4066	0.378099	PDE12	1
QM	GO:0004177	aminopeptidase activity	1/116	23/13573	0.0434783	5.08733	1.82142	0.179279	0.4066	0.378099	BLMH	1
QM	GO:0033764	steroid dehydrogenase activity, acting on the CH-OH group of donors, NAD or NADP as acceptor	1/116	23/13573	0.0434783	5.08733	1.82142	0.179279	0.4066	0.378099	HSD3B1	1
QM	GO:0043539	protein serine/threonine kinase activator activity	1/116	23/13573	0.0434783	5.08733	1.82142	0.179279	0.4066	0.378099	STRADB	1
QM	GO:1901618	organic hydroxy compound transmembrane transporter activity	1/116	23/13573	0.0434783	5.08733	1.82142	0.179279	0.4066	0.378099	SLC6A4	1
QM	GO:0005319	lipid transporter activity	2/116	91/13573	0.021978	2.57162	1.39658	0.182598	0.4066	0.378099	ATP8A2/LOC536660	2
QM	GO:0005343	organic acid:sodium symporter activity	1/116	24/13573	0.0416667	4.87536	1.76417	0.186305	0.4066	0.378099	SLC6A6	1
QM	GO:0016651	oxidoreductase activity, acting on NAD(P)H	1/116	24/13573	0.0416667	4.87536	1.76417	0.186305	0.4066	0.378099	KMO	1
QM	GO:0050661	NADP binding	1/116	24/13573	0.0416667	4.87536	1.76417	0.186305	0.4066	0.378099	NOS2	1
QM	GO:0051959	dynein light intermediate chain binding	1/116	24/13573	0.0416667	4.87536	1.76417	0.186305	0.4066	0.378099	DNAH12	1
QM	GO:0003774	cytoskeletal motor activity	2/116	93/13573	0.0215054	2.51631	1.36227	0.188758	0.4066	0.378099	MYO18A/DNAH12	2
QM	GO:0016616	oxidoreductase activity, acting on the CH-OH group of donors, NAD or NADP as acceptor	2/116	94/13573	0.0212766	2.48955	1.34544	0.191849	0.4066	0.378099	PHGDH/HSD3B1	2
QM	GO:0004532	RNA exonuclease activity	1/116	25/13573	0.04	4.68034	1.71001	0.193272	0.4066	0.378099	PDE12	1
QM	GO:0016896	RNA exonuclease activity, producing 5'-phosphomonoesters	1/116	25/13573	0.04	4.68034	1.71001	0.193272	0.4066	0.378099	PDE12	1
QM	GO:0052866	phosphatidylinositol phosphate phosphatase activity	1/116	25/13573	0.04	4.68034	1.71001	0.193272	0.4066	0.378099	MTMR6	1
QM	GO:0016860	intramolecular oxidoreductase activity	1/116	26/13573	0.0384615	4.50033	1.65864	0.200179	0.411553	0.382704	TXNDC5	1
QM	GO:0016878	acid-thiol ligase activity	1/116	26/13573	0.0384615	4.50033	1.65864	0.200179	0.411553	0.382704	ACSL1	1
QM	GO:0004713	protein tyrosine kinase activity	2/116	97/13573	0.0206186	2.41255	1.29624	0.201163	0.411553	0.382704	FLT3/FLT1	2
QM	GO:0016614	oxidoreductase activity, acting on CH-OH group of donors	2/116	98/13573	0.0204082	2.38793	1.28025	0.204279	0.414129	0.3851	PHGDH/HSD3B1	2
QM	GO:0016229	steroid dehydrogenase activity	1/116	27/13573	0.037037	4.33365	1.60981	0.207028	0.415921	0.386766	HSD3B1	1
QM	GO:0005245	voltage-gated calcium channel activity	1/116	28/13573	0.0357143	4.17888	1.56329	0.213818	0.423991	0.39427	CACNA2D1	1
QM	GO:0004497	monooxygenase activity	2/116	103/13573	0.0194175	2.27201	1.2031	0.219937	0.423991	0.39427	KMO/NOS2	2
QM	GO:0003727	single-stranded RNA binding	1/116	29/13573	0.0344828	4.03478	1.5189	0.220551	0.423991	0.39427	PAN3	1
QM	GO:0004623	phospholipase A2 activity	1/116	29/13573	0.0344828	4.03478	1.5189	0.220551	0.423991	0.39427	PROCA1	1
QM	GO:0045505	dynein intermediate chain binding	1/116	29/13573	0.0344828	4.03478	1.5189	0.220551	0.423991	0.39427	DNAH12	1
QM	GO:0004180	carboxypeptidase activity	1/116	30/13573	0.0333333	3.90029	1.47646	0.227227	0.433091	0.402732	CPD	1
QM	GO:0005048	signal sequence binding	1/116	31/13573	0.0322581	3.77447	1.43581	0.233846	0.438216	0.407498	NUP58	1
QM	GO:0031491	nucleosome binding	1/116	31/13573	0.0322581	3.77447	1.43581	0.233846	0.438216	0.407498	SUPT6H	1
QM	GO:0015081	sodium ion transmembrane transporter activity	2/116	109/13573	0.0183486	2.14695	1.11621	0.238855	0.443068	0.41201	SLC6A4/SLC6A6	2
QM	GO:0019843	rRNA binding	1/116	32/13573	0.03125	3.65652	1.39682	0.240409	0.443068	0.41201	ERAL1	1
QM	GO:0004536	DNA nuclease activity	1/116	33/13573	0.030303	3.54572	1.35936	0.246916	0.44405	0.412924	EXO1	1
QM	GO:0005484	SNAP receptor activity	1/116	33/13573	0.030303	3.54572	1.35936	0.246916	0.44405	0.412924	SEC22B	1
QM	GO:0071949	FAD binding	1/116	33/13573	0.030303	3.54572	1.35936	0.246916	0.44405	0.412924	KMO	1
QM	GO:0016877	ligase activity, forming carbon-sulfur bonds	1/116	35/13573	0.0285714	3.3431	1.28862	0.259765	0.46342	0.430936	ACSL1	1
QM	GO:0030295	protein kinase activator activity	1/116	36/13573	0.0277778	3.25024	1.25515	0.266107	0.470968	0.437955	STRADB	1
QM	GO:0019209	kinase activator activity	1/116	37/13573	0.027027	3.1624	1.22283	0.272396	0.478302	0.444775	STRADB	1
QM	GO:0008408	3'-5' exonuclease activity	1/116	38/13573	0.0263158	3.07917	1.1916	0.278632	0.485429	0.451402	PDE12	1
QM	GO:0052689	carboxylic ester hydrolase activity	2/116	123/13573	0.0162602	1.90258	0.933584	0.283218	0.489595	0.455276	ABHD15/PROCA1	2
QM	GO:0140640	catalytic activity, acting on a nucleic acid	5/116	418/13573	0.0119617	1.39962	0.770498	0.286605	0.489708	0.455381	WARS2/EXO1/MYO18A/PDE12/PRIMPOL	5
QM	GO:0003743	translation initiation factor activity	1/116	40/13573	0.025	2.92522	1.13211	0.290944	0.489708	0.455381	MTIF3	1
QM	GO:0008138	protein tyrosine/serine/threonine phosphatase activity	1/116	40/13573	0.025	2.92522	1.13211	0.290944	0.489708	0.455381	SSH2	1
QM	GO:0044877	protein-containing complex binding	5/116	423/13573	0.0118203	1.38308	0.743146	0.294912	0.489708	0.455381	MTIF3/CORO6/SUPT6H/ERAL1/FLNB	5
QM	GO:0004518	nuclease activity	2/116	127/13573	0.015748	1.84266	0.885793	0.295881	0.489708	0.455381	EXO1/PDE12	2
QM	GO:0051287	NAD binding	1/116	41/13573	0.0243902	2.85387	1.10374	0.297022	0.489708	0.455381	PHGDH	1
QM	GO:0004812	aminoacyl-tRNA ligase activity	1/116	42/13573	0.0238095	2.78592	1.07621	0.303048	0.489708	0.455381	WARS2	1
QM	GO:0016875	ligase activity, forming carbon-oxygen bonds	1/116	42/13573	0.0238095	2.78592	1.07621	0.303048	0.489708	0.455381	WARS2	1
QM	GO:0031625	ubiquitin protein ligase binding	1/116	42/13573	0.0238095	2.78592	1.07621	0.303048	0.489708	0.455381	MAP1LC3C	1
QM	GO:0004842	ubiquitin-protein transferase activity	3/116	228/13573	0.0131579	1.53959	0.762863	0.309201	0.496056	0.461284	LNX2/RNF6/TNFAIP1	3
QM	GO:0016836	hydro-lyase activity	1/116	45/13573	0.0222222	2.60019	0.998248	0.320821	0.511021	0.4752	FH	1
QM	GO:0016874	ligase activity	2/116	137/13573	0.0145985	1.70816	0.773447	0.327377	0.513111	0.477143	WARS2/ACSL1	2
QM	GO:0004879	nuclear receptor activity	1/116	47/13573	0.0212766	2.48955	0.949718	0.332419	0.513111	0.477143	NR2C2	1
QM	GO:0016835	carbon-oxygen lyase activity	1/116	47/13573	0.0212766	2.48955	0.949718	0.332419	0.513111	0.477143	FH	1
QM	GO:0098531	ligand-activated transcription factor activity	1/116	47/13573	0.0212766	2.48955	0.949718	0.332419	0.513111	0.477143	NR2C2	1
QM	GO:0022853	active monoatomic ion transmembrane transporter activity	2/116	139/13573	0.0143885	1.68358	0.752089	0.333637	0.513111	0.477143	SLC6A4/SLC6A6	2
QM	GO:0044389	ubiquitin-like protein ligase binding	1/116	48/13573	0.0208333	2.43768	0.926384	0.338144	0.51648	0.480277	MAP1LC3C	1
QM	GO:0019787	ubiquitin-like protein transferase activity	3/116	244/13573	0.0122951	1.43863	0.641907	0.346683	0.523001	0.48634	LNX2/RNF6/TNFAIP1	3
QM	GO:0008235	metalloexopeptidase activity	1/116	50/13573	0.02	2.34017	0.881426	0.349449	0.523001	0.48634	CPD	1
QM	GO:0042802	identical protein binding	1/116	50/13573	0.02	2.34017	0.881426	0.349449	0.523001	0.48634	APPL1	1
QM	GO:0140098	catalytic activity, acting on RNA	3/116	249/13573	0.0120482	1.40974	0.605857	0.358377	0.532788	0.495441	WARS2/PDE12/PRIMPOL	3
QM	GO:0016887	ATP hydrolysis activity	3/116	253/13573	0.0118577	1.38745	0.577571	0.367714	0.539517	0.501698	ATP8A2/LOC536660/DNAH12	3
QM	GO:0051015	actin filament binding	2/116	150/13573	0.0133333	1.56011	0.640435	0.367742	0.539517	0.501698	CORO6/FLNB	2
QM	GO:0016755	aminoacyltransferase activity	3/116	255/13573	0.0117647	1.37657	0.563606	0.372375	0.541391	0.503441	LNX2/RNF6/TNFAIP1	3
QM	GO:0016705	oxidoreductase activity, acting on paired donors, with incorporation or reduction of molecular oxygen	2/116	152/13573	0.0131579	1.53959	0.621109	0.373875	0.541391	0.503441	KMO/NOS2	2
QM	GO:0015297	antiporter activity	1/116	55/13573	0.0181818	2.12743	0.777842	0.37688	0.542221	0.504213	SLC25A4	1
QM	GO:0003682	chromatin binding	2/116	154/13573	0.012987	1.51959	0.60206	0.379984	0.543183	0.505107	SUPT6H/PRIMPOL	2
QM	GO:0140657	ATP-dependent activity	5/116	476/13573	0.0105042	1.22908	0.472374	0.384706	0.543515	0.505417	ATP8A2/LOC536660/MYO18A/DNAH12/ACSL1	5
QM	GO:0022804	active transmembrane transporter activity	3/116	261/13573	0.0114943	1.34493	0.522399	0.386319	0.543515	0.505417	SLC6A4/SLC6A6/SLC25A4	3
QM	GO:0004519	endonuclease activity	1/116	57/13573	0.0175439	2.05278	0.739484	0.387529	0.543515	0.505417	EXO1	1
QM	GO:0003777	microtubule motor activity	1/116	58/13573	0.0172414	2.01739	0.720892	0.392785	0.547445	0.509071	DNAH12	1
QM	GO:0001216	DNA-binding transcription activator activity	1/116	59/13573	0.0169492	1.9832	0.70267	0.397997	0.54786	0.509457	RREB1	1
QM	GO:0001228	DNA-binding transcription activator activity, RNA polymerase II-specific	1/116	59/13573	0.0169492	1.9832	0.70267	0.397997	0.54786	0.509457	RREB1	1
QM	GO:0005516	calmodulin binding	1/116	63/13573	0.015873	1.85728	0.633201	0.418404	0.572418	0.532294	NOS2	1
QM	GO:0008135	translation factor activity, RNA binding	1/116	66/13573	0.0151515	1.77286	0.584344	0.433258	0.589126	0.54783	MTIF3	1
QM	GO:0004620	phospholipase activity	1/116	68/13573	0.0147059	1.72072	0.553156	0.442951	0.598656	0.556692	PROCA1	1
QM	GO:0005262	calcium channel activity	1/116	72/13573	0.0138889	1.62512	0.493768	0.461847	0.620433	0.576943	CACNA2D1	1
QM	GO:0090079	translation regulator activity, nucleic acid binding	1/116	73/13573	0.0136986	1.60286	0.479497	0.466471	0.62157	0.578	MTIF3	1
QM	GO:0003714	transcription corepressor activity	1/116	74/13573	0.0135135	1.5812	0.465442	0.471055	0.62157	0.578	PHF12	1
QM	GO:0004540	RNA nuclease activity	1/116	74/13573	0.0135135	1.5812	0.465442	0.471055	0.62157	0.578	PDE12	1
QM	GO:0015108	chloride transmembrane transporter activity	1/116	75/13573	0.0133333	1.56011	0.451596	0.475601	0.622819	0.579161	SLC6A4	1
QM	GO:0016746	acyltransferase activity	4/116	416/13573	0.00961538	1.12508	0.240571	0.477588	0.622819	0.579161	HMGCS2/LNX2/RNF6/TNFAIP1	4
QM	GO:0016779	nucleotidyltransferase activity	1/116	82/13573	0.0121951	1.42693	0.360017	0.506352	0.652696	0.606945	PRIMPOL	1
QM	GO:0140101	catalytic activity, acting on a tRNA	1/116	82/13573	0.0121951	1.42693	0.360017	0.506352	0.652696	0.606945	WARS2	1
QM	GO:0042277	peptide binding	1/116	83/13573	0.0120482	1.40974	0.347633	0.510597	0.654385	0.608515	NUP58	1
QM	GO:0046873	metal ion transmembrane transporter activity	3/116	320/13573	0.009375	1.09696	0.162955	0.51775	0.659065	0.612867	CACNA2D1/SLC6A4/SLC6A6	3
QM	GO:0015085	calcium ion transmembrane transporter activity	1/116	86/13573	0.0116279	1.36057	0.311424	0.523114	0.659065	0.612867	CACNA2D1	1
QM	GO:0019887	protein kinase regulator activity	1/116	86/13573	0.0116279	1.36057	0.311424	0.523114	0.659065	0.612867	STRADB	1
QM	GO:0045182	translation regulator activity	1/116	88/13573	0.0113636	1.32964	0.28803	0.531283	0.66436	0.61779	MTIF3	1
QM	GO:0008047	enzyme activator activity	2/116	208/13573	0.00961538	1.12508	0.16878	0.533275	0.66436	0.61779	STRADB/GIT1	2
QM	GO:0008083	growth factor activity	1/116	90/13573	0.0111111	1.3001	0.265195	0.539312	0.668148	0.621313	BMP6	1
QM	GO:0008509	monoatomic anion transmembrane transporter activity	1/116	91/13573	0.010989	1.28581	0.253978	0.543276	0.66934	0.622421	SLC6A4	1
QM	GO:0008094	ATP-dependent activity, acting on DNA	1/116	93/13573	0.0107527	1.25816	0.23193	0.551101	0.675251	0.627918	MYO18A	1
QM	GO:0022843	voltage-gated monoatomic cation channel activity	1/116	97/13573	0.0103093	1.20627	0.18929	0.566357	0.69015	0.641773	CACNA2D1	1
QM	GO:0015103	inorganic anion transmembrane transporter activity	1/116	101/13573	0.00990099	1.1585	0.148441	0.581098	0.701532	0.652357	SLC6A4	1
QM	GO:0005198	structural molecule activity	4/116	477/13573	0.00838574	0.981204	-0.0387993	0.585921	0.701532	0.652357	NUP58/CRYBA1/MRPS25/DSP	4
QM	GO:0016791	phosphatase activity	2/116	230/13573	0.00869565	1.01747	0.0248036	0.588024	0.701532	0.652357	MTMR6/SSH2	2
QM	GO:0019207	kinase regulator activity	1/116	103/13573	0.00970874	1.13601	0.128638	0.588281	0.701532	0.652357	STRADB	1
QM	GO:0042393	histone binding	1/116	105/13573	0.00952381	1.11437	0.109225	0.595342	0.706176	0.656676	SUPT6H	1
QM	GO:0004175	endopeptidase activity	3/116	364/13573	0.00824176	0.964357	-0.0639985	0.605462	0.711154	0.661305	CFLAR/CASP8/CASP3	3
QM	GO:0016853	isomerase activity	1/116	109/13573	0.00917431	1.07347	0.0715046	0.609105	0.711154	0.661305	TXNDC5	1
QM	GO:0020037	heme binding	1/116	109/13573	0.00917431	1.07347	0.0715046	0.609105	0.711154	0.661305	NOS2	1
QM	GO:0008092	cytoskeletal protein binding	4/116	500/13573	0.008	0.936069	-0.135234	0.623322	0.722912	0.672238	CORO6/SSH2/FLNB/PDLIM3	4
QM	GO:0046906	tetrapyrrole binding	1/116	114/13573	0.00877193	1.02639	0.0262715	0.625659	0.722912	0.672238	NOS2	1
QM	GO:0005244	voltage-gated monoatomic ion channel activity	1/116	118/13573	0.00847458	0.991598	-0.00851008	0.6384	0.733831	0.682392	CACNA2D1	1
QM	GO:0022832	voltage-gated channel activity	1/116	121/13573	0.00826446	0.967013	-0.0338387	0.647673	0.736264	0.684654	CACNA2D1	1
QM	GO:0022890	inorganic cation transmembrane transporter activity	3/116	390/13573	0.00769231	0.900066	-0.185915	0.652151	0.736264	0.684654	CACNA2D1/SLC6A4/SLC6A6	3
QM	GO:0005096	GTPase activator activity	1/116	123/13573	0.00813008	0.95129	-0.0503837	0.653723	0.736264	0.684654	GIT1	1
QM	GO:0005342	organic acid transmembrane transporter activity	1/116	123/13573	0.00813008	0.95129	-0.0503837	0.653723	0.736264	0.684654	SLC6A6	1
QM	GO:0035091	phosphatidylinositol binding	1/116	132/13573	0.00757576	0.886429	-0.121735	0.6797	0.761674	0.708283	SNX25	1
QM	GO:0004721	phosphoprotein phosphatase activity	1/116	134/13573	0.00746269	0.873199	-0.136952	0.685205	0.764003	0.710449	SSH2	1
QM	GO:0008324	monoatomic cation transmembrane transporter activity	3/116	427/13573	0.00702576	0.822075	-0.346842	0.711664	0.789557	0.734212	CACNA2D1/SLC6A4/SLC6A6	3
QM	GO:0042578	phosphoric ester hydrolase activity	2/116	300/13573	0.00666667	0.780057	-0.357653	0.730328	0.802704	0.746437	MTMR6/SSH2	2
QM	GO:0005125	cytokine activity	1/116	152/13573	0.00657895	0.769794	-0.264986	0.730713	0.802704	0.746437	BMP6	1
QM	GO:0061630	ubiquitin protein ligase activity	1/116	159/13573	0.00628931	0.735903	-0.310999	0.746592	0.81453	0.757434	RNF6	1
QM	GO:0003735	structural constituent of ribosome	1/116	160/13573	0.00625	0.731304	-0.317421	0.748783	0.81453	0.757434	MRPS25	1
QM	GO:0008237	metallopeptidase activity	1/116	168/13573	0.00595238	0.69648	-0.367524	0.765651	0.82103	0.763479	CPD	1
QM	GO:0061659	ubiquitin-like protein ligase activity	1/116	169/13573	0.00591716	0.692359	-0.373635	0.767679	0.82103	0.763479	RNF6	1
QM	GO:0030674	protein-macromolecule adaptor activity	2/116	324/13573	0.00617284	0.722275	-0.469756	0.768603	0.82103	0.763479	SEC22B/PHF12	2
QM	GO:0015318	inorganic molecular entity transmembrane transporter activity	3/116	469/13573	0.00639659	0.748456	-0.514725	0.769486	0.82103	0.763479	CACNA2D1/SLC6A4/SLC6A6	3
QM	GO:0005509	calcium ion binding	3/116	491/13573	0.00610998	0.71492	-0.597375	0.795842	0.845109	0.785869	NOTCH2/RAB11FIP4/EFCAB5	3
QM	GO:0060090	molecular adaptor activity	2/116	364/13573	0.00549451	0.642905	-0.641175	0.822011	0.86876	0.807863	SEC22B/PHF12	2
QM	GO:0003712	transcription coregulator activity	1/116	218/13573	0.00458716	0.536737	-0.640193	0.848369	0.892388	0.829834	PHF12	1
QM	GO:0008289	lipid binding	2/116	393/13573	0.00508906	0.595464	-0.755567	0.85359	0.893665	0.831022	UNC119/SNX25	2
QM	GO:0005543	phospholipid binding	1/116	238/13573	0.00420168	0.491633	-0.734592	0.872661	0.906562	0.843015	SNX25	1
QM	GO:0005261	monoatomic cation channel activity	1/116	242/13573	0.00413223	0.483507	-0.752693	0.877035	0.906562	0.843015	CACNA2D1	1
QM	GO:0022836	gated channel activity	1/116	243/13573	0.00411523	0.481517	-0.75718	0.878105	0.906562	0.843015	CACNA2D1	1
QM	GO:0048018	receptor ligand activity	1/116	323/13573	0.00309598	0.362256	-1.077	0.939548	0.959489	0.892232	BMP6	1
QM	GO:0030546	signaling receptor activator activity	1/116	325/13573	0.00307692	0.360027	-1.08419	0.940602	0.959489	0.892232	BMP6	1
QM	GO:0005216	monoatomic ion channel activity	1/116	336/13573	0.00297619	0.34824	-1.12315	0.946081	0.959489	0.892232	CACNA2D1	1
QM	GO:0030545	signaling receptor regulator activity	1/116	344/13573	0.00290698	0.340141	-1.15092	0.949748	0.959489	0.892232	BMP6	1
QM	GO:0015267	channel activity	1/116	357/13573	0.00280112	0.327755	-1.19506	0.955187	0.959489	0.892232	CACNA2D1	1
QM	GO:0022803	passive transmembrane transporter activity	1/116	357/13573	0.00280112	0.327755	-1.19506	0.955187	0.959489	0.892232	CACNA2D1	1
QM	GO:0019899	enzyme binding	1/116	388/13573	0.00257732	0.301569	-1.29591	0.965914	0.965914	0.898206	MAP1LC3C	1
A_1.125	GO:0015459	potassium channel regulator activity	2/63	23/13573	0.0869565	18.7343	5.81263	0.00503792	0.363065	0.33674	KCNIP1/KCNMB1	2
A_1.125	GO:0004672	protein kinase activity	7/63	494/13573	0.01417	3.05286	3.17394	0.00771359	0.363065	0.33674	STRADB/CDK15/CAMK2B/AKT3/KSR1/PXK/RAF1	7
A_1.125	GO:0016903	oxidoreductase activity, acting on the aldehyde or oxo group of donors	2/63	29/13573	0.0689655	14.8582	5.1015	0.00794138	0.363065	0.33674	LOC132342072/PDHB	2
A_1.125	GO:0099106	ion channel regulator activity	2/63	47/13573	0.0425532	9.16785	3.83033	0.0200451	0.363065	0.33674	KCNIP1/KCNMB1	2
A_1.125	GO:0016247	channel regulator activity	2/63	53/13573	0.0377358	8.12998	3.55142	0.0251034	0.363065	0.33674	KCNIP1/KCNMB1	2
A_1.125	GO:0141108	transporter regulator activity	2/63	53/13573	0.0377358	8.12998	3.55142	0.0251034	0.363065	0.33674	KCNIP1/KCNMB1	2
A_1.125	GO:0005516	calmodulin binding	2/63	63/13573	0.031746	6.83951	3.17237	0.0345454	0.363065	0.33674	CAMK2B/NOS2	2
A_1.125	GO:0004197	cysteine-type endopeptidase activity	2/63	64/13573	0.03125	6.73264	3.13904	0.0355551	0.363065	0.33674	CFLAR/CASP8	2
A_1.125	GO:0051082	unfolded protein binding	2/63	65/13573	0.0307692	6.62906	3.10643	0.0365761	0.363065	0.33674	NUDCD3/NACAD	2
A_1.125	GO:0015269	calcium-activated potassium channel activity	1/63	10/13573	0.1	21.5444	4.43794	0.0454729	0.363065	0.33674	KCNMB1	1
A_1.125	GO:0042813	Wnt receptor activity	1/63	10/13573	0.1	21.5444	4.43794	0.0454729	0.363065	0.33674	FZD7	1
A_1.125	GO:0050660	flavin adenine dinucleotide binding	2/63	76/13573	0.0263158	5.66959	2.78761	0.048525	0.363065	0.33674	NOS2/ACOX2	2
A_1.125	GO:0004016	adenylate cyclase activity	1/63	11/13573	0.0909091	19.5859	4.21096	0.0499066	0.363065	0.33674	ADCY1	1
A_1.125	GO:0010181	FMN binding	1/63	11/13573	0.0909091	19.5859	4.21096	0.0499066	0.363065	0.33674	NOS2	1
A_1.125	GO:0017154	semaphorin receptor activity	1/63	11/13573	0.0909091	19.5859	4.21096	0.0499066	0.363065	0.33674	PLXND1	1
A_1.125	GO:0019104	DNA N-glycosylase activity	1/63	11/13573	0.0909091	19.5859	4.21096	0.0499066	0.363065	0.33674	MBD4	1
A_1.125	GO:0030332	cyclin binding	1/63	11/13573	0.0909091	19.5859	4.21096	0.0499066	0.363065	0.33674	CDK15	1
A_1.125	GO:0019789	SUMO transferase activity	1/63	12/13573	0.0833333	17.9537	4.01212	0.0543201	0.363065	0.33674	ZMIZ2	1
A_1.125	GO:0015026	coreceptor activity	1/63	13/13573	0.0769231	16.5726	3.83591	0.0587134	0.363065	0.33674	RAMP3	1
A_1.125	GO:0000146	microfilament motor activity	1/63	15/13573	0.0666667	14.363	3.53602	0.0674399	0.363065	0.33674	MYO1G	1
A_1.125	GO:0030374	nuclear receptor coactivator activity	1/63	15/13573	0.0666667	14.363	3.53602	0.0674399	0.363065	0.33674	ZMIZ2	1
A_1.125	GO:0030246	carbohydrate binding	2/63	94/13573	0.0212766	4.58392	2.38099	0.0706135	0.363065	0.33674	GCK/LGALS9	2
A_1.125	GO:0004683	calcium/calmodulin-dependent protein kinase activity	1/63	18/13573	0.0555556	11.9691	3.17997	0.0803805	0.363065	0.33674	CAMK2B	1
A_1.125	GO:0004890	GABA-A receptor activity	1/63	18/13573	0.0555556	11.9691	3.17997	0.0803805	0.363065	0.33674	GABRP	1
A_1.125	GO:0005227	calcium-activated cation channel activity	1/63	18/13573	0.0555556	11.9691	3.17997	0.0803805	0.363065	0.33674	KCNMB1	1
A_1.125	GO:0016799	hydrolase activity, hydrolyzing N-glycosyl compounds	1/63	18/13573	0.0555556	11.9691	3.17997	0.0803805	0.363065	0.33674	MBD4	1
A_1.125	GO:0097602	cullin family protein binding	1/63	18/13573	0.0555556	11.9691	3.17997	0.0803805	0.363065	0.33674	KCTD6	1
A_1.125	GO:0004693	cyclin-dependent protein serine/threonine kinase activity	1/63	20/13573	0.05	10.7722	2.98645	0.0889093	0.363065	0.33674	CDK15	1
A_1.125	GO:0009975	cyclase activity	1/63	20/13573	0.05	10.7722	2.98645	0.0889093	0.363065	0.33674	ADCY1	1
A_1.125	GO:0017147	Wnt-protein binding	1/63	20/13573	0.05	10.7722	2.98645	0.0889093	0.363065	0.33674	FZD7	1
A_1.125	GO:0019200	carbohydrate kinase activity	1/63	20/13573	0.05	10.7722	2.98645	0.0889093	0.363065	0.33674	GCK	1
A_1.125	GO:0022839	monoatomic ion-gated channel activity	1/63	20/13573	0.05	10.7722	2.98645	0.0889093	0.363065	0.33674	KCNMB1	1
A_1.125	GO:0097472	cyclin-dependent protein kinase activity	1/63	20/13573	0.05	10.7722	2.98645	0.0889093	0.363065	0.33674	CDK15	1
A_1.125	GO:0016917	GABA receptor activity	1/63	21/13573	0.047619	10.2593	2.89967	0.0931444	0.363065	0.33674	GABRP	1
A_1.125	GO:0050997	quaternary ammonium group binding	1/63	21/13573	0.047619	10.2593	2.89967	0.0931444	0.363065	0.33674	LOC132342072	1
A_1.125	GO:0004181	metallocarboxypeptidase activity	1/63	22/13573	0.0454545	9.79293	2.81854	0.0973602	0.363065	0.33674	AEBP1	1
A_1.125	GO:0005504	fatty acid binding	1/63	22/13573	0.0454545	9.79293	2.81854	0.0973602	0.363065	0.33674	ACOX2	1
A_1.125	GO:0016849	phosphorus-oxygen lyase activity	1/63	23/13573	0.0434783	9.36715	2.74243	0.101557	0.363065	0.33674	ADCY1	1
A_1.125	GO:0043539	protein serine/threonine kinase activator activity	1/63	23/13573	0.0434783	9.36715	2.74243	0.101557	0.363065	0.33674	STRADB	1
A_1.125	GO:0140142	nucleocytoplasmic carrier activity	1/63	23/13573	0.0434783	9.36715	2.74243	0.101557	0.363065	0.33674	RANBP17	1
A_1.125	GO:0050661	NADP binding	1/63	24/13573	0.0416667	8.97685	2.67084	0.105734	0.368779	0.34204	NOS2	1
A_1.125	GO:0016709	oxidoreductase activity, acting on paired donors, with incorporation or reduction of molecular oxygen, NAD(P)H as one donor, and incorporation of one atom of oxygen	1/63	28/13573	0.0357143	7.69444	2.42141	0.122253	0.396746	0.367979	NOS2	1
A_1.125	GO:0044325	transmembrane transporter binding	1/63	29/13573	0.0344828	7.42912	2.36669	0.126335	0.396746	0.367979	KCNIP1	1
A_1.125	GO:0008234	cysteine-type peptidase activity	2/63	134/13573	0.0149254	3.21559	1.76004	0.128253	0.396746	0.367979	CFLAR/CASP8	2
A_1.125	GO:0015276	ligand-gated monoatomic ion channel activity	2/63	135/13573	0.0148148	3.19177	1.74767	0.129809	0.396746	0.367979	KCNMB1/GABRP	2
A_1.125	GO:0022834	ligand-gated channel activity	2/63	135/13573	0.0148148	3.19177	1.74767	0.129809	0.396746	0.367979	KCNMB1/GABRP	2
A_1.125	GO:0004180	carboxypeptidase activity	1/63	30/13573	0.0333333	7.18148	2.31452	0.130399	0.396746	0.367979	AEBP1	1
A_1.125	GO:0048029	monosaccharide binding	1/63	32/13573	0.03125	6.73264	2.21702	0.138471	0.400579	0.371534	GCK	1
A_1.125	GO:0005484	SNAP receptor activity	1/63	33/13573	0.030303	6.52862	2.17135	0.142479	0.400579	0.371534	YKT6	1
A_1.125	GO:0071949	FAD binding	1/63	33/13573	0.030303	6.52862	2.17135	0.142479	0.400579	0.371534	ACOX2	1
A_1.125	GO:0004674	protein serine/threonine kinase activity	3/63	282/13573	0.0106383	2.29196	1.49713	0.142864	0.400579	0.371534	CDK15/CAMK2B/AKT3	3
A_1.125	GO:0004521	RNA endonuclease activity	1/63	36/13573	0.0277778	5.98457	2.04495	0.154394	0.407648	0.378091	TSEN2	1
A_1.125	GO:0030295	protein kinase activator activity	1/63	36/13573	0.0277778	5.98457	2.04495	0.154394	0.407648	0.378091	STRADB	1
A_1.125	GO:0019209	kinase activator activity	1/63	37/13573	0.027027	5.82282	2.00596	0.15833	0.407648	0.378091	STRADB	1
A_1.125	GO:0033293	monocarboxylic acid binding	1/63	37/13573	0.027027	5.82282	2.00596	0.15833	0.407648	0.378091	ACOX2	1
A_1.125	GO:0003755	peptidyl-prolyl cis-trans isomerase activity	1/63	39/13573	0.025641	5.52422	1.93209	0.166147	0.407648	0.378091	PPIA	1
A_1.125	GO:0140104	molecular carrier activity	1/63	39/13573	0.025641	5.52422	1.93209	0.166147	0.407648	0.378091	RANBP17	1
A_1.125	GO:0003724	RNA helicase activity	1/63	40/13573	0.025	5.38611	1.89704	0.170028	0.407648	0.378091	DDX56	1
A_1.125	GO:0008186	ATP-dependent activity, acting on RNA	1/63	41/13573	0.0243902	5.25474	1.86315	0.173892	0.407648	0.378091	DDX56	1
A_1.125	GO:0016627	oxidoreductase activity, acting on the CH-CH group of donors	1/63	41/13573	0.0243902	5.25474	1.86315	0.173892	0.407648	0.378091	ACOX2	1
A_1.125	GO:0016859	cis-trans isomerase activity	1/63	41/13573	0.0243902	5.25474	1.86315	0.173892	0.407648	0.378091	PPIA	1
A_1.125	GO:0008017	microtubule binding	2/63	167/13573	0.011976	2.58017	1.40306	0.181598	0.418847	0.388478	KATNAL1/MTUS2	2
A_1.125	GO:0061659	ubiquitin-like protein ligase activity	2/63	169/13573	0.0118343	2.54964	1.38427	0.184938	0.419779	0.389343	ZMIZ2/MKRN2	2
A_1.125	GO:0008092	cytoskeletal protein binding	4/63	500/13573	0.008	1.72356	1.12573	0.201886	0.451089	0.418382	MYO1G/KATNAL1/MTUS2/PXK	4
A_1.125	GO:0008235	metalloexopeptidase activity	1/63	50/13573	0.02	4.30889	1.60065	0.207879	0.457333	0.424173	AEBP1	1
A_1.125	GO:1901681	sulfur compound binding	1/63	56/13573	0.0178571	3.84722	1.45794	0.229768	0.497831	0.461735	LOC132342072	1
A_1.125	GO:0004519	endonuclease activity	1/63	57/13573	0.0175439	3.77973	1.43608	0.233358	0.498062	0.46195	TSEN2	1
A_1.125	GO:0015631	tubulin binding	2/63	203/13573	0.00985222	2.12261	1.10046	0.242773	0.510537	0.47352	KATNAL1/MTUS2	2
A_1.125	GO:0001217	DNA-binding transcription repressor activity	1/63	68/13573	0.0147059	3.1683	1.22403	0.271776	0.527832	0.489561	AEBP1	1
A_1.125	GO:0001227	DNA-binding transcription repressor activity, RNA polymerase II-specific	1/63	68/13573	0.0147059	3.1683	1.22403	0.271776	0.527832	0.489561	AEBP1	1
A_1.125	GO:0005230	extracellular ligand-gated monoatomic ion channel activity	1/63	69/13573	0.0144928	3.12238	1.20693	0.275173	0.527832	0.489561	GABRP	1
A_1.125	GO:0004540	RNA nuclease activity	1/63	74/13573	0.0135135	2.91141	1.12586	0.291926	0.527832	0.489561	TSEN2	1
A_1.125	GO:0030527	structural constituent of chromatin	1/63	75/13573	0.0133333	2.87259	1.11046	0.295231	0.527832	0.489561	H2AZ2	1
A_1.125	GO:0031267	small GTPase binding	1/63	77/13573	0.012987	2.79798	1.08042	0.301795	0.527832	0.489561	RANBP17	1
A_1.125	GO:0003713	transcription coactivator activity	1/63	78/13573	0.0128205	2.76211	1.06576	0.305054	0.527832	0.489561	ZMIZ2	1
A_1.125	GO:0140640	catalytic activity, acting on a nucleic acid	3/63	418/13573	0.00717703	1.54625	0.774641	0.3068	0.527832	0.489561	DDX56/MBD4/TSEN2	3
A_1.125	GO:0008238	exopeptidase activity	1/63	80/13573	0.0125	2.69306	1.03711	0.311527	0.527832	0.489561	AEBP1	1
A_1.125	GO:0051020	GTPase binding	1/63	80/13573	0.0125	2.69306	1.03711	0.311527	0.527832	0.489561	RANBP17	1
A_1.125	GO:0022836	gated channel activity	2/63	243/13573	0.00823045	1.77321	0.830515	0.311682	0.527832	0.489561	KCNMB1/GABRP	2
A_1.125	GO:0019787	ubiquitin-like protein transferase activity	2/63	244/13573	0.00819672	1.76594	0.824431	0.313397	0.527832	0.489561	ZMIZ2/MKRN2	2
A_1.125	GO:0004386	helicase activity	1/63	82/13573	0.0121951	2.62737	1.00934	0.317942	0.527832	0.489561	DDX56	1
A_1.125	GO:0140101	catalytic activity, acting on a tRNA	1/63	82/13573	0.0121951	2.62737	1.00934	0.317942	0.527832	0.489561	TSEN2	1
A_1.125	GO:0003779	actin binding	2/63	248/13573	0.00806452	1.73746	0.800373	0.320248	0.527832	0.489561	MYO1G/PXK	2
A_1.125	GO:0030594	neurotransmitter receptor activity	1/63	83/13573	0.0120482	2.59572	0.995757	0.321127	0.527832	0.489561	GABRP	1
A_1.125	GO:0031406	carboxylic acid binding	1/63	83/13573	0.0120482	2.59572	0.995757	0.321127	0.527832	0.489561	ACOX2	1
A_1.125	GO:0140098	catalytic activity, acting on RNA	2/63	249/13573	0.00803213	1.73048	0.794426	0.321959	0.527832	0.489561	DDX56/TSEN2	2
A_1.125	GO:0019842	vitamin binding	1/63	84/13573	0.0119048	2.56481	0.982375	0.324297	0.527832	0.489561	LOC132342072	1
A_1.125	GO:0099094	ligand-gated monoatomic cation channel activity	1/63	85/13573	0.0117647	2.53464	0.969185	0.327453	0.527832	0.489561	KCNMB1	1
A_1.125	GO:0019887	protein kinase regulator activity	1/63	86/13573	0.0116279	2.50517	0.956183	0.330594	0.527832	0.489561	STRADB	1
A_1.125	GO:0016755	aminoacyltransferase activity	2/63	255/13573	0.00784314	1.68976	0.7593	0.332202	0.527832	0.489561	ZMIZ2/MKRN2	2
A_1.125	GO:0005319	lipid transporter activity	1/63	91/13573	0.010989	2.36752	0.893804	0.346086	0.537938	0.498934	NPC1L1	1
A_1.125	GO:0043177	organic acid binding	1/63	91/13573	0.010989	2.36752	0.893804	0.346086	0.537938	0.498934	ACOX2	1
A_1.125	GO:0003774	cytoskeletal motor activity	1/63	93/13573	0.0107527	2.31661	0.869996	0.352183	0.541529	0.502265	MYO1G	1
A_1.125	GO:0015171	amino acid transmembrane transporter activity	1/63	96/13573	0.0104167	2.24421	0.835407	0.361224	0.549522	0.509678	SLC7A1	1
A_1.125	GO:0005267	potassium channel activity	1/63	101/13573	0.00990099	2.13311	0.780517	0.376018	0.557175	0.516776	KCNMB1	1
A_1.125	GO:0140657	ATP-dependent activity	3/63	476/13573	0.00630252	1.35784	0.542719	0.380897	0.557175	0.516776	MYO1G/DDX56/KATNAL1	3
A_1.125	GO:0004497	monooxygenase activity	1/63	103/13573	0.00970874	2.09169	0.759452	0.38184	0.557175	0.516776	NOS2	1
A_1.125	GO:0019207	kinase regulator activity	1/63	103/13573	0.00970874	2.09169	0.759452	0.38184	0.557175	0.516776	STRADB	1
A_1.125	GO:0016798	hydrolase activity, acting on glycosyl bonds	1/63	106/13573	0.00943396	2.03249	0.728735	0.390474	0.55784	0.517393	MBD4	1
A_1.125	GO:0016853	isomerase activity	1/63	109/13573	0.00917431	1.97655	0.699016	0.398989	0.55784	0.517393	PPIA	1
A_1.125	GO:0020037	heme binding	1/63	109/13573	0.00917431	1.97655	0.699016	0.398989	0.55784	0.517393	NOS2	1
A_1.125	GO:0005509	calcium ion binding	3/63	491/13573	0.00610998	1.31636	0.487586	0.399892	0.55784	0.517393	MYL7/RAB11FIP4/KCNIP1	3
A_1.125	GO:0046982	protein heterodimerization activity	1/63	110/13573	0.00909091	1.95859	0.68932	0.401801	0.55784	0.517393	H2AZ2	1
A_1.125	GO:0046906	tetrapyrrole binding	1/63	114/13573	0.00877193	1.88986	0.651529	0.412921	0.567766	0.5266	NOS2	1
A_1.125	GO:0016829	lyase activity	1/63	120/13573	0.00833333	1.79537	0.597606	0.429221	0.584558	0.542173	ADCY1	1
A_1.125	GO:0015079	potassium ion transmembrane transporter activity	1/63	122/13573	0.00819672	1.76594	0.580311	0.434554	0.586238	0.543732	KCNMB1	1
A_1.125	GO:0030674	protein-macromolecule adaptor activity	2/63	324/13573	0.00617284	1.3299	0.410424	0.445879	0.592754	0.549776	YKT6/ZMIZ2	2
A_1.125	GO:0004518	nuclease activity	1/63	127/13573	0.00787402	1.69641	0.538439	0.447674	0.592754	0.549776	TSEN2	1
A_1.125	GO:0035091	phosphatidylinositol binding	1/63	132/13573	0.00757576	1.63215	0.498378	0.460495	0.604008	0.560214	PXK	1
A_1.125	GO:0005216	monoatomic ion channel activity	2/63	336/13573	0.00595238	1.28241	0.357944	0.464622	0.604008	0.560214	KCNMB1/GABRP	2
A_1.125	GO:0015267	channel activity	2/63	357/13573	0.00560224	1.20697	0.27062	0.496533	0.627366	0.581878	KCNMB1/GABRP	2
A_1.125	GO:0022803	passive transmembrane transporter activity	2/63	357/13573	0.00560224	1.20697	0.27062	0.496533	0.627366	0.581878	KCNMB1/GABRP	2
A_1.125	GO:0051015	actin filament binding	1/63	150/13573	0.00666667	1.4363	0.366916	0.50427	0.627366	0.581878	MYO1G	1
A_1.125	GO:0004175	endopeptidase activity	2/63	364/13573	0.00549451	1.18376	0.242679	0.506908	0.627366	0.581878	CFLAR/CASP8	2
A_1.125	GO:0060090	molecular adaptor activity	2/63	364/13573	0.00549451	1.18376	0.242679	0.506908	0.627366	0.581878	YKT6/ZMIZ2	2
A_1.125	GO:0016705	oxidoreductase activity, acting on paired donors, with incorporation or reduction of molecular oxygen	1/63	152/13573	0.00657895	1.4174	0.353382	0.508913	0.627366	0.581878	NOS2	1
A_1.125	GO:0005085	guanyl-nucleotide exchange factor activity	1/63	154/13573	0.00649351	1.39899	0.340037	0.513512	0.627626	0.582119	ALS2	1
A_1.125	GO:0061630	ubiquitin protein ligase activity	1/63	159/13573	0.00628931	1.355	0.307474	0.524827	0.633357	0.587434	MKRN2	1
A_1.125	GO:0003735	structural constituent of ribosome	1/63	160/13573	0.00625	1.34653	0.301092	0.527059	0.633357	0.587434	RPL32	1
A_1.125	GO:0008237	metallopeptidase activity	1/63	168/13573	0.00595238	1.28241	0.251514	0.544545	0.643284	0.596642	AEBP1	1
A_1.125	GO:0008289	lipid binding	2/63	393/13573	0.00508906	1.09641	0.132441	0.548424	0.643284	0.596642	ACOX2/PXK	2
A_1.125	GO:0140097	catalytic activity, acting on DNA	1/63	170/13573	0.00588235	1.26732	0.239508	0.548816	0.643284	0.596642	MBD4	1
A_1.125	GO:0016746	acyltransferase activity	2/63	416/13573	0.00480769	1.03579	0.0506293	0.579619	0.673866	0.625007	ZMIZ2/MKRN2	2
A_1.125	GO:0008047	enzyme activator activity	1/63	208/13573	0.00480769	1.03579	0.0355206	0.62287	0.71831	0.666228	STRADB	1
A_1.125	GO:0003712	transcription coregulator activity	1/63	218/13573	0.00458716	0.988277	-0.0119152	0.640281	0.732481	0.679372	ZMIZ2	1
A_1.125	GO:0005198	structural molecule activity	2/63	477/13573	0.00419287	0.903331	-0.146771	0.654759	0.739659	0.686029	H2AZ2/RPL32	2
A_1.125	GO:0004842	ubiquitin-protein transferase activity	1/63	228/13573	0.00438596	0.944932	-0.057263	0.6569	0.739659	0.686029	MKRN2	1
A_1.125	GO:0005543	phospholipid binding	1/63	238/13573	0.00420168	0.905229	-0.100724	0.672763	0.751602	0.697106	PXK	1
A_1.125	GO:0005261	monoatomic cation channel activity	1/63	242/13573	0.00413223	0.890266	-0.11762	0.678904	0.752583	0.698016	KCNMB1	1
A_1.125	GO:0016887	ATP hydrolysis activity	1/63	253/13573	0.00395257	0.851559	-0.162752	0.695213	0.764734	0.709286	KATNAL1	1
A_1.125	GO:0046983	protein dimerization activity	1/63	275/13573	0.00363636	0.783434	-0.247758	0.725423	0.782757	0.726002	H2AZ2	1
A_1.125	GO:0030695	GTPase regulator activity	1/63	277/13573	0.00361011	0.777778	-0.255171	0.728019	0.782757	0.726002	ALS2	1
A_1.125	GO:0060589	nucleoside-triphosphatase regulator activity	1/63	277/13573	0.00361011	0.777778	-0.255171	0.728019	0.782757	0.726002	ALS2	1
A_1.125	GO:0046873	metal ion transmembrane transporter activity	1/63	320/13573	0.003125	0.673264	-0.403905	0.778332	0.823882	0.764145	KCNMB1	1
A_1.125	GO:0048018	receptor ligand activity	1/63	323/13573	0.00309598	0.667011	-0.413607	0.781479	0.823882	0.764145	TAFA2	1
A_1.125	GO:0030546	signaling receptor activator activity	1/63	325/13573	0.00307692	0.662906	-0.420032	0.783552	0.823882	0.764145	TAFA2	1
A_1.125	GO:0030545	signaling receptor regulator activity	1/63	344/13573	0.00290698	0.626292	-0.479416	0.802306	0.837443	0.776723	TAFA2	1
A_1.125	GO:0019899	enzyme binding	1/63	388/13573	0.00257732	0.555269	-0.606929	0.839814	0.865552	0.802794	RANBP17	1
A_1.125	GO:0022890	inorganic cation transmembrane transporter activity	1/63	390/13573	0.0025641	0.552422	-0.612433	0.841341	0.865552	0.802794	KCNMB1	1
A_1.125	GO:0044877	protein-containing complex binding	1/63	423/13573	0.00236407	0.509325	-0.700109	0.864566	0.879443	0.815678	MYO1G	1
A_1.125	GO:0008324	monoatomic cation transmembrane transporter activity	1/63	427/13573	0.00234192	0.504554	-0.71036	0.867143	0.879443	0.815678	KCNMB1	1
A_1.125	GO:0015318	inorganic molecular entity transmembrane transporter activity	1/63	469/13573	0.0021322	0.45937	-0.813672	0.891452	0.89773	0.832638	KCNMB1	1
A_1.125	GO:0017111	ribonucleoside triphosphate phosphatase activity	1/63	499/13573	0.00200401	0.431752	-0.883178	0.906079	0.906079	0.840382	KATNAL1	1
A_1.2	GO:0004197	cysteine-type endopeptidase activity	4/81	64/13573	0.0625	10.473	5.88562	0.000569795	0.108831	0.108561	CFLAR/CASP8/USP12/CASP3	4
A_1.2	GO:0004693	cyclin-dependent protein serine/threonine kinase activity	2/81	20/13573	0.1	16.7568	5.46376	0.0062334	0.291039	0.290317	CDK15/CDK8	2
A_1.2	GO:0097472	cyclin-dependent protein kinase activity	2/81	20/13573	0.1	16.7568	5.46376	0.0062334	0.291039	0.290317	CDK15/CDK8	2
A_1.2	GO:0015459	potassium channel regulator activity	2/81	23/13573	0.0869565	14.5711	5.04703	0.00820479	0.291039	0.290317	KCNIP1/KCNMB1	2
A_1.2	GO:0008234	cysteine-type peptidase activity	4/81	134/13573	0.0298507	5.00203	3.60724	0.00840999	0.291039	0.290317	CFLAR/CASP8/USP12/CASP3	4
A_1.2	GO:0004672	protein kinase activity	8/81	494/13573	0.0161943	2.71365	3.00625	0.00914259	0.291039	0.290317	STRADB/CDK15/CAMK2B/CDK8/AKT3/KSR1/PXK/RAF1	8
A_1.2	GO:0016903	oxidoreductase activity, acting on the aldehyde or oxo group of donors	2/81	29/13573	0.0689655	11.5564	4.40928	0.0128661	0.347328	0.346467	LOC132342072/PDHB	2
A_1.2	GO:0099106	ion channel regulator activity	2/81	47/13573	0.0425532	7.13055	3.26204	0.031976	0.347328	0.346467	KCNIP1/KCNMB1	2
A_1.2	GO:0016247	channel regulator activity	2/81	53/13573	0.0377358	6.32332	3.00856	0.039841	0.347328	0.346467	KCNIP1/KCNMB1	2
A_1.2	GO:0141108	transporter regulator activity	2/81	53/13573	0.0377358	6.32332	3.00856	0.039841	0.347328	0.346467	KCNIP1/KCNMB1	2
A_1.2	GO:0005516	calmodulin binding	2/81	63/13573	0.031746	5.31962	2.66265	0.0543643	0.347328	0.346467	CAMK2B/NOS2	2
A_1.2	GO:0051082	unfolded protein binding	2/81	65/13573	0.0307692	5.15594	2.60229	0.0574633	0.347328	0.346467	NUDCD3/NACAD	2
A_1.2	GO:0019787	ubiquitin-like protein transferase activity	4/81	244/13573	0.0163934	2.74701	2.13363	0.0580204	0.347328	0.346467	ZMIZ2/LNX2/RNF6/MKRN2	4
A_1.2	GO:0005347	ATP transmembrane transporter activity	1/81	10/13573	0.1	16.7568	3.86203	0.0581187	0.347328	0.346467	SLC25A4	1
A_1.2	GO:0015269	calcium-activated potassium channel activity	1/81	10/13573	0.1	16.7568	3.86203	0.0581187	0.347328	0.346467	KCNMB1	1
A_1.2	GO:0042813	Wnt receptor activity	1/81	10/13573	0.1	16.7568	3.86203	0.0581187	0.347328	0.346467	FZD7	1
A_1.2	GO:0051371	muscle alpha-actinin binding	1/81	10/13573	0.1	16.7568	3.86203	0.0581187	0.347328	0.346467	PDLIM3	1
A_1.2	GO:0051393	alpha-actinin binding	1/81	10/13573	0.1	16.7568	3.86203	0.0581187	0.347328	0.346467	PDLIM3	1
A_1.2	GO:0003779	actin binding	4/81	248/13573	0.016129	2.70271	2.09681	0.0608699	0.347328	0.346467	MYO1G/WASF3/PXK/PDLIM3	4
A_1.2	GO:0004016	adenylate cyclase activity	1/81	11/13573	0.0909091	15.2334	3.65907	0.0637437	0.347328	0.346467	ADCY1	1
A_1.2	GO:0010181	FMN binding	1/81	11/13573	0.0909091	15.2334	3.65907	0.0637437	0.347328	0.346467	NOS2	1
A_1.2	GO:0017154	semaphorin receptor activity	1/81	11/13573	0.0909091	15.2334	3.65907	0.0637437	0.347328	0.346467	PLXND1	1
A_1.2	GO:0019104	DNA N-glycosylase activity	1/81	11/13573	0.0909091	15.2334	3.65907	0.0637437	0.347328	0.346467	MBD4	1
A_1.2	GO:0030332	cyclin binding	1/81	11/13573	0.0909091	15.2334	3.65907	0.0637437	0.347328	0.346467	CDK15	1
A_1.2	GO:0016755	aminoacyltransferase activity	4/81	255/13573	0.0156863	2.62852	2.03408	0.0660333	0.347328	0.346467	ZMIZ2/LNX2/RNF6/MKRN2	4
A_1.2	GO:0000295	adenine nucleotide transmembrane transporter activity	1/81	12/13573	0.0833333	13.964	3.48105	0.0693356	0.347328	0.346467	SLC25A4	1
A_1.2	GO:0005346	purine ribonucleotide transmembrane transporter activity	1/81	12/13573	0.0833333	13.964	3.48105	0.0693356	0.347328	0.346467	SLC25A4	1
A_1.2	GO:0019789	SUMO transferase activity	1/81	12/13573	0.0833333	13.964	3.48105	0.0693356	0.347328	0.346467	ZMIZ2	1
A_1.2	GO:0034237	protein kinase A regulatory subunit binding	1/81	12/13573	0.0833333	13.964	3.48105	0.0693356	0.347328	0.346467	WASF3	1
A_1.2	GO:0042805	actinin binding	1/81	12/13573	0.0833333	13.964	3.48105	0.0693356	0.347328	0.346467	PDLIM3	1
A_1.2	GO:0140994	RNA polymerase II CTD heptapeptide repeat modifying activity	1/81	12/13573	0.0833333	13.964	3.48105	0.0693356	0.347328	0.346467	CDK8	1
A_1.2	GO:0004467	long-chain fatty acid-CoA ligase activity	1/81	13/13573	0.0769231	12.8898	3.3231	0.0748944	0.347328	0.346467	ACSL1	1
A_1.2	GO:0015026	coreceptor activity	1/81	13/13573	0.0769231	12.8898	3.3231	0.0748944	0.347328	0.346467	RAMP3	1
A_1.2	GO:0015216	purine nucleotide transmembrane transporter activity	1/81	13/13573	0.0769231	12.8898	3.3231	0.0748944	0.347328	0.346467	SLC25A4	1
A_1.2	GO:0050660	flavin adenine dinucleotide binding	2/81	76/13573	0.0263158	4.40968	2.30955	0.0755377	0.347328	0.346467	NOS2/ACOX2	2
A_1.2	GO:0008092	cytoskeletal protein binding	6/81	500/13573	0.012	2.01081	1.78441	0.0779121	0.347328	0.346467	MYO1G/KATNAL1/MTUS2/WASF3/PXK/PDLIM3	6
A_1.2	GO:0061659	ubiquitin-like protein ligase activity	3/81	169/13573	0.0177515	2.97458	2.00137	0.0801666	0.347328	0.346467	ZMIZ2/RNF6/MKRN2	3
A_1.2	GO:0000146	microfilament motor activity	1/81	15/13573	0.0666667	11.1712	3.05384	0.085914	0.347328	0.346467	MYO1G	1
A_1.2	GO:0030374	nuclear receptor coactivator activity	1/81	15/13573	0.0666667	11.1712	3.05384	0.085914	0.347328	0.346467	ZMIZ2	1
A_1.2	GO:0120515	fatty acid-CoA ligase activity	1/81	15/13573	0.0666667	11.1712	3.05384	0.085914	0.347328	0.346467	ACSL1	1
A_1.2	GO:0004674	protein serine/threonine kinase activity	4/81	282/13573	0.0141844	2.37685	1.81033	0.0880084	0.347328	0.346467	CDK15/CAMK2B/CDK8/AKT3	4
A_1.2	GO:0015215	nucleotide transmembrane transporter activity	1/81	16/13573	0.0625	10.473	2.93759	0.091375	0.347328	0.346467	SLC25A4	1
A_1.2	GO:0140326	ATPase-coupled intramembrane lipid transporter activity	1/81	16/13573	0.0625	10.473	2.93759	0.091375	0.347328	0.346467	LOC536660	1
A_1.2	GO:0003887	DNA-directed DNA polymerase activity	1/81	17/13573	0.0588235	9.85694	2.83119	0.0968039	0.347328	0.346467	PRIMPOL	1
A_1.2	GO:0004683	calcium/calmodulin-dependent protein kinase activity	1/81	18/13573	0.0555556	9.30933	2.73325	0.102201	0.347328	0.346467	CAMK2B	1
A_1.2	GO:0004890	GABA-A receptor activity	1/81	18/13573	0.0555556	9.30933	2.73325	0.102201	0.347328	0.346467	GABRP	1
A_1.2	GO:0005227	calcium-activated cation channel activity	1/81	18/13573	0.0555556	9.30933	2.73325	0.102201	0.347328	0.346467	KCNMB1	1
A_1.2	GO:0016405	CoA-ligase activity	1/81	18/13573	0.0555556	9.30933	2.73325	0.102201	0.347328	0.346467	ACSL1	1
A_1.2	GO:0016799	hydrolase activity, hydrolyzing N-glycosyl compounds	1/81	18/13573	0.0555556	9.30933	2.73325	0.102201	0.347328	0.346467	MBD4	1
A_1.2	GO:0097602	cullin family protein binding	1/81	18/13573	0.0555556	9.30933	2.73325	0.102201	0.347328	0.346467	KCTD6	1
A_1.2	GO:0005319	lipid transporter activity	2/81	91/13573	0.021978	3.68281	1.98957	0.102605	0.347328	0.346467	NPC1L1/LOC536660	2
A_1.2	GO:0034061	DNA polymerase activity	1/81	19/13573	0.0526316	8.81936	2.64266	0.107566	0.347328	0.346467	PRIMPOL	1
A_1.2	GO:0030246	carbohydrate binding	2/81	94/13573	0.0212766	3.56527	1.93373	0.108302	0.347328	0.346467	GCK/LGALS9	2
A_1.2	GO:0003899	DNA-directed 5'-3' RNA polymerase activity	1/81	20/13573	0.05	8.3784	2.5585	0.112899	0.347328	0.346467	PRIMPOL	1
A_1.2	GO:0009975	cyclase activity	1/81	20/13573	0.05	8.3784	2.5585	0.112899	0.347328	0.346467	ADCY1	1
A_1.2	GO:0015645	fatty acid ligase activity	1/81	20/13573	0.05	8.3784	2.5585	0.112899	0.347328	0.346467	ACSL1	1
A_1.2	GO:0017147	Wnt-protein binding	1/81	20/13573	0.05	8.3784	2.5585	0.112899	0.347328	0.346467	FZD7	1
A_1.2	GO:0019200	carbohydrate kinase activity	1/81	20/13573	0.05	8.3784	2.5585	0.112899	0.347328	0.346467	GCK	1
A_1.2	GO:0022839	monoatomic ion-gated channel activity	1/81	20/13573	0.05	8.3784	2.5585	0.112899	0.347328	0.346467	KCNMB1	1
A_1.2	GO:0034062	5'-3' RNA polymerase activity	1/81	20/13573	0.05	8.3784	2.5585	0.112899	0.347328	0.346467	PRIMPOL	1
A_1.2	GO:0097747	RNA polymerase activity	1/81	20/13573	0.05	8.3784	2.5585	0.112899	0.347328	0.346467	PRIMPOL	1
A_1.2	GO:0016917	GABA receptor activity	1/81	21/13573	0.047619	7.97942	2.48001	0.118201	0.347328	0.346467	GABRP	1
A_1.2	GO:0050997	quaternary ammonium group binding	1/81	21/13573	0.047619	7.97942	2.48001	0.118201	0.347328	0.346467	LOC132342072	1
A_1.2	GO:0051018	protein kinase A binding	1/81	21/13573	0.047619	7.97942	2.48001	0.118201	0.347328	0.346467	WASF3	1
A_1.2	GO:0140303	intramembrane lipid transporter activity	1/81	21/13573	0.047619	7.97942	2.48001	0.118201	0.347328	0.346467	LOC536660	1
A_1.2	GO:0004181	metallocarboxypeptidase activity	1/81	22/13573	0.0454545	7.61672	2.40655	0.123471	0.351196	0.350325	AEBP1	1
A_1.2	GO:0005504	fatty acid binding	1/81	22/13573	0.0454545	7.61672	2.40655	0.123471	0.351196	0.350325	ACOX2	1
A_1.2	GO:0016849	phosphorus-oxygen lyase activity	1/81	23/13573	0.0434783	7.28556	2.33757	0.128711	0.351196	0.350325	ADCY1	1
A_1.2	GO:0043539	protein serine/threonine kinase activator activity	1/81	23/13573	0.0434783	7.28556	2.33757	0.128711	0.351196	0.350325	STRADB	1
A_1.2	GO:0140142	nucleocytoplasmic carrier activity	1/81	23/13573	0.0434783	7.28556	2.33757	0.128711	0.351196	0.350325	RANBP17	1
A_1.2	GO:0050661	NADP binding	1/81	24/13573	0.0416667	6.982	2.27261	0.133919	0.360261	0.359367	NOS2	1
A_1.2	GO:0016878	acid-thiol ligase activity	1/81	26/13573	0.0384615	6.44492	2.15319	0.144244	0.382647	0.381698	ACSL1	1
A_1.2	GO:0016709	oxidoreductase activity, acting on paired donors, with incorporation or reduction of molecular oxygen, NAD(P)H as one donor, and incorporation of one atom of oxygen	1/81	28/13573	0.0357143	5.98457	2.04571	0.154447	0.395512	0.394531	NOS2	1
A_1.2	GO:0140657	ATP-dependent activity	5/81	476/13573	0.0105042	1.76017	1.30814	0.154818	0.395512	0.394531	MYO1G/DDX56/KATNAL1/LOC536660/ACSL1	5
A_1.2	GO:0004842	ubiquitin-protein transferase activity	3/81	228/13573	0.0131579	2.20484	1.42156	0.155306	0.395512	0.394531	LNX2/RNF6/MKRN2	3
A_1.2	GO:0044325	transmembrane transporter binding	1/81	29/13573	0.0344828	5.7782	1.9958	0.159503	0.400857	0.399863	KCNIP1	1
A_1.2	GO:0004180	carboxypeptidase activity	1/81	30/13573	0.0333333	5.5856	1.94816	0.16453	0.402911	0.401911	AEBP1	1
A_1.2	GO:0004175	endopeptidase activity	4/81	364/13573	0.010989	1.84141	1.2608	0.1725	0.402911	0.401911	CFLAR/CASP8/USP12/CASP3	4
A_1.2	GO:0015605	organophosphate ester transmembrane transporter activity	1/81	32/13573	0.03125	5.2365	1.85901	0.174494	0.402911	0.401911	SLC25A4	1
A_1.2	GO:0048029	monosaccharide binding	1/81	32/13573	0.03125	5.2365	1.85901	0.174494	0.402911	0.401911	GCK	1
A_1.2	GO:0005484	SNAP receptor activity	1/81	33/13573	0.030303	5.07782	1.81719	0.179432	0.402911	0.401911	YKT6	1
A_1.2	GO:0071949	FAD binding	1/81	33/13573	0.030303	5.07782	1.81719	0.179432	0.402911	0.401911	ACOX2	1
A_1.2	GO:1901505	carbohydrate derivative transmembrane transporter activity	1/81	33/13573	0.030303	5.07782	1.81719	0.179432	0.402911	0.401911	SLC25A4	1
A_1.2	GO:0015932	nucleobase-containing compound transmembrane transporter activity	1/81	34/13573	0.0294118	4.92847	1.77703	0.184341	0.402911	0.401911	SLC25A4	1
A_1.2	GO:0140098	catalytic activity, acting on RNA	3/81	249/13573	0.0120482	2.01889	1.25729	0.186033	0.402911	0.401911	DDX56/TSEN2/PRIMPOL	3
A_1.2	GO:0035091	phosphatidylinositol binding	2/81	132/13573	0.0151515	2.53891	1.37661	0.186191	0.402911	0.401911	PXK/SNX25	2
A_1.2	GO:0016877	ligase activity, forming carbon-sulfur bonds	1/81	35/13573	0.0285714	4.78765	1.73841	0.189221	0.402911	0.401911	ACSL1	1
A_1.2	GO:0015276	ligand-gated monoatomic ion channel activity	2/81	135/13573	0.0148148	2.48249	1.34127	0.192661	0.402911	0.401911	KCNMB1/GABRP	2
A_1.2	GO:0022834	ligand-gated channel activity	2/81	135/13573	0.0148148	2.48249	1.34127	0.192661	0.402911	0.401911	KCNMB1/GABRP	2
A_1.2	GO:0004521	RNA endonuclease activity	1/81	36/13573	0.0277778	4.65466	1.70123	0.194072	0.402911	0.401911	TSEN2	1
A_1.2	GO:0030295	protein kinase activator activity	1/81	36/13573	0.0277778	4.65466	1.70123	0.194072	0.402911	0.401911	STRADB	1
A_1.2	GO:0043022	ribosome binding	1/81	36/13573	0.0277778	4.65466	1.70123	0.194072	0.402911	0.401911	MTIF3	1
A_1.2	GO:0019209	kinase activator activity	1/81	37/13573	0.027027	4.52886	1.66539	0.198894	0.404137	0.403134	STRADB	1
A_1.2	GO:0033293	monocarboxylic acid binding	1/81	37/13573	0.027027	4.52886	1.66539	0.198894	0.404137	0.403134	ACOX2	1
A_1.2	GO:0003755	peptidyl-prolyl cis-trans isomerase activity	1/81	39/13573	0.025641	4.29661	1.5974	0.208454	0.412069	0.411047	PPIA	1
A_1.2	GO:0140104	molecular carrier activity	1/81	39/13573	0.025641	4.29661	1.5974	0.208454	0.412069	0.411047	RANBP17	1
A_1.2	GO:0003724	RNA helicase activity	1/81	40/13573	0.025	4.1892	1.56509	0.213191	0.412069	0.411047	DDX56	1
A_1.2	GO:0003743	translation initiation factor activity	1/81	40/13573	0.025	4.1892	1.56509	0.213191	0.412069	0.411047	MTIF3	1
A_1.2	GO:0008186	ATP-dependent activity, acting on RNA	1/81	41/13573	0.0243902	4.08702	1.53383	0.217901	0.412069	0.411047	DDX56	1
A_1.2	GO:0016627	oxidoreductase activity, acting on the CH-CH group of donors	1/81	41/13573	0.0243902	4.08702	1.53383	0.217901	0.412069	0.411047	ACOX2	1
A_1.2	GO:0016859	cis-trans isomerase activity	1/81	41/13573	0.0243902	4.08702	1.53383	0.217901	0.412069	0.411047	PPIA	1
A_1.2	GO:0016746	acyltransferase activity	4/81	416/13573	0.00961538	1.61123	0.981068	0.236602	0.442666	0.441568	ZMIZ2/LNX2/RNF6/MKRN2	4
A_1.2	GO:0140640	catalytic activity, acting on a nucleic acid	4/81	418/13573	0.00956938	1.60352	0.971094	0.239182	0.442666	0.441568	DDX56/MBD4/TSEN2/PRIMPOL	4
A_1.2	GO:0043021	ribonucleoprotein complex binding	1/81	46/13573	0.0217391	3.64278	1.39112	0.241033	0.442666	0.441568	MTIF3	1
A_1.2	GO:0061630	ubiquitin protein ligase activity	2/81	159/13573	0.0125786	2.10777	1.08867	0.245253	0.445904	0.444798	RNF6/MKRN2	2
A_1.2	GO:0003735	structural constituent of ribosome	2/81	160/13573	0.0125	2.0946	1.07914	0.247465	0.445904	0.444798	RPL21/RPL32	2
A_1.2	GO:0008235	metalloexopeptidase activity	1/81	50/13573	0.02	3.35136	1.29061	0.259051	0.462418	0.461271	AEBP1	1
A_1.2	GO:0008017	microtubule binding	2/81	167/13573	0.011976	2.0068	1.01433	0.262963	0.465056	0.463902	KATNAL1/MTUS2	2
A_1.2	GO:0140097	catalytic activity, acting on DNA	2/81	170/13573	0.0117647	1.97139	0.987511	0.26961	0.472437	0.471265	MBD4/PRIMPOL	2
A_1.2	GO:0015297	antiporter activity	1/81	55/13573	0.0181818	3.04669	1.17843	0.280981	0.487885	0.486675	SLC25A4	1
A_1.2	GO:1901681	sulfur compound binding	1/81	56/13573	0.0178571	2.99228	1.15753	0.285289	0.490903	0.489685	LOC132342072	1
A_1.2	GO:0004519	endonuclease activity	1/81	57/13573	0.0175439	2.93979	1.13709	0.289572	0.493824	0.492599	TSEN2	1
A_1.2	GO:0008135	translation factor activity, RNA binding	1/81	66/13573	0.0151515	2.53891	0.971027	0.326995	0.552708	0.551337	MTIF3	1
A_1.2	GO:0001217	DNA-binding transcription repressor activity	1/81	68/13573	0.0147059	2.46423	0.937873	0.335043	0.556462	0.555082	AEBP1	1
A_1.2	GO:0001227	DNA-binding transcription repressor activity, RNA polymerase II-specific	1/81	68/13573	0.0147059	2.46423	0.937873	0.335043	0.556462	0.555082	AEBP1	1
A_1.2	GO:0005230	extracellular ligand-gated monoatomic ion channel activity	1/81	69/13573	0.0144928	2.42852	0.921735	0.339031	0.558232	0.556847	GABRP	1
A_1.2	GO:0015631	tubulin binding	2/81	203/13573	0.00985222	1.65092	0.723991	0.342291	0.558783	0.557397	KATNAL1/MTUS2	2
A_1.2	GO:0090079	translation regulator activity, nucleic acid binding	1/81	73/13573	0.0136986	2.29545	0.859888	0.354749	0.570633	0.569218	MTIF3	1
A_1.2	GO:0004540	RNA nuclease activity	1/81	74/13573	0.0135135	2.26443	0.845058	0.358621	0.570633	0.569218	TSEN2	1
A_1.2	GO:0030527	structural constituent of chromatin	1/81	75/13573	0.0133333	2.23424	0.830465	0.362469	0.570633	0.569218	H2AZ2	1
A_1.2	GO:0031267	small GTPase binding	1/81	77/13573	0.012987	2.17621	0.80196	0.370098	0.570633	0.569218	RANBP17	1
A_1.2	GO:0003713	transcription coactivator activity	1/81	78/13573	0.0128205	2.14831	0.788034	0.373878	0.570633	0.569218	ZMIZ2	1
A_1.2	GO:0004843	cysteine-type deubiquitinase activity	1/81	78/13573	0.0128205	2.14831	0.788034	0.373878	0.570633	0.569218	USP12	1
A_1.2	GO:0008238	exopeptidase activity	1/81	80/13573	0.0125	2.0946	0.760803	0.381372	0.570633	0.569218	AEBP1	1
A_1.2	GO:0051020	GTPase binding	1/81	80/13573	0.0125	2.0946	0.760803	0.381372	0.570633	0.569218	RANBP17	1
A_1.2	GO:0101005	deubiquitinase activity	1/81	81/13573	0.0123457	2.06874	0.747485	0.385086	0.570633	0.569218	USP12	1
A_1.2	GO:0004386	helicase activity	1/81	82/13573	0.0121951	2.04351	0.734359	0.388778	0.570633	0.569218	DDX56	1
A_1.2	GO:0016779	nucleotidyltransferase activity	1/81	82/13573	0.0121951	2.04351	0.734359	0.388778	0.570633	0.569218	PRIMPOL	1
A_1.2	GO:0140101	catalytic activity, acting on a tRNA	1/81	82/13573	0.0121951	2.04351	0.734359	0.388778	0.570633	0.569218	TSEN2	1
A_1.2	GO:0030594	neurotransmitter receptor activity	1/81	83/13573	0.0120482	2.01889	0.721418	0.392448	0.570633	0.569218	GABRP	1
A_1.2	GO:0031406	carboxylic acid binding	1/81	83/13573	0.0120482	2.01889	0.721418	0.392448	0.570633	0.569218	ACOX2	1
A_1.2	GO:0019842	vitamin binding	1/81	84/13573	0.0119048	1.99486	0.708657	0.396096	0.570633	0.569218	LOC132342072	1
A_1.2	GO:0099094	ligand-gated monoatomic cation channel activity	1/81	85/13573	0.0117647	1.97139	0.696072	0.399722	0.570633	0.569218	KCNMB1	1
A_1.2	GO:0000287	magnesium ion binding	1/81	86/13573	0.0116279	1.94846	0.683658	0.403327	0.570633	0.569218	LOC536660	1
A_1.2	GO:0019887	protein kinase regulator activity	1/81	86/13573	0.0116279	1.94846	0.683658	0.403327	0.570633	0.569218	STRADB	1
A_1.2	GO:0045182	translation regulator activity	1/81	88/13573	0.0113636	1.90418	0.659322	0.410473	0.573733	0.572311	MTIF3	1
A_1.2	GO:0005543	phospholipid binding	2/81	238/13573	0.00840336	1.40813	0.492176	0.416854	0.573733	0.572311	PXK/SNX25	2
A_1.2	GO:0008289	lipid binding	3/81	393/13573	0.00763359	1.27914	0.435105	0.417525	0.573733	0.572311	ACOX2/PXK/SNX25	3
A_1.2	GO:0019783	ubiquitin-like protein peptidase activity	1/81	90/13573	0.0111111	1.86187	0.635614	0.417534	0.573733	0.572311	USP12	1
A_1.2	GO:0043177	organic acid binding	1/81	91/13573	0.010989	1.84141	0.623986	0.421033	0.574409	0.572985	ACOX2	1
A_1.2	GO:0022836	gated channel activity	2/81	243/13573	0.00823045	1.37916	0.462101	0.427182	0.575649	0.574221	KCNMB1/GABRP	2
A_1.2	GO:0003774	cytoskeletal motor activity	1/81	93/13573	0.0107527	1.80181	0.601162	0.427969	0.575649	0.574221	MYO1G	1
A_1.2	GO:0015171	amino acid transmembrane transporter activity	1/81	96/13573	0.0104167	1.7455	0.567953	0.43822	0.585315	0.583863	SLC7A1	1
A_1.2	GO:0016887	ATP hydrolysis activity	2/81	253/13573	0.00790514	1.32465	0.403874	0.447556	0.593633	0.592161	KATNAL1/LOC536660	2
A_1.2	GO:0005267	potassium channel activity	1/81	101/13573	0.00990099	1.65909	0.515127	0.454903	0.599217	0.597731	KCNMB1	1
A_1.2	GO:0004497	monooxygenase activity	1/81	103/13573	0.00970874	1.62687	0.494812	0.461438	0.599556	0.598069	NOS2	1
A_1.2	GO:0019207	kinase regulator activity	1/81	103/13573	0.00970874	1.62687	0.494812	0.461438	0.599556	0.598069	STRADB	1
A_1.2	GO:0044877	protein-containing complex binding	3/81	423/13573	0.0070922	1.18842	0.30505	0.464917	0.599994	0.598506	MYO1G/MTIF3/WASF3	3
A_1.2	GO:0016798	hydrolase activity, acting on glycosyl bonds	1/81	106/13573	0.00943396	1.58083	0.465149	0.471096	0.603888	0.602391	MBD4	1
A_1.2	GO:0016853	isomerase activity	1/81	109/13573	0.00917431	1.53732	0.436401	0.480583	0.607817	0.60631	PPIA	1
A_1.2	GO:0020037	heme binding	1/81	109/13573	0.00917431	1.53732	0.436401	0.480583	0.607817	0.60631	NOS2	1
A_1.2	GO:0046982	protein heterodimerization activity	1/81	110/13573	0.00909091	1.52334	0.427011	0.483708	0.607817	0.60631	H2AZ2	1
A_1.2	GO:0046906	tetrapyrrole binding	1/81	114/13573	0.00877193	1.46989	0.390366	0.496023	0.619218	0.617682	NOS2	1
A_1.2	GO:0016829	lyase activity	1/81	120/13573	0.00833333	1.3964	0.33794	0.513953	0.637435	0.635854	ADCY1	1
A_1.2	GO:0015079	potassium ion transmembrane transporter activity	1/81	122/13573	0.00819672	1.37351	0.321091	0.519788	0.640514	0.638925	KCNMB1	1
A_1.2	GO:0004518	nuclease activity	1/81	127/13573	0.00787402	1.31943	0.280227	0.534076	0.653901	0.652279	TSEN2	1
A_1.2	GO:0005198	structural molecule activity	3/81	477/13573	0.00628931	1.05389	0.0928311	0.545728	0.663911	0.662265	H2AZ2/RPL21/RPL32	3
A_1.2	GO:0016874	ligase activity	1/81	137/13573	0.00729927	1.22312	0.203375	0.561404	0.678659	0.676976	ACSL1	1
A_1.2	GO:0005509	calcium ion binding	3/81	491/13573	0.00610998	1.02384	0.0416842	0.565538	0.679357	0.677672	MYL7/RAB11FIP4/KCNIP1	3
A_1.2	GO:0017111	ribonucleoside triphosphate phosphatase activity	3/81	499/13573	0.00601202	1.00742	0.013089	0.576625	0.687639	0.685934	KATNAL1/RASL11A/LOC536660	3
A_1.2	GO:0030674	protein-macromolecule adaptor activity	2/81	324/13573	0.00617284	1.03437	0.0485159	0.579633	0.687639	0.685934	YKT6/ZMIZ2	2
A_1.2	GO:0015291	secondary active transmembrane transporter activity	1/81	150/13573	0.00666667	1.11712	0.111757	0.594576	0.691116	0.689402	SLC25A4	1
A_1.2	GO:0051015	actin filament binding	1/81	150/13573	0.00666667	1.11712	0.111757	0.594576	0.691116	0.689402	MYO1G	1
A_1.2	GO:0016705	oxidoreductase activity, acting on paired donors, with incorporation or reduction of molecular oxygen	1/81	152/13573	0.00657895	1.10242	0.098388	0.599454	0.691116	0.689402	NOS2	1
A_1.2	GO:0005216	monoatomic ion channel activity	2/81	336/13573	0.00595238	0.997428	-0.00369892	0.599591	0.691116	0.689402	KCNMB1/GABRP	2
A_1.2	GO:0003682	chromatin binding	1/81	154/13573	0.00649351	1.0881	0.0851959	0.604274	0.691116	0.689402	PRIMPOL	1
A_1.2	GO:0005085	guanyl-nucleotide exchange factor activity	1/81	154/13573	0.00649351	1.0881	0.0851959	0.604274	0.691116	0.689402	ALS2	1
A_1.2	GO:0008514	organic anion transmembrane transporter activity	1/81	162/13573	0.00617284	1.03437	0.0340981	0.62299	0.70828	0.706524	SLC25A4	1
A_1.2	GO:0015267	channel activity	2/81	357/13573	0.00560224	0.938756	-0.0908606	0.632818	0.710889	0.709126	KCNMB1/GABRP	2
A_1.2	GO:0022803	passive transmembrane transporter activity	2/81	357/13573	0.00560224	0.938756	-0.0908606	0.632818	0.710889	0.709126	KCNMB1/GABRP	2
A_1.2	GO:0008237	metallopeptidase activity	1/81	168/13573	0.00595238	0.997428	-0.00259909	0.63645	0.710889	0.709126	AEBP1	1
A_1.2	GO:0060090	molecular adaptor activity	2/81	364/13573	0.00549451	0.920703	-0.118823	0.643415	0.71449	0.712718	YKT6/ZMIZ2	2
A_1.2	GO:0008047	enzyme activator activity	1/81	208/13573	0.00480769	0.805615	-0.218895	0.714818	0.789192	0.787235	STRADB	1
A_1.2	GO:0003712	transcription coregulator activity	1/81	218/13573	0.00458716	0.76866	-0.266798	0.731643	0.803126	0.801134	ZMIZ2	1
A_1.2	GO:0005261	monoatomic cation channel activity	1/81	242/13573	0.00413223	0.692429	-0.374065	0.768128	0.838357	0.836278	KCNMB1	1
A_1.2	GO:0003924	GTPase activity	1/81	248/13573	0.00403226	0.675677	-0.399389	0.776456	0.842631	0.840541	RASL11A	1
A_1.2	GO:0022804	active transmembrane transporter activity	1/81	261/13573	0.00383142	0.642023	-0.45246	0.793498	0.856261	0.854137	SLC25A4	1
A_1.2	GO:0046983	protein dimerization activity	1/81	275/13573	0.00363636	0.609338	-0.507108	0.810418	0.862387	0.860248	H2AZ2	1
A_1.2	GO:0030695	GTPase regulator activity	1/81	277/13573	0.00361011	0.604938	-0.514719	0.812721	0.862387	0.860248	ALS2	1
A_1.2	GO:0060589	nucleoside-triphosphatase regulator activity	1/81	277/13573	0.00361011	0.604938	-0.514719	0.812721	0.862387	0.860248	ALS2	1
A_1.2	GO:0005525	GTP binding	1/81	286/13573	0.0034965	0.585902	-0.548402	0.822745	0.868201	0.866048	RASL11A	1
A_1.2	GO:0032561	guanyl ribonucleotide binding	1/81	295/13573	0.00338983	0.568027	-0.581203	0.83224	0.873394	0.871228	RASL11A	1
A_1.2	GO:0019001	guanyl nucleotide binding	1/81	301/13573	0.00332226	0.556704	-0.602608	0.838288	0.874935	0.872765	RASL11A	1
A_1.2	GO:0046873	metal ion transmembrane transporter activity	1/81	320/13573	0.003125	0.52365	-0.668145	0.856056	0.883531	0.88134	KCNMB1	1
A_1.2	GO:0048018	receptor ligand activity	1/81	323/13573	0.00309598	0.518786	-0.6782	0.85868	0.883531	0.88134	TAFA2	1
A_1.2	GO:0030546	signaling receptor activator activity	1/81	325/13573	0.00307692	0.515594	-0.684861	0.860402	0.883531	0.88134	TAFA2	1
A_1.2	GO:0030545	signaling receptor regulator activity	1/81	344/13573	0.00290698	0.487116	-0.746554	0.875767	0.8945	0.892281	TAFA2	1
A_1.2	GO:0019899	enzyme binding	1/81	388/13573	0.00257732	0.431876	-0.879721	0.905227	0.915979	0.913708	RANBP17	1
A_1.2	GO:0022890	inorganic cation transmembrane transporter activity	1/81	390/13573	0.0025641	0.429661	-0.885491	0.906388	0.915979	0.913708	KCNMB1	1
A_1.2	GO:0008324	monoatomic cation transmembrane transporter activity	1/81	427/13573	0.00234192	0.392431	-0.988415	0.9255	0.930371	0.928063	KCNMB1	1
A_1.2	GO:0015318	inorganic molecular entity transmembrane transporter activity	1/81	469/13573	0.0021322	0.357288	-1.09756	0.942556	0.942556	0.940218	KCNMB1	1
A_1.5	GO:0004672	protein kinase activity	16/156	494/13573	0.0323887	2.81802	4.43845	0.000180512	0.0465721	0.0448429	TNK2/KALRN/STRADB/CDK15/CAMK2B/CDK13/FLT3/FLT1/PAN3/CDK8/AKT3/NLK/RSKR/KSR1/NEK8/PXK	16
A_1.5	GO:0016830	carbon-carbon lyase activity	4/156	34/13573	0.117647	10.236	5.81419	0.000595274	0.0767904	0.0739394	UMPS/CLYBL/URAD/ALDOC	4
A_1.5	GO:0004693	cyclin-dependent protein serine/threonine kinase activity	3/156	20/13573	0.15	13.051	5.81535	0.00147066	0.0948577	0.0913359	CDK15/CDK13/CDK8	3
A_1.5	GO:0097472	cyclin-dependent protein kinase activity	3/156	20/13573	0.15	13.051	5.81535	0.00147066	0.0948577	0.0913359	CDK15/CDK13/CDK8	3
A_1.5	GO:0010181	FMN binding	2/156	11/13573	0.181818	15.8193	5.30176	0.00674411	0.289997	0.27923	HAO2/NOS2	2
A_1.5	GO:0030332	cyclin binding	2/156	11/13573	0.181818	15.8193	5.30176	0.00674411	0.289997	0.27923	CDK15/CDK13	2
A_1.5	GO:0140994	RNA polymerase II CTD heptapeptide repeat modifying activity	2/156	12/13573	0.166667	14.5011	5.0451	0.00803221	0.296044	0.285053	CDK13/CDK8	2
A_1.5	GO:0016829	lyase activity	5/156	120/13573	0.0416667	3.62527	3.11466	0.0124518	0.40157	0.386661	UMPS/ADCY1/CLYBL/URAD/ALDOC	5
A_1.5	GO:0140326	ATPase-coupled intramembrane lipid transporter activity	2/156	16/13573	0.125	10.8758	4.26194	0.0141716	0.406252	0.391169	ATP8A2/LOC536660	2
A_1.5	GO:0030247	polysaccharide binding	2/156	19/13573	0.105263	9.15857	3.83719	0.0197458	0.44863	0.431973	REG4/VTN	2
A_1.5	GO:0030246	carbohydrate binding	4/156	94/13573	0.0425532	3.7024	2.83492	0.0230616	0.44863	0.431973	REG4/GCK/VTN/LGALS9	4
A_1.5	GO:0050997	quaternary ammonium group binding	2/156	21/13573	0.0952381	8.28632	3.60307	0.0238895	0.44863	0.431973	PCYT1A/LOC132342072	2
A_1.5	GO:0140303	intramembrane lipid transporter activity	2/156	21/13573	0.0952381	8.28632	3.60307	0.0238895	0.44863	0.431973	ATP8A2/LOC536660	2
A_1.5	GO:0016831	carboxy-lyase activity	2/156	22/13573	0.0909091	7.90967	3.49736	0.0260831	0.44863	0.431973	UMPS/URAD	2
A_1.5	GO:0038024	cargo receptor activity	2/156	22/13573	0.0909091	7.90967	3.49736	0.0260831	0.44863	0.431973	TFRC/VTN	2
A_1.5	GO:0050661	NADP binding	2/156	24/13573	0.0833333	7.25053	3.30465	0.0307033	0.49509	0.476709	FMO5/NOS2	2
A_1.5	GO:0004197	cysteine-type endopeptidase activity	3/156	64/13573	0.046875	4.07843	2.66173	0.0372781	0.56575	0.544745	CFLAR/CASP8/CASP3	3
A_1.5	GO:0016709	oxidoreductase activity, acting on paired donors, with incorporation or reduction of molecular oxygen, NAD(P)H as one donor, and incorporation of one atom of oxygen	2/156	28/13573	0.0714286	6.21474	2.97837	0.0408189	0.568622	0.547511	FMO5/NOS2	2
A_1.5	GO:0016903	oxidoreductase activity, acting on the aldehyde or oxo group of donors	2/156	29/13573	0.0689655	6.00044	2.90663	0.0435187	0.568622	0.547511	LOC132342072/PDHB	2
A_1.5	GO:0004674	protein serine/threonine kinase activity	7/156	282/13573	0.0248227	2.15973	2.12207	0.044361	0.568622	0.547511	CDK15/CAMK2B/CDK13/CDK8/AKT3/NLK/RSKR	7
A_1.5	GO:0004180	carboxypeptidase activity	2/156	30/13573	0.0666667	5.80043	2.83818	0.0462832	0.568622	0.547511	AEBP1/FOLH1	2
A_1.5	GO:0031491	nucleosome binding	2/156	31/13573	0.0645161	5.61332	2.77274	0.0491105	0.575932	0.554549	RNF168/SUPT6H	2
A_1.5	GO:0005484	SNAP receptor activity	2/156	33/13573	0.0606061	5.27312	2.65002	0.0549464	0.612416	0.589679	SEC22B/YKT6	2
A_1.5	GO:0050660	flavin adenine dinucleotide binding	3/156	76/13573	0.0394737	3.43446	2.29482	0.0570189	0.612416	0.589679	FMO5/NOS2/ACOX2	3
A_1.5	GO:0032934	sterol binding	2/156	36/13573	0.0555556	4.83369	2.4835	0.0641277	0.612416	0.589679	GPR183/LOC615640	2
A_1.5	GO:0008289	lipid binding	8/156	393/13573	0.0203562	1.77112	1.6727	0.0837575	0.612416	0.589679	PCYT1A/RUBCN/GPR183/LOC615640/UNC119/ACOX2/PXK/SNX25	8
A_1.5	GO:0005319	lipid transporter activity	3/156	91/13573	0.032967	2.86834	1.92822	0.0872467	0.612416	0.589679	NPC1L1/ATP8A2/LOC536660	3
A_1.5	GO:0004713	protein tyrosine kinase activity	3/156	97/13573	0.0309278	2.69092	1.80213	0.10089	0.612416	0.589679	TNK2/FLT3/FLT1	3
A_1.5	GO:0003682	chromatin binding	4/156	154/13573	0.025974	2.25991	1.69549	0.101696	0.612416	0.589679	RNF168/SUPT6H/TASOR/PRIMPOL	4
A_1.5	GO:0005085	guanyl-nucleotide exchange factor activity	4/156	154/13573	0.025974	2.25991	1.69549	0.101696	0.612416	0.589679	KALRN/ALS2/ARHGEF3/FGD5	4
A_1.5	GO:0005496	steroid binding	2/156	49/13573	0.0408163	3.55128	1.92913	0.108853	0.612416	0.589679	GPR183/LOC615640	2
A_1.5	GO:0004712	protein serine/threonine/tyrosine kinase activity	1/156	10/13573	0.1	8.70064	2.62667	0.109203	0.612416	0.589679	TNK2	1
A_1.5	GO:0005347	ATP transmembrane transporter activity	1/156	10/13573	0.1	8.70064	2.62667	0.109203	0.612416	0.589679	SLC25A4	1
A_1.5	GO:0042813	Wnt receptor activity	1/156	10/13573	0.1	8.70064	2.62667	0.109203	0.612416	0.589679	FZD7	1
A_1.5	GO:0051371	muscle alpha-actinin binding	1/156	10/13573	0.1	8.70064	2.62667	0.109203	0.612416	0.589679	PDLIM3	1
A_1.5	GO:0051393	alpha-actinin binding	1/156	10/13573	0.1	8.70064	2.62667	0.109203	0.612416	0.589679	PDLIM3	1
A_1.5	GO:0004016	adenylate cyclase activity	1/156	11/13573	0.0909091	7.90967	2.472	0.119448	0.612416	0.589679	ADCY1	1
A_1.5	GO:0019706	protein-cysteine S-palmitoyltransferase activity	1/156	11/13573	0.0909091	7.90967	2.472	0.119448	0.612416	0.589679	ZDHHC19	1
A_1.5	GO:0019707	protein-cysteine S-acyltransferase activity	1/156	11/13573	0.0909091	7.90967	2.472	0.119448	0.612416	0.589679	ZDHHC19	1
A_1.5	GO:0004714	transmembrane receptor protein tyrosine kinase activity	2/156	54/13573	0.037037	3.22246	1.76447	0.127744	0.612416	0.589679	FLT3/FLT1	2
A_1.5	GO:0000295	adenine nucleotide transmembrane transporter activity	1/156	12/13573	0.0833333	7.25053	2.33571	0.129577	0.612416	0.589679	SLC25A4	1
A_1.5	GO:0005346	purine ribonucleotide transmembrane transporter activity	1/156	12/13573	0.0833333	7.25053	2.33571	0.129577	0.612416	0.589679	SLC25A4	1
A_1.5	GO:0019789	SUMO transferase activity	1/156	12/13573	0.0833333	7.25053	2.33571	0.129577	0.612416	0.589679	ZMIZ2	1
A_1.5	GO:0034237	protein kinase A regulatory subunit binding	1/156	12/13573	0.0833333	7.25053	2.33571	0.129577	0.612416	0.589679	WASF3	1
A_1.5	GO:0042805	actinin binding	1/156	12/13573	0.0833333	7.25053	2.33571	0.129577	0.612416	0.589679	PDLIM3	1
A_1.5	GO:0004467	long-chain fatty acid-CoA ligase activity	1/156	13/13573	0.0769231	6.6928	2.21424	0.13959	0.612416	0.589679	ACSL1	1
A_1.5	GO:0008143	poly(A) binding	1/156	13/13573	0.0769231	6.6928	2.21424	0.13959	0.612416	0.589679	PAN3	1
A_1.5	GO:0015026	coreceptor activity	1/156	13/13573	0.0769231	6.6928	2.21424	0.13959	0.612416	0.589679	RAMP3	1
A_1.5	GO:0015216	purine nucleotide transmembrane transporter activity	1/156	13/13573	0.0769231	6.6928	2.21424	0.13959	0.612416	0.589679	SLC25A4	1
A_1.5	GO:0016417	S-acyltransferase activity	1/156	13/13573	0.0769231	6.6928	2.21424	0.13959	0.612416	0.589679	ZDHHC19	1
A_1.5	GO:0031210	phosphatidylcholine binding	1/156	13/13573	0.0769231	6.6928	2.21424	0.13959	0.612416	0.589679	PCYT1A	1
A_1.5	GO:0000146	microfilament motor activity	1/156	15/13573	0.0666667	5.80043	2.00578	0.159274	0.612416	0.589679	MYO1G	1
A_1.5	GO:0004707	MAP kinase activity	1/156	15/13573	0.0666667	5.80043	2.00578	0.159274	0.612416	0.589679	NLK	1
A_1.5	GO:0008013	beta-catenin binding	1/156	15/13573	0.0666667	5.80043	2.00578	0.159274	0.612416	0.589679	BCL9	1
A_1.5	GO:0030374	nuclear receptor coactivator activity	1/156	15/13573	0.0666667	5.80043	2.00578	0.159274	0.612416	0.589679	ZMIZ2	1
A_1.5	GO:0050840	extracellular matrix binding	1/156	15/13573	0.0666667	5.80043	2.00578	0.159274	0.612416	0.589679	VTN	1
A_1.5	GO:0070717	poly-purine tract binding	1/156	15/13573	0.0666667	5.80043	2.00578	0.159274	0.612416	0.589679	PAN3	1
A_1.5	GO:0120515	fatty acid-CoA ligase activity	1/156	15/13573	0.0666667	5.80043	2.00578	0.159274	0.612416	0.589679	ACSL1	1
A_1.5	GO:0005516	calmodulin binding	2/156	63/13573	0.031746	2.76211	1.51158	0.163415	0.612416	0.589679	CAMK2B/NOS2	2
A_1.5	GO:0005044	scavenger receptor activity	1/156	16/13573	0.0625	5.4379	1.91519	0.168948	0.612416	0.589679	VTN	1
A_1.5	GO:0015215	nucleotide transmembrane transporter activity	1/156	16/13573	0.0625	5.4379	1.91519	0.168948	0.612416	0.589679	SLC25A4	1
A_1.5	GO:0051082	unfolded protein binding	2/156	65/13573	0.0307692	2.67712	1.46144	0.171571	0.612416	0.589679	NUDCD3/NACAD	2
A_1.5	GO:0003887	DNA-directed DNA polymerase activity	1/156	17/13573	0.0588235	5.11802	1.83191	0.17851	0.612416	0.589679	PRIMPOL	1
A_1.5	GO:0008139	nuclear localization sequence binding	1/156	17/13573	0.0588235	5.11802	1.83191	0.17851	0.612416	0.589679	NUP58	1
A_1.5	GO:0019199	transmembrane receptor protein kinase activity	2/156	67/13573	0.0298507	2.59721	1.41316	0.179792	0.612416	0.589679	FLT3/FLT1	2
A_1.5	GO:0001217	DNA-binding transcription repressor activity	2/156	68/13573	0.0294118	2.55901	1.38967	0.183926	0.612416	0.589679	ZNF697/AEBP1	2
A_1.5	GO:0001227	DNA-binding transcription repressor activity, RNA polymerase II-specific	2/156	68/13573	0.0294118	2.55901	1.38967	0.183926	0.612416	0.589679	ZNF697/AEBP1	2
A_1.5	GO:0004683	calcium/calmodulin-dependent protein kinase activity	1/156	18/13573	0.0555556	4.83369	1.75493	0.187964	0.612416	0.589679	CAMK2B	1
A_1.5	GO:0015377	chloride:monoatomic cation symporter activity	1/156	18/13573	0.0555556	4.83369	1.75493	0.187964	0.612416	0.589679	SLC12A8	1
A_1.5	GO:0016405	CoA-ligase activity	1/156	18/13573	0.0555556	4.83369	1.75493	0.187964	0.612416	0.589679	ACSL1	1
A_1.5	GO:0017056	structural constituent of nuclear pore	1/156	18/13573	0.0555556	4.83369	1.75493	0.187964	0.612416	0.589679	NUP58	1
A_1.5	GO:0097602	cullin family protein binding	1/156	18/13573	0.0555556	4.83369	1.75493	0.187964	0.612416	0.589679	KCTD6	1
A_1.5	GO:0015294	solute:monoatomic cation symporter activity	2/156	70/13573	0.0285714	2.4859	1.34394	0.192233	0.612416	0.589679	SLC12A8/SLC6A6	2
A_1.5	GO:0035091	phosphatidylinositol binding	3/156	132/13573	0.0227273	1.97742	1.21677	0.194139	0.612416	0.589679	RUBCN/PXK/SNX25	3
A_1.5	GO:0004867	serine-type endopeptidase inhibitor activity	2/156	71/13573	0.028169	2.45088	1.32166	0.196405	0.612416	0.589679	SERPINI1/SERPINI2	2
A_1.5	GO:0015296	monoatomic anion:monoatomic cation symporter activity	1/156	19/13573	0.0526316	4.57928	1.68343	0.197309	0.612416	0.589679	SLC12A8	1
A_1.5	GO:0034061	DNA polymerase activity	1/156	19/13573	0.0526316	4.57928	1.68343	0.197309	0.612416	0.589679	PRIMPOL	1
A_1.5	GO:0008234	cysteine-type peptidase activity	3/156	134/13573	0.0223881	1.9479	1.18902	0.200007	0.612416	0.589679	CFLAR/CASP8/CASP3	3
A_1.5	GO:0000030	mannosyltransferase activity	1/156	20/13573	0.05	4.35032	1.61674	0.206548	0.612416	0.589679	TMTC2	1
A_1.5	GO:0003899	DNA-directed 5'-3' RNA polymerase activity	1/156	20/13573	0.05	4.35032	1.61674	0.206548	0.612416	0.589679	PRIMPOL	1
A_1.5	GO:0009975	cyclase activity	1/156	20/13573	0.05	4.35032	1.61674	0.206548	0.612416	0.589679	ADCY1	1
A_1.5	GO:0015645	fatty acid ligase activity	1/156	20/13573	0.05	4.35032	1.61674	0.206548	0.612416	0.589679	ACSL1	1
A_1.5	GO:0017147	Wnt-protein binding	1/156	20/13573	0.05	4.35032	1.61674	0.206548	0.612416	0.589679	FZD7	1
A_1.5	GO:0019003	GDP binding	1/156	20/13573	0.05	4.35032	1.61674	0.206548	0.612416	0.589679	RALA	1
A_1.5	GO:0019200	carbohydrate kinase activity	1/156	20/13573	0.05	4.35032	1.61674	0.206548	0.612416	0.589679	GCK	1
A_1.5	GO:0034062	5'-3' RNA polymerase activity	1/156	20/13573	0.05	4.35032	1.61674	0.206548	0.612416	0.589679	PRIMPOL	1
A_1.5	GO:0097747	RNA polymerase activity	1/156	20/13573	0.05	4.35032	1.61674	0.206548	0.612416	0.589679	PRIMPOL	1
A_1.5	GO:0016874	ligase activity	3/156	137/13573	0.0218978	1.90525	1.14829	0.208886	0.612416	0.589679	WARS2/PCCA/ACSL1	3
A_1.5	GO:0015293	symporter activity	2/156	75/13573	0.0266667	2.32017	1.23618	0.2132	0.61804	0.595093	SLC12A8/SLC6A6	2
A_1.5	GO:0051018	protein kinase A binding	1/156	21/13573	0.047619	4.14316	1.55429	0.215681	0.618285	0.59533	WASF3	1
A_1.5	GO:0004181	metallocarboxypeptidase activity	1/156	22/13573	0.0454545	3.95484	1.4956	0.224709	0.620425	0.59739	AEBP1	1
A_1.5	GO:0005504	fatty acid binding	1/156	22/13573	0.0454545	3.95484	1.4956	0.224709	0.620425	0.59739	ACOX2	1
A_1.5	GO:0003713	transcription coactivator activity	2/156	78/13573	0.025641	2.23093	1.17558	0.225885	0.620425	0.59739	BCL9/ZMIZ2	2
A_1.5	GO:0016849	phosphorus-oxygen lyase activity	1/156	23/13573	0.0434783	3.78289	1.44028	0.233635	0.620425	0.59739	ADCY1	1
A_1.5	GO:0033764	steroid dehydrogenase activity, acting on the CH-OH group of donors, NAD or NADP as acceptor	1/156	23/13573	0.0434783	3.78289	1.44028	0.233635	0.620425	0.59739	HSD3B1	1
A_1.5	GO:0043539	protein serine/threonine kinase activator activity	1/156	23/13573	0.0434783	3.78289	1.44028	0.233635	0.620425	0.59739	STRADB	1
A_1.5	GO:0008238	exopeptidase activity	2/156	80/13573	0.025	2.17516	1.1367	0.234373	0.620425	0.59739	AEBP1/FOLH1	2
A_1.5	GO:0005343	organic acid:sodium symporter activity	1/156	24/13573	0.0416667	3.62527	1.38798	0.242458	0.620425	0.59739	SLC6A6	1
A_1.5	GO:0016651	oxidoreductase activity, acting on NAD(P)H	1/156	24/13573	0.0416667	3.62527	1.38798	0.242458	0.620425	0.59739	NOX4	1
A_1.5	GO:0004386	helicase activity	2/156	82/13573	0.0243902	2.12211	1.09894	0.24288	0.620425	0.59739	CHD1L/DDX56	2
A_1.5	GO:0016779	nucleotidyltransferase activity	2/156	82/13573	0.0243902	2.12211	1.09894	0.24288	0.620425	0.59739	PCYT1A/PRIMPOL	2
A_1.5	GO:0015291	secondary active transmembrane transporter activity	3/156	150/13573	0.02	1.74013	0.982843	0.248271	0.62798	0.604664	SLC12A8/SLC6A6/SLC25A4	3
A_1.5	GO:0016878	acid-thiol ligase activity	1/156	26/13573	0.0384615	3.3464	1.29129	0.259802	0.644823	0.620882	ACSL1	1
A_1.5	GO:0000287	magnesium ion binding	2/156	86/13573	0.0232558	2.0234	1.02659	0.259929	0.644823	0.620882	ATP8A2/LOC536660	2
A_1.5	GO:0016229	steroid dehydrogenase activity	1/156	27/13573	0.037037	3.22246	1.24643	0.268326	0.646992	0.62297	HSD3B1	1
A_1.5	GO:0016409	palmitoyltransferase activity	1/156	27/13573	0.037037	3.22246	1.24643	0.268326	0.646992	0.62297	ZDHHC19	1
A_1.5	GO:1901682	sulfur compound transmembrane transporter activity	1/156	27/13573	0.037037	3.22246	1.24643	0.268326	0.646992	0.62297	SLC6A6	1
A_1.5	GO:0005245	voltage-gated calcium channel activity	1/156	28/13573	0.0357143	3.10737	1.20361	0.276752	0.66113	0.636584	CACNA2D1	1
A_1.5	GO:0003727	single-stranded RNA binding	1/156	29/13573	0.0344828	3.00022	1.16268	0.285082	0.662623	0.638021	PAN3	1
A_1.5	GO:0004623	phospholipase A2 activity	1/156	29/13573	0.0344828	3.00022	1.16268	0.285082	0.662623	0.638021	PROCA1	1
A_1.5	GO:0140938	histone H3 methyltransferase activity	1/156	29/13573	0.0344828	3.00022	1.16268	0.285082	0.662623	0.638021	MECOM	1
A_1.5	GO:0005543	phospholipid binding	4/156	238/13573	0.0168067	1.46229	0.775828	0.29284	0.663203	0.63858	PCYT1A/RUBCN/PXK/SNX25	4
A_1.5	GO:0016616	oxidoreductase activity, acting on the CH-OH group of donors, NAD or NADP as acceptor	2/156	94/13573	0.0212766	1.8512	0.892942	0.294035	0.663203	0.63858	PHGDH/HSD3B1	2
A_1.5	GO:0005048	signal sequence binding	1/156	31/13573	0.0322581	2.80666	1.08586	0.301457	0.663203	0.63858	NUP58	1
A_1.5	GO:0019787	ubiquitin-like protein transferase activity	4/156	244/13573	0.0163934	1.42633	0.724608	0.308356	0.663203	0.63858	RNF168/ZMIZ2/RNF6/TNFAIP1	4
A_1.5	GO:0015605	organophosphate ester transmembrane transporter activity	1/156	32/13573	0.03125	2.71895	1.04971	0.309504	0.663203	0.63858	SLC25A4	1
A_1.5	GO:0019843	rRNA binding	1/156	32/13573	0.03125	2.71895	1.04971	0.309504	0.663203	0.63858	ERAL1	1
A_1.5	GO:0048029	monosaccharide binding	1/156	32/13573	0.03125	2.71895	1.04971	0.309504	0.663203	0.63858	GCK	1
A_1.5	GO:0140658	ATP-dependent chromatin remodeler activity	1/156	32/13573	0.03125	2.71895	1.04971	0.309504	0.663203	0.63858	CHD1L	1
A_1.5	GO:0016614	oxidoreductase activity, acting on CH-OH group of donors	2/156	98/13573	0.0204082	1.77564	0.830933	0.311024	0.663203	0.63858	PHGDH/HSD3B1	2
A_1.5	GO:0030674	protein-macromolecule adaptor activity	5/156	324/13573	0.0154321	1.34269	0.673195	0.316391	0.663203	0.63858	BCL9/SEC22B/YKT6/ZMIZ2/PHF12	5
A_1.5	GO:0071949	FAD binding	1/156	33/13573	0.030303	2.63656	1.01493	0.317458	0.663203	0.63858	ACOX2	1
A_1.5	GO:1901505	carbohydrate derivative transmembrane transporter activity	1/156	33/13573	0.030303	2.63656	1.01493	0.317458	0.663203	0.63858	SLC25A4	1
A_1.5	GO:0003779	actin binding	4/156	248/13573	0.016129	1.40333	0.691207	0.318749	0.663203	0.63858	MYO1G/WASF3/PXK/PDLIM3	4
A_1.5	GO:0015932	nucleobase-containing compound transmembrane transporter activity	1/156	34/13573	0.0294118	2.55901	0.981414	0.325322	0.670757	0.645854	SLC25A4	1
A_1.5	GO:0004497	monooxygenase activity	2/156	103/13573	0.0194175	1.68944	0.75734	0.332138	0.670757	0.645854	FMO5/NOS2	2
A_1.5	GO:0003678	DNA helicase activity	1/156	35/13573	0.0285714	2.4859	0.949078	0.333096	0.670757	0.645854	CHD1L	1
A_1.5	GO:0016877	ligase activity, forming carbon-sulfur bonds	1/156	35/13573	0.0285714	2.4859	0.949078	0.333096	0.670757	0.645854	ACSL1	1
A_1.5	GO:0016755	aminoacyltransferase activity	4/156	255/13573	0.0156863	1.36481	0.634117	0.337001	0.670757	0.645854	RNF168/ZMIZ2/RNF6/TNFAIP1	4
A_1.5	GO:0030295	protein kinase activator activity	1/156	36/13573	0.0277778	2.41684	0.917844	0.340781	0.670757	0.645854	STRADB	1
A_1.5	GO:0043022	ribosome binding	1/156	36/13573	0.0277778	2.41684	0.917844	0.340781	0.670757	0.645854	ERAL1	1
A_1.5	GO:0016746	acyltransferase activity	6/156	416/13573	0.0144231	1.2549	0.56937	0.344848	0.670757	0.645854	ZDHHC19/RNF168/HMGCS2/ZMIZ2/RNF6/TNFAIP1	6
A_1.5	GO:0019209	kinase activator activity	1/156	37/13573	0.027027	2.35152	0.887639	0.348378	0.670757	0.645854	STRADB	1
A_1.5	GO:0033293	monocarboxylic acid binding	1/156	37/13573	0.027027	2.35152	0.887639	0.348378	0.670757	0.645854	ACOX2	1
A_1.5	GO:0044877	protein-containing complex binding	6/156	423/13573	0.0141844	1.23413	0.527506	0.359212	0.675849	0.650756	RNF168/ITGB5/MYO1G/WASF3/SUPT6H/ERAL1	6
A_1.5	GO:0003755	peptidyl-prolyl cis-trans isomerase activity	1/156	39/13573	0.025641	2.23093	0.830062	0.363311	0.675849	0.650756	PPIA	1
A_1.5	GO:0004866	endopeptidase inhibitor activity	2/156	111/13573	0.018018	1.56768	0.647544	0.365523	0.675849	0.650756	SERPINI1/SERPINI2	2
A_1.5	GO:0003724	RNA helicase activity	1/156	40/13573	0.025	2.17516	0.802577	0.37065	0.675849	0.650756	DDX56	1
A_1.5	GO:0008186	ATP-dependent activity, acting on RNA	1/156	41/13573	0.0243902	2.12211	0.775893	0.377905	0.675849	0.650756	DDX56	1
A_1.5	GO:0016627	oxidoreductase activity, acting on the CH-CH group of donors	1/156	41/13573	0.0243902	2.12211	0.775893	0.377905	0.675849	0.650756	ACOX2	1
A_1.5	GO:0016859	cis-trans isomerase activity	1/156	41/13573	0.0243902	2.12211	0.775893	0.377905	0.675849	0.650756	PPIA	1
A_1.5	GO:0051287	NAD binding	1/156	41/13573	0.0243902	2.12211	0.775893	0.377905	0.675849	0.650756	PHGDH	1
A_1.5	GO:0061135	endopeptidase regulator activity	2/156	115/13573	0.0173913	1.51315	0.595887	0.381982	0.675849	0.650756	SERPINI1/SERPINI2	2
A_1.5	GO:0004812	aminoacyl-tRNA ligase activity	1/156	42/13573	0.0238095	2.07158	0.749966	0.385077	0.675849	0.650756	WARS2	1
A_1.5	GO:0016763	pentosyltransferase activity	1/156	42/13573	0.0238095	2.07158	0.749966	0.385077	0.675849	0.650756	UMPS	1
A_1.5	GO:0016875	ligase activity, forming carbon-oxygen bonds	1/156	42/13573	0.0238095	2.07158	0.749966	0.385077	0.675849	0.650756	WARS2	1
A_1.5	GO:0042054	histone methyltransferase activity	1/156	42/13573	0.0238095	2.07158	0.749966	0.385077	0.675849	0.650756	MECOM	1
A_1.5	GO:0030695	GTPase regulator activity	4/156	277/13573	0.0144404	1.25641	0.464913	0.394471	0.683045	0.657685	KALRN/ALS2/ARHGEF3/FGD5	4
A_1.5	GO:0060589	nucleoside-triphosphatase regulator activity	4/156	277/13573	0.0144404	1.25641	0.464913	0.394471	0.683045	0.657685	KALRN/ALS2/ARHGEF3/FGD5	4
A_1.5	GO:0004175	endopeptidase activity	5/156	364/13573	0.0137363	1.19514	0.406935	0.407638	0.689733	0.664125	LMLN/CFLAR/CASP8/UBAC2/CASP3	5
A_1.5	GO:0060090	molecular adaptor activity	5/156	364/13573	0.0137363	1.19514	0.406935	0.407638	0.689733	0.664125	BCL9/SEC22B/YKT6/ZMIZ2/PHF12	5
A_1.5	GO:0043021	ribonucleoprotein complex binding	1/156	46/13573	0.0217391	1.89144	0.653023	0.412951	0.689733	0.664125	ERAL1	1
A_1.5	GO:0005525	GTP binding	4/156	286/13573	0.013986	1.21687	0.399697	0.417828	0.689733	0.664125	RALA/RAB28/RAB34/ERAL1	4
A_1.5	GO:0004879	nuclear receptor activity	1/156	47/13573	0.0212766	1.8512	0.630308	0.419721	0.689733	0.664125	NR2C2	1
A_1.5	GO:0016278	lysine N-methyltransferase activity	1/156	47/13573	0.0212766	1.8512	0.630308	0.419721	0.689733	0.664125	MECOM	1
A_1.5	GO:0016279	protein-lysine N-methyltransferase activity	1/156	47/13573	0.0212766	1.8512	0.630308	0.419721	0.689733	0.664125	MECOM	1
A_1.5	GO:0098531	ligand-activated transcription factor activity	1/156	47/13573	0.0212766	1.8512	0.630308	0.419721	0.689733	0.664125	NR2C2	1
A_1.5	GO:0030414	peptidase inhibitor activity	2/156	126/13573	0.015873	1.38105	0.463357	0.426258	0.696042	0.670199	SERPINI1/SERPINI2	2
A_1.5	GO:0008235	metalloexopeptidase activity	1/156	50/13573	0.02	1.74013	0.565343	0.43957	0.711087	0.684686	AEBP1	1
A_1.5	GO:0032561	guanyl ribonucleotide binding	4/156	295/13573	0.0135593	1.17975	0.336562	0.440984	0.711087	0.684686	RALA/RAB28/RAB34/ERAL1	4
A_1.5	GO:0061134	peptidase regulator activity	2/156	132/13573	0.0151515	1.31828	0.396219	0.449713	0.718322	0.691652	SERPINI1/SERPINI2	2
A_1.5	GO:0019001	guanyl nucleotide binding	4/156	301/13573	0.013289	1.15623	0.295556	0.456277	0.718322	0.691652	RALA/RAB28/RAB34/ERAL1	4
A_1.5	GO:0005178	integrin binding	1/156	53/13573	0.0188679	1.64163	0.504651	0.458743	0.718322	0.691652	ITGB5	1
A_1.5	GO:0043130	ubiquitin binding	1/156	53/13573	0.0188679	1.64163	0.504651	0.458743	0.718322	0.691652	UBXN7	1
A_1.5	GO:0003712	transcription coregulator activity	3/156	218/13573	0.0137615	1.19734	0.316715	0.459392	0.718322	0.691652	BCL9/ZMIZ2/PHF12	3
A_1.5	GO:0140657	ATP-dependent activity	6/156	476/13573	0.012605	1.09672	0.231626	0.467961	0.720084	0.693349	CHD1L/MYO1G/DDX56/ATP8A2/LOC536660/ACSL1	6
A_1.5	GO:0015297	antiporter activity	1/156	55/13573	0.0181818	1.58193	0.46629	0.471162	0.720084	0.693349	SLC25A4	1
A_1.5	GO:0022853	active monoatomic ion transmembrane transporter activity	2/156	139/13573	0.0143885	1.25189	0.321865	0.476386	0.720084	0.693349	SLC12A8/SLC6A6	2
A_1.5	GO:0015370	solute:sodium symporter activity	1/156	56/13573	0.0178571	1.55369	0.447686	0.477265	0.720084	0.693349	SLC6A6	1
A_1.5	GO:0045296	cadherin binding	1/156	56/13573	0.0178571	1.55369	0.447686	0.477265	0.720084	0.693349	CDHR1	1
A_1.5	GO:1901681	sulfur compound binding	1/156	56/13573	0.0178571	1.55369	0.447686	0.477265	0.720084	0.693349	LOC132342072	1
A_1.5	GO:0004842	ubiquitin-protein transferase activity	3/156	228/13573	0.0131579	1.14482	0.237792	0.488896	0.733345	0.706117	RNF168/RNF6/TNFAIP1	3
A_1.5	GO:0032182	ubiquitin-like protein binding	1/156	59/13573	0.0169492	1.47468	0.394	0.495157	0.738442	0.711026	UBXN7	1
A_1.5	GO:0005509	calcium ion binding	6/156	491/13573	0.01222	1.06321	0.153843	0.498069	0.738516	0.711097	HEG1/WDR49/NOTCH2/MYL7/RAB11FIP4/CDHR1	6
A_1.5	GO:0008092	cytoskeletal protein binding	6/156	500/13573	0.012	1.04408	0.108284	0.515865	0.760532	0.732295	MYO1G/WASF3/CCDC66/PXK/PDLIM3/CCSER2	6
A_1.5	GO:0016705	oxidoreductase activity, acting on paired donors, with incorporation or reduction of molecular oxygen	2/156	152/13573	0.0131579	1.14482	0.193606	0.523792	0.767832	0.739324	FMO5/NOS2	2
A_1.5	GO:0050839	cell adhesion molecule binding	2/156	157/13573	0.0127389	1.10836	0.147255	0.54125	0.781385	0.752374	ITGB5/CDHR1	2
A_1.5	GO:0004620	phospholipase activity	1/156	68/13573	0.0147059	1.27951	0.249147	0.545263	0.781385	0.752374	PROCA1	1
A_1.5	GO:1901981	phosphatidylinositol phosphate binding	1/156	68/13573	0.0147059	1.27951	0.249147	0.545263	0.781385	0.752374	RUBCN	1
A_1.5	GO:0003924	GTPase activity	3/156	248/13573	0.0120968	1.0525	0.0899668	0.545448	0.781385	0.752374	RALA/RAB28/RAB34	3
A_1.5	GO:0140098	catalytic activity, acting on RNA	3/156	249/13573	0.0120482	1.04827	0.0828927	0.548181	0.781385	0.752374	WARS2/DDX56/PRIMPOL	3
A_1.5	GO:0003735	structural constituent of ribosome	2/156	160/13573	0.0125	1.08758	0.12016	0.551511	0.781813	0.752786	RPL35A/MRPS25	2
A_1.5	GO:0008514	organic anion transmembrane transporter activity	2/156	162/13573	0.0123457	1.07415	0.10238	0.558263	0.78287	0.753803	SLC6A6/SLC25A4	2
A_1.5	GO:0005262	calcium channel activity	1/156	72/13573	0.0138889	1.20842	0.191198	0.565915	0.78287	0.753803	CACNA2D1	1
A_1.5	GO:0008017	microtubule binding	2/156	167/13573	0.011976	1.04199	0.0588764	0.574827	0.78287	0.753803	CCDC66/CCSER2	2
A_1.5	GO:0003714	transcription corepressor activity	1/156	74/13573	0.0135135	1.17576	0.163473	0.575889	0.78287	0.753803	PHF12	1
A_1.5	GO:0008237	metallopeptidase activity	2/156	168/13573	0.0119048	1.03579	0.0503323	0.578085	0.78287	0.753803	LMLN/AEBP1	2
A_1.5	GO:0022804	active transmembrane transporter activity	3/156	261/13573	0.0114943	1.00007	0.000129602	0.580219	0.78287	0.753803	SLC12A8/SLC6A6/SLC25A4	3
A_1.5	GO:0015108	chloride transmembrane transporter activity	1/156	75/13573	0.0133333	1.16009	0.149901	0.58079	0.78287	0.753803	SLC12A8	1
A_1.5	GO:0030527	structural constituent of chromatin	1/156	75/13573	0.0133333	1.16009	0.149901	0.58079	0.78287	0.753803	H2AZ2	1
A_1.5	GO:0061659	ubiquitin-like protein ligase activity	2/156	169/13573	0.0118343	1.02966	0.0418387	0.581326	0.78287	0.753803	ZMIZ2/RNF6	2
A_1.5	GO:0140097	catalytic activity, acting on DNA	2/156	170/13573	0.0117647	1.0236	0.0333949	0.584548	0.78287	0.753803	CHD1L/PRIMPOL	2
A_1.5	GO:0008170	N-methyltransferase activity	1/156	76/13573	0.0131579	1.14482	0.136514	0.585635	0.78287	0.753803	MECOM	1
A_1.5	GO:0008276	protein methyltransferase activity	1/156	77/13573	0.012987	1.12995	0.123307	0.590424	0.785203	0.756051	MECOM	1
A_1.5	GO:0140101	catalytic activity, acting on a tRNA	1/156	82/13573	0.0121951	1.06105	0.0597935	0.613558	0.806092	0.776164	WARS2	1
A_1.5	GO:0031406	carboxylic acid binding	1/156	83/13573	0.0120482	1.04827	0.0475627	0.618027	0.806092	0.776164	ACOX2	1
A_1.5	GO:0042277	peptide binding	1/156	83/13573	0.0120482	1.04827	0.0475627	0.618027	0.806092	0.776164	NUP58	1
A_1.5	GO:0019842	vitamin binding	1/156	84/13573	0.0119048	1.03579	0.0354793	0.622444	0.806092	0.776164	LOC132342072	1
A_1.5	GO:0004857	enzyme inhibitor activity	2/156	184/13573	0.0108696	0.945722	-0.0799312	0.627748	0.806092	0.776164	SERPINI1/SERPINI2	2
A_1.5	GO:0015085	calcium ion transmembrane transporter activity	1/156	86/13573	0.0116279	1.0117	0.0117388	0.631126	0.806092	0.776164	CACNA2D1	1
A_1.5	GO:0016298	lipase activity	1/156	86/13573	0.0116279	1.0117	0.0117388	0.631126	0.806092	0.776164	PROCA1	1
A_1.5	GO:0019887	protein kinase regulator activity	1/156	86/13573	0.0116279	1.0117	0.0117388	0.631126	0.806092	0.776164	STRADB	1
A_1.5	GO:0005198	structural molecule activity	5/156	477/13573	0.0104822	0.912017	-0.210934	0.645215	0.818632	0.788238	RPL35A/H2AZ2/NUP58/ERC2/MRPS25	5
A_1.5	GO:0008509	monoatomic anion transmembrane transporter activity	1/156	91/13573	0.010989	0.956114	-0.0452921	0.651975	0.818632	0.788238	SLC12A8	1
A_1.5	GO:0043177	organic acid binding	1/156	91/13573	0.010989	0.956114	-0.0452921	0.651975	0.818632	0.788238	ACOX2	1
A_1.5	GO:0140993	histone modifying activity	1/156	92/13573	0.0108696	0.945722	-0.0563267	0.656002	0.818632	0.788238	MECOM	1
A_1.5	GO:0003774	cytoskeletal motor activity	1/156	93/13573	0.0107527	0.935553	-0.0672446	0.659983	0.818632	0.788238	MYO1G	1
A_1.5	GO:0008094	ATP-dependent activity, acting on DNA	1/156	93/13573	0.0107527	0.935553	-0.0672446	0.659983	0.818632	0.788238	CHD1L	1
A_1.5	GO:0022843	voltage-gated monoatomic cation channel activity	1/156	97/13573	0.0103093	0.896973	-0.109802	0.675453	0.830448	0.799616	CACNA2D1	1
A_1.5	GO:0004222	metalloendopeptidase activity	1/156	98/13573	0.0102041	0.887821	-0.120176	0.67921	0.830448	0.799616	LMLN	1
A_1.5	GO:0015631	tubulin binding	2/156	203/13573	0.00985222	0.857206	-0.221029	0.680727	0.830448	0.799616	CCDC66/CCSER2	2
A_1.5	GO:0017111	ribonucleoside triphosphate phosphatase activity	5/156	499/13573	0.01002	0.871808	-0.314604	0.684127	0.830448	0.799616	RALA/RAB28/ATP8A2/LOC536660/RAB34	5
A_1.5	GO:0015103	inorganic anion transmembrane transporter activity	1/156	101/13573	0.00990099	0.86145	-0.150698	0.690223	0.830448	0.799616	SLC12A8	1
A_1.5	GO:0016757	glycosyltransferase activity	2/156	208/13573	0.00961538	0.8366	-0.256068	0.693611	0.830448	0.799616	UMPS/TMTC2	2
A_1.5	GO:0019207	kinase regulator activity	1/156	103/13573	0.00970874	0.844722	-0.170569	0.697356	0.830448	0.799616	STRADB	1
A_1.5	GO:0019901	protein kinase binding	1/156	103/13573	0.00970874	0.844722	-0.170569	0.697356	0.830448	0.799616	PDCD10	1
A_1.5	GO:0140678	molecular function inhibitor activity	2/156	211/13573	0.00947867	0.824705	-0.276714	0.701136	0.830448	0.799616	SERPINI1/SERPINI2	2
A_1.5	GO:0042393	histone binding	1/156	105/13573	0.00952381	0.828632	-0.190076	0.704326	0.830448	0.799616	SUPT6H	1
A_1.5	GO:0140640	catalytic activity, acting on a nucleic acid	4/156	418/13573	0.00956938	0.832597	-0.374854	0.712255	0.830448	0.799616	CHD1L/WARS2/DDX56/PRIMPOL	4
A_1.5	GO:0046873	metal ion transmembrane transporter activity	3/156	320/13573	0.009375	0.815685	-0.359778	0.715873	0.830448	0.799616	SLC12A8/CACNA2D1/SLC6A6	3
A_1.5	GO:0015081	sodium ion transmembrane transporter activity	1/156	109/13573	0.00917431	0.798224	-0.228062	0.717791	0.830448	0.799616	SLC6A6	1
A_1.5	GO:0016853	isomerase activity	1/156	109/13573	0.00917431	0.798224	-0.228062	0.717791	0.830448	0.799616	PPIA	1
A_1.5	GO:0020037	heme binding	1/156	109/13573	0.00917431	0.798224	-0.228062	0.717791	0.830448	0.799616	NOS2	1
A_1.5	GO:0046982	protein heterodimerization activity	1/156	110/13573	0.00909091	0.790967	-0.237354	0.72106	0.830507	0.799672	H2AZ2	1
A_1.5	GO:0046906	tetrapyrrole binding	1/156	114/13573	0.00877193	0.763214	-0.273753	0.733767	0.841387	0.810148	NOS2	1
A_1.5	GO:0005244	voltage-gated monoatomic ion channel activity	1/156	118/13573	0.00847458	0.737342	-0.308991	0.745899	0.841871	0.810614	CACNA2D1	1
A_1.5	GO:0019900	kinase binding	1/156	119/13573	0.00840336	0.731146	-0.317629	0.748845	0.841871	0.810614	PDCD10	1
A_1.5	GO:0016758	hexosyltransferase activity	1/156	120/13573	0.00833333	0.725053	-0.326201	0.751757	0.841871	0.810614	TMTC2	1
A_1.5	GO:0022832	voltage-gated channel activity	1/156	121/13573	0.00826446	0.719061	-0.334709	0.754636	0.841871	0.810614	CACNA2D1	1
A_1.5	GO:0015079	potassium ion transmembrane transporter activity	1/156	122/13573	0.00819672	0.713167	-0.343153	0.757481	0.841871	0.810614	SLC12A8	1
A_1.5	GO:0005342	organic acid transmembrane transporter activity	1/156	123/13573	0.00813008	0.707369	-0.351535	0.760294	0.841871	0.810614	SLC6A6	1
A_1.5	GO:0008757	S-adenosylmethionine-dependent methyltransferase activity	1/156	123/13573	0.00813008	0.707369	-0.351535	0.760294	0.841871	0.810614	MECOM	1
A_1.5	GO:0052689	carboxylic ester hydrolase activity	1/156	123/13573	0.00813008	0.707369	-0.351535	0.760294	0.841871	0.810614	PROCA1	1
A_1.5	GO:0016887	ATP hydrolysis activity	2/156	253/13573	0.00790514	0.687798	-0.540506	0.791234	0.872387	0.839997	ATP8A2/LOC536660	2
A_1.5	GO:0016747	acyltransferase activity, transferring groups other than amino-acyl groups	1/156	149/13573	0.00671141	0.583936	-0.550642	0.823061	0.899338	0.865947	ZDHHC19	1
A_1.5	GO:0051015	actin filament binding	1/156	150/13573	0.00666667	0.580043	-0.557677	0.825117	0.899338	0.865947	MYO1G	1
A_1.5	GO:0022890	inorganic cation transmembrane transporter activity	3/156	390/13573	0.00769231	0.66928	-0.714566	0.830137	0.899338	0.865947	SLC12A8/CACNA2D1/SLC6A6	3
A_1.5	GO:0004252	serine-type endopeptidase activity	1/156	153/13573	0.00653595	0.568669	-0.578544	0.831144	0.899338	0.865947	UBAC2	1
A_1.5	GO:0001664	G protein-coupled receptor binding	1/156	154/13573	0.00649351	0.564977	-0.585422	0.833107	0.899338	0.865947	GPR15LG	1
A_1.5	GO:0008168	methyltransferase activity	1/156	156/13573	0.00641026	0.557733	-0.599067	0.836965	0.899738	0.866332	MECOM	1
A_1.5	GO:0061630	ubiquitin protein ligase activity	1/156	159/13573	0.00628931	0.54721	-0.619259	0.842587	0.902022	0.868532	RNF6	1
A_1.5	GO:0008236	serine-type peptidase activity	1/156	164/13573	0.00609756	0.530527	-0.652215	0.851531	0.902215	0.868718	UBAC2	1
A_1.5	GO:0017171	serine hydrolase activity	1/156	164/13573	0.00609756	0.530527	-0.652215	0.851531	0.902215	0.868718	UBAC2	1
A_1.5	GO:0016741	transferase activity, transferring one-carbon groups	1/156	165/13573	0.00606061	0.527312	-0.658706	0.853258	0.902215	0.868718	MECOM	1
A_1.5	GO:0008324	monoatomic cation transmembrane transporter activity	3/156	427/13573	0.00702576	0.611286	-0.880042	0.872928	0.919246	0.885117	SLC12A8/CACNA2D1/SLC6A6	3
A_1.5	GO:0003729	mRNA binding	1/156	194/13573	0.00515464	0.448487	-0.83426	0.895527	0.939211	0.90434	FYTTD1	1
A_1.5	GO:0015318	inorganic molecular entity transmembrane transporter activity	3/156	469/13573	0.00639659	0.556544	-1.05388	0.909777	0.948102	0.912901	SLC12A8/CACNA2D1/SLC6A6	3
A_1.5	GO:0008047	enzyme activator activity	1/156	208/13573	0.00480769	0.4183	-0.911597	0.911354	0.948102	0.912901	STRADB	1
A_1.5	GO:0005261	monoatomic cation channel activity	1/156	242/13573	0.00413223	0.359531	-1.084	0.94056	0.971376	0.935311	CACNA2D1	1
A_1.5	GO:0022836	gated channel activity	1/156	243/13573	0.00411523	0.358051	-1.08879	0.941256	0.971376	0.935311	CACNA2D1	1
A_1.5	GO:0046983	protein dimerization activity	1/156	275/13573	0.00363636	0.316387	-1.23492	0.959712	0.986477	0.949852	H2AZ2	1
A_1.5	GO:0048018	receptor ligand activity	1/156	323/13573	0.00309598	0.26937	-1.433	0.977158	0.988569	0.951865	TAFA2	1
A_1.5	GO:0030546	signaling receptor activator activity	1/156	325/13573	0.00307692	0.267712	-1.4408	0.977692	0.988569	0.951865	TAFA2	1
A_1.5	GO:0005216	monoatomic ion channel activity	1/156	336/13573	0.00297619	0.258948	-1.48313	0.980419	0.988569	0.951865	CACNA2D1	1
A_1.5	GO:0030545	signaling receptor regulator activity	1/156	344/13573	0.00290698	0.252926	-1.51334	0.982191	0.988569	0.951865	TAFA2	1
A_1.5	GO:0015267	channel activity	1/156	357/13573	0.00280112	0.243715	-1.56144	0.984737	0.988569	0.951865	CACNA2D1	1
A_1.5	GO:0022803	passive transmembrane transporter activity	1/156	357/13573	0.00280112	0.243715	-1.56144	0.984737	0.988569	0.951865	CACNA2D1	1
A_1.5	GO:0019899	enzyme binding	1/156	388/13573	0.00257732	0.224243	-1.6717	0.989442	0.989442	0.952706	PDCD10	1
