# Supplementary material for: Genome Wide Association Studies with Different Weighting Approaches Reveals Genomic Windows Associated with Meat Quality Traits in Beef Cattle
Source: Genes (Basel). 2026 Mar 28;17(4):385. doi: 10.3390/genes17040385 (PMC13116000; doi:10.3390/genes17040385)
Supplement: Supplementary file 1 [file genes-17-00385-s001.zip › Supplementary Materials/Sumplementary_Table_S13_MF_SFT.xlsx]

## Sheet: Sheet1
Table S13 GO - Enrichment analysis for molecular function for Fat Thickness (SFT) trait.
GWAS	ID	Description	Gene_Ratio	Bg_Ratio	Rich_Factor	Fold_Enrichment	zScore	p-value	p.adjust	q-value	Gene_ID	Count
UM	GO:0016884	carbon-nitrogen ligase activity, with glutamine as amido-N-donor	1/26	10/13573	0.1	52.2038	7.09597	0.0189976	0.184733	0.149827	ASNSD1	1
UM	GO:0016289	acyl-CoA hydrolase activity	1/26	11/13573	0.0909091	47.458	6.75278	0.0208782	0.184733	0.149827	HIBCH	1
UM	GO:0030983	mismatched DNA binding	1/26	11/13573	0.0909091	47.458	6.75278	0.0208782	0.184733	0.149827	PMS1	1
UM	GO:0140612	DNA damage sensor activity	1/26	16/13573	0.0625	32.6274	5.54535	0.0302291	0.184733	0.149827	PMS1	1
UM	GO:0140664	ATP-dependent DNA damage sensor activity	1/26	16/13573	0.0625	32.6274	5.54535	0.0302291	0.184733	0.149827	PMS1	1
UM	GO:0017046	peptide hormone binding	1/26	18/13573	0.0555556	29.0021	5.20792	0.0339454	0.184733	0.149827	SLC40A1	1
UM	GO:0097602	cullin family protein binding	1/26	18/13573	0.0555556	29.0021	5.20792	0.0339454	0.184733	0.149827	KCTD6	1
UM	GO:0140299	molecular sensor activity	1/26	18/13573	0.0555556	29.0021	5.20792	0.0339454	0.184733	0.149827	PMS1	1
UM	GO:0008289	lipid binding	3/26	393/13573	0.00763359	3.98503	2.63071	0.0382627	0.184733	0.149827	ANXA4/ACOX2/PXK	3
UM	GO:0008483	transaminase activity	1/26	21/13573	0.047619	24.859	4.79343	0.0394942	0.184733	0.149827	GFPT1	1
UM	GO:0005504	fatty acid binding	1/26	22/13573	0.0454545	23.729	4.67405	0.0413369	0.184733	0.149827	ACOX2	1
UM	GO:0016769	transferase activity, transferring nitrogenous groups	1/26	22/13573	0.0454545	23.729	4.67405	0.0413369	0.184733	0.149827	GFPT1	1
UM	GO:0042562	hormone binding	1/26	22/13573	0.0454545	23.729	4.67405	0.0413369	0.184733	0.149827	SLC40A1	1
UM	GO:0016790	thiolester hydrolase activity	1/26	25/13573	0.04	20.8815	4.35882	0.0468449	0.184733	0.149827	HIBCH	1
UM	GO:0016903	oxidoreductase activity, acting on the aldehyde or oxo group of donors	1/26	29/13573	0.0344828	18.0013	4.01509	0.0541414	0.184733	0.149827	PDHB	1
UM	GO:0046915	transition metal ion transmembrane transporter activity	1/26	30/13573	0.0333333	17.4013	3.93974	0.0559572	0.184733	0.149827	SLC40A1	1
UM	GO:0071949	FAD binding	1/26	33/13573	0.030303	15.8193	3.73391	0.0613843	0.184733	0.149827	ACOX2	1
UM	GO:0033293	monocarboxylic acid binding	1/26	37/13573	0.027027	14.1091	3.49798	0.0685738	0.184733	0.149827	ACOX2	1
UM	GO:0017111	ribonucleoside triphosphate phosphatase activity	3/26	499/13573	0.00601202	3.13851	2.13228	0.0687033	0.184733	0.149827	PMS1/AGAP1/NAV3	3
UM	GO:0051536	iron-sulfur cluster binding	1/26	39/13573	0.025641	13.3856	3.39331	0.0721487	0.184733	0.149827	NFU1	1
UM	GO:0051540	metal cluster binding	1/26	39/13573	0.025641	13.3856	3.39331	0.0721487	0.184733	0.149827	NFU1	1
UM	GO:0016879	ligase activity, forming carbon-nitrogen bonds	1/26	40/13573	0.025	13.051	3.34381	0.0739312	0.184733	0.149827	ASNSD1	1
UM	GO:0005543	phospholipid binding	2/26	238/13573	0.00840336	4.38688	2.30929	0.075573	0.184733	0.149827	ANXA4/PXK	2
UM	GO:0005544	calcium-dependent phospholipid binding	1/26	41/13573	0.0243902	12.7326	3.29605	0.0757103	0.184733	0.149827	ANXA4	1
UM	GO:0016627	oxidoreductase activity, acting on the CH-CH group of donors	1/26	41/13573	0.0243902	12.7326	3.29605	0.0757103	0.184733	0.149827	ACOX2	1
UM	GO:0016887	ATP hydrolysis activity	2/26	253/13573	0.00790514	4.12679	2.19935	0.0839586	0.19698	0.159759	PMS1/NAV3	2
UM	GO:0003697	single-stranded DNA binding	1/26	54/13573	0.0185185	9.66738	2.79576	0.0985428	0.222634	0.180566	PCBP1	1
UM	GO:0033218	amide binding	1/26	67/13573	0.0149254	7.79162	2.44137	0.120832	0.263242	0.213501	SLC40A1	1
UM	GO:0050660	flavin adenine dinucleotide binding	1/26	76/13573	0.0131579	6.86893	2.24768	0.135952	0.285969	0.231933	ACOX2	1
UM	GO:0031406	carboxylic acid binding	1/26	83/13573	0.0120482	6.28962	2.1176	0.147539	0.299996	0.24331	ACOX2	1
UM	GO:0008083	growth factor activity	1/26	90/13573	0.0111111	5.80043	2.00168	0.158976	0.302842	0.245618	MSTN	1
UM	GO:0043177	organic acid binding	1/26	91/13573	0.010989	5.73669	1.98612	0.160598	0.302842	0.245618	ACOX2	1
UM	GO:0008094	ATP-dependent activity, acting on DNA	1/26	93/13573	0.0107527	5.61332	1.95568	0.163832	0.302842	0.245618	PMS1	1
UM	GO:0005096	GTPase activator activity	1/26	123/13573	0.00813008	4.24422	1.58339	0.210936	0.367632	0.298166	AGAP1	1
UM	GO:0005506	iron ion binding	1/26	123/13573	0.00813008	4.24422	1.58339	0.210936	0.367632	0.298166	NFU1	1
UM	GO:0035091	phosphatidylinositol binding	1/26	132/13573	0.00757576	3.95484	1.49449	0.224563	0.372477	0.302095	PXK	1
UM	GO:0140657	ATP-dependent activity	2/26	476/13573	0.00420168	2.19344	1.16119	0.231173	0.372477	0.302095	PMS1/NAV3	2
UM	GO:0016874	ligase activity	1/26	137/13573	0.00729927	3.8105	1.44842	0.232035	0.372477	0.302095	ASNSD1	1
UM	GO:0004672	protein kinase activity	2/26	494/13573	0.00404858	2.11352	1.10448	0.244046	0.381713	0.309586	AAK1/PXK	2
UM	GO:0005125	cytokine activity	1/26	152/13573	0.00657895	3.43446	1.32227	0.254038	0.387408	0.314205	MSTN	1
UM	GO:0140097	catalytic activity, acting on DNA	1/26	170/13573	0.00588235	3.07081	1.19029	0.279642	0.416053	0.337437	PMS1	1
UM	GO:0003729	mRNA binding	1/26	194/13573	0.00515464	2.69092	1.0392	0.31247	0.453825	0.368072	PCBP1	1
UM	GO:0008047	enzyme activator activity	1/26	208/13573	0.00480769	2.5098	0.961288	0.330949	0.469486	0.380774	AGAP1	1
UM	GO:0003779	actin binding	1/26	248/13573	0.00403226	2.10499	0.769377	0.381155	0.516677	0.419048	PXK	1
UM	GO:0003924	GTPase activity	1/26	248/13573	0.00403226	2.10499	0.769377	0.381155	0.516677	0.419048	AGAP1	1
UM	GO:0046983	protein dimerization activity	1/26	275/13573	0.00363636	1.89832	0.659314	0.412974	0.527736	0.428017	MXD1	1
UM	GO:0030695	GTPase regulator activity	1/26	277/13573	0.00361011	1.88462	0.65166	0.415268	0.527736	0.428017	AGAP1	1
UM	GO:0060589	nucleoside-triphosphatase regulator activity	1/26	277/13573	0.00361011	1.88462	0.65166	0.415268	0.527736	0.428017	AGAP1	1
UM	GO:0005525	GTP binding	1/26	286/13573	0.0034965	1.82531	0.617978	0.425481	0.528433	0.428582	AGAP1	1
UM	GO:0032561	guanyl ribonucleotide binding	1/26	295/13573	0.00338983	1.76962	0.585476	0.435524	0.528433	0.428582	AGAP1	1
UM	GO:0019001	guanyl nucleotide binding	1/26	301/13573	0.00332226	1.73435	0.564421	0.442124	0.528433	0.428582	AGAP1	1
UM	GO:0046873	metal ion transmembrane transporter activity	1/26	320/13573	0.003125	1.63137	0.500713	0.462541	0.528433	0.428582	SLC40A1	1
UM	GO:0048018	receptor ligand activity	1/26	323/13573	0.00309598	1.61622	0.491038	0.465698	0.528433	0.428582	MSTN	1
UM	GO:0030546	signaling receptor activator activity	1/26	325/13573	0.00307692	1.60627	0.484642	0.467793	0.528433	0.428582	MSTN	1
UM	GO:0030545	signaling receptor regulator activity	1/26	344/13573	0.00290698	1.51755	0.42595	0.487304	0.540465	0.438341	MSTN	1
UM	GO:0022890	inorganic cation transmembrane transporter activity	1/26	390/13573	0.0025641	1.33856	0.297199	0.531736	0.579213	0.469767	SLC40A1	1
UM	GO:0140640	catalytic activity, acting on a nucleic acid	1/26	418/13573	0.00239234	1.2489	0.226437	0.556943	0.593977	0.481741	PMS1	1
UM	GO:0008324	monoatomic cation transmembrane transporter activity	1/26	427/13573	0.00234192	1.22257	0.204727	0.564765	0.593977	0.481741	SLC40A1	1
UM	GO:0015318	inorganic molecular entity transmembrane transporter activity	1/26	469/13573	0.0021322	1.11309	0.109192	0.599543	0.619866	0.502739	SLC40A1	1
UM	GO:0005509	calcium ion binding	1/26	491/13573	0.00203666	1.06321	0.0625042	0.616677	0.623481	0.505671	ANXA4	1
UM	GO:0008092	cytoskeletal protein binding	1/26	500/13573	0.002	1.04408	0.0439942	0.623481	0.623481	0.505671	PXK	1
QM	GO:0004869	cysteine-type endopeptidase inhibitor activity	5/167	17/13573	0.294118	23.9045	10.5466	1.45808e-06	0.00026185	0.00022829	CST3/CST11/MGC133636/LOC531692/LOC505033	5
QM	GO:0004032	aldose reductase (NADPH) activity	5/167	18/13573	0.277778	22.5765	10.2235	1.99885e-06	0.00026185	0.00022829	LOC785762/AKR1C3/LOC782922/LOC506594/AKR1E2	5
QM	GO:0018455	alcohol dehydrogenase [NAD(P)+] activity	6/167	35/13573	0.171429	13.9329	8.55036	3.82962e-06	0.000334454	0.000291589	LOC785762/AKR1C3/LOC782922/LOC506594/AKR1E2/DHRS7C	6
QM	GO:0008106	alcohol dehydrogenase (NADP+) activity	5/167	26/13573	0.192308	15.6299	8.33368	1.41705e-05	0.000679712	0.000592597	LOC785762/AKR1C3/LOC782922/LOC506594/AKR1E2	5
QM	GO:0047023	androsterone dehydrogenase activity	4/167	13/13573	0.307692	25.0078	9.66552	1.44962e-05	0.000679712	0.000592597	LOC785762/AKR1C3/LOC782922/LOC506594	4
QM	GO:0032052	bile acid binding	4/167	14/13573	0.285714	23.2216	9.28443	2.01003e-05	0.000679712	0.000592597	LOC785762/AKR1C3/LOC782922/LOC506594	4
QM	GO:0047086	ketosteroid monooxygenase activity	4/167	14/13573	0.285714	23.2216	9.28443	2.01003e-05	0.000679712	0.000592597	LOC785762/AKR1C3/LOC782922/LOC506594	4
QM	GO:0004033	aldo-keto reductase (NADPH) activity	5/167	28/13573	0.178571	14.5135	7.9889	2.07546e-05	0.000679712	0.000592597	LOC785762/AKR1C3/LOC782922/LOC506594/AKR1E2	5
QM	GO:0033293	monocarboxylic acid binding	5/167	37/13573	0.135135	10.9832	6.78664	8.41771e-05	0.00245049	0.00213642	LOC785762/AKR1C3/LOC782922/LOC506594/ACOX2	5
QM	GO:0033764	steroid dehydrogenase activity, acting on the CH-OH group of donors, NAD or NADP as acceptor	4/167	23/13573	0.173913	14.1349	7.0364	0.000163079	0.00427267	0.00372507	LOC785762/AKR1C3/LOC782922/LOC506594	4
QM	GO:0016229	steroid dehydrogenase activity	4/167	27/13573	0.148148	12.0408	6.40926	0.000311052	0.0074087	0.00645917	LOC785762/AKR1C3/LOC782922/LOC506594	4
QM	GO:0016709	oxidoreductase activity, acting on paired donors, with incorporation or reduction of molecular oxygen, NAD(P)H as one donor, and incorporation of one atom of oxygen	4/167	28/13573	0.142857	11.6108	6.27288	0.000359435	0.00784767	0.00684188	LOC785762/AKR1C3/LOC782922/LOC506594	4
QM	GO:0051015	actin filament binding	8/167	150/13573	0.0533333	4.33469	4.5836	0.000531775	0.0107173	0.00934375	TPM3/GAS7/MYH13/MYH8/MYH1/MYH2/MYH3/FLNB	8
QM	GO:0003774	cytoskeletal motor activity	6/167	93/13573	0.0645161	5.24358	4.5831	0.000999573	0.0184627	0.0160965	MYH13/MYH8/MYH4/MYH1/MYH2/MYH3	6
QM	GO:0016616	oxidoreductase activity, acting on the CH-OH group of donors, NAD or NADP as acceptor	6/167	94/13573	0.0638298	5.18779	4.54727	0.00105703	0.0184627	0.0160965	LOC785762/AKR1C3/LOC782922/LOC506594/AKR1E2/DHRS7C	6
QM	GO:0016614	oxidoreductase activity, acting on CH-OH group of donors	6/167	98/13573	0.0612245	4.97605	4.40891	0.0013126	0.0214938	0.018739	LOC785762/AKR1C3/LOC782922/LOC506594/AKR1E2/DHRS7C	6
QM	GO:0031406	carboxylic acid binding	5/167	83/13573	0.060241	4.89611	3.9737	0.00356139	0.0524204	0.045702	LOC785762/AKR1C3/LOC782922/LOC506594/ACOX2	5
QM	GO:0003779	actin binding	9/167	248/13573	0.0362903	2.94951	3.45819	0.0036014	0.0524204	0.045702	TPM3/GAS7/MYH13/MYH8/MYH1/MYH2/MYH3/FLNB/PXK	9
QM	GO:0005245	voltage-gated calcium channel activity	3/167	28/13573	0.107143	8.70808	4.55687	0.00478112	0.0659291	0.0574793	CATSPER4/CACNG8/CACNA2D2	3
QM	GO:0043177	organic acid binding	5/167	91/13573	0.0549451	4.46568	3.70223	0.00527443	0.0690951	0.0602396	LOC785762/AKR1C3/LOC782922/LOC506594/ACOX2	5
QM	GO:0044877	protein-containing complex binding	12/167	423/13573	0.0283688	2.30569	3.04493	0.0061035	0.0761484	0.0663889	ARID1A/ADAM15/TPM3/GAS7/MYH13/MYH8/MYH1/MYH2/MYH3/FLNB/GNAI2/GNAT1	12
QM	GO:0015929	hexosaminidase activity	2/167	11/13573	0.181818	14.7774	5.10189	0.00769451	0.0916346	0.0798903	HYAL2/HYAL3	2
QM	GO:0019901	protein kinase binding	5/167	103/13573	0.0485437	3.94541	3.34897	0.00883093	0.100596	0.0877031	SFN/CKS1B/SHC1/PPP1R12C/MAPKAPK3	5
QM	GO:0004866	endopeptidase inhibitor activity	5/167	111/13573	0.045045	3.66106	3.14189	0.0119602	0.130566	0.113832	CST3/CST11/MGC133636/LOC531692/LOC505033	5
QM	GO:0061135	endopeptidase regulator activity	5/167	115/13573	0.0434783	3.53372	3.04542	0.0137763	0.144376	0.125872	CST3/CST11/MGC133636/LOC531692/LOC505033	5
QM	GO:0019900	kinase binding	5/167	119/13573	0.0420168	3.41493	2.95314	0.0157697	0.156479	0.136424	SFN/CKS1B/SHC1/PPP1R12C/MAPKAPK3	5
QM	GO:0031683	G-protein beta/gamma-subunit complex binding	2/167	16/13573	0.125	10.1594	4.09145	0.0161257	0.156479	0.136424	GNAI2/GNAT1	2
QM	GO:0005096	GTPase activator activity	5/167	123/13573	0.0406504	3.30388	2.86472	0.017947	0.165657	0.144426	AGAP1/ARHGAP18/ARHGAP10/DOCK3/NPRL2	5
QM	GO:0030414	peptidase inhibitor activity	5/167	126/13573	0.0396825	3.22522	2.80076	0.0197046	0.165657	0.144426	CST3/CST11/MGC133636/LOC531692/LOC505033	5
QM	GO:0005227	calcium-activated cation channel activity	2/167	18/13573	0.111111	9.03061	3.80509	0.020233	0.165657	0.144426	CATSPER4/KCNN3	2
QM	GO:0017046	peptide hormone binding	2/167	18/13573	0.111111	9.03061	3.80509	0.020233	0.165657	0.144426	SLC40A1/GLP2R	2
QM	GO:0042826	histone deacetylase binding	2/167	18/13573	0.111111	9.03061	3.80509	0.020233	0.165657	0.144426	ZNF683/LOC101906569	2
QM	GO:0019899	enzyme binding	10/167	388/13573	0.0257732	2.09473	2.44181	0.0217987	0.173069	0.150888	ZNF683/SPOPL/LOC101906569/SFN/CKS1B/SHC1/PPP6R1/PPP1R12C/DOCK3/MAPKAPK3	10
QM	GO:0061134	peptidase regulator activity	5/167	132/13573	0.0378788	3.07862	2.6784	0.0235504	0.175092	0.152652	CST3/CST11/MGC133636/LOC531692/LOC505033	5
QM	GO:0000030	mannosyltransferase activity	2/167	20/13573	0.1	8.12754	3.56015	0.0247268	0.175092	0.152652	PIGV/TMTC2	2
QM	GO:0022839	monoatomic ion-gated channel activity	2/167	20/13573	0.1	8.12754	3.56015	0.0247268	0.175092	0.152652	CATSPER4/KCNN3	2
QM	GO:0030215	semaphorin receptor binding	2/167	20/13573	0.1	8.12754	3.56015	0.0247268	0.175092	0.152652	SEMA3B/SEMA3F	2
QM	GO:0004857	enzyme inhibitor activity	6/167	184/13573	0.0326087	2.65029	2.5155	0.0262667	0.181102	0.157891	CST3/CST11/MGC133636/LOC531692/LOC505033/PPP1R12C	6
QM	GO:0042562	hormone binding	2/167	22/13573	0.0909091	7.38868	3.34709	0.029586	0.193788	0.168951	SLC40A1/GLP2R	2
QM	GO:0070566	adenylyltransferase activity	2/167	22/13573	0.0909091	7.38868	3.34709	0.029586	0.193788	0.168951	TENT5B/FLAD1	2
QM	GO:0045499	chemorepellent activity	2/167	23/13573	0.0869565	7.06743	3.25035	0.0321462	0.205422	0.179094	SEMA3B/SEMA3F	2
QM	GO:0004497	monooxygenase activity	4/167	103/13573	0.038835	3.15633	2.45177	0.0382533	0.238628	0.208044	LOC785762/AKR1C3/LOC782922/LOC506594	4
QM	GO:0008047	enzyme activator activity	6/167	208/13573	0.0288462	2.34448	2.18089	0.0437067	0.266306	0.232175	AGAP1/CKS1B/ARHGAP18/ARHGAP10/DOCK3/NPRL2	6
QM	GO:0008092	cytoskeletal protein binding	11/167	500/13573	0.022	1.78806	2.00395	0.0449071	0.267401	0.23313	TPM3/TNNT1/GAS7/MYH13/MYH8/MYH1/MYH2/MYH3/FLNB/CCDC66/PXK	11
QM	GO:0140678	molecular function inhibitor activity	6/167	211/13573	0.028436	2.31115	2.14234	0.0462968	0.26955	0.235004	CST3/CST11/MGC133636/LOC531692/LOC505033/PPP1R12C	6
QM	GO:0046915	transition metal ion transmembrane transporter activity	2/167	30/13573	0.0666667	5.41836	2.70393	0.0522812	0.297776	0.259612	SLC40A1/SLC39A1	2
QM	GO:0030695	GTPase regulator activity	7/167	277/13573	0.0252708	2.05389	1.97791	0.0553746	0.302253	0.263515	AGAP1/ARHGAP18/GDI2/ARHGAP10/DOCK3/NPRL2/ARHGEF3	7
QM	GO:0060589	nucleoside-triphosphatase regulator activity	7/167	277/13573	0.0252708	2.05389	1.97791	0.0553746	0.302253	0.263515	AGAP1/ARHGAP18/GDI2/ARHGAP10/DOCK3/NPRL2/ARHGEF3	7
QM	GO:0005262	calcium channel activity	3/167	72/13573	0.0416667	3.38648	2.26606	0.0589505	0.315205	0.274807	CATSPER4/CACNG8/CACNA2D2	3
QM	GO:0005201	extracellular matrix structural constituent	2/167	34/13573	0.0588235	4.78091	2.46362	0.0653276	0.335605	0.292592	COL5A2/COL3A1	2
QM	GO:0140297	DNA-binding transcription factor binding	2/167	34/13573	0.0588235	4.78091	2.46362	0.0653276	0.335605	0.292592	CRTC2/DCAF1	2
QM	GO:0008276	protein methyltransferase activity	3/167	77/13573	0.038961	3.16658	2.12788	0.0692211	0.348768	0.304069	PRMT9/KMT5C/HEMK1	3
QM	GO:0030276	clathrin binding	2/167	37/13573	0.0540541	4.39327	2.30677	0.0757451	0.374438	0.326449	EPN1/SYT5	2
QM	GO:0008134	transcription factor binding	3/167	83/13573	0.0361446	2.93767	1.97625	0.0825326	0.400436	0.349114	NR0B2/CRTC2/DCAF1	3
QM	GO:0099094	ligand-gated monoatomic cation channel activity	3/167	85/13573	0.0352941	2.86855	1.92872	0.0871976	0.415377	0.362141	CATSPER4/KCNN3/CHRNB2	3
QM	GO:0015085	calcium ion transmembrane transporter activity	3/167	86/13573	0.0348837	2.83519	1.90547	0.0895712	0.415433	0.362189	CATSPER4/CACNG8/CACNA2D2	3
QM	GO:0005544	calcium-dependent phospholipid binding	2/167	41/13573	0.0487805	3.96466	2.12186	0.0903804	0.415433	0.362189	ANXA4/SYT5	2
QM	GO:0046873	metal ion transmembrane transporter activity	7/167	320/13573	0.021875	1.7779	1.57171	0.10045	0.433355	0.377814	CATSPER4/SLC9A1/SLC40A1/KCNN3/SLC39A1/CACNG8/CACNA2D2	7
QM	GO:0001784	phosphotyrosine residue binding	1/167	10/13573	0.1	8.12754	2.51648	0.116481	0.433355	0.377814	SHE	1
QM	GO:0015269	calcium-activated potassium channel activity	1/167	10/13573	0.1	8.12754	2.51648	0.116481	0.433355	0.377814	KCNN3	1
QM	GO:0016273	arginine N-methyltransferase activity	1/167	10/13573	0.1	8.12754	2.51648	0.116481	0.433355	0.377814	PRMT9	1
QM	GO:0016274	protein-arginine N-methyltransferase activity	1/167	10/13573	0.1	8.12754	2.51648	0.116481	0.433355	0.377814	PRMT9	1
QM	GO:0016884	carbon-nitrogen ligase activity, with glutamine as amido-N-donor	1/167	10/13573	0.1	8.12754	2.51648	0.116481	0.433355	0.377814	ASNSD1	1
QM	GO:0017110	nucleoside diphosphate phosphatase activity	1/167	10/13573	0.1	8.12754	2.51648	0.116481	0.433355	0.377814	ENTPD6	1
QM	GO:0019956	chemokine binding	1/167	10/13573	0.1	8.12754	2.51648	0.116481	0.433355	0.377814	ACKR3	1
QM	GO:0061575	cyclin-dependent protein serine/threonine kinase activator activity	1/167	10/13573	0.1	8.12754	2.51648	0.116481	0.433355	0.377814	CKS1B	1
QM	GO:0016810	hydrolase activity, acting on carbon-nitrogen (but not peptide) bonds	3/167	97/13573	0.0309278	2.51367	1.66981	0.11738	0.433355	0.377814	GLS/ADAR/APMAP	3
QM	GO:0022843	voltage-gated monoatomic cation channel activity	3/167	97/13573	0.0309278	2.51367	1.66981	0.11738	0.433355	0.377814	CATSPER4/CACNG8/CACNA2D2	3
QM	GO:0016705	oxidoreductase activity, acting on paired donors, with incorporation or reduction of molecular oxygen	4/167	152/13573	0.0263158	2.13883	1.57586	0.117981	0.433355	0.377814	LOC785762/AKR1C3/LOC782922/LOC506594	4
QM	GO:0005246	calcium channel regulator activity	1/167	11/13573	0.0909091	7.38868	2.36579	0.12736	0.433355	0.377814	CACNG6	1
QM	GO:0005523	tropomyosin binding	1/167	11/13573	0.0909091	7.38868	2.36579	0.12736	0.433355	0.377814	TNNT1	1
QM	GO:0008187	poly-pyrimidine tract binding	1/167	11/13573	0.0909091	7.38868	2.36579	0.12736	0.433355	0.377814	U2AF2	1
QM	GO:0015385	sodium:proton antiporter activity	1/167	11/13573	0.0909091	7.38868	2.36579	0.12736	0.433355	0.377814	SLC9A1	1
QM	GO:0019706	protein-cysteine S-palmitoyltransferase activity	1/167	11/13573	0.0909091	7.38868	2.36579	0.12736	0.433355	0.377814	ZDHHC18	1
QM	GO:0019707	protein-cysteine S-acyltransferase activity	1/167	11/13573	0.0909091	7.38868	2.36579	0.12736	0.433355	0.377814	ZDHHC18	1
QM	GO:0030983	mismatched DNA binding	1/167	11/13573	0.0909091	7.38868	2.36579	0.12736	0.433355	0.377814	PMS1	1
QM	GO:1990817	poly(A) RNA polymerase activity	1/167	11/13573	0.0909091	7.38868	2.36579	0.12736	0.433355	0.377814	TENT5B	1
QM	GO:0004674	protein serine/threonine kinase activity	6/167	282/13573	0.0212766	1.72926	1.38122	0.135044	0.442069	0.385412	RPS6KA1/SBK3/SBK2/BRSK1/DCAF1/MAPKAPK3	6
QM	GO:0051139	metal cation:proton antiporter activity	1/167	12/13573	0.0833333	6.77295	2.23292	0.138106	0.442069	0.385412	SLC9A1	1
QM	GO:0016247	channel regulator activity	2/167	53/13573	0.0377358	3.067	1.68275	0.138357	0.442069	0.385412	CACNG8/CACNG6	2
QM	GO:0043130	ubiquitin binding	2/167	53/13573	0.0377358	3.067	1.68275	0.138357	0.442069	0.385412	UBXN11/CKS1B	2
QM	GO:0141108	transporter regulator activity	2/167	53/13573	0.0377358	3.067	1.68275	0.138357	0.442069	0.385412	CACNG8/CACNG6	2
QM	GO:0019208	phosphatase regulator activity	2/167	54/13573	0.037037	3.0102	1.65194	0.142574	0.447868	0.390468	PPP6R1/PPP1R12C	2
QM	GO:0004198	calcium-dependent cysteine-type endopeptidase activity	1/167	13/13573	0.0769231	6.25196	2.11443	0.14872	0.447868	0.390468	CAPN13	1
QM	GO:0015026	coreceptor activity	1/167	13/13573	0.0769231	6.25196	2.11443	0.14872	0.447868	0.390468	ACKR3	1
QM	GO:0016417	S-acyltransferase activity	1/167	13/13573	0.0769231	6.25196	2.11443	0.14872	0.447868	0.390468	ZDHHC18	1
QM	GO:0046935	1-phosphatidylinositol-3-kinase regulator activity	1/167	13/13573	0.0769231	6.25196	2.11443	0.14872	0.447868	0.390468	CISH	1
QM	GO:0008324	monoatomic cation transmembrane transporter activity	8/167	427/13573	0.0187354	1.52273	1.22496	0.15669	0.458366	0.39962	CATSPER4/SLC9A1/SLC40A1/KCNN3/CHRNB2/SLC39A1/CACNG8/CACNA2D2	8
QM	GO:0036002	pre-mRNA binding	1/167	14/13573	0.0714286	5.80539	2.00775	0.159204	0.458366	0.39962	U2AF2	1
QM	GO:0045309	protein phosphorylated amino acid binding	1/167	14/13573	0.0714286	5.80539	2.00775	0.159204	0.458366	0.39962	SHE	1
QM	GO:0051219	phosphoprotein binding	1/167	14/13573	0.0714286	5.80539	2.00775	0.159204	0.458366	0.39962	SHE	1
QM	GO:0017111	ribonucleoside triphosphate phosphatase activity	9/167	499/13573	0.0180361	1.46589	1.18348	0.162439	0.462136	0.402907	GPN2/PMS1/AGAP1/IQCA1/ATP8B2/RAB13/LOC100301263/GNAI2/GNAT1	9
QM	GO:0032182	ubiquitin-like protein binding	2/167	59/13573	0.0338983	2.7551	1.50788	0.164041	0.462136	0.402907	UBXN11/CKS1B	2
QM	GO:0004659	prenyltransferase activity	1/167	15/13573	0.0666667	5.41836	1.91091	0.169559	0.466458	0.406675	DHDDS	1
QM	GO:0005244	voltage-gated monoatomic ion channel activity	3/167	118/13573	0.0254237	2.06632	1.29843	0.177715	0.466458	0.406675	CATSPER4/CACNG8/CACNA2D2	3
QM	GO:0005261	monoatomic cation channel activity	5/167	242/13573	0.0206612	1.67924	1.18996	0.178348	0.466458	0.406675	CATSPER4/KCNN3/CHRNB2/CACNG8/CACNA2D2	5
QM	GO:0022848	acetylcholine-gated monoatomic cation-selective channel activity	1/167	16/13573	0.0625	5.07972	1.82238	0.179788	0.466458	0.406675	CHRNB2	1
QM	GO:0140326	ATPase-coupled intramembrane lipid transporter activity	1/167	16/13573	0.0625	5.07972	1.82238	0.179788	0.466458	0.406675	ATP8B2	1
QM	GO:0140612	DNA damage sensor activity	1/167	16/13573	0.0625	5.07972	1.82238	0.179788	0.466458	0.406675	PMS1	1
QM	GO:0140664	ATP-dependent DNA damage sensor activity	1/167	16/13573	0.0625	5.07972	1.82238	0.179788	0.466458	0.406675	PMS1	1
QM	GO:0022836	gated channel activity	5/167	243/13573	0.0205761	1.67233	1.18033	0.180418	0.466458	0.406675	CATSPER4/KCNN3/CHRNB2/CACNG8/CACNA2D2	5
QM	GO:0005516	calmodulin binding	2/167	63/13573	0.031746	2.58017	1.40306	0.181598	0.466458	0.406675	KCNN3/MAPKAPK3	2
QM	GO:0016758	hexosyltransferase activity	3/167	120/13573	0.025	2.03189	1.26719	0.183857	0.467557	0.407633	PIGV/TMTC2/PYGB	3
QM	GO:0022832	voltage-gated channel activity	3/167	121/13573	0.0247934	2.01509	1.2518	0.186949	0.467557	0.407633	CATSPER4/CACNG8/CACNA2D2	3
QM	GO:0016922	nuclear receptor binding	1/167	17/13573	0.0588235	4.78091	1.74095	0.189892	0.467557	0.407633	DCAF1	1
QM	GO:0003924	GTPase activity	5/167	248/13573	0.0201613	1.63862	1.13283	0.190901	0.467557	0.407633	GPN2/AGAP1/RAB13/GNAI2/GNAT1	5
QM	GO:0033218	amide binding	2/167	67/13573	0.0298507	2.42613	1.30606	0.199419	0.467557	0.407633	SLC40A1/GLP2R	2
QM	GO:0004683	calcium/calmodulin-dependent protein kinase activity	1/167	18/13573	0.0555556	4.5153	1.66563	0.199872	0.467557	0.407633	MAPKAPK3	1
QM	GO:0016405	CoA-ligase activity	1/167	18/13573	0.0555556	4.5153	1.66563	0.199872	0.467557	0.407633	ACSS1	1
QM	GO:0042887	amide transmembrane transporter activity	1/167	18/13573	0.0555556	4.5153	1.66563	0.199872	0.467557	0.407633	SLC38A3	1
QM	GO:0097602	cullin family protein binding	1/167	18/13573	0.0555556	4.5153	1.66563	0.199872	0.467557	0.407633	KCTD6	1
QM	GO:0140299	molecular sensor activity	1/167	18/13573	0.0555556	4.5153	1.66563	0.199872	0.467557	0.407633	PMS1	1
QM	GO:0022890	inorganic cation transmembrane transporter activity	7/167	390/13573	0.0179487	1.45879	1.02605	0.205436	0.47632	0.415273	CATSPER4/SLC9A1/SLC40A1/KCNN3/SLC39A1/CACNG8/CACNA2D2	7
QM	GO:0050321	tau-protein kinase activity	1/167	19/13573	0.0526316	4.27766	1.59565	0.20973	0.48201	0.420234	BRSK1	1
QM	GO:0005385	zinc ion transmembrane transporter activity	1/167	20/13573	0.05	4.06377	1.53033	0.219467	0.499351	0.435352	SLC39A1	1
QM	GO:0001786	phosphatidylserine binding	1/167	21/13573	0.047619	3.87026	1.46913	0.229084	0.499351	0.435352	SYT5	1
QM	GO:0008483	transaminase activity	1/167	21/13573	0.047619	3.87026	1.46913	0.229084	0.499351	0.435352	GFPT1	1
QM	GO:0140303	intramembrane lipid transporter activity	1/167	21/13573	0.047619	3.87026	1.46913	0.229084	0.499351	0.435352	ATP8B2	1
QM	GO:0140828	metal cation:monoatomic cation antiporter activity	1/167	21/13573	0.047619	3.87026	1.46913	0.229084	0.499351	0.435352	SLC9A1	1
QM	GO:0015276	ligand-gated monoatomic ion channel activity	3/167	135/13573	0.0222222	1.80612	1.05058	0.231502	0.499351	0.435352	CATSPER4/KCNN3/CHRNB2	3
QM	GO:0022834	ligand-gated channel activity	3/167	135/13573	0.0222222	1.80612	1.05058	0.231502	0.499351	0.435352	CATSPER4/KCNN3/CHRNB2	3
QM	GO:0005504	fatty acid binding	1/167	22/13573	0.0454545	3.69434	1.41159	0.238584	0.499351	0.435352	ACOX2	1
QM	GO:0016769	transferase activity, transferring nitrogenous groups	1/167	22/13573	0.0454545	3.69434	1.41159	0.238584	0.499351	0.435352	GFPT1	1
QM	GO:0030971	receptor tyrosine kinase binding	1/167	22/13573	0.0454545	3.69434	1.41159	0.238584	0.499351	0.435352	SHC1	1
QM	GO:0000149	SNARE binding	2/167	76/13573	0.0263158	2.13883	1.11116	0.240146	0.499351	0.435352	SYT5/STX8	2
QM	GO:0008170	N-methyltransferase activity	2/167	76/13573	0.0263158	2.13883	1.11116	0.240146	0.499351	0.435352	PRMT9/KMT5C	2
QM	GO:0019903	protein phosphatase binding	1/167	23/13573	0.0434783	3.53372	1.35732	0.247968	0.50626	0.441376	PPP6R1	1
QM	GO:0043539	protein serine/threonine kinase activator activity	1/167	23/13573	0.0434783	3.53372	1.35732	0.247968	0.50626	0.441376	CKS1B	1
QM	GO:0008528	G protein-coupled peptide receptor activity	2/167	78/13573	0.025641	2.08399	1.07156	0.249265	0.50626	0.441376	EDNRA/GLP2R	2
QM	GO:0004672	protein kinase activity	8/167	494/13573	0.0161943	1.3162	0.799044	0.263578	0.531052	0.46299	RPS6KA1/AAK1/SBK3/SBK2/BRSK1/DCAF1/MAPKAPK3/PXK	8
QM	GO:0016779	nucleotidyltransferase activity	2/167	82/13573	0.0243902	1.98233	0.9958	0.267531	0.531052	0.46299	TENT5B/FLAD1	2
QM	GO:0016878	acid-thiol ligase activity	1/167	26/13573	0.0384615	3.12598	1.21103	0.275434	0.531052	0.46299	ACSS1	1
QM	GO:0019239	deaminase activity	1/167	26/13573	0.0384615	3.12598	1.21103	0.275434	0.531052	0.46299	ADAR	1
QM	GO:0004553	hydrolase activity, hydrolyzing O-glycosyl compounds	2/167	85/13573	0.0235294	1.91236	0.941747	0.281232	0.531052	0.46299	HYAL2/HYAL3	2
QM	GO:0005231	excitatory extracellular ligand-gated monoatomic ion channel activity	1/167	27/13573	0.037037	3.0102	1.16693	0.284366	0.531052	0.46299	CHRNB2	1
QM	GO:0016409	palmitoyltransferase activity	1/167	27/13573	0.037037	3.0102	1.16693	0.284366	0.531052	0.46299	ZDHHC18	1
QM	GO:0061629	RNA polymerase II-specific DNA-binding transcription factor binding	1/167	27/13573	0.037037	3.0102	1.16693	0.284366	0.531052	0.46299	DCAF1	1
QM	GO:0072341	modified amino acid binding	1/167	27/13573	0.037037	3.0102	1.16693	0.284366	0.531052	0.46299	SYT5	1
QM	GO:1990782	protein tyrosine kinase binding	1/167	27/13573	0.037037	3.0102	1.16693	0.284366	0.531052	0.46299	SHC1	1
QM	GO:0000287	magnesium ion binding	2/167	86/13573	0.0232558	1.89013	0.924217	0.285795	0.531052	0.46299	RPS6KA1/ATP8B2	2
QM	GO:0001653	peptide receptor activity	2/167	86/13573	0.0232558	1.89013	0.924217	0.285795	0.531052	0.46299	EDNRA/GLP2R	2
QM	GO:0003725	double-stranded RNA binding	1/167	28/13573	0.0357143	2.90269	1.12484	0.293189	0.540954	0.471623	ADAR	1
QM	GO:0008168	methyltransferase activity	3/167	156/13573	0.0192308	1.56299	0.789342	0.301231	0.545508	0.475594	PRMT9/KMT5C/HEMK1	3
QM	GO:0003727	single-stranded RNA binding	1/167	29/13573	0.0344828	2.8026	1.08457	0.301903	0.545508	0.475594	U2AF2	1
QM	GO:0016903	oxidoreductase activity, acting on the aldehyde or oxo group of donors	1/167	29/13573	0.0344828	2.8026	1.08457	0.301903	0.545508	0.475594	PDHB	1
QM	GO:0015175	neutral L-amino acid transmembrane transporter activity	1/167	30/13573	0.0333333	2.70918	1.04598	0.310511	0.557218	0.485803	SLC38A3	1
QM	GO:0140993	histone modifying activity	2/167	92/13573	0.0217391	1.76686	0.823717	0.313095	0.558034	0.486514	KMT5C/DCAF1	2
QM	GO:0019902	phosphatase binding	1/167	31/13573	0.0322581	2.62179	1.00894	0.319013	0.560949	0.489056	PPP6R1	1
QM	GO:0031491	nucleosome binding	1/167	31/13573	0.0322581	2.62179	1.00894	0.319013	0.560949	0.489056	ARID1A	1
QM	GO:0016741	transferase activity, transferring one-carbon groups	3/167	165/13573	0.0181818	1.47774	0.689093	0.331553	0.572377	0.499019	PRMT9/KMT5C/HEMK1	3
QM	GO:0004536	DNA nuclease activity	1/167	33/13573	0.030303	2.46289	0.939054	0.335706	0.572377	0.499019	DNASE1L3	1
QM	GO:0005484	SNAP receptor activity	1/167	33/13573	0.030303	2.46289	0.939054	0.335706	0.572377	0.499019	STX8	1
QM	GO:0071949	FAD binding	1/167	33/13573	0.030303	2.46289	0.939054	0.335706	0.572377	0.499019	ACOX2	1
QM	GO:0005543	phospholipid binding	4/167	238/13573	0.0168067	1.36597	0.63573	0.336436	0.572377	0.499019	ANXA4/EPN1/SYT5/PXK	4
QM	GO:0016877	ligase activity, forming carbon-sulfur bonds	1/167	35/13573	0.0285714	2.32216	0.874118	0.351992	0.591166	0.5154	ACSS1	1
QM	GO:0019905	syntaxin binding	1/167	35/13573	0.0285714	2.32216	0.874118	0.351992	0.591166	0.5154	SYT5	1
QM	GO:0015318	inorganic molecular entity transmembrane transporter activity	7/167	469/13573	0.0149254	1.21307	0.524119	0.355952	0.59401	0.517879	CATSPER4/SLC9A1/SLC40A1/KCNN3/SLC39A1/CACNG8/CACNA2D2	7
QM	GO:0030295	protein kinase activator activity	1/167	36/13573	0.0277778	2.25765	0.843298	0.359986	0.596938	0.520432	CKS1B	1
QM	GO:0019207	kinase regulator activity	2/167	103/13573	0.0194175	1.57816	0.65738	0.362484	0.597301	0.520748	CKS1B/CISH	2
QM	GO:0015101	organic cation transmembrane transporter activity	1/167	37/13573	0.027027	2.19663	0.813481	0.367881	0.598664	0.521937	SLC38A3	1
QM	GO:0019209	kinase activator activity	1/167	37/13573	0.027027	2.19663	0.813481	0.367881	0.598664	0.521937	CKS1B	1
QM	GO:0016798	hydrolase activity, acting on glycosyl bonds	2/167	106/13573	0.0188679	1.5335	0.615434	0.375739	0.605099	0.527547	HYAL2/HYAL3	2
QM	GO:0016887	ATP hydrolysis activity	4/167	253/13573	0.0158103	1.28499	0.510698	0.3784	0.605099	0.527547	PMS1/IQCA1/ATP8B2/LOC100301263	4
QM	GO:0019955	cytokine binding	1/167	39/13573	0.025641	2.08399	0.756612	0.383383	0.605099	0.527547	ACKR3	1
QM	GO:0051536	iron-sulfur cluster binding	1/167	39/13573	0.025641	2.08399	0.756612	0.383383	0.605099	0.527547	NFU1	1
QM	GO:0051540	metal cluster binding	1/167	39/13573	0.025641	2.08399	0.756612	0.383383	0.605099	0.527547	NFU1	1
QM	GO:0016879	ligase activity, forming carbon-nitrogen bonds	1/167	40/13573	0.025	2.03189	0.72945	0.390992	0.613412	0.534795	ASNSD1	1
QM	GO:0005216	monoatomic ion channel activity	5/167	336/13573	0.014881	1.20946	0.433909	0.397792	0.614761	0.535971	CATSPER4/KCNN3/CHRNB2/CACNG8/CACNA2D2	5
QM	GO:0016627	oxidoreductase activity, acting on the CH-CH group of donors	1/167	41/13573	0.0243902	1.98233	0.703069	0.398507	0.614761	0.535971	ACOX2	1
QM	GO:0031625	ubiquitin protein ligase binding	1/167	42/13573	0.0238095	1.93513	0.677426	0.40593	0.614761	0.535971	SPOPL	1
QM	GO:0042054	histone methyltransferase activity	1/167	42/13573	0.0238095	1.93513	0.677426	0.40593	0.614761	0.535971	KMT5C	1
QM	GO:0099529	neurotransmitter receptor activity involved in regulation of postsynaptic membrane potential	1/167	42/13573	0.0238095	1.93513	0.677426	0.40593	0.614761	0.535971	CHRNB2	1
QM	GO:1904315	transmitter-gated monoatomic ion channel activity involved in regulation of postsynaptic membrane potential	1/167	42/13573	0.0238095	1.93513	0.677426	0.40593	0.614761	0.535971	CHRNB2	1
QM	GO:0016538	cyclin-dependent protein serine/threonine kinase regulator activity	1/167	43/13573	0.0232558	1.89013	0.652481	0.413262	0.622162	0.542423	CKS1B	1
QM	GO:0016811	hydrolase activity, acting on carbon-nitrogen (but not peptide) bonds, in linear amides	1/167	45/13573	0.0222222	1.80612	0.604533	0.427658	0.622162	0.542423	GLS	1
QM	GO:0003729	mRNA binding	3/167	194/13573	0.0154639	1.25684	0.40214	0.428212	0.622162	0.542423	TDRD10/PCBP1/RBM15B	3
QM	GO:0015179	L-amino acid transmembrane transporter activity	1/167	46/13573	0.0217391	1.76686	0.581465	0.434723	0.622162	0.542423	SLC38A3	1
QM	GO:0016278	lysine N-methyltransferase activity	1/167	47/13573	0.0212766	1.72926	0.558959	0.441702	0.622162	0.542423	KMT5C	1
QM	GO:0016279	protein-lysine N-methyltransferase activity	1/167	47/13573	0.0212766	1.72926	0.558959	0.441702	0.622162	0.542423	KMT5C	1
QM	GO:0022824	transmitter-gated monoatomic ion channel activity	1/167	47/13573	0.0212766	1.72926	0.558959	0.441702	0.622162	0.542423	CHRNB2	1
QM	GO:0022835	transmitter-gated channel activity	1/167	47/13573	0.0212766	1.72926	0.558959	0.441702	0.622162	0.542423	CHRNB2	1
QM	GO:0030170	pyridoxal phosphate binding	1/167	47/13573	0.0212766	1.72926	0.558959	0.441702	0.622162	0.542423	PYGB	1
QM	GO:0070279	vitamin B6 binding	1/167	47/13573	0.0212766	1.72926	0.558959	0.441702	0.622162	0.542423	PYGB	1
QM	GO:0099106	ion channel regulator activity	1/167	47/13573	0.0212766	1.72926	0.558959	0.441702	0.622162	0.542423	CACNG6	1
QM	GO:0008757	S-adenosylmethionine-dependent methyltransferase activity	2/167	123/13573	0.0162602	1.32155	0.399828	0.448464	0.622162	0.542423	PRMT9/KMT5C	2
QM	GO:0019888	protein phosphatase regulator activity	1/167	48/13573	0.0208333	1.69324	0.536989	0.448595	0.622162	0.542423	PPP6R1	1
QM	GO:0044389	ubiquitin-like protein ligase binding	1/167	48/13573	0.0208333	1.69324	0.536989	0.448595	0.622162	0.542423	SPOPL	1
QM	GO:0015267	channel activity	5/167	357/13573	0.0140056	1.13831	0.295579	0.448812	0.622162	0.542423	CATSPER4/KCNN3/CHRNB2/CACNG8/CACNA2D2	5
QM	GO:0022803	passive transmembrane transporter activity	5/167	357/13573	0.0140056	1.13831	0.295579	0.448812	0.622162	0.542423	CATSPER4/KCNN3/CHRNB2/CACNG8/CACNA2D2	5
QM	GO:0005525	GTP binding	4/167	286/13573	0.013986	1.13672	0.260814	0.469298	0.647137	0.564197	AGAP1/RAB13/GNAI2/GNAT1	4
QM	GO:0016757	glycosyltransferase activity	3/167	208/13573	0.0144231	1.17224	0.279394	0.473233	0.649147	0.56595	PIGV/TMTC2/PYGB	3
QM	GO:0005178	integrin binding	1/167	53/13573	0.0188679	1.5335	0.434324	0.481812	0.650694	0.567298	ADAM15	1
QM	GO:0016765	transferase activity, transferring alkyl or aryl (other than methyl) groups	1/167	53/13573	0.0188679	1.5335	0.434324	0.481812	0.650694	0.567298	DHDDS	1
QM	GO:0098960	postsynaptic neurotransmitter receptor activity	1/167	53/13573	0.0188679	1.5335	0.434324	0.481812	0.650694	0.567298	CHRNB2	1
QM	GO:0003697	single-stranded DNA binding	1/167	54/13573	0.0185185	1.5051	0.415081	0.488212	0.654384	0.570515	PCBP1	1
QM	GO:0008234	cysteine-type peptidase activity	2/167	134/13573	0.0149254	1.21307	0.27664	0.492941	0.654384	0.570515	CAPN13/USP43	2
QM	GO:0032561	guanyl ribonucleotide binding	4/167	295/13573	0.0135593	1.10204	0.197763	0.493331	0.654384	0.570515	AGAP1/RAB13/GNAI2/GNAT1	4
QM	GO:0015297	antiporter activity	1/167	55/13573	0.0181818	1.47774	0.396226	0.494534	0.654384	0.570515	SLC9A1	1
QM	GO:0016874	ligase activity	2/167	137/13573	0.0145985	1.1865	0.244873	0.504678	0.66445	0.579291	ASNSD1/ACSS1	2
QM	GO:0019001	guanyl nucleotide binding	4/167	301/13573	0.013289	1.08007	0.156794	0.509104	0.666926	0.58145	AGAP1/RAB13/GNAI2/GNAT1	4
QM	GO:0008289	lipid binding	5/167	393/13573	0.0127226	1.03404	0.0764264	0.533308	0.695157	0.606063	ANXA4/EPN1/SYT5/ACOX2/PXK	5
QM	GO:0004197	cysteine-type endopeptidase activity	1/167	64/13573	0.015625	1.26993	0.241579	0.548051	0.710839	0.619735	CAPN13	1
QM	GO:0051082	unfolded protein binding	1/167	65/13573	0.0153846	1.25039	0.225845	0.553638	0.714548	0.622969	NUDC	1
QM	GO:0001664	G protein-coupled receptor binding	2/167	154/13573	0.012987	1.05553	0.0773431	0.567791	0.717969	0.625951	GNAI2/GNAT1	2
QM	GO:0003682	chromatin binding	2/167	154/13573	0.012987	1.05553	0.0773431	0.567791	0.717969	0.625951	ARID1A/TASOR	2
QM	GO:0005085	guanyl-nucleotide exchange factor activity	2/167	154/13573	0.012987	1.05553	0.0773431	0.567791	0.717969	0.625951	DOCK3/ARHGEF3	2
QM	GO:0004620	phospholipase activity	1/167	68/13573	0.0147059	1.19523	0.180127	0.569991	0.717969	0.625951	ABHD12	1
QM	GO:0015078	proton transmembrane transporter activity	1/167	68/13573	0.0147059	1.19523	0.180127	0.569991	0.717969	0.625951	SLC9A1	1
QM	GO:0005230	extracellular ligand-gated monoatomic ion channel activity	1/167	69/13573	0.0144928	1.17791	0.165353	0.575308	0.7212	0.628768	CHRNB2	1
QM	GO:0003714	transcription corepressor activity	1/167	74/13573	0.0135135	1.09832	0.0946507	0.60093	0.749732	0.653644	NR0B2	1
QM	GO:0004896	cytokine receptor activity	1/167	75/13573	0.0133333	1.08367	0.081098	0.605867	0.752309	0.65589	IL6R	1
QM	GO:0050660	flavin adenine dinucleotide binding	1/167	76/13573	0.0131579	1.06941	0.0677274	0.610744	0.754787	0.658051	ACOX2	1
QM	GO:0031267	small GTPase binding	1/167	77/13573	0.012987	1.05553	0.0545336	0.61556	0.757168	0.660126	DOCK3	1
QM	GO:0004843	cysteine-type deubiquitinase activity	1/167	78/13573	0.0128205	1.04199	0.0415114	0.620317	0.757662	0.660557	USP43	1
QM	GO:0140097	catalytic activity, acting on DNA	2/167	170/13573	0.0117647	0.956182	-0.0641666	0.621746	0.757662	0.660557	PMS1/DNASE1L3	2
QM	GO:0051020	GTPase binding	1/167	80/13573	0.0125	1.01594	0.0159623	0.629656	0.76375	0.665865	DOCK3	1
QM	GO:0101005	deubiquitinase activity	1/167	81/13573	0.0123457	1.0034	0.00342603	0.63424	0.765765	0.667621	USP43	1
QM	GO:0030594	neurotransmitter receptor activity	1/167	83/13573	0.0120482	0.979222	-0.0211915	0.643239	0.773067	0.673988	CHRNB2	1
QM	GO:0019842	vitamin binding	1/167	84/13573	0.0119048	0.967565	-0.033281	0.647655	0.774821	0.675517	PYGB	1
QM	GO:0016298	lipase activity	1/167	86/13573	0.0116279	0.945063	-0.0570406	0.656326	0.778088	0.678365	ABHD12	1
QM	GO:0019887	protein kinase regulator activity	1/167	86/13573	0.0116279	0.945063	-0.0570406	0.656326	0.778088	0.678365	CKS1B	1
QM	GO:0008083	growth factor activity	1/167	90/13573	0.0111111	0.903061	-0.102981	0.673036	0.790742	0.689398	IL11	1
QM	GO:0019783	ubiquitin-like protein peptidase activity	1/167	90/13573	0.0111111	0.903061	-0.102981	0.673036	0.790742	0.689398	USP43	1
QM	GO:0005319	lipid transporter activity	1/167	91/13573	0.010989	0.893137	-0.114157	0.677086	0.791949	0.69045	ATP8B2	1
QM	GO:0008094	ATP-dependent activity, acting on DNA	1/167	93/13573	0.0107527	0.87393	-0.136157	0.685037	0.794158	0.692375	PMS1	1
QM	GO:0140375	immune receptor activity	1/167	93/13573	0.0107527	0.87393	-0.136157	0.685037	0.794158	0.692375	IL6R	1
QM	GO:0015171	amino acid transmembrane transporter activity	1/167	96/13573	0.0104167	0.846619	-0.168322	0.696599	0.804004	0.70096	SLC38A3	1
QM	GO:0005198	structural molecule activity	5/167	477/13573	0.0104822	0.851944	-0.367406	0.703295	0.805532	0.702292	CLDN18/COL5A2/COL3A1/RPS27/ERC2	5
QM	GO:0004222	metalloendopeptidase activity	1/167	98/13573	0.0102041	0.829341	-0.189238	0.704072	0.805532	0.702292	ADAM15	1
QM	GO:0005267	potassium channel activity	1/167	101/13573	0.00990099	0.804707	-0.219867	0.71494	0.814409	0.710031	KCNN3	1
QM	GO:0042393	histone binding	1/167	105/13573	0.00952381	0.774052	-0.259407	0.728815	0.826621	0.720678	CKS1B	1
QM	GO:0015081	sodium ion transmembrane transporter activity	1/167	109/13573	0.00917431	0.745646	-0.297574	0.742019	0.837969	0.730572	SLC9A1	1
QM	GO:0048018	receptor ligand activity	3/167	323/13573	0.00928793	0.75488	-0.497625	0.763406	0.858422	0.748403	IL11/SEMA3B/SEMA3F	3
QM	GO:0030546	signaling receptor activator activity	3/167	325/13573	0.00923077	0.750235	-0.508661	0.767058	0.858786	0.748721	IL11/SEMA3B/SEMA3F	3
QM	GO:0046943	carboxylic acid transmembrane transporter activity	1/167	121/13573	0.00826446	0.671698	-0.404859	0.777917	0.858786	0.748721	SLC38A3	1
QM	GO:0015079	potassium ion transmembrane transporter activity	1/167	122/13573	0.00819672	0.666192	-0.413361	0.780674	0.858786	0.748721	KCNN3	1
QM	GO:0005342	organic acid transmembrane transporter activity	1/167	123/13573	0.00813008	0.660776	-0.421802	0.783397	0.858786	0.748721	SLC38A3	1
QM	GO:0005506	iron ion binding	1/167	123/13573	0.00813008	0.660776	-0.421802	0.783397	0.858786	0.748721	NFU1	1
QM	GO:0052689	carboxylic ester hydrolase activity	1/167	123/13573	0.00813008	0.660776	-0.421802	0.783397	0.858786	0.748721	ABHD12	1
QM	GO:0004518	nuclease activity	1/167	127/13573	0.00787402	0.639964	-0.454969	0.793957	0.866736	0.755652	DNASE1L3	1
QM	GO:0030545	signaling receptor regulator activity	3/167	344/13573	0.00872093	0.708798	-0.610578	0.799522	0.86919	0.757791	IL11/SEMA3B/SEMA3F	3
QM	GO:0035091	phosphatidylinositol binding	1/167	132/13573	0.00757576	0.615723	-0.495161	0.80644	0.873088	0.76119	PXK	1
QM	GO:0022853	active monoatomic ion transmembrane transporter activity	1/167	139/13573	0.00719424	0.584715	-0.549264	0.822663	0.886987	0.773307	SLC9A1	1
QM	GO:0140657	ATP-dependent activity	4/167	476/13573	0.00840336	0.682987	-0.785824	0.842062	0.900458	0.785052	PMS1/IQCA1/ATP8B2/LOC100301263	4
QM	GO:0016747	acyltransferase activity, transferring groups other than amino-acyl groups	1/167	149/13573	0.00671141	0.545473	-0.622648	0.843522	0.900458	0.785052	ZDHHC18	1
QM	GO:0015291	secondary active transmembrane transporter activity	1/167	150/13573	0.00666667	0.541836	-0.629756	0.845468	0.900458	0.785052	SLC9A1	1
QM	GO:0005125	cytokine activity	1/167	152/13573	0.00657895	0.534707	-0.643853	0.84929	0.900866	0.785407	IL11	1
QM	GO:0050839	cell adhesion molecule binding	1/167	157/13573	0.00636943	0.517678	-0.678431	0.858437	0.903758	0.787928	ADAM15	1
QM	GO:0005509	calcium ion binding	4/167	491/13573	0.00814664	0.662122	-0.851127	0.858915	0.903758	0.787928	ANXA4/CAPN13/SYT5/RCVRN	4
QM	GO:0003735	structural constituent of ribosome	1/167	160/13573	0.00625	0.507972	-0.698744	0.863658	0.90503	0.789038	RPS27	1
QM	GO:0008514	organic anion transmembrane transporter activity	1/167	162/13573	0.00617284	0.5017	-0.712112	0.867033	0.90503	0.789038	SLC38A3	1
QM	GO:0008017	microtubule binding	1/167	167/13573	0.00598802	0.486679	-0.744951	0.875109	0.90785	0.791497	CCDC66	1
QM	GO:0008237	metallopeptidase activity	1/167	168/13573	0.00595238	0.483782	-0.751423	0.876665	0.90785	0.791497	ADAM15	1
QM	GO:0030674	protein-macromolecule adaptor activity	2/167	324/13573	0.00617284	0.5017	-1.01322	0.911411	0.940117	0.819628	NR0B2/STX8	2
QM	GO:0015631	tubulin binding	1/167	203/13573	0.00492611	0.400372	-0.960716	0.920514	0.945783	0.824568	CCDC66	1
QM	GO:0003712	transcription coregulator activity	1/167	218/13573	0.00458716	0.372823	-1.0419	0.934179	0.955851	0.833345	NR0B2	1
QM	GO:0004175	endopeptidase activity	2/167	364/13573	0.00549451	0.446568	-1.19457	0.941258	0.955851	0.833345	ADAM15/CAPN13	2
QM	GO:0060090	molecular adaptor activity	2/167	364/13573	0.00549451	0.446568	-1.19457	0.941258	0.955851	0.833345	NR0B2/STX8	2
QM	GO:0022804	active transmembrane transporter activity	1/167	261/13573	0.00383142	0.3114	-1.25371	0.961718	0.967922	0.84387	SLC9A1	1
QM	GO:0016746	acyltransferase activity	2/167	416/13573	0.00480769	0.390747	-1.40863	0.966053	0.967922	0.84387	ZDHHC18/LCLAT1	2
QM	GO:0140640	catalytic activity, acting on a nucleic acid	2/167	418/13573	0.00478469	0.388878	-1.41645	0.966771	0.967922	0.84387	PMS1/DNASE1L3	2
QM	GO:0046983	protein dimerization activity	1/167	275/13573	0.00363636	0.295547	-1.31721	0.967922	0.967922	0.84387	MXD1	1
A_1.125	GO:0016884	carbon-nitrogen ligase activity, with glutamine as amido-N-donor	1/49	10/13573	0.1	27.7	5.08394	0.0355318	0.314361	0.296377	ASNSD1	1
A_1.125	GO:0042043	neurexin family protein binding	1/49	10/13573	0.1	27.7	5.08394	0.0355318	0.314361	0.296377	SYTL1	1
A_1.125	GO:0015385	sodium:proton antiporter activity	1/49	11/13573	0.0909091	25.1818	4.82937	0.0390162	0.314361	0.296377	SLC9A1	1
A_1.125	GO:0016289	acyl-CoA hydrolase activity	1/49	11/13573	0.0909091	25.1818	4.82937	0.0390162	0.314361	0.296377	HIBCH	1
A_1.125	GO:0019706	protein-cysteine S-palmitoyltransferase activity	1/49	11/13573	0.0909091	25.1818	4.82937	0.0390162	0.314361	0.296377	ZDHHC18	1
A_1.125	GO:0019707	protein-cysteine S-acyltransferase activity	1/49	11/13573	0.0909091	25.1818	4.82937	0.0390162	0.314361	0.296377	ZDHHC18	1
A_1.125	GO:0030983	mismatched DNA binding	1/49	11/13573	0.0909091	25.1818	4.82937	0.0390162	0.314361	0.296377	PMS1	1
A_1.125	GO:1990817	poly(A) RNA polymerase activity	1/49	11/13573	0.0909091	25.1818	4.82937	0.0390162	0.314361	0.296377	TENT5B	1
A_1.125	GO:0034237	protein kinase A regulatory subunit binding	1/49	12/13573	0.0833333	23.0833	4.60656	0.0424883	0.314361	0.296377	WASF2	1
A_1.125	GO:0051139	metal cation:proton antiporter activity	1/49	12/13573	0.0833333	23.0833	4.60656	0.0424883	0.314361	0.296377	SLC9A1	1
A_1.125	GO:0004709	MAP kinase kinase kinase activity	1/49	13/13573	0.0769231	21.3077	4.4093	0.0459481	0.314361	0.296377	MAP3K6	1
A_1.125	GO:0016417	S-acyltransferase activity	1/49	13/13573	0.0769231	21.3077	4.4093	0.0459481	0.314361	0.296377	ZDHHC18	1
A_1.125	GO:0140612	DNA damage sensor activity	1/49	16/13573	0.0625	17.3125	3.92976	0.0562541	0.314361	0.296377	PMS1	1
A_1.125	GO:0140664	ATP-dependent DNA damage sensor activity	1/49	16/13573	0.0625	17.3125	3.92976	0.0562541	0.314361	0.296377	PMS1	1
A_1.125	GO:0004864	protein phosphatase inhibitor activity	1/49	17/13573	0.0588235	16.2941	3.79796	0.0596651	0.314361	0.296377	PPP1R8	1
A_1.125	GO:0017046	peptide hormone binding	1/49	18/13573	0.0555556	15.3889	3.67689	0.0630641	0.314361	0.296377	SLC40A1	1
A_1.125	GO:0097602	cullin family protein binding	1/49	18/13573	0.0555556	15.3889	3.67689	0.0630641	0.314361	0.296377	KCTD6	1
A_1.125	GO:0140299	molecular sensor activity	1/49	18/13573	0.0555556	15.3889	3.67689	0.0630641	0.314361	0.296377	PMS1	1
A_1.125	GO:0019212	phosphatase inhibitor activity	1/49	19/13573	0.0526316	14.5789	3.56514	0.066451	0.314361	0.296377	PPP1R8	1
A_1.125	GO:0000030	mannosyltransferase activity	1/49	20/13573	0.05	13.85	3.46153	0.069826	0.314361	0.296377	PIGV	1
A_1.125	GO:0005096	GTPase activator activity	2/49	123/13573	0.0162602	4.50407	2.3498	0.0727193	0.314361	0.296377	AGAP1/ARHGAP18	2
A_1.125	GO:0008483	transaminase activity	1/49	21/13573	0.047619	13.1905	3.36508	0.073189	0.314361	0.296377	GFPT1	1
A_1.125	GO:0051018	protein kinase A binding	1/49	21/13573	0.047619	13.1905	3.36508	0.073189	0.314361	0.296377	WASF2	1
A_1.125	GO:0140828	metal cation:monoatomic cation antiporter activity	1/49	21/13573	0.047619	13.1905	3.36508	0.073189	0.314361	0.296377	SLC9A1	1
A_1.125	GO:0005504	fatty acid binding	1/49	22/13573	0.0454545	12.5909	3.27499	0.07654	0.314361	0.296377	ACOX2	1
A_1.125	GO:0016769	transferase activity, transferring nitrogenous groups	1/49	22/13573	0.0454545	12.5909	3.27499	0.07654	0.314361	0.296377	GFPT1	1
A_1.125	GO:0042562	hormone binding	1/49	22/13573	0.0454545	12.5909	3.27499	0.07654	0.314361	0.296377	SLC40A1	1
A_1.125	GO:0070566	adenylyltransferase activity	1/49	22/13573	0.0454545	12.5909	3.27499	0.07654	0.314361	0.296377	TENT5B	1
A_1.125	GO:0016790	thiolester hydrolase activity	1/49	25/13573	0.04	11.08	3.03641	0.0865222	0.343105	0.323477	HIBCH	1
A_1.125	GO:0016409	palmitoyltransferase activity	1/49	27/13573	0.037037	10.2593	2.89881	0.0931182	0.344766	0.325043	ZDHHC18	1
A_1.125	GO:0004715	non-membrane spanning protein tyrosine kinase activity	1/49	29/13573	0.0344828	9.55172	2.7749	0.0996675	0.344766	0.325043	FGR	1
A_1.125	GO:0016903	oxidoreductase activity, acting on the aldehyde or oxo group of donors	1/49	29/13573	0.0344828	9.55172	2.7749	0.0996675	0.344766	0.325043	PDHB	1
A_1.125	GO:0004672	protein kinase activity	4/49	494/13573	0.00809717	2.24291	1.69389	0.102072	0.344766	0.325043	FGR/MAP3K6/AAK1/PXK	4
A_1.125	GO:0046915	transition metal ion transmembrane transporter activity	1/49	30/13573	0.0333333	9.23333	2.71735	0.102925	0.344766	0.325043	SLC40A1	1
A_1.125	GO:0017111	ribonucleoside triphosphate phosphatase activity	4/49	499/13573	0.00801603	2.22044	1.67198	0.104929	0.344766	0.325043	GPN2/PMS1/AGAP1/NAV3	4
A_1.125	GO:0005484	SNAP receptor activity	1/49	33/13573	0.030303	8.39394	2.55971	0.112627	0.350058	0.330032	STX12	1
A_1.125	GO:0071949	FAD binding	1/49	33/13573	0.030303	8.39394	2.55971	0.112627	0.350058	0.330032	ACOX2	1
A_1.125	GO:0033293	monocarboxylic acid binding	1/49	37/13573	0.027027	7.48649	2.37811	0.125405	0.369073	0.347959	ACOX2	1
A_1.125	GO:0051536	iron-sulfur cluster binding	1/49	39/13573	0.025641	7.10256	2.2972	0.131725	0.369073	0.347959	NFU1	1
A_1.125	GO:0051540	metal cluster binding	1/49	39/13573	0.025641	7.10256	2.2972	0.131725	0.369073	0.347959	NFU1	1
A_1.125	GO:0016879	ligase activity, forming carbon-nitrogen bonds	1/49	40/13573	0.025	6.925	2.25886	0.134869	0.369073	0.347959	ASNSD1	1
A_1.125	GO:0005544	calcium-dependent phospholipid binding	1/49	41/13573	0.0243902	6.7561	2.22181	0.138001	0.369073	0.347959	ANXA4	1
A_1.125	GO:0016627	oxidoreductase activity, acting on the CH-CH group of donors	1/49	41/13573	0.0243902	6.7561	2.22181	0.138001	0.369073	0.347959	ACOX2	1
A_1.125	GO:0003729	mRNA binding	2/49	194/13573	0.0103093	2.85567	1.56696	0.154971	0.405037	0.381865	PPP1R8/PCBP1	2
A_1.125	GO:0019888	protein phosphatase regulator activity	1/49	48/13573	0.0208333	5.77083	1.99303	0.15962	0.407917	0.38458	PPP1R8	1
A_1.125	GO:0008289	lipid binding	3/49	393/13573	0.00763359	2.1145	1.34955	0.168668	0.415625	0.391847	ANXA4/ACOX2/PXK	3
A_1.125	GO:0008047	enzyme activator activity	2/49	208/13573	0.00961538	2.66346	1.45522	0.172814	0.415625	0.391847	AGAP1/ARHGAP18	2
A_1.125	GO:0003697	single-stranded DNA binding	1/49	54/13573	0.0185185	5.12963	1.83022	0.177726	0.415625	0.391847	PCBP1	1
A_1.125	GO:0019208	phosphatase regulator activity	1/49	54/13573	0.0185185	5.12963	1.83022	0.177726	0.415625	0.391847	PPP1R8	1
A_1.125	GO:0015297	antiporter activity	1/49	55/13573	0.0181818	5.03636	1.80544	0.180706	0.415625	0.391847	SLC9A1	1
A_1.125	GO:0051082	unfolded protein binding	1/49	65/13573	0.0153846	4.26154	1.58654	0.209934	0.440329	0.415139	NUDC	1
A_1.125	GO:0005543	phospholipid binding	2/49	238/13573	0.00840336	2.32773	1.24385	0.212058	0.440329	0.415139	ANXA4/PXK	2
A_1.125	GO:0008081	phosphoric diester hydrolase activity	1/49	67/13573	0.0149254	4.13433	1.54805	0.215656	0.440329	0.415139	SMPDL3B	1
A_1.125	GO:0033218	amide binding	1/49	67/13573	0.0149254	4.13433	1.54805	0.215656	0.440329	0.415139	SLC40A1	1
A_1.125	GO:0004620	phospholipase activity	1/49	68/13573	0.0147059	4.07353	1.52937	0.218501	0.440329	0.415139	SMPDL3B	1
A_1.125	GO:0015078	proton transmembrane transporter activity	1/49	68/13573	0.0147059	4.07353	1.52937	0.218501	0.440329	0.415139	SLC9A1	1
A_1.125	GO:0003779	actin binding	2/49	248/13573	0.00806452	2.23387	1.1804	0.225352	0.440329	0.415139	WASF2/PXK	2
A_1.125	GO:0003924	GTPase activity	2/49	248/13573	0.00806452	2.23387	1.1804	0.225352	0.440329	0.415139	GPN2/AGAP1	2
A_1.125	GO:0016887	ATP hydrolysis activity	2/49	253/13573	0.00790514	2.18972	1.1498	0.232026	0.440329	0.415139	PMS1/NAV3	2
A_1.125	GO:0003714	transcription corepressor activity	1/49	74/13573	0.0135135	3.74324	1.42428	0.235364	0.440329	0.415139	NR0B2	1
A_1.125	GO:0000149	SNARE binding	1/49	76/13573	0.0131579	3.64474	1.39168	0.240905	0.440329	0.415139	STX12	1
A_1.125	GO:0050660	flavin adenine dinucleotide binding	1/49	76/13573	0.0131579	3.64474	1.39168	0.240905	0.440329	0.415139	ACOX2	1
A_1.125	GO:0031267	small GTPase binding	1/49	77/13573	0.012987	3.5974	1.37578	0.243661	0.440329	0.415139	SYTL1	1
A_1.125	GO:0051020	GTPase binding	1/49	80/13573	0.0125	3.4625	1.32964	0.25187	0.440329	0.415139	SYTL1	1
A_1.125	GO:0016779	nucleotidyltransferase activity	1/49	82/13573	0.0121951	3.37805	1.30009	0.257294	0.440329	0.415139	TENT5B	1
A_1.125	GO:0008134	transcription factor binding	1/49	83/13573	0.0120482	3.33735	1.28565	0.259991	0.440329	0.415139	NR0B2	1
A_1.125	GO:0031406	carboxylic acid binding	1/49	83/13573	0.0120482	3.33735	1.28565	0.259991	0.440329	0.415139	ACOX2	1
A_1.125	GO:0030695	GTPase regulator activity	2/49	277/13573	0.00722022	2	1.01215	0.264214	0.440329	0.415139	AGAP1/ARHGAP18	2
A_1.125	GO:0060589	nucleoside-triphosphatase regulator activity	2/49	277/13573	0.00722022	2	1.01215	0.264214	0.440329	0.415139	AGAP1/ARHGAP18	2
A_1.125	GO:0016298	lipase activity	1/49	86/13573	0.0116279	3.22093	1.24364	0.268026	0.440329	0.415139	SMPDL3B	1
A_1.125	GO:0008083	growth factor activity	1/49	90/13573	0.0111111	3.07778	1.1904	0.278607	0.449185	0.423488	MSTN	1
A_1.125	GO:0043177	organic acid binding	1/49	91/13573	0.010989	3.04396	1.17756	0.281229	0.449185	0.423488	ACOX2	1
A_1.125	GO:0008094	ATP-dependent activity, acting on DNA	1/49	93/13573	0.0107527	2.97849	1.15239	0.286444	0.451248	0.425433	PMS1	1
A_1.125	GO:0004713	protein tyrosine kinase activity	1/49	97/13573	0.0103093	2.85567	1.10401	0.296764	0.461188	0.434804	FGR	1
A_1.125	GO:0019901	protein kinase binding	1/49	103/13573	0.00970874	2.68932	1.03589	0.31197	0.478355	0.450989	SFN	1
A_1.125	GO:0046873	metal ion transmembrane transporter activity	2/49	320/13573	0.00625	1.73125	0.796803	0.321887	0.482434	0.454835	SLC9A1/SLC40A1	2
A_1.125	GO:0015081	sodium ion transmembrane transporter activity	1/49	109/13573	0.00917431	2.54128	0.97247	0.326854	0.482434	0.454835	SLC9A1	1
A_1.125	GO:0030674	protein-macromolecule adaptor activity	2/49	324/13573	0.00617284	1.70988	0.778451	0.327216	0.482434	0.454835	STX12/NR0B2	2
A_1.125	GO:0019900	kinase binding	1/49	119/13573	0.00840336	2.32773	0.875639	0.350963	0.505394	0.476481	SFN	1
A_1.125	GO:0016758	hexosyltransferase activity	1/49	120/13573	0.00833333	2.30833	0.866497	0.353327	0.505394	0.476481	PIGV	1
A_1.125	GO:0005506	iron ion binding	1/49	123/13573	0.00813008	2.25203	0.839604	0.360368	0.505394	0.476481	NFU1	1
A_1.125	GO:0052689	carboxylic ester hydrolase activity	1/49	123/13573	0.00813008	2.25203	0.839604	0.360368	0.505394	0.476481	SMPDL3B	1
A_1.125	GO:0060090	molecular adaptor activity	2/49	364/13573	0.00549451	1.52198	0.607625	0.379843	0.521666	0.491822	STX12/NR0B2	2
A_1.125	GO:0035091	phosphatidylinositol binding	1/49	132/13573	0.00757576	2.09848	0.763366	0.381043	0.521666	0.491822	PXK	1
A_1.125	GO:0016874	ligase activity	1/49	137/13573	0.00729927	2.0219	0.723603	0.392245	0.530431	0.500086	ASNSD1	1
A_1.125	GO:0022853	active monoatomic ion transmembrane transporter activity	1/49	139/13573	0.00719424	1.99281	0.708168	0.39667	0.530431	0.500086	SLC9A1	1
A_1.125	GO:0019899	enzyme binding	2/49	388/13573	0.00515464	1.42784	0.514659	0.410653	0.536674	0.505972	SFN/SYTL1	2
A_1.125	GO:0022890	inorganic cation transmembrane transporter activity	2/49	390/13573	0.00512821	1.42051	0.507191	0.413189	0.536674	0.505972	SLC9A1/SLC40A1	2
A_1.125	GO:0016747	acyltransferase activity, transferring groups other than amino-acyl groups	1/49	149/13573	0.00671141	1.85906	0.634663	0.418326	0.536674	0.505972	ZDHHC18	1
A_1.125	GO:0015291	secondary active transmembrane transporter activity	1/49	150/13573	0.00666667	1.84667	0.627626	0.420449	0.536674	0.505972	SLC9A1	1
A_1.125	GO:0005125	cytokine activity	1/49	152/13573	0.00657895	1.82237	0.61371	0.424672	0.536674	0.505972	MSTN	1
A_1.125	GO:0008324	monoatomic cation transmembrane transporter activity	2/49	427/13573	0.00468384	1.29742	0.37589	0.459136	0.570491	0.537854	SLC9A1/SLC40A1	2
A_1.125	GO:0140097	catalytic activity, acting on DNA	1/49	170/13573	0.00588235	1.62941	0.497079	0.461354	0.570491	0.537854	PMS1	1
A_1.125	GO:0004857	enzyme inhibitor activity	1/49	184/13573	0.00543478	1.50543	0.415496	0.48829	0.597376	0.563201	PPP1R8	1
A_1.125	GO:0015318	inorganic molecular entity transmembrane transporter activity	2/49	469/13573	0.00426439	1.18124	0.240435	0.508796	0.615911	0.580675	SLC9A1/SLC40A1	2
A_1.125	GO:0140657	ATP-dependent activity	2/49	476/13573	0.00420168	1.16387	0.219065	0.516792	0.619074	0.583658	PMS1/NAV3	2
A_1.125	GO:0016757	glycosyltransferase activity	1/49	208/13573	0.00480769	1.33173	0.290202	0.531429	0.629642	0.593621	PIGV	1
A_1.125	GO:0140678	molecular function inhibitor activity	1/49	211/13573	0.00473934	1.3128	0.275635	0.536564	0.629642	0.593621	PPP1R8	1
A_1.125	GO:0008092	cytoskeletal protein binding	2/49	500/13573	0.004	1.108	0.148111	0.543573	0.630583	0.594508	WASF2/PXK	2
A_1.125	GO:0003712	transcription coregulator activity	1/49	218/13573	0.00458716	1.27064	0.242476	0.548333	0.630583	0.594508	NR0B2	1
A_1.125	GO:0022804	active transmembrane transporter activity	1/49	261/13573	0.00383142	1.0613	0.0601929	0.614463	0.699636	0.659611	SLC9A1	1
A_1.125	GO:0046983	protein dimerization activity	1/49	275/13573	0.00363636	1.00727	0.00733395	0.633872	0.714659	0.673775	MXD1	1
A_1.125	GO:0004674	protein serine/threonine kinase activity	1/49	282/13573	0.0035461	0.98227	-0.0181106	0.643214	0.717032	0.676012	MAP3K6	1
A_1.125	GO:0005525	GTP binding	1/49	286/13573	0.0034965	0.968531	-0.0323753	0.648447	0.717032	0.676012	AGAP1	1
A_1.125	GO:0032561	guanyl ribonucleotide binding	1/49	295/13573	0.00338983	0.938983	-0.0637768	0.659948	0.717309	0.676273	AGAP1	1
A_1.125	GO:0042578	phosphoric ester hydrolase activity	1/49	300/13573	0.00333333	0.923333	-0.0808258	0.666177	0.717309	0.676273	SMPDL3B	1
A_1.125	GO:0019001	guanyl nucleotide binding	1/49	301/13573	0.00332226	0.920266	-0.0842029	0.667409	0.717309	0.676273	AGAP1	1
A_1.125	GO:0048018	receptor ligand activity	1/49	323/13573	0.00309598	0.857585	-0.155925	0.693421	0.733979	0.69199	MSTN	1
A_1.125	GO:0030546	signaling receptor activator activity	1/49	325/13573	0.00307692	0.852308	-0.162215	0.695685	0.733979	0.69199	MSTN	1
A_1.125	GO:0030545	signaling receptor regulator activity	1/49	344/13573	0.00290698	0.805233	-0.220242	0.716387	0.74895	0.706104	MSTN	1
A_1.125	GO:0016746	acyltransferase activity	1/49	416/13573	0.00240385	0.665865	-0.416636	0.783041	0.802594	0.756679	ZDHHC18	1
A_1.125	GO:0140640	catalytic activity, acting on a nucleic acid	1/49	418/13573	0.00239234	0.662679	-0.421651	0.784654	0.802594	0.756679	PMS1	1
A_1.125	GO:0044877	protein-containing complex binding	1/49	423/13573	0.00236407	0.654846	-0.434097	0.788636	0.802594	0.756679	WASF2	1
A_1.125	GO:0005198	structural molecule activity	1/49	477/13573	0.00209644	0.580713	-0.561137	0.827295	0.834552	0.786809	CLDN18	1
A_1.125	GO:0005509	calcium ion binding	1/49	491/13573	0.00203666	0.564155	-0.592111	0.83613	0.83613	0.788296	ANXA4	1
A_1.2	GO:0005516	calmodulin binding	4/80	63/13573	0.0634921	10.7722	5.98616	0.000511869	0.0798516	0.0798516	IQCF1/IQCF5/IQCF2/IQCF6	4
A_1.2	GO:0000030	mannosyltransferase activity	2/80	20/13573	0.1	16.9662	5.5019	0.00608484	0.429779	0.429779	PIGV/TMTC2	2
A_1.2	GO:0019899	enzyme binding	6/80	388/13573	0.0154639	2.62365	2.4985	0.0268064	0.429779	0.429779	SPOPL/LOC101906569/SFN/SYTL1/DOCK3/NISCH	6
A_1.2	GO:0003729	mRNA binding	4/80	194/13573	0.0206186	3.4982	2.69854	0.0275846	0.429779	0.429779	PPP1R8/PCBP1/RBM15B/PCBP4	4
A_1.2	GO:0005096	GTPase activator activity	3/80	123/13573	0.0243902	4.13811	2.69198	0.0360327	0.429779	0.429779	AGAP1/ARHGAP18/DOCK3	3
A_1.2	GO:0008330	protein tyrosine/threonine phosphatase activity	1/80	10/13573	0.1	16.9662	3.889	0.0574201	0.429779	0.429779	DUSP7	1
A_1.2	GO:0016884	carbon-nitrogen ligase activity, with glutamine as amido-N-donor	1/80	10/13573	0.1	16.9662	3.889	0.0574201	0.429779	0.429779	ASNSD1	1
A_1.2	GO:0042043	neurexin family protein binding	1/80	10/13573	0.1	16.9662	3.889	0.0574201	0.429779	0.429779	SYTL1	1
A_1.2	GO:0015385	sodium:proton antiporter activity	1/80	11/13573	0.0909091	15.4239	3.68493	0.0629798	0.429779	0.429779	SLC9A1	1
A_1.2	GO:0016289	acyl-CoA hydrolase activity	1/80	11/13573	0.0909091	15.4239	3.68493	0.0629798	0.429779	0.429779	HIBCH	1
A_1.2	GO:0019706	protein-cysteine S-palmitoyltransferase activity	1/80	11/13573	0.0909091	15.4239	3.68493	0.0629798	0.429779	0.429779	ZDHHC18	1
A_1.2	GO:0019707	protein-cysteine S-acyltransferase activity	1/80	11/13573	0.0909091	15.4239	3.68493	0.0629798	0.429779	0.429779	ZDHHC18	1
A_1.2	GO:0030983	mismatched DNA binding	1/80	11/13573	0.0909091	15.4239	3.68493	0.0629798	0.429779	0.429779	PMS1	1
A_1.2	GO:1990817	poly(A) RNA polymerase activity	1/80	11/13573	0.0909091	15.4239	3.68493	0.0629798	0.429779	0.429779	TENT5B	1
A_1.2	GO:0034237	protein kinase A regulatory subunit binding	1/80	12/13573	0.0833333	14.1385	3.50594	0.0685071	0.429779	0.429779	WASF2	1
A_1.2	GO:0051139	metal cation:proton antiporter activity	1/80	12/13573	0.0833333	14.1385	3.50594	0.0685071	0.429779	0.429779	SLC9A1	1
A_1.2	GO:0004709	MAP kinase kinase kinase activity	1/80	13/13573	0.0769231	13.051	3.34716	0.0740023	0.429779	0.429779	MAP3K6	1
A_1.2	GO:0016417	S-acyltransferase activity	1/80	13/13573	0.0769231	13.051	3.34716	0.0740023	0.429779	0.429779	ZDHHC18	1
A_1.2	GO:0017017	MAP kinase tyrosine/serine/threonine phosphatase activity	1/80	13/13573	0.0769231	13.051	3.34716	0.0740023	0.429779	0.429779	DUSP7	1
A_1.2	GO:0031267	small GTPase binding	2/80	77/13573	0.025974	4.40682	2.30836	0.0756228	0.429779	0.429779	SYTL1/DOCK3	2
A_1.2	GO:0051020	GTPase binding	2/80	80/13573	0.025	4.24156	2.23902	0.0807668	0.429779	0.429779	SYTL1/DOCK3	2
A_1.2	GO:0008569	minus-end-directed microtubule motor activity	1/80	15/13573	0.0666667	11.3108	3.07648	0.0848967	0.429779	0.429779	DNAH1	1
A_1.2	GO:0008134	transcription factor binding	2/80	83/13573	0.0240964	4.08825	2.17299	0.0860165	0.429779	0.429779	NR0B2/DCAF1	2
A_1.2	GO:0140612	DNA damage sensor activity	1/80	16/13573	0.0625	10.6039	2.95964	0.0902963	0.429779	0.429779	PMS1	1
A_1.2	GO:0140664	ATP-dependent DNA damage sensor activity	1/80	16/13573	0.0625	10.6039	2.95964	0.0902963	0.429779	0.429779	PMS1	1
A_1.2	GO:0004864	protein phosphatase inhibitor activity	1/80	17/13573	0.0588235	9.98015	2.85269	0.0956645	0.429779	0.429779	PPP1R8	1
A_1.2	GO:0016922	nuclear receptor binding	1/80	17/13573	0.0588235	9.98015	2.85269	0.0956645	0.429779	0.429779	DCAF1	1
A_1.2	GO:0030515	snoRNA binding	1/80	17/13573	0.0588235	9.98015	2.85269	0.0956645	0.429779	0.429779	RRP9	1
A_1.2	GO:0017046	peptide hormone binding	1/80	18/13573	0.0555556	9.42569	2.75426	0.101001	0.429779	0.429779	SLC40A1	1
A_1.2	GO:0042826	histone deacetylase binding	1/80	18/13573	0.0555556	9.42569	2.75426	0.101001	0.429779	0.429779	LOC101906569	1
A_1.2	GO:0097602	cullin family protein binding	1/80	18/13573	0.0555556	9.42569	2.75426	0.101001	0.429779	0.429779	KCTD6	1
A_1.2	GO:0140299	molecular sensor activity	1/80	18/13573	0.0555556	9.42569	2.75426	0.101001	0.429779	0.429779	PMS1	1
A_1.2	GO:0008094	ATP-dependent activity, acting on DNA	2/80	93/13573	0.0215054	3.64866	1.97349	0.104214	0.429779	0.429779	PMS1/RAD54L2	2
A_1.2	GO:0019212	phosphatase inhibitor activity	1/80	19/13573	0.0526316	8.92961	2.66322	0.106307	0.429779	0.429779	PPP1R8	1
A_1.2	GO:0033549	MAP kinase phosphatase activity	1/80	19/13573	0.0526316	8.92961	2.66322	0.106307	0.429779	0.429779	DUSP7	1
A_1.2	GO:0030215	semaphorin receptor binding	1/80	20/13573	0.05	8.48313	2.57865	0.111582	0.429779	0.429779	SEMA3G	1
A_1.2	GO:0008483	transaminase activity	1/80	21/13573	0.047619	8.07917	2.49979	0.116826	0.429779	0.429779	GFPT1	1
A_1.2	GO:0051018	protein kinase A binding	1/80	21/13573	0.047619	8.07917	2.49979	0.116826	0.429779	0.429779	WASF2	1
A_1.2	GO:0140828	metal cation:monoatomic cation antiporter activity	1/80	21/13573	0.047619	8.07917	2.49979	0.116826	0.429779	0.429779	SLC9A1	1
A_1.2	GO:0005504	fatty acid binding	1/80	22/13573	0.0454545	7.71193	2.42597	0.12204	0.429779	0.429779	ACOX2	1
A_1.2	GO:0016769	transferase activity, transferring nitrogenous groups	1/80	22/13573	0.0454545	7.71193	2.42597	0.12204	0.429779	0.429779	GFPT1	1
A_1.2	GO:0042562	hormone binding	1/80	22/13573	0.0454545	7.71193	2.42597	0.12204	0.429779	0.429779	SLC40A1	1
A_1.2	GO:0070566	adenylyltransferase activity	1/80	22/13573	0.0454545	7.71193	2.42597	0.12204	0.429779	0.429779	TENT5B	1
A_1.2	GO:0019901	protein kinase binding	2/80	103/13573	0.0194175	3.29442	1.79978	0.123348	0.429779	0.429779	SFN/NISCH	2
A_1.2	GO:0008047	enzyme activator activity	3/80	208/13573	0.0144231	2.44706	1.61937	0.124347	0.429779	0.429779	AGAP1/ARHGAP18/DOCK3	3
A_1.2	GO:0045499	chemorepellent activity	1/80	23/13573	0.0434783	7.37663	2.35667	0.127223	0.429779	0.429779	SEMA3G	1
A_1.2	GO:0051959	dynein light intermediate chain binding	1/80	24/13573	0.0416667	7.06927	2.2914	0.132376	0.429779	0.429779	DNAH1	1
A_1.2	GO:0016790	thiolester hydrolase activity	1/80	25/13573	0.04	6.7865	2.22977	0.137499	0.429779	0.429779	HIBCH	1
A_1.2	GO:0008066	glutamate receptor activity	1/80	26/13573	0.0384615	6.52548	2.17144	0.142592	0.429779	0.429779	GRM2	1
A_1.2	GO:0016409	palmitoyltransferase activity	1/80	27/13573	0.037037	6.2838	2.11609	0.147655	0.429779	0.429779	ZDHHC18	1
A_1.2	GO:0061629	RNA polymerase II-specific DNA-binding transcription factor binding	1/80	27/13573	0.037037	6.2838	2.11609	0.147655	0.429779	0.429779	DCAF1	1
A_1.2	GO:0019900	kinase binding	2/80	119/13573	0.0168067	2.85147	1.56199	0.155509	0.429779	0.429779	SFN/NISCH	2
A_1.2	GO:0016758	hexosyltransferase activity	2/80	120/13573	0.0166667	2.82771	1.54846	0.157571	0.429779	0.429779	PIGV/TMTC2	2
A_1.2	GO:0004715	non-membrane spanning protein tyrosine kinase activity	1/80	29/13573	0.0344828	5.85043	2.01335	0.157693	0.429779	0.429779	FGR	1
A_1.2	GO:0016903	oxidoreductase activity, acting on the aldehyde or oxo group of donors	1/80	29/13573	0.0344828	5.85043	2.01335	0.157693	0.429779	0.429779	PDHB	1
A_1.2	GO:0045505	dynein intermediate chain binding	1/80	29/13573	0.0344828	5.85043	2.01335	0.157693	0.429779	0.429779	DNAH1	1
A_1.2	GO:0046915	transition metal ion transmembrane transporter activity	1/80	30/13573	0.0333333	5.65542	1.96551	0.162668	0.429779	0.429779	SLC40A1	1
A_1.2	GO:0005543	phospholipid binding	3/80	238/13573	0.012605	2.1386	1.36451	0.165441	0.429779	0.429779	ANXA4/NISCH/PXK	3
A_1.2	GO:0004672	protein kinase activity	5/80	494/13573	0.0101215	1.71723	1.2504	0.16624	0.429779	0.429779	FGR/MAP3K6/AAK1/DCAF1/PXK	5
A_1.2	GO:0017111	ribonucleoside triphosphate phosphatase activity	5/80	499/13573	0.01002	1.70003	1.2268	0.171094	0.429779	0.429779	GPN2/PMS1/AGAP1/NAV3/RAD54L2	5
A_1.2	GO:0140658	ATP-dependent chromatin remodeler activity	1/80	32/13573	0.03125	5.30195	1.87598	0.172532	0.429779	0.429779	RAD54L2	1
A_1.2	GO:0005484	SNAP receptor activity	1/80	33/13573	0.030303	5.14129	1.83398	0.177421	0.429779	0.429779	STX12	1
A_1.2	GO:0071949	FAD binding	1/80	33/13573	0.030303	5.14129	1.83398	0.177421	0.429779	0.429779	ACOX2	1
A_1.2	GO:0003779	actin binding	3/80	248/13573	0.0120968	2.05237	1.28787	0.179954	0.429779	0.429779	WASF2/PXK/TWF2	3
A_1.2	GO:0140297	DNA-binding transcription factor binding	1/80	34/13573	0.0294118	4.99007	1.79366	0.182281	0.429779	0.429779	DCAF1	1
A_1.2	GO:0035091	phosphatidylinositol binding	2/80	132/13573	0.0151515	2.57064	1.39624	0.182688	0.429779	0.429779	NISCH/PXK	2
A_1.2	GO:0004721	phosphoprotein phosphatase activity	2/80	134/13573	0.0149254	2.53228	1.37252	0.186933	0.429779	0.429779	DUSP7/PPM1M	2
A_1.2	GO:0016887	ATP hydrolysis activity	3/80	253/13573	0.0118577	2.01181	1.25089	0.18734	0.429779	0.429779	PMS1/NAV3/RAD54L2	3
A_1.2	GO:0033293	monocarboxylic acid binding	1/80	37/13573	0.027027	4.58547	1.68157	0.196692	0.431039	0.431039	ACOX2	1
A_1.2	GO:0008289	lipid binding	4/80	393/13573	0.0101781	1.72684	1.12588	0.201469	0.431039	0.431039	ANXA4/NISCH/ACOX2/PXK	4
A_1.2	GO:0051536	iron-sulfur cluster binding	1/80	39/13573	0.025641	4.35032	1.61331	0.206159	0.431039	0.431039	NFU1	1
A_1.2	GO:0051540	metal cluster binding	1/80	39/13573	0.025641	4.35032	1.61331	0.206159	0.431039	0.431039	NFU1	1
A_1.2	GO:0004722	protein serine/threonine phosphatase activity	1/80	40/13573	0.025	4.24156	1.58088	0.210852	0.431039	0.431039	PPM1M	1
A_1.2	GO:0008138	protein tyrosine/serine/threonine phosphatase activity	1/80	40/13573	0.025	4.24156	1.58088	0.210852	0.431039	0.431039	DUSP7	1
A_1.2	GO:0016879	ligase activity, forming carbon-nitrogen bonds	1/80	40/13573	0.025	4.24156	1.58088	0.210852	0.431039	0.431039	ASNSD1	1
A_1.2	GO:0005544	calcium-dependent phospholipid binding	1/80	41/13573	0.0243902	4.13811	1.5495	0.215517	0.431039	0.431039	ANXA4	1
A_1.2	GO:0016627	oxidoreductase activity, acting on the CH-CH group of donors	1/80	41/13573	0.0243902	4.13811	1.5495	0.215517	0.431039	0.431039	ACOX2	1
A_1.2	GO:0016747	acyltransferase activity, transferring groups other than amino-acyl groups	2/80	149/13573	0.0134228	2.27735	1.20719	0.219161	0.431039	0.431039	ZDHHC18/ALAS1	2
A_1.2	GO:0031625	ubiquitin protein ligase binding	1/80	42/13573	0.0238095	4.03958	1.5191	0.220155	0.431039	0.431039	SPOPL	1
A_1.2	GO:0030695	GTPase regulator activity	3/80	277/13573	0.0108303	1.8375	1.08437	0.223809	0.431039	0.431039	AGAP1/ARHGAP18/DOCK3	3
A_1.2	GO:0060589	nucleoside-triphosphatase regulator activity	3/80	277/13573	0.0108303	1.8375	1.08437	0.223809	0.431039	0.431039	AGAP1/ARHGAP18/DOCK3	3
A_1.2	GO:0016811	hydrolase activity, acting on carbon-nitrogen (but not peptide) bonds, in linear amides	1/80	45/13573	0.0222222	3.77028	1.43326	0.233906	0.444992	0.444992	ACY1	1
A_1.2	GO:0030170	pyridoxal phosphate binding	1/80	47/13573	0.0212766	3.60984	1.38004	0.242941	0.448805	0.448805	ALAS1	1
A_1.2	GO:0070279	vitamin B6 binding	1/80	47/13573	0.0212766	3.60984	1.38004	0.242941	0.448805	0.448805	ALAS1	1
A_1.2	GO:0019888	protein phosphatase regulator activity	1/80	48/13573	0.0208333	3.53464	1.3545	0.247418	0.448805	0.448805	PPP1R8	1
A_1.2	GO:0044389	ubiquitin-like protein ligase binding	1/80	48/13573	0.0208333	3.53464	1.3545	0.247418	0.448805	0.448805	SPOPL	1
A_1.2	GO:0042578	phosphoric ester hydrolase activity	3/80	300/13573	0.01	1.69663	0.939481	0.259973	0.466158	0.466158	SMPDL3B/DUSP7/PPM1M	3
A_1.2	GO:0140097	catalytic activity, acting on DNA	2/80	170/13573	0.0117647	1.99603	1.00626	0.26496	0.466386	0.466386	PMS1/RAD54L2	2
A_1.2	GO:0005178	integrin binding	1/80	53/13573	0.0188679	3.20118	1.23628	0.269417	0.466386	0.466386	NISCH	1
A_1.2	GO:0003697	single-stranded DNA binding	1/80	54/13573	0.0185185	3.1419	1.21433	0.27374	0.466386	0.466386	PCBP1	1
A_1.2	GO:0019208	phosphatase regulator activity	1/80	54/13573	0.0185185	3.1419	1.21433	0.27374	0.466386	0.466386	PPP1R8	1
A_1.2	GO:0015297	antiporter activity	1/80	55/13573	0.0181818	3.08477	1.19288	0.278038	0.466386	0.466386	SLC9A1	1
A_1.2	GO:0016410	N-acyltransferase activity	1/80	55/13573	0.0181818	3.08477	1.19288	0.278038	0.466386	0.466386	ALAS1	1
A_1.2	GO:0003777	microtubule motor activity	1/80	58/13573	0.0172414	2.92522	1.13135	0.290781	0.482572	0.482572	DNAH1	1
A_1.2	GO:0140657	ATP-dependent activity	4/80	476/13573	0.00840336	1.42574	0.728065	0.308343	0.506332	0.506332	PMS1/NAV3/RAD54L2/DNAH1	4
A_1.2	GO:0051082	unfolded protein binding	1/80	65/13573	0.0153846	2.61019	1.00196	0.319657	0.517412	0.517412	NUDC	1
A_1.2	GO:0008081	phosphoric diester hydrolase activity	1/80	67/13573	0.0149254	2.53228	0.968108	0.327692	0.517412	0.517412	SMPDL3B	1
A_1.2	GO:0033218	amide binding	1/80	67/13573	0.0149254	2.53228	0.968108	0.327692	0.517412	0.517412	SLC40A1	1
A_1.2	GO:0004620	phospholipase activity	1/80	68/13573	0.0147059	2.49504	0.951638	0.331674	0.517412	0.517412	SMPDL3B	1
A_1.2	GO:0015078	proton transmembrane transporter activity	1/80	68/13573	0.0147059	2.49504	0.951638	0.331674	0.517412	0.517412	SLC9A1	1
A_1.2	GO:0016757	glycosyltransferase activity	2/80	208/13573	0.00961538	1.63137	0.706552	0.347585	0.536864	0.536864	PIGV/TMTC2	2
A_1.2	GO:0003714	transcription corepressor activity	1/80	74/13573	0.0135135	2.29274	0.858594	0.355084	0.543069	0.543069	NR0B2	1
A_1.2	GO:0000149	SNARE binding	1/80	76/13573	0.0131579	2.2324	0.82957	0.362705	0.544058	0.544058	STX12	1
A_1.2	GO:0050660	flavin adenine dinucleotide binding	1/80	76/13573	0.0131579	2.2324	0.82957	0.362705	0.544058	0.544058	ACOX2	1
A_1.2	GO:0004843	cysteine-type deubiquitinase activity	1/80	78/13573	0.0128205	2.17516	0.801439	0.370238	0.550068	0.550068	BAP1	1
A_1.2	GO:0101005	deubiquitinase activity	1/80	81/13573	0.0123457	2.0946	0.760803	0.381372	0.559001	0.559001	BAP1	1
A_1.2	GO:0016779	nucleotidyltransferase activity	1/80	82/13573	0.0121951	2.06905	0.747649	0.385041	0.559001	0.559001	TENT5B	1
A_1.2	GO:0031406	carboxylic acid binding	1/80	83/13573	0.0120482	2.04413	0.734681	0.388687	0.559001	0.559001	ACOX2	1
A_1.2	GO:0019842	vitamin binding	1/80	84/13573	0.0119048	2.01979	0.721895	0.392312	0.559001	0.559001	ALAS1	1
A_1.2	GO:0016791	phosphatase activity	2/80	230/13573	0.00869565	1.47533	0.559811	0.394168	0.559001	0.559001	DUSP7/PPM1M	2
A_1.2	GO:0016298	lipase activity	1/80	86/13573	0.0116279	1.97282	0.696846	0.399499	0.561459	0.561459	SMPDL3B	1
A_1.2	GO:0008083	growth factor activity	1/80	90/13573	0.0111111	1.88514	0.648712	0.413623	0.570206	0.570206	MSTN	1
A_1.2	GO:0019783	ubiquitin-like protein peptidase activity	1/80	90/13573	0.0111111	1.88514	0.648712	0.413623	0.570206	0.570206	BAP1	1
A_1.2	GO:0043177	organic acid binding	1/80	91/13573	0.010989	1.86442	0.637063	0.417102	0.570206	0.570206	ACOX2	1
A_1.2	GO:0140993	histone modifying activity	1/80	92/13573	0.0108696	1.84416	0.62556	0.420561	0.570206	0.570206	DCAF1	1
A_1.2	GO:0003774	cytoskeletal motor activity	1/80	93/13573	0.0107527	1.82433	0.614199	0.423999	0.570206	0.570206	DNAH1	1
A_1.2	GO:0003924	GTPase activity	2/80	248/13573	0.00806452	1.36825	0.450654	0.431174	0.573599	0.573599	GPN2/AGAP1	2
A_1.2	GO:0004713	protein tyrosine kinase activity	1/80	97/13573	0.0103093	1.7491	0.570107	0.437553	0.573599	0.573599	FGR	1
A_1.2	GO:0016810	hydrolase activity, acting on carbon-nitrogen (but not peptide) bonds	1/80	97/13573	0.0103093	1.7491	0.570107	0.437553	0.573599	0.573599	ACY1	1
A_1.2	GO:0044877	protein-containing complex binding	3/80	423/13573	0.0070922	1.20328	0.327051	0.456796	0.593835	0.593835	WASF2/NISCH/TWF2	3
A_1.2	GO:0015081	sodium ion transmembrane transporter activity	1/80	109/13573	0.00917431	1.55654	0.449193	0.476353	0.614141	0.614141	SLC9A1	1
A_1.2	GO:0004674	protein serine/threonine kinase activity	2/80	282/13573	0.0070922	1.20328	0.265615	0.497697	0.6364	0.6364	MAP3K6/DCAF1	2
A_1.2	GO:0005506	iron ion binding	1/80	123/13573	0.00813008	1.37937	0.325437	0.518289	0.652041	0.652041	NFU1	1
A_1.2	GO:0052689	carboxylic ester hydrolase activity	1/80	123/13573	0.00813008	1.37937	0.325437	0.518289	0.652041	0.652041	SMPDL3B	1
A_1.2	GO:0008234	cysteine-type peptidase activity	1/80	134/13573	0.00746269	1.26614	0.23839	0.548896	0.679004	0.679004	BAP1	1
A_1.2	GO:0016874	ligase activity	1/80	137/13573	0.00729927	1.23841	0.215957	0.556905	0.679004	0.679004	ASNSD1	1
A_1.2	GO:0022853	active monoatomic ion transmembrane transporter activity	1/80	139/13573	0.00719424	1.22059	0.201284	0.562166	0.679004	0.679004	SLC9A1	1
A_1.2	GO:0046873	metal ion transmembrane transporter activity	2/80	320/13573	0.00625	1.06039	0.0841783	0.56605	0.679004	0.679004	SLC9A1/SLC40A1	2
A_1.2	GO:0008092	cytoskeletal protein binding	3/80	500/13573	0.006	1.01798	0.031534	0.569519	0.679004	0.679004	WASF2/PXK/TWF2	3
A_1.2	GO:0048018	receptor ligand activity	2/80	323/13573	0.00619195	1.05054	0.0707875	0.571159	0.679004	0.679004	MSTN/SEMA3G	2
A_1.2	GO:0030674	protein-macromolecule adaptor activity	2/80	324/13573	0.00617284	1.0473	0.0663512	0.572853	0.679004	0.679004	STX12/NR0B2	2
A_1.2	GO:0030546	signaling receptor activator activity	2/80	325/13573	0.00615385	1.04408	0.0619285	0.574542	0.679004	0.679004	MSTN/SEMA3G	2
A_1.2	GO:0015291	secondary active transmembrane transporter activity	1/80	150/13573	0.00666667	1.13108	0.124303	0.590018	0.681039	0.681039	SLC9A1	1
A_1.2	GO:0051015	actin filament binding	1/80	150/13573	0.00666667	1.13108	0.124303	0.590018	0.681039	0.681039	TWF2	1
A_1.2	GO:0005125	cytokine activity	1/80	152/13573	0.00657895	1.1162	0.11093	0.59489	0.681039	0.681039	MSTN	1
A_1.2	GO:0003682	chromatin binding	1/80	154/13573	0.00649351	1.1017	0.0977357	0.599706	0.681039	0.681039	WDR82	1
A_1.2	GO:0005085	guanyl-nucleotide exchange factor activity	1/80	154/13573	0.00649351	1.1017	0.0977357	0.599706	0.681039	0.681039	DOCK3	1
A_1.2	GO:0030545	signaling receptor regulator activity	2/80	344/13573	0.00581395	0.98641	-0.0196586	0.605722	0.681039	0.681039	MSTN/SEMA3G	2
A_1.2	GO:0050839	cell adhesion molecule binding	1/80	157/13573	0.00636943	1.08065	0.0782656	0.606823	0.681039	0.681039	NISCH	1
A_1.2	GO:0003735	structural constituent of ribosome	1/80	160/13573	0.00625	1.06039	0.059167	0.613815	0.683966	0.683966	RPL29	1
A_1.2	GO:0060090	molecular adaptor activity	2/80	364/13573	0.00549451	0.932212	-0.100945	0.636678	0.70441	0.70441	STX12/NR0B2	2
A_1.2	GO:0004857	enzyme inhibitor activity	1/80	184/13573	0.00543478	0.922079	-0.0819413	0.665506	0.731119	0.731119	PPP1R8	1
A_1.2	GO:0022890	inorganic cation transmembrane transporter activity	2/80	390/13573	0.00512821	0.870064	-0.200478	0.674082	0.735362	0.735362	SLC9A1/SLC40A1	2
A_1.2	GO:0016746	acyltransferase activity	2/80	416/13573	0.00480769	0.815685	-0.293996	0.708354	0.764532	0.764532	ZDHHC18/ALAS1	2
A_1.2	GO:0140640	catalytic activity, acting on a nucleic acid	2/80	418/13573	0.00478469	0.811782	-0.300965	0.710864	0.764532	0.764532	PMS1/RAD54L2	2
A_1.2	GO:0140678	molecular function inhibitor activity	1/80	211/13573	0.00473934	0.804088	-0.220841	0.715523	0.764532	0.764532	PPP1R8	1
A_1.2	GO:0008324	monoatomic cation transmembrane transporter activity	2/80	427/13573	0.00468384	0.794672	-0.331954	0.721939	0.76614	0.76614	SLC9A1/SLC40A1	2
A_1.2	GO:0003712	transcription coregulator activity	1/80	218/13573	0.00458716	0.778268	-0.254125	0.727236	0.766546	0.766546	NR0B2	1
A_1.2	GO:0015318	inorganic molecular entity transmembrane transporter activity	2/80	469/13573	0.00426439	0.723507	-0.469224	0.769054	0.805184	0.805184	SLC9A1/SLC40A1	2
A_1.2	GO:0005198	structural molecule activity	2/80	477/13573	0.00419287	0.711373	-0.494128	0.777212	0.8083	0.8083	CLDN18/RPL29	2
A_1.2	GO:0022804	active transmembrane transporter activity	1/80	261/13573	0.00383142	0.650048	-0.439562	0.789425	0.811705	0.811705	SLC9A1	1
A_1.2	GO:0005509	calcium ion binding	2/80	491/13573	0.00407332	0.69109	-0.536845	0.790892	0.811705	0.811705	ANXA4/TNNC1	2
A_1.2	GO:0046983	protein dimerization activity	1/80	275/13573	0.00363636	0.616955	-0.494124	0.806474	0.822287	0.822287	MXD1	1
A_1.2	GO:0005525	GTP binding	1/80	286/13573	0.0034965	0.593226	-0.535348	0.818907	0.829542	0.829542	AGAP1	1
A_1.2	GO:0032561	guanyl ribonucleotide binding	1/80	295/13573	0.00338983	0.575127	-0.568089	0.82849	0.833835	0.833835	AGAP1	1
A_1.2	GO:0019001	guanyl nucleotide binding	1/80	301/13573	0.00332226	0.563663	-0.589454	0.834598	0.834598	0.834598	AGAP1	1
A_1.5	GO:0003774	cytoskeletal motor activity	6/110	93/13573	0.0645161	7.9607	6.08831	0.000106271	0.0212543	0.0184577	MYH13/MYH8/MYH4/MYH1/MYH2/MYH3	6
A_1.5	GO:0051015	actin filament binding	6/110	150/13573	0.04	4.93564	4.3811	0.00137404	0.121994	0.105942	GAS7/MYH13/MYH8/MYH1/MYH2/MYH3	6
A_1.5	GO:0018455	alcohol dehydrogenase [NAD(P)+] activity	3/110	35/13573	0.0857143	10.5764	5.12749	0.00280693	0.121994	0.105942	LOC785762/LOC132342089/DHRS7C	3
A_1.5	GO:0008239	dipeptidyl-peptidase activity	2/110	10/13573	0.2	24.6782	6.77045	0.00280718	0.121994	0.105942	FAP/DPP4	2
A_1.5	GO:0015929	hexosaminidase activity	2/110	11/13573	0.181818	22.4347	6.42835	0.00341288	0.121994	0.105942	HYAL2/HYAL3	2
A_1.5	GO:0047023	androsterone dehydrogenase activity	2/110	13/13573	0.153846	18.9832	5.86349	0.00478916	0.121994	0.105942	LOC785762/LOC132342089	2
A_1.5	GO:0032052	bile acid binding	2/110	14/13573	0.142857	17.6273	5.62624	0.00555791	0.121994	0.105942	LOC785762/LOC132342089	2
A_1.5	GO:0047086	ketosteroid monooxygenase activity	2/110	14/13573	0.142857	17.6273	5.62624	0.00555791	0.121994	0.105942	LOC785762/LOC132342089	2
A_1.5	GO:0031683	G-protein beta/gamma-subunit complex binding	2/110	16/13573	0.125	15.4239	5.21804	0.00725215	0.121994	0.105942	GNAI2/GNAT1	2
A_1.5	GO:0030695	GTPase regulator activity	7/110	277/13573	0.0252708	3.11818	3.21951	0.00729628	0.121994	0.105942	AGAP1/ARHGAP18/GDI2/NET1/DOCK3/NPRL2/ARHGEF3	7
A_1.5	GO:0060589	nucleoside-triphosphatase regulator activity	7/110	277/13573	0.0252708	3.11818	3.21951	0.00729628	0.121994	0.105942	AGAP1/ARHGAP18/GDI2/NET1/DOCK3/NPRL2/ARHGEF3	7
A_1.5	GO:0044877	protein-containing complex binding	9/110	423/13573	0.0212766	2.62534	3.06972	0.00738735	0.121994	0.105942	ARID1A/GAS7/MYH13/MYH8/MYH1/MYH2/MYH3/GNAI2/GNAT1	9
A_1.5	GO:0004032	aldose reductase (NADPH) activity	2/110	18/13573	0.111111	13.7101	4.87734	0.00914951	0.121994	0.105942	LOC785762/LOC132342089	2
A_1.5	GO:0017046	peptide hormone binding	2/110	18/13573	0.111111	13.7101	4.87734	0.00914951	0.121994	0.105942	SLC40A1/GLP2R	2
A_1.5	GO:0042826	histone deacetylase binding	2/110	18/13573	0.111111	13.7101	4.87734	0.00914951	0.121994	0.105942	ZNF683/LOC101906569	2
A_1.5	GO:0000030	mannosyltransferase activity	2/110	20/13573	0.1	12.3391	4.58694	0.0112431	0.132272	0.114868	PIGV/TMTC2	2
A_1.5	GO:0030215	semaphorin receptor binding	2/110	20/13573	0.1	12.3391	4.58694	0.0112431	0.132272	0.114868	SEMA3B/SEMA3F	2
A_1.5	GO:0042562	hormone binding	2/110	22/13573	0.0909091	11.2174	4.33522	0.0135263	0.147369	0.127978	SLC40A1/GLP2R	2
A_1.5	GO:0033764	steroid dehydrogenase activity, acting on the CH-OH group of donors, NAD or NADP as acceptor	2/110	23/13573	0.0869565	10.7296	4.22123	0.0147369	0.147369	0.127978	LOC785762/LOC132342089	2
A_1.5	GO:0045499	chemorepellent activity	2/110	23/13573	0.0869565	10.7296	4.22123	0.0147369	0.147369	0.127978	SEMA3B/SEMA3F	2
A_1.5	GO:0003779	actin binding	6/110	248/13573	0.0241935	2.98526	2.85205	0.0154985	0.147605	0.128183	GAS7/MYH13/MYH8/MYH1/MYH2/MYH3	6
A_1.5	GO:0005096	GTPase activator activity	4/110	123/13573	0.0325203	4.01271	3.03387	0.0177549	0.158875	0.137971	AGAP1/ARHGAP18/DOCK3/NPRL2	4
A_1.5	GO:0008106	alcohol dehydrogenase (NADP+) activity	2/110	26/13573	0.0769231	9.49161	3.91744	0.0186351	0.158875	0.137971	LOC785762/LOC132342089	2
A_1.5	GO:0016229	steroid dehydrogenase activity	2/110	27/13573	0.0740741	9.14007	3.82694	0.0200207	0.158875	0.137971	LOC785762/LOC132342089	2
A_1.5	GO:0004033	aldo-keto reductase (NADPH) activity	2/110	28/13573	0.0714286	8.81364	3.74102	0.0214482	0.158875	0.137971	LOC785762/LOC132342089	2
A_1.5	GO:0005245	voltage-gated calcium channel activity	2/110	28/13573	0.0714286	8.81364	3.74102	0.0214482	0.158875	0.137971	CATSPER4/CACNA2D2	2
A_1.5	GO:0016709	oxidoreductase activity, acting on paired donors, with incorporation or reduction of molecular oxygen, NAD(P)H as one donor, and incorporation of one atom of oxygen	2/110	28/13573	0.0714286	8.81364	3.74102	0.0214482	0.158875	0.137971	LOC785762/LOC132342089	2
A_1.5	GO:0005201	extracellular matrix structural constituent	2/110	34/13573	0.0588235	7.25829	3.30255	0.0308494	0.220353	0.191359	COL5A2/COL3A1	2
A_1.5	GO:0033293	monocarboxylic acid binding	2/110	37/13573	0.0540541	6.66978	3.12154	0.0360554	0.243356	0.211336	LOC785762/LOC132342089	2
A_1.5	GO:0001664	G protein-coupled receptor binding	4/110	154/13573	0.025974	3.20496	2.48741	0.0365035	0.243356	0.211336	GCG/UCN3/GNAI2/GNAT1	4
A_1.5	GO:0019899	enzyme binding	7/110	388/13573	0.0180412	2.22612	2.21492	0.0382928	0.24705	0.214544	ZNF683/SPOPL/LOC101906569/SFN/RIMS1/DOCK3/MAPKAPK3	7
A_1.5	GO:0016616	oxidoreductase activity, acting on the CH-OH group of donors, NAD or NADP as acceptor	3/110	94/13573	0.0319149	3.93801	2.58366	0.0408245	0.255153	0.221581	LOC785762/LOC132342089/DHRS7C	3
A_1.5	GO:0022843	voltage-gated monoatomic cation channel activity	3/110	97/13573	0.0309278	3.81621	2.51604	0.044139	0.261463	0.22706	CATSPER4/KCNQ5/CACNA2D2	3
A_1.5	GO:0016614	oxidoreductase activity, acting on CH-OH group of donors	3/110	98/13573	0.0306122	3.77727	2.4941	0.0452729	0.261463	0.22706	LOC785762/LOC132342089/DHRS7C	3
A_1.5	GO:0046873	metal ion transmembrane transporter activity	6/110	320/13573	0.01875	2.31358	2.14942	0.045756	0.261463	0.22706	SLC4A10/CATSPER4/SLC9A1/SLC40A1/KCNQ5/CACNA2D2	6
A_1.5	GO:0005244	voltage-gated monoatomic ion channel activity	3/110	118/13573	0.0254237	3.13706	2.10748	0.0708892	0.364476	0.316519	CATSPER4/KCNQ5/CACNA2D2	3
A_1.5	GO:0015297	antiporter activity	2/110	55/13573	0.0363636	4.48694	2.34216	0.0732456	0.364476	0.316519	SLC4A10/SLC9A1	2
A_1.5	GO:0016758	hexosyltransferase activity	3/110	120/13573	0.025	3.08477	2.07342	0.0737455	0.364476	0.316519	PIGV/TMTC2/PYGB	3
A_1.5	GO:0022832	voltage-gated channel activity	3/110	121/13573	0.0247934	3.05928	2.05666	0.0751928	0.364476	0.316519	CATSPER4/KCNQ5/CACNA2D2	3
A_1.5	GO:0016884	carbon-nitrogen ligase activity, with glutamine as amido-N-donor	1/110	10/13573	0.1	12.3391	3.24226	0.0781756	0.364476	0.316519	ASNSD1	1
A_1.5	GO:0017110	nucleoside diphosphate phosphatase activity	1/110	10/13573	0.1	12.3391	3.24226	0.0781756	0.364476	0.316519	ENTPD6	1
A_1.5	GO:0051428	peptide hormone receptor binding	1/110	10/13573	0.1	12.3391	3.24226	0.0781756	0.364476	0.316519	UCN3	1
A_1.5	GO:0015385	sodium:proton antiporter activity	1/110	11/13573	0.0909091	11.2174	3.06422	0.0856519	0.364476	0.316519	SLC9A1	1
A_1.5	GO:0019706	protein-cysteine S-palmitoyltransferase activity	1/110	11/13573	0.0909091	11.2174	3.06422	0.0856519	0.364476	0.316519	ZDHHC18	1
A_1.5	GO:0019707	protein-cysteine S-acyltransferase activity	1/110	11/13573	0.0909091	11.2174	3.06422	0.0856519	0.364476	0.316519	ZDHHC18	1
A_1.5	GO:0030983	mismatched DNA binding	1/110	11/13573	0.0909091	11.2174	3.06422	0.0856519	0.364476	0.316519	PMS1	1
A_1.5	GO:1990817	poly(A) RNA polymerase activity	1/110	11/13573	0.0909091	11.2174	3.06422	0.0856519	0.364476	0.316519	TENT5B	1
A_1.5	GO:0008047	enzyme activator activity	4/110	208/13573	0.0192308	2.3729	1.80357	0.0887571	0.369821	0.321161	AGAP1/ARHGAP18/DOCK3/NPRL2	4
A_1.5	GO:0051139	metal cation:proton antiporter activity	1/110	12/13573	0.0833333	10.2826	2.90777	0.0930681	0.370842	0.322047	SLC9A1	1
A_1.5	GO:0022890	inorganic cation transmembrane transporter activity	6/110	390/13573	0.0153846	1.89832	1.62706	0.0971345	0.370842	0.322047	SLC4A10/CATSPER4/SLC9A1/SLC40A1/KCNQ5/CACNA2D2	6
A_1.5	GO:0005452	solute:inorganic anion antiporter activity	1/110	13/13573	0.0769231	9.49161	2.76872	0.100425	0.370842	0.322047	SLC4A10	1
A_1.5	GO:0016417	S-acyltransferase activity	1/110	13/13573	0.0769231	9.49161	2.76872	0.100425	0.370842	0.322047	ZDHHC18	1
A_1.5	GO:0046935	1-phosphatidylinositol-3-kinase regulator activity	1/110	13/13573	0.0769231	9.49161	2.76872	0.100425	0.370842	0.322047	CISH	1
A_1.5	GO:0033218	amide binding	2/110	67/13573	0.0298507	3.68331	1.99018	0.102555	0.370842	0.322047	SLC40A1/GLP2R	2
A_1.5	GO:0017111	ribonucleoside triphosphate phosphatase activity	7/110	499/13573	0.0140281	1.73093	1.50374	0.110532	0.370842	0.322047	FIGN/GPN2/PMS1/AGAP1/NAV3/GNAI2/GNAT1	7
A_1.5	GO:0008092	cytoskeletal protein binding	7/110	500/13573	0.014	1.72747	1.49817	0.111389	0.370842	0.322047	GAS7/MYH13/MYH8/MYH1/MYH2/MYH3/CCDC66	7
A_1.5	GO:0004659	prenyltransferase activity	1/110	15/13573	0.0666667	8.22606	2.53103	0.114961	0.370842	0.322047	DHDDS	1
A_1.5	GO:0051427	hormone receptor binding	1/110	15/13573	0.0666667	8.22606	2.53103	0.114961	0.370842	0.322047	UCN3	1
A_1.5	GO:0005262	calcium channel activity	2/110	72/13573	0.0277778	3.42753	1.86679	0.115577	0.370842	0.322047	CATSPER4/CACNA2D2	2
A_1.5	GO:0140612	DNA damage sensor activity	1/110	16/13573	0.0625	7.71193	2.42814	0.122141	0.370842	0.322047	PMS1	1
A_1.5	GO:0140664	ATP-dependent DNA damage sensor activity	1/110	16/13573	0.0625	7.71193	2.42814	0.122141	0.370842	0.322047	PMS1	1
A_1.5	GO:0031267	small GTPase binding	2/110	77/13573	0.025974	3.20496	1.75384	0.128994	0.370842	0.322047	RIMS1/DOCK3	2
A_1.5	GO:0015106	bicarbonate transmembrane transporter activity	1/110	17/13573	0.0588235	7.25829	2.33379	0.129264	0.370842	0.322047	SLC4A10	1
A_1.5	GO:0016922	nuclear receptor binding	1/110	17/13573	0.0588235	7.25829	2.33379	0.129264	0.370842	0.322047	DCAF1	1
A_1.5	GO:0005085	guanyl-nucleotide exchange factor activity	3/110	154/13573	0.0194805	2.40372	1.58354	0.129438	0.370842	0.322047	NET1/DOCK3/ARHGEF3	3
A_1.5	GO:0008528	G protein-coupled peptide receptor activity	2/110	78/13573	0.025641	3.16387	1.73236	0.13172	0.370842	0.322047	EDNRA/GLP2R	2
A_1.5	GO:0008324	monoatomic cation transmembrane transporter activity	6/110	427/13573	0.0140515	1.73383	1.39271	0.133162	0.370842	0.322047	SLC4A10/CATSPER4/SLC9A1/SLC40A1/KCNQ5/CACNA2D2	6
A_1.5	GO:0004683	calcium/calmodulin-dependent protein kinase activity	1/110	18/13573	0.0555556	6.85505	2.2468	0.13633	0.370842	0.322047	MAPKAPK3	1
A_1.5	GO:0005227	calcium-activated cation channel activity	1/110	18/13573	0.0555556	6.85505	2.2468	0.13633	0.370842	0.322047	CATSPER4	1
A_1.5	GO:0016405	CoA-ligase activity	1/110	18/13573	0.0555556	6.85505	2.2468	0.13633	0.370842	0.322047	ACSS1	1
A_1.5	GO:0042887	amide transmembrane transporter activity	1/110	18/13573	0.0555556	6.85505	2.2468	0.13633	0.370842	0.322047	SLC38A3	1
A_1.5	GO:0140299	molecular sensor activity	1/110	18/13573	0.0555556	6.85505	2.2468	0.13633	0.370842	0.322047	PMS1	1
A_1.5	GO:0008238	exopeptidase activity	2/110	80/13573	0.025	3.08477	1.69043	0.137212	0.370842	0.322047	FAP/DPP4	2
A_1.5	GO:0051020	GTPase binding	2/110	80/13573	0.025	3.08477	1.69043	0.137212	0.370842	0.322047	RIMS1/DOCK3	2
A_1.5	GO:0003924	GTPase activity	4/110	248/13573	0.016129	1.99018	1.4225	0.142248	0.373185	0.324082	GPN2/AGAP1/GNAI2/GNAT1	4
A_1.5	GO:0005179	hormone activity	2/110	83/13573	0.0240964	2.97327	1.62993	0.145542	0.373185	0.324082	GCG/UCN3	2
A_1.5	GO:0008134	transcription factor binding	2/110	83/13573	0.0240964	2.97327	1.62993	0.145542	0.373185	0.324082	NR0B2/DCAF1	2
A_1.5	GO:0031406	carboxylic acid binding	2/110	83/13573	0.0240964	2.97327	1.62993	0.145542	0.373185	0.324082	LOC785762/LOC132342089	2
A_1.5	GO:0022839	monoatomic ion-gated channel activity	1/110	20/13573	0.05	6.16955	2.09121	0.150291	0.374256	0.325012	CATSPER4	1
A_1.5	GO:0004553	hydrolase activity, hydrolyzing O-glycosyl compounds	2/110	85/13573	0.0235294	2.90332	1.59109	0.151153	0.374256	0.325012	HYAL2/HYAL3	2
A_1.5	GO:0001653	peptide receptor activity	2/110	86/13573	0.0232558	2.86956	1.57209	0.153975	0.374256	0.325012	EDNRA/GLP2R	2
A_1.5	GO:0015085	calcium ion transmembrane transporter activity	2/110	86/13573	0.0232558	2.86956	1.57209	0.153975	0.374256	0.325012	CATSPER4/CACNA2D2	2
A_1.5	GO:0008483	transaminase activity	1/110	21/13573	0.047619	5.87576	2.02114	0.157187	0.374256	0.325012	GFPT1	1
A_1.5	GO:0140828	metal cation:monoatomic cation antiporter activity	1/110	21/13573	0.047619	5.87576	2.02114	0.157187	0.374256	0.325012	SLC9A1	1
A_1.5	GO:0016769	transferase activity, transferring nitrogenous groups	1/110	22/13573	0.0454545	5.60868	1.95546	0.164028	0.377077	0.327462	GFPT1	1
A_1.5	GO:0070566	adenylyltransferase activity	1/110	22/13573	0.0454545	5.60868	1.95546	0.164028	0.377077	0.327462	TENT5B	1
A_1.5	GO:0071855	neuropeptide receptor binding	1/110	22/13573	0.0454545	5.60868	1.95546	0.164028	0.377077	0.327462	UCN3	1
A_1.5	GO:0043177	organic acid binding	2/110	91/13573	0.021978	2.71189	1.48104	0.168233	0.382348	0.332039	LOC785762/LOC132342089	2
A_1.5	GO:0015318	inorganic molecular entity transmembrane transporter activity	6/110	469/13573	0.0127932	1.57856	1.15261	0.180678	0.406019	0.352595	SLC4A10/CATSPER4/SLC9A1/SLC40A1/KCNQ5/CACNA2D2	6
A_1.5	GO:0016878	acid-thiol ligase activity	1/110	26/13573	0.0384615	4.7458	1.72805	0.190847	0.424104	0.368301	ACSS1	1
A_1.5	GO:0016409	palmitoyltransferase activity	1/110	27/13573	0.037037	4.57003	1.6784	0.197417	0.429167	0.372698	ZDHHC18	1
A_1.5	GO:0061629	RNA polymerase II-specific DNA-binding transcription factor binding	1/110	27/13573	0.037037	4.57003	1.6784	0.197417	0.429167	0.372698	DCAF1	1
A_1.5	GO:0004497	monooxygenase activity	2/110	103/13573	0.0194175	2.39594	1.28543	0.203259	0.429335	0.372844	LOC785762/LOC132342089	2
A_1.5	GO:0019901	protein kinase binding	2/110	103/13573	0.0194175	2.39594	1.28543	0.203259	0.429335	0.372844	SFN/MAPKAPK3	2
A_1.5	GO:0003725	double-stranded RNA binding	1/110	28/13573	0.0357143	4.40682	1.63112	0.203934	0.429335	0.372844	IFIH1	1
A_1.5	GO:0003727	single-stranded RNA binding	1/110	29/13573	0.0344828	4.25486	1.58601	0.210399	0.432956	0.375988	IFIH1	1
A_1.5	GO:0044325	transmembrane transporter binding	1/110	29/13573	0.0344828	4.25486	1.58601	0.210399	0.432956	0.375988	RIMS1	1
A_1.5	GO:0016798	hydrolase activity, acting on glycosyl bonds	2/110	106/13573	0.0188679	2.32813	1.24081	0.212149	0.432956	0.375988	HYAL2/HYAL3	2
A_1.5	GO:0015175	neutral L-amino acid transmembrane transporter activity	1/110	30/13573	0.0333333	4.11303	1.54289	0.216812	0.433624	0.376568	SLC38A3	1
A_1.5	GO:0046915	transition metal ion transmembrane transporter activity	1/110	30/13573	0.0333333	4.11303	1.54289	0.216812	0.433624	0.376568	SLC40A1	1
A_1.5	GO:0015081	sodium ion transmembrane transporter activity	2/110	109/13573	0.0183486	2.26405	1.19767	0.221076	0.437595	0.380016	SLC4A10/SLC9A1	2
A_1.5	GO:0031491	nucleosome binding	1/110	31/13573	0.0322581	3.98035	1.5016	0.223173	0.437595	0.380016	ARID1A	1
A_1.5	GO:0005484	SNAP receptor activity	1/110	33/13573	0.030303	3.73912	1.42399	0.235743	0.457695	0.397472	STX8	1
A_1.5	GO:0016757	glycosyltransferase activity	3/110	208/13573	0.0144231	1.77968	1.02426	0.238001	0.457695	0.397472	PIGV/TMTC2/PYGB	3
A_1.5	GO:0140297	DNA-binding transcription factor binding	1/110	34/13573	0.0294118	3.62914	1.38742	0.241952	0.46086	0.400221	DCAF1	1
A_1.5	GO:0016877	ligase activity, forming carbon-sulfur bonds	1/110	35/13573	0.0285714	3.52545	1.35221	0.24811	0.468133	0.406536	ACSS1	1
A_1.5	GO:0019900	kinase binding	2/110	119/13573	0.0168067	2.0738	1.06345	0.251024	0.469203	0.407466	SFN/MAPKAPK3	2
A_1.5	GO:0015101	organic cation transmembrane transporter activity	1/110	37/13573	0.027027	3.33489	1.28549	0.26028	0.482	0.418579	SLC38A3	1
A_1.5	GO:0048018	receptor ligand activity	4/110	323/13573	0.0123839	1.52806	0.86821	0.266465	0.486168	0.422199	GCG/UCN3/SEMA3B/SEMA3F	4
A_1.5	GO:0030546	signaling receptor activator activity	4/110	325/13573	0.0123077	1.51866	0.85545	0.270053	0.486168	0.422199	GCG/UCN3/SEMA3B/SEMA3F	4
A_1.5	GO:0051536	iron-sulfur cluster binding	1/110	39/13573	0.025641	3.16387	1.2232	0.272254	0.486168	0.422199	NFU1	1
A_1.5	GO:0051540	metal cluster binding	1/110	39/13573	0.025641	3.16387	1.2232	0.272254	0.486168	0.422199	NFU1	1
A_1.5	GO:0016879	ligase activity, forming carbon-nitrogen bonds	1/110	40/13573	0.025	3.08477	1.19355	0.278169	0.492334	0.427554	ASNSD1	1
A_1.5	GO:0005544	calcium-dependent phospholipid binding	1/110	41/13573	0.0243902	3.00953	1.16481	0.284036	0.498309	0.432742	ANXA4	1
A_1.5	GO:0031625	ubiquitin protein ligase binding	1/110	42/13573	0.0238095	2.93788	1.13693	0.289856	0.504098	0.437769	SPOPL	1
A_1.5	GO:0030545	signaling receptor regulator activity	4/110	344/13573	0.0116279	1.43478	0.738296	0.304528	0.517496	0.449405	GCG/UCN3/SEMA3B/SEMA3F	4
A_1.5	GO:0016874	ligase activity	2/110	137/13573	0.0145985	1.80133	0.852084	0.305088	0.517496	0.449405	ASNSD1/ACSS1	2
A_1.5	GO:0022853	active monoatomic ion transmembrane transporter activity	2/110	139/13573	0.0143885	1.77541	0.830583	0.311069	0.517496	0.449405	SLC4A10/SLC9A1	2
A_1.5	GO:0005261	monoatomic cation channel activity	3/110	242/13573	0.0123967	1.52964	0.751457	0.312669	0.517496	0.449405	CATSPER4/KCNQ5/CACNA2D2	3
A_1.5	GO:0015179	L-amino acid transmembrane transporter activity	1/110	46/13573	0.0217391	2.68241	1.03314	0.312671	0.517496	0.449405	SLC38A3	1
A_1.5	GO:0022836	gated channel activity	3/110	243/13573	0.0123457	1.52334	0.744086	0.31489	0.517496	0.449405	CATSPER4/KCNQ5/CACNA2D2	3
A_1.5	GO:0030170	pyridoxal phosphate binding	1/110	47/13573	0.0212766	2.62534	1.00892	0.31826	0.517496	0.449405	PYGB	1
A_1.5	GO:0070279	vitamin B6 binding	1/110	47/13573	0.0212766	2.62534	1.00892	0.31826	0.517496	0.449405	PYGB	1
A_1.5	GO:0044389	ubiquitin-like protein ligase binding	1/110	48/13573	0.0208333	2.57064	0.985319	0.323805	0.522265	0.453546	SPOPL	1
A_1.5	GO:0016887	ATP hydrolysis activity	3/110	253/13573	0.0118577	1.46313	0.672143	0.337116	0.539386	0.468414	FIGN/PMS1/NAV3	3
A_1.5	GO:0015291	secondary active transmembrane transporter activity	2/110	150/13573	0.0133333	1.64521	0.718242	0.343752	0.539612	0.468611	SLC4A10/SLC9A1	2
A_1.5	GO:0016705	oxidoreductase activity, acting on paired donors, with incorporation or reduction of molecular oxygen	2/110	152/13573	0.0131579	1.62356	0.698808	0.349646	0.539612	0.468611	LOC785762/LOC132342089	2
A_1.5	GO:0016765	transferase activity, transferring alkyl or aryl (other than methyl) groups	1/110	53/13573	0.0188679	2.32813	0.875664	0.350863	0.539612	0.468611	DHDDS	1
A_1.5	GO:0043130	ubiquitin binding	1/110	53/13573	0.0188679	2.32813	0.875664	0.350863	0.539612	0.468611	UBXN11	1
A_1.5	GO:0004252	serine-type endopeptidase activity	2/110	153/13573	0.0130719	1.61295	0.689198	0.352587	0.539612	0.468611	FAP/DPP4	2
A_1.5	GO:0003682	chromatin binding	2/110	154/13573	0.012987	1.60248	0.679657	0.355523	0.539612	0.468611	ARID1A/TASOR	2
A_1.5	GO:0003697	single-stranded DNA binding	1/110	54/13573	0.0185185	2.28502	0.855226	0.356144	0.539612	0.468611	PCBP1	1
A_1.5	GO:0008168	methyltransferase activity	2/110	156/13573	0.0128205	1.58193	0.660779	0.361382	0.543431	0.471927	HNMT/HEMK1	2
A_1.5	GO:0015370	solute:sodium symporter activity	1/110	56/13573	0.0178571	2.20341	0.81567	0.36658	0.547134	0.475142	SLC4A10	1
A_1.5	GO:0008514	organic anion transmembrane transporter activity	2/110	162/13573	0.0123457	1.52334	0.605706	0.378837	0.557411	0.484067	SLC4A10/SLC38A3	2
A_1.5	GO:0032182	ubiquitin-like protein binding	1/110	59/13573	0.0169492	2.09137	0.759371	0.381919	0.557411	0.484067	UBXN11	1
A_1.5	GO:0008236	serine-type peptidase activity	2/110	164/13573	0.0121951	1.50477	0.587844	0.384613	0.557411	0.484067	FAP/DPP4	2
A_1.5	GO:0017171	serine hydrolase activity	2/110	164/13573	0.0121951	1.50477	0.587844	0.384613	0.557411	0.484067	FAP/DPP4	2
A_1.5	GO:0016741	transferase activity, transferring one-carbon groups	2/110	165/13573	0.0121212	1.49565	0.579002	0.387493	0.557544	0.484183	HNMT/HEMK1	2
A_1.5	GO:0004674	protein serine/threonine kinase activity	3/110	282/13573	0.0106383	1.31267	0.479599	0.401171	0.569931	0.49494	RPS6KA1/DCAF1/MAPKAPK3	3
A_1.5	GO:0005516	calmodulin binding	1/110	63/13573	0.015873	1.95859	0.68932	0.401801	0.569931	0.49494	MAPKAPK3	1
A_1.5	GO:0005525	GTP binding	3/110	286/13573	0.0104895	1.29431	0.454697	0.409899	0.575529	0.499801	AGAP1/GNAI2/GNAT1	3
A_1.5	GO:0051082	unfolded protein binding	1/110	65/13573	0.0153846	1.89832	0.656206	0.411503	0.575529	0.499801	NUDC	1
A_1.5	GO:0004620	phospholipase activity	1/110	68/13573	0.0147059	1.81457	0.608673	0.425764	0.583239	0.506497	ABHD12	1
A_1.5	GO:0005249	voltage-gated potassium channel activity	1/110	68/13573	0.0147059	1.81457	0.608673	0.425764	0.583239	0.506497	KCNQ5	1
A_1.5	GO:0015078	proton transmembrane transporter activity	1/110	68/13573	0.0147059	1.81457	0.608673	0.425764	0.583239	0.506497	SLC9A1	1
A_1.5	GO:0032561	guanyl ribonucleotide binding	3/110	295/13573	0.0101695	1.25482	0.399973	0.429397	0.584213	0.507343	AGAP1/GNAI2/GNAT1	3
A_1.5	GO:0015294	solute:monoatomic cation symporter activity	1/110	70/13573	0.0142857	1.76273	0.578296	0.435081	0.587947	0.510586	SLC4A10	1
A_1.5	GO:0019001	guanyl nucleotide binding	3/110	301/13573	0.00996678	1.22981	0.364444	0.442272	0.593654	0.515542	AGAP1/GNAI2/GNAT1	3
A_1.5	GO:0003714	transcription corepressor activity	1/110	74/13573	0.0135135	1.66744	0.520389	0.453267	0.603684	0.524252	NR0B2	1
A_1.5	GO:0015293	symporter activity	1/110	75/13573	0.0133333	1.64521	0.506461	0.457722	0.603684	0.524252	SLC4A10	1
A_1.5	GO:0000149	SNARE binding	1/110	76/13573	0.0131579	1.62356	0.492739	0.462142	0.603684	0.524252	STX8	1
A_1.5	GO:0008170	N-methyltransferase activity	1/110	76/13573	0.0131579	1.62356	0.492739	0.462142	0.603684	0.524252	HNMT	1
A_1.5	GO:0008276	protein methyltransferase activity	1/110	77/13573	0.012987	1.60248	0.479217	0.466525	0.603684	0.524252	HEMK1	1
A_1.5	GO:0003729	mRNA binding	2/110	194/13573	0.0103093	1.27207	0.345	0.468146	0.603684	0.524252	PCBP1/RBM15B	2
A_1.5	GO:0004843	cysteine-type deubiquitinase activity	1/110	78/13573	0.0128205	1.58193	0.465889	0.470873	0.603684	0.524252	USP43	1
A_1.5	GO:0101005	deubiquitinase activity	1/110	81/13573	0.0123457	1.52334	0.427011	0.483708	0.616189	0.535111	USP43	1
A_1.5	GO:0016779	nucleotidyltransferase activity	1/110	82/13573	0.0121951	1.50477	0.414403	0.487917	0.617617	0.536352	TENT5B	1
A_1.5	GO:0019842	vitamin binding	1/110	84/13573	0.0119048	1.46894	0.389685	0.496234	0.622737	0.540798	PYGB	1
A_1.5	GO:0099094	ligand-gated monoatomic cation channel activity	1/110	85/13573	0.0117647	1.45166	0.377566	0.500342	0.622737	0.540798	CATSPER4	1
A_1.5	GO:0000287	magnesium ion binding	1/110	86/13573	0.0116279	1.43478	0.3656	0.504417	0.622737	0.540798	RPS6KA1	1
A_1.5	GO:0016298	lipase activity	1/110	86/13573	0.0116279	1.43478	0.3656	0.504417	0.622737	0.540798	ABHD12	1
A_1.5	GO:0005216	monoatomic ion channel activity	3/110	336/13573	0.00892857	1.1017	0.170633	0.514914	0.631796	0.548665	CATSPER4/KCNQ5/CACNA2D2	3
A_1.5	GO:0019783	ubiquitin-like protein peptidase activity	1/110	90/13573	0.0111111	1.37101	0.319199	0.52039	0.634622	0.551119	USP43	1
A_1.5	GO:0008509	monoatomic anion transmembrane transporter activity	1/110	91/13573	0.010989	1.35594	0.307945	0.524303	0.635519	0.551898	SLC4A10	1
A_1.5	GO:0140993	histone modifying activity	1/110	92/13573	0.0108696	1.34121	0.296822	0.528184	0.636367	0.552634	DCAF1	1
A_1.5	GO:0008094	ATP-dependent activity, acting on DNA	1/110	93/13573	0.0107527	1.32678	0.285828	0.532034	0.637167	0.553329	PMS1	1
A_1.5	GO:0015171	amino acid transmembrane transporter activity	1/110	96/13573	0.0104167	1.28532	0.253584	0.543398	0.643428	0.558766	SLC38A3	1
A_1.5	GO:0005198	structural molecule activity	4/110	477/13573	0.00838574	1.03472	0.069787	0.543697	0.643428	0.558766	CLDN18/COL5A2/COL3A1/ERC2	4
A_1.5	GO:0016810	hydrolase activity, acting on carbon-nitrogen (but not peptide) bonds	1/110	97/13573	0.0103093	1.27207	0.243072	0.547125	0.643676	0.558982	APMAP	1
A_1.5	GO:0015267	channel activity	3/110	357/13573	0.00840336	1.0369	0.0638615	0.556063	0.64567	0.560713	CATSPER4/KCNQ5/CACNA2D2	3
A_1.5	GO:0022803	passive transmembrane transporter activity	3/110	357/13573	0.00840336	1.0369	0.0638615	0.556063	0.64567	0.560713	CATSPER4/KCNQ5/CACNA2D2	3
A_1.5	GO:0005267	potassium channel activity	1/110	101/13573	0.00990099	1.22169	0.202135	0.561733	0.64567	0.560713	KCNQ5	1
A_1.5	GO:0015103	inorganic anion transmembrane transporter activity	1/110	101/13573	0.00990099	1.22169	0.202135	0.561733	0.64567	0.560713	SLC4A10	1
A_1.5	GO:0019207	kinase regulator activity	1/110	103/13573	0.00970874	1.19797	0.182298	0.568861	0.649591	0.564119	CISH	1
A_1.5	GO:0004672	protein kinase activity	4/110	494/13573	0.00809717	0.999117	-0.00180778	0.57164	0.649591	0.564119	RPS6KA1/AAK1/DCAF1/MAPKAPK3	4
A_1.5	GO:0046943	carboxylic acid transmembrane transporter activity	1/110	121/13573	0.00826446	1.01976	0.0197344	0.628057	0.69683	0.605142	SLC38A3	1
A_1.5	GO:0022804	active transmembrane transporter activity	2/110	261/13573	0.00766284	0.945524	-0.0803248	0.628195	0.69683	0.605142	SLC4A10/SLC9A1	2
A_1.5	GO:0015079	potassium ion transmembrane transporter activity	1/110	122/13573	0.00819672	1.0114	0.0114338	0.631099	0.69683	0.605142	KCNQ5	1
A_1.5	GO:0005342	organic acid transmembrane transporter activity	1/110	123/13573	0.00813008	1.00318	0.00320044	0.634115	0.69683	0.605142	SLC38A3	1
A_1.5	GO:0005506	iron ion binding	1/110	123/13573	0.00813008	1.00318	0.00320044	0.634115	0.69683	0.605142	NFU1	1
A_1.5	GO:0052689	carboxylic ester hydrolase activity	1/110	123/13573	0.00813008	1.00318	0.00320044	0.634115	0.69683	0.605142	ABHD12	1
A_1.5	GO:0008234	cysteine-type peptidase activity	1/110	134/13573	0.00746269	0.920828	-0.083251	0.665729	0.722665	0.627578	USP43	1
A_1.5	GO:0015276	ligand-gated monoatomic ion channel activity	1/110	135/13573	0.00740741	0.914007	-0.0907635	0.668465	0.722665	0.627578	CATSPER4	1
A_1.5	GO:0022834	ligand-gated channel activity	1/110	135/13573	0.00740741	0.914007	-0.0907635	0.668465	0.722665	0.627578	CATSPER4	1
A_1.5	GO:0016747	acyltransferase activity, transferring groups other than amino-acyl groups	1/110	149/13573	0.00671141	0.828127	-0.190681	0.704519	0.757547	0.65787	ZDHHC18	1
A_1.5	GO:0030674	protein-macromolecule adaptor activity	2/110	324/13573	0.00617284	0.761672	-0.392467	0.74253	0.790122	0.686158	NR0B2/STX8	2
A_1.5	GO:0008017	microtubule binding	1/110	167/13573	0.00598802	0.738868	-0.306914	0.745219	0.790122	0.686158	CCDC66	1
A_1.5	GO:0140657	ATP-dependent activity	3/110	476/13573	0.00630252	0.777674	-0.446329	0.746665	0.790122	0.686158	FIGN/PMS1/NAV3	3
A_1.5	GO:0140097	catalytic activity, acting on DNA	1/110	170/13573	0.00588235	0.725829	-0.325157	0.751439	0.790989	0.686911	PMS1	1
A_1.5	GO:0005509	calcium ion binding	3/110	491/13573	0.00610998	0.753916	-0.502036	0.765399	0.801465	0.696009	GCA/ANXA4/RCVRN	3
A_1.5	GO:0004175	endopeptidase activity	2/110	364/13573	0.00549451	0.677972	-0.562933	0.798542	0.827504	0.718622	FAP/DPP4	2
A_1.5	GO:0060090	molecular adaptor activity	2/110	364/13573	0.00549451	0.677972	-0.562933	0.798542	0.827504	0.718622	NR0B2/STX8	2
A_1.5	GO:0015631	tubulin binding	1/110	203/13573	0.00492611	0.607837	-0.508858	0.810686	0.835759	0.72579	CCDC66	1
A_1.5	GO:0003712	transcription coregulator activity	1/110	218/13573	0.00458716	0.566013	-0.583889	0.832761	0.854114	0.741731	NR0B2	1
A_1.5	GO:0005543	phospholipid binding	1/110	238/13573	0.00420168	0.518449	-0.677457	0.858275	0.875791	0.760555	ANXA4	1
A_1.5	GO:0046983	protein dimerization activity	1/110	275/13573	0.00363636	0.448694	-0.834859	0.895729	0.909369	0.789716	MXD1	1
A_1.5	GO:0008289	lipid binding	1/110	393/13573	0.00254453	0.313972	-1.24746	0.961042	0.968412	0.840989	ANXA4	1
A_1.5	GO:0016746	acyltransferase activity	1/110	416/13573	0.00240385	0.296613	-1.31707	0.967877	0.968412	0.840989	ZDHHC18	1
A_1.5	GO:0140640	catalytic activity, acting on a nucleic acid	1/110	418/13573	0.00239234	0.295194	-1.323	0.968412	0.968412	0.840989	PMS1	1
