# Supplementary material for: Genome Wide Association Studies with Different Weighting Approaches Reveals Genomic Windows Associated with Meat Quality Traits in Beef Cattle
Source: Genes (Basel). 2026 Mar 28;17(4):385. doi: 10.3390/genes17040385 (PMC13116000; doi:10.3390/genes17040385)
Supplement: Supplementary file 1 [file genes-17-00385-s001.zip › Supplementary Materials/Sumplementary_Table_S4_KEGG_REA.xlsx]

## Sheet: Sheet1
Table S4 - KEGG functional enrichment related to the Ribeye Area (REA) trait.
GWAS	Category	Subcategory	ID	Description	GeneRatio	BgRatio	RichFactor	FoldEnrichment	zScore	pvalue	p.adjust	qvalue	GeneID	Count
UM	Environmental Information Processing	Signal transduction	bta04066	HIF-1 signaling pathway	4/25	114/10501	0.0350877	14.7382	7.20453	0.000139757	0.02306	0.0161824	CAMK2B/AKT3/NOS2/PDHB	4
UM	Organismal Systems	Endocrine system	bta04911	Insulin secretion	3/25	85/10501	0.0352941	14.8249	6.25157	0.00103512	0.0448207	0.0314532	CAMK2B/ADCY1/KCNMB1	3
UM	Human Diseases	Infectious disease: bacterial	bta05152	Tuberculosis	4/25	210/10501	0.0190476	8.00076	5.00603	0.00141374	0.0448207	0.0314532	CAMK2B/AKT3/KSR1/NOS2	4
UM	Metabolism	Metabolism of cofactors and vitamins	bta00785	Lipoic acid metabolism	2/25	24/10501	0.0833333	35.0033	8.14658	0.00145443	0.0448207	0.0314532	LOC132342072/PDHB	2
UM	Organismal Systems	Endocrine system	bta04922	Glucagon signaling pathway	3/25	103/10501	0.0291262	12.2342	5.59695	0.00180182	0.0448207	0.0314532	CAMK2B/AKT3/PDHB	3
UM	Metabolism	Carbohydrate metabolism	bta00020	Citrate cycle (TCA cycle)	2/25	31/10501	0.0645161	27.0994	7.10893	0.00242553	0.0448207	0.0314532	LOC132342072/PDHB	2
UM	Organismal Systems	Nervous system	bta04725	Cholinergic synapse	3/25	115/10501	0.026087	10.9576	5.24499	0.00246867	0.0448207	0.0314532	CAMK2B/ADCY1/AKT3	3
UM	Organismal Systems	Endocrine system	bta04935	Growth hormone synthesis, secretion and action	3/25	120/10501	0.025	10.501	5.11337	0.00278605	0.0448207	0.0314532	IGFBP3/ADCY1/AKT3	3
UM	Human Diseases	Infectious disease: parasitic	bta05142	Chagas disease	3/25	121/10501	0.0247934	10.4142	5.08798	0.00285241	0.0448207	0.0314532	ADCY1/AKT3/NOS2	3
UM	Metabolism	Global and overview maps	bta01210	2-Oxocarboxylic acid metabolism	2/25	34/10501	0.0588235	24.7082	6.76386	0.00291352	0.0448207	0.0314532	LOC132342072/PDHB	2
UM	Organismal Systems	Immune system	bta04611	Platelet activation	3/25	123/10501	0.0243902	10.2449	5.03807	0.00298805	0.0448207	0.0314532	ADCY1/AKT3/LCP2	3
UM	Organismal Systems	Endocrine system	bta04926	Relaxin signaling pathway	3/25	132/10501	0.0227273	9.54636	4.82688	0.00364756	0.050154	0.0351958	ADCY1/AKT3/NOS2	3
UM	Organismal Systems	Circulatory system	bta04270	Vascular smooth muscle contraction	3/25	142/10501	0.0211268	8.87408	4.61479	0.00447764	0.0538186	0.0377675	RAMP3/ADCY1/KCNMB1	3
UM	Environmental Information Processing	Signal transduction	bta04371	Apelin signaling pathway	3/25	143/10501	0.020979	8.81203	4.59474	0.00456643	0.0538186	0.0377675	ADCY1/AKT3/NOS2	3
UM	Organismal Systems	Nervous system	bta04723	Retrograde endocannabinoid signaling	3/25	154/10501	0.0194805	8.1826	4.38633	0.0056145	0.0617595	0.04334	ADCY1/GABRP/ABHD6	3
UM	Organismal Systems	Circulatory system	bta04261	Adrenergic signaling in cardiomyocytes	3/25	158/10501	0.0189873	7.97544	4.31563	0.00602863	0.0621702	0.0436282	CAMK2B/ADCY1/AKT3	3
UM	Environmental Information Processing	Signal transduction	bta04022	cGMP-PKG signaling pathway	3/25	172/10501	0.0174419	7.32628	4.08649	0.00762078	0.0739664	0.0519062	ADCY1/AKT3/KCNMB1	3
UM	Organismal Systems	Endocrine system	bta04923	Regulation of lipolysis in adipocytes	2/25	59/10501	0.0338983	14.2386	4.98132	0.00856873	0.0785467	0.0551205	ADCY1/AKT3	2
UM	Organismal Systems	Aging	bta04213	Longevity regulating pathway - multiple species	2/25	61/10501	0.0327869	13.7718	4.8869	0.00913811	0.0793573	0.0556893	ADCY1/AKT3	2
UM	Cellular Processes	Cell growth and death	bta04217	Necroptosis	3/25	188/10501	0.0159574	6.70277	3.85424	0.0097202	0.0801916	0.0562748	CAMK2B/H2AZ2/PPIA	3
UM	Organismal Systems	Nervous system	bta04720	Long-term potentiation	2/25	70/10501	0.0285714	12.0011	4.51119	0.0119029	0.0877378	0.0615704	CAMK2B/ADCY1	2
UM	Human Diseases	Cancer: overview	bta05230	Central carbon metabolism in cancer	2/25	70/10501	0.0285714	12.0011	4.51119	0.0119029	0.0877378	0.0615704	AKT3/PDHB	2
UM	Organismal Systems	Immune system	bta04664	Fc epsilon RI signaling pathway	2/25	71/10501	0.028169	11.8321	4.4737	0.0122301	0.0877378	0.0615704	AKT3/LCP2	2
UM	Organismal Systems	Digestive system	bta04971	Gastric acid secretion	2/25	76/10501	0.0263158	11.0537	4.29696	0.0139252	0.0915733	0.064262	CAMK2B/ADCY1	2
UM	Environmental Information Processing	Signal transduction	bta04015	Rap1 signaling pathway	3/25	216/10501	0.0138889	5.83389	3.50662	0.0141409	0.0915733	0.064262	ADCY1/AKT3/LCP2	3
UM	Human Diseases	Cancer: specific types	bta05214	Glioma	2/25	78/10501	0.025641	10.7703	4.23081	0.0146303	0.0915733	0.064262	CAMK2B/AKT3	2
UM	Human Diseases	Drug resistance: antineoplastic	bta01521	EGFR tyrosine kinase inhibitor resistance	2/25	82/10501	0.0243902	10.2449	4.10546	0.0160861	0.0915733	0.064262	AKT3/NF1	2
UM	Cellular Processes	Transport and catabolism	bta04146	Peroxisome	2/25	84/10501	0.0238095	10.001	4.04598	0.0168365	0.0915733	0.064262	NOS2/ACOX2	2
UM	Human Diseases	Cardiovascular disease	bta05415	Diabetic cardiomyopathy	3/25	233/10501	0.0128755	5.40824	3.32405	0.0173024	0.0915733	0.064262	CAMK2B/AKT3/PDHB	3
UM	Environmental Information Processing	Signal transduction	bta04012	ErbB signaling pathway	2/25	86/10501	0.0232558	9.76837	3.98846	0.0176017	0.0915733	0.064262	CAMK2B/AKT3	2
UM	Organismal Systems	Aging	bta04211	Longevity regulating pathway	2/25	90/10501	0.0222222	9.33422	3.87889	0.0191759	0.0915733	0.064262	ADCY1/AKT3	2
UM	Organismal Systems	Nervous system	bta04727	GABAergic synapse	2/25	91/10501	0.021978	9.23165	3.85256	0.0195785	0.0915733	0.064262	ADCY1/GABRP	2
UM	Human Diseases	Substance dependence	bta05032	Morphine addiction	2/25	92/10501	0.0217391	9.1313	3.82663	0.0199846	0.0915733	0.064262	ADCY1/GABRP	2
UM	Environmental Information Processing	Signal transduction	bta04014	Ras signaling pathway	3/25	247/10501	0.0121457	5.1017	3.18664	0.0201821	0.0915733	0.064262	AKT3/NF1/KSR1	3
UM	Organismal Systems	Endocrine system	bta04912	GnRH signaling pathway	2/25	93/10501	0.0215054	9.03312	3.8011	0.0203943	0.0915733	0.064262	CAMK2B/ADCY1	2
UM	Organismal Systems	Endocrine system	bta04914	Progesterone-mediated oocyte maturation	2/25	94/10501	0.0212766	8.93702	3.77594	0.0208076	0.0915733	0.064262	ADCY1/AKT3	2
UM	Environmental Information Processing	Signal transduction	bta04024	cAMP signaling pathway	3/25	251/10501	0.0119522	5.0204	3.14928	0.0210511	0.0915733	0.064262	CAMK2B/ADCY1/AKT3	3
UM	Human Diseases	Drug resistance: antineoplastic	bta01522	Endocrine resistance	2/25	95/10501	0.0210526	8.84295	3.75116	0.0212243	0.0915733	0.064262	ADCY1/AKT3	2
UM	Organismal Systems	Endocrine system	bta04925	Aldosterone synthesis and secretion	2/25	96/10501	0.0208333	8.75083	3.72675	0.0216446	0.0915733	0.064262	CAMK2B/ADCY1	2
UM	Human Diseases	Cancer: specific types	bta05222	Small cell lung cancer	2/25	99/10501	0.020202	8.48566	3.65558	0.0229263	0.094354	0.0662133	AKT3/NOS2	2
UM	Organismal Systems	Environmental adaptation	bta04713	Circadian entrainment	2/25	101/10501	0.019802	8.31762	3.60978	0.0237979	0.094354	0.0662133	CAMK2B/ADCY1	2
UM	Environmental Information Processing	Signal transduction	bta04020	Calcium signaling pathway	3/25	264/10501	0.0113636	4.77318	3.03312	0.0240174	0.094354	0.0662133	CAMK2B/ADCY1/NOS2	3
UM	Organismal Systems	Endocrine system	bta04916	Melanogenesis	2/25	103/10501	0.0194175	8.15612	3.56523	0.0246831	0.0947142	0.0664661	CAMK2B/ADCY1	2
UM	Organismal Systems	Immune system	bta04625	C-type lectin receptor signaling pathway	2/25	106/10501	0.0188679	7.92528	3.50062	0.0260361	0.0976353	0.068516	AKT3/KSR1	2
UM	Organismal Systems	Sensory system	bta04750	Inflammatory mediator regulation of TRP channels	2/25	110/10501	0.0181818	7.63709	3.41832	0.0278864	0.10225	0.0717544	CAMK2B/ADCY1	2
UM	Metabolism	Global and overview maps	bta01200	Carbon metabolism	2/25	117/10501	0.017094	7.18017	3.28381	0.0312487	0.109703	0.0769844	LOC132342072/PDHB	2
UM	Human Diseases	Infectious disease: parasitic	bta05145	Toxoplasmosis	2/25	117/10501	0.017094	7.18017	3.28381	0.0312487	0.109703	0.0769844	AKT3/NOS2	2
UM	Human Diseases	Infectious disease: parasitic	bta05146	Amoebiasis	2/25	119/10501	0.0168067	7.0595	3.2474	0.0322377	0.110817	0.0777664	ADCY1/NOS2	2
UM	Organismal Systems	Nervous system	bta04722	Neurotrophin signaling pathway	2/25	125/10501	0.016	6.72064	3.14305	0.0352787	0.118796	0.0833653	CAMK2B/AKT3	2
UM	Cellular Processes	Cell growth and death	bta04114	Oocyte meiosis	2/25	128/10501	0.015625	6.56313	3.09342	0.0368399	0.119188	0.0836406	CAMK2B/ADCY1	2
UM	Organismal Systems	Immune system	bta04660	T cell receptor signaling pathway	2/25	128/10501	0.015625	6.56313	3.09342	0.0368399	0.119188	0.0836406	AKT3/LCP2	2
UM	Metabolism	Lipid metabolism	bta00120	Primary bile acid biosynthesis	1/25	17/10501	0.0588235	24.7082	4.77889	0.0397403	0.126099	0.0884906	ACOX2	1
UM	Organismal Systems	Nervous system	bta04728	Dopaminergic synapse	2/25	136/10501	0.0147059	6.17706	2.96848	0.0411317	0.128052	0.0898608	CAMK2B/AKT3	2
UM	Organismal Systems	Endocrine system	bta04915	Estrogen signaling pathway	2/25	139/10501	0.0143885	6.04374	2.92419	0.0427882	0.130742	0.0917487	ADCY1/AKT3	2
UM	Metabolism	Amino acid metabolism	bta00220	Arginine biosynthesis	1/25	21/10501	0.047619	20.0019	4.25788	0.0488682	0.146605	0.10288	NOS2	1
UM	Organismal Systems	Development and regeneration	bta04380	Osteoclast differentiation	2/25	152/10501	0.0131579	5.52684	2.74622	0.0502505	0.147202	0.1033	AKT3/LCP2	2
UM	Environmental Information Processing	Signal transduction	bta04072	Phospholipase D signaling pathway	2/25	154/10501	0.012987	5.45506	2.72066	0.0514381	0.147202	0.1033	ADCY1/AKT3	2
UM	Organismal Systems	Endocrine system	bta04921	Oxytocin signaling pathway	2/25	156/10501	0.0128205	5.38513	2.69554	0.052636	0.147202	0.1033	CAMK2B/ADCY1	2
UM	Human Diseases	Infectious disease: bacterial	bta05135	Yersinia infection	2/25	156/10501	0.0128205	5.38513	2.69554	0.052636	0.147202	0.1033	AKT3/LCP2	2
UM	Human Diseases	Endocrine and metabolic disease	bta04934	Cushing syndrome	2/25	158/10501	0.0126582	5.31696	2.67086	0.053844	0.148071	0.103909	CAMK2B/ADCY1	2
UM	Cellular Processes	Cell growth and death	bta04218	Cellular senescence	2/25	164/10501	0.0121951	5.12244	2.59924	0.0575276	0.155607	0.109198	IGFBP3/AKT3	2
UM	Organismal Systems	Immune system	bta04062	Chemokine signaling pathway	2/25	191/10501	0.0104712	4.39832	2.31536	0.0751373	0.199962	0.140324	ADCY1/AKT3	2
UM			bta04082	Neuroactive ligand signaling	2/25	200/10501	0.01	4.2004	2.23227	0.081353	0.213067	0.149521	ADCY1/GABRP	2
UM	Human Diseases	Cancer: overview	bta05205	Proteoglycans in cancer	2/25	205/10501	0.0097561	4.09795	2.18819	0.0848747	0.218818	0.153556	CAMK2B/AKT3	2
UM	Human Diseases	Substance dependence	bta05033	Nicotine addiction	1/25	40/10501	0.025	10.501	2.9409	0.0911001	0.231254	0.162284	GABRP	1
UM	Human Diseases	Cancer: overview	bta05207	Chemical carcinogenesis - receptor activation	2/25	222/10501	0.00900901	3.78414	2.04814	0.0971915	0.242979	0.170511	ADCY1/AKT3	2
UM	Metabolism	Carbohydrate metabolism	bta00620	Pyruvate metabolism	1/25	45/10501	0.0222222	9.33422	2.73688	0.101911	0.244888	0.171851	PDHB	1
UM	Organismal Systems	Digestive system	bta04973	Carbohydrate digestion and absorption	1/25	45/10501	0.0222222	9.33422	2.73688	0.101911	0.244888	0.171851	AKT3	1
UM			bta04081	Hormone signaling	2/25	229/10501	0.00873362	3.66847	1.99443	0.102408	0.244888	0.171851	RAMP3/ADCY1	2
UM	Human Diseases	Infectious disease: viral	bta05166	Human T-cell leukemia virus 1 infection	2/25	238/10501	0.00840336	3.52975	1.92839	0.109229	0.257468	0.18068	ADCY1/AKT3	2
UM	Human Diseases	Cardiovascular disease	bta05417	Lipid and atherosclerosis	2/25	242/10501	0.00826446	3.4714	1.90005	0.1123	0.259301	0.181966	CAMK2B/AKT3	2
UM	Metabolism	Amino acid metabolism	bta00330	Arginine and proline metabolism	1/25	51/10501	0.0196078	8.23608	2.53045	0.114721	0.259301	0.181966	NOS2	1
UM	Organismal Systems	Digestive system	bta04975	Fat digestion and absorption	1/25	51/10501	0.0196078	8.23608	2.53045	0.114721	0.259301	0.181966	NPC1L1	1
UM	Human Diseases	Infectious disease: viral	bta05163	Human cytomegalovirus infection	2/25	251/10501	0.00796813	3.34693	1.83841	0.119295	0.264175	0.185386	ADCY1/AKT3	2
UM	Organismal Systems	Immune system	bta04613	Neutrophil extracellular trap formation	2/25	252/10501	0.00793651	3.33365	1.83173	0.120079	0.264175	0.185386	H2AZ2/AKT3	2
UM	Environmental Information Processing	Signal transduction	bta04370	VEGF signaling pathway	1/25	59/10501	0.0169492	7.11932	2.30253	0.131529	0.285555	0.20039	AKT3	1
UM	Human Diseases	Cancer: specific types	bta05213	Endometrial cancer	1/25	60/10501	0.0166667	7.00067	2.27704	0.133608	0.286302	0.200914	AKT3	1
UM	Metabolism	Carbohydrate metabolism	bta00010	Glycolysis / Gluconeogenesis	1/25	65/10501	0.0153846	6.46215	2.15785	0.143933	0.296861	0.208324	PDHB	1
UM	Organismal Systems	Endocrine system	bta04913	Ovarian steroidogenesis	1/25	65/10501	0.0153846	6.46215	2.15785	0.143933	0.296861	0.208324	ADCY1	1
UM	Organismal Systems	Endocrine system	bta04929	GnRH secretion	1/25	65/10501	0.0153846	6.46215	2.15785	0.143933	0.296861	0.208324	AKT3	1
UM	Organismal Systems	Endocrine system	bta04927	Cortisol synthesis and secretion	1/25	66/10501	0.0151515	6.36424	2.13551	0.145983	0.297374	0.208683	ADCY1	1
UM	Human Diseases	Substance dependence	bta05031	Amphetamine addiction	1/25	69/10501	0.0144928	6.08754	2.07117	0.152107	0.302297	0.212138	CAMK2B	1
UM	Human Diseases	Cancer: specific types	bta05221	Acute myeloid leukemia	1/25	69/10501	0.0144928	6.08754	2.07117	0.152107	0.302297	0.212138	AKT3	1
UM	Environmental Information Processing	Signal transduction	bta04010	MAPK signaling pathway	2/25	300/10501	0.00666667	2.80027	1.54541	0.159136	0.302297	0.212138	AKT3/NF1	2
UM	Organismal Systems	Endocrine system	bta04920	Adipocytokine signaling pathway	1/25	73/10501	0.0136986	5.75397	1.99106	0.160207	0.302297	0.212138	AKT3	1
UM	Human Diseases	Cancer: specific types	bta05211	Renal cell carcinoma	1/25	74/10501	0.0135135	5.67622	1.97196	0.162221	0.302297	0.212138	AKT3	1
UM	Human Diseases	Cancer: specific types	bta05218	Melanoma	1/25	74/10501	0.0135135	5.67622	1.97196	0.162221	0.302297	0.212138	AKT3	1
UM	Human Diseases	Cancer: specific types	bta05223	Non-small cell lung cancer	1/25	74/10501	0.0135135	5.67622	1.97196	0.162221	0.302297	0.212138	AKT3	1
UM	Genetic Information Processing	Information processing in viruses	bta03250	Viral life cycle - HIV-1	1/25	75/10501	0.0133333	5.60053	1.9532	0.164229	0.302297	0.212138	PPIA	1
UM	Organismal Systems	Endocrine system	bta04918	Thyroid hormone synthesis	1/25	76/10501	0.0131579	5.52684	1.93478	0.166233	0.302297	0.212138	ADCY1	1
UM	Human Diseases	Cancer: specific types	bta05212	Pancreatic cancer	1/25	77/10501	0.012987	5.45506	1.91668	0.168233	0.302297	0.212138	AKT3	1
UM	Human Diseases	Infectious disease: bacterial	bta05133	Pertussis	1/25	78/10501	0.0128205	5.38513	1.89889	0.170228	0.302297	0.212138	NOS2	1
UM	Human Diseases	Infectious disease: parasitic	bta05140	Leishmaniasis	1/25	79/10501	0.0126582	5.31696	1.88141	0.172218	0.302297	0.212138	NOS2	1
UM	Human Diseases	Cancer: specific types	bta05220	Chronic myeloid leukemia	1/25	79/10501	0.0126582	5.31696	1.88141	0.172218	0.302297	0.212138	AKT3	1
UM	Human Diseases	Drug resistance: antineoplastic	bta01524	Platinum drug resistance	1/25	82/10501	0.0121951	5.12244	1.83069	0.178161	0.309438	0.217149	AKT3	1
UM	Organismal Systems	Endocrine system	bta03320	PPAR signaling pathway	1/25	84/10501	0.0119048	5.00048	1.79824	0.182101	0.312985	0.219639	ACOX2	1
UM	Organismal Systems	Endocrine system	bta04917	Prolactin signaling pathway	1/25	85/10501	0.0117647	4.94165	1.78239	0.184063	0.313098	0.219718	AKT3	1
UM	Cellular Processes	Cell growth and death	bta04115	p53 signaling pathway	1/25	88/10501	0.0113636	4.77318	1.73631	0.189925	0.319772	0.224401	IGFBP3	1
UM	Cellular Processes	Cellular community - eukaryotes	bta04540	Gap junction	1/25	92/10501	0.0108696	4.56565	1.67801	0.197678	0.325907	0.228707	ADCY1	1
UM	Human Diseases	Cancer: specific types	bta05210	Colorectal cancer	1/25	92/10501	0.0108696	4.56565	1.67801	0.197678	0.325907	0.228707	AKT3	1
UM	Cellular Processes	Cellular community - eukaryotes	bta04520	Adherens junction	1/25	93/10501	0.0107527	4.51656	1.66396	0.199605	0.325907	0.228707	CCM2	1
UM	Organismal Systems	Immune system	bta04662	B cell receptor signaling pathway	1/25	94/10501	0.0106383	4.46851	1.6501	0.201527	0.325907	0.228707	AKT3	1
UM	Human Diseases	Cancer: overview	bta05235	PD-L1 expression and PD-1 checkpoint pathway in cancer	1/25	95/10501	0.0105263	4.42147	1.63644	0.203445	0.325907	0.228707	AKT3	1
UM	Organismal Systems	Immune system	bta04666	Fc gamma R-mediated phagocytosis	1/25	98/10501	0.0102041	4.28612	1.59656	0.209173	0.331861	0.232885	AKT3	1
UM	Human Diseases	Cancer: overview	bta05231	Choline metabolism in cancer	1/25	100/10501	0.01	4.2004	1.57085	0.21297	0.334021	0.2344	AKT3	1
UM	Human Diseases	Endocrine and metabolic disease	bta04933	AGE-RAGE signaling pathway in diabetic complications	1/25	102/10501	0.00980392	4.11804	1.5458	0.216749	0.334021	0.2344	AKT3	1
UM	Organismal Systems	Digestive system	bta04970	Salivary secretion	1/25	102/10501	0.00980392	4.11804	1.5458	0.216749	0.334021	0.2344	ADCY1	1
UM	Organismal Systems	Digestive system	bta04972	Pancreatic secretion	1/25	103/10501	0.00970874	4.07806	1.53351	0.218632	0.334021	0.2344	ADCY1	1
UM	Human Diseases	Cancer: specific types	bta05215	Prostate cancer	1/25	107/10501	0.00934579	3.92561	1.48588	0.22612	0.341331	0.239531	AKT3	1
UM	Organismal Systems	Digestive system	bta04976	Bile secretion	1/25	109/10501	0.00917431	3.85358	1.46292	0.229839	0.341331	0.239531	ADCY1	1
UM	Human Diseases	Endocrine and metabolic disease	bta04931	Insulin resistance	1/25	110/10501	0.00909091	3.81855	1.45164	0.231692	0.341331	0.239531	AKT3	1
UM	Human Diseases	Cardiovascular disease	bta05414	Dilated cardiomyopathy	1/25	110/10501	0.00909091	3.81855	1.45164	0.231692	0.341331	0.239531	ADCY1	1
UM	Organismal Systems	Nervous system	bta04724	Glutamatergic synapse	1/25	115/10501	0.00869565	3.65252	1.39717	0.240891	0.348659	0.244673	ADCY1	1
UM	Organismal Systems	Endocrine system	bta04928	Parathyroid hormone synthesis, secretion and action	1/25	115/10501	0.00869565	3.65252	1.39717	0.240891	0.348659	0.244673	ADCY1	1
UM	Organismal Systems	Endocrine system	bta04919	Thyroid hormone signaling pathway	1/25	122/10501	0.00819672	3.44295	1.32582	0.253594	0.358545	0.251611	AKT3	1
UM	Genetic Information Processing	Chromosome	bta03082	ATP-dependent chromatin remodeling	1/25	123/10501	0.00813008	3.41496	1.31605	0.255392	0.358545	0.251611	H2AZ2	1
UM	Organismal Systems	Immune system	bta04620	Toll-like receptor signaling pathway	1/25	123/10501	0.00813008	3.41496	1.31605	0.255392	0.358545	0.251611	AKT3	1
UM	Genetic Information Processing	Translation	bta03013	Nucleocytoplasmic transport	1/25	125/10501	0.008	3.36032	1.29681	0.258975	0.358545	0.251611	RANBP17	1
UM	Environmental Information Processing	Signal transduction	bta04071	Sphingolipid signaling pathway	1/25	125/10501	0.008	3.36032	1.29681	0.258975	0.358545	0.251611	AKT3	1
UM	Environmental Information Processing	Signal transduction	bta04152	AMPK signaling pathway	1/25	126/10501	0.00793651	3.33365	1.28734	0.26076	0.358545	0.251611	AKT3	1
UM	Human Diseases	Neurodegenerative disease	bta05010	Alzheimer disease	2/25	423/10501	0.00472813	1.986	1.01118	0.266821	0.363847	0.255331	AKT3/NOS2	2
UM	Metabolism	Nucleotide metabolism	bta00230	Purine metabolism	1/25	133/10501	0.0075188	3.1582	1.22359	0.273143	0.368116	0.258327	ADCY1	1
UM	Environmental Information Processing	Signal transduction	bta04668	TNF signaling pathway	1/25	134/10501	0.00746269	3.13463	1.21483	0.274896	0.368116	0.258327	AKT3	1
UM	Environmental Information Processing	Signal transduction	bta04068	FoxO signaling pathway	1/25	135/10501	0.00740741	3.11141	1.20615	0.276644	0.368116	0.258327	AKT3	1
UM	Organismal Systems	Endocrine system	bta04910	Insulin signaling pathway	1/25	141/10501	0.0070922	2.97901	1.1557	0.287051	0.378908	0.2659	AKT3	1
UM	Cellular Processes	Cellular community - eukaryotes	bta04550	Signaling pathways regulating pluripotency of stem cells	1/25	145/10501	0.00689655	2.89683	1.12353	0.293909	0.384881	0.270092	AKT3	1
UM	Cellular Processes	Cell growth and death	bta04210	Apoptosis	1/25	149/10501	0.00671141	2.81906	1.09243	0.300704	0.385944	0.270838	AKT3	1
UM	Human Diseases	Neurodegenerative disease	bta05017	Spinocerebellar ataxia	1/25	151/10501	0.00662252	2.78172	1.07727	0.304077	0.385944	0.270838	AKT3	1
UM	Human Diseases	Cancer: specific types	bta05224	Breast cancer	1/25	151/10501	0.00662252	2.78172	1.07727	0.304077	0.385944	0.270838	AKT3	1
UM	Human Diseases	Cardiovascular disease	bta05418	Fluid shear stress and atherosclerosis	1/25	151/10501	0.00662252	2.78172	1.07727	0.304077	0.385944	0.270838	AKT3	1
UM	Human Diseases	Cancer: specific types	bta05226	Gastric cancer	1/25	154/10501	0.00649351	2.72753	1.05498	0.309109	0.389335	0.273218	AKT3	1
UM	Human Diseases	Endocrine and metabolic disease	bta04936	Alcoholic liver disease	1/25	158/10501	0.00632911	2.65848	1.02608	0.315763	0.394703	0.276985	AKT3	1
UM	Organismal Systems	Immune system	bta04650	Natural killer cell mediated cytotoxicity	1/25	160/10501	0.00625	2.62525	1.01197	0.319066	0.395834	0.277778	LCP2	1
UM	Human Diseases	Infectious disease: viral	bta05162	Measles	1/25	162/10501	0.00617284	2.59284	0.998061	0.322355	0.39693	0.278547	AKT3	1
UM	Environmental Information Processing	Signal transduction	bta04150	mTOR signaling pathway	1/25	165/10501	0.00606061	2.5457	0.977591	0.327259	0.399984	0.28069	AKT3	1
UM	Cellular Processes	Transport and catabolism	bta04148	Efferocytosis	1/25	169/10501	0.00591716	2.48544	0.950986	0.333745	0.404912	0.284149	CAMK2B	1
UM	Cellular Processes	Transport and catabolism	bta04140	Autophagy - animal	1/25	173/10501	0.00578035	2.42798	0.925131	0.340171	0.409696	0.287506	AKT3	1
UM	Human Diseases	Cancer: specific types	bta05225	Hepatocellular carcinoma	1/25	176/10501	0.00568182	2.38659	0.906205	0.344952	0.410743	0.288241	AKT3	1
UM	Human Diseases	Endocrine and metabolic disease	bta04932	Non-alcoholic fatty liver disease	1/25	178/10501	0.00561798	2.35978	0.893802	0.34812	0.410743	0.288241	AKT3	1
UM	Environmental Information Processing	Signal transduction	bta04310	Wnt signaling pathway	1/25	179/10501	0.00558659	2.34659	0.887662	0.349699	0.410743	0.288241	CAMK2B	1
UM	Organismal Systems	Development and regeneration	bta04360	Axon guidance	1/25	181/10501	0.00552486	2.32066	0.875504	0.352845	0.410743	0.288241	CAMK2B	1
UM	Human Diseases	Infectious disease: viral	bta05160	Hepatitis C	1/25	182/10501	0.00549451	2.30791	0.869486	0.354413	0.410743	0.288241	AKT3	1
UM	Human Diseases	Infectious disease: viral	bta05161	Hepatitis B	1/25	183/10501	0.00546448	2.2953	0.863506	0.355977	0.410743	0.288241	AKT3	1
UM	Human Diseases	Infectious disease: viral	bta05164	Influenza A	1/25	198/10501	0.00505051	2.12141	0.778186	0.379006	0.434218	0.304715	AKT3	1
UM	Human Diseases	Immune disease	bta05322	Systemic lupus erythematosus	1/25	200/10501	0.005	2.1002	0.767386	0.382016	0.434218	0.304715	H2AZ2	1
UM	Cellular Processes	Cellular community - eukaryotes	bta04510	Focal adhesion	1/25	204/10501	0.00490196	2.05902	0.746158	0.387995	0.434218	0.304715	AKT3	1
UM	Human Diseases	Cancer: overview	bta05202	Transcriptional misregulation in cancer	1/25	204/10501	0.00490196	2.05902	0.746158	0.387995	0.434218	0.304715	IGFBP3	1
UM	Cellular Processes	Cell motility	bta04814	Motor proteins	1/25	205/10501	0.00487805	2.04898	0.740926	0.389481	0.434218	0.304715	MYO1G	1
UM	Human Diseases	Infectious disease: viral	bta05168	Herpes simplex virus 1 infection	1/25	211/10501	0.00473934	1.99071	0.710146	0.398323	0.441096	0.309541	AKT3	1
UM	Environmental Information Processing	Signal transduction	bta04630	JAK-STAT signaling pathway	1/25	218/10501	0.00458716	1.92679	0.675486	0.408485	0.449333	0.315322	AKT3	1
UM	Human Diseases	Infectious disease: viral	bta05167	Kaposi sarcoma-associated herpesvirus infection	1/25	221/10501	0.00452489	1.90063	0.66102	0.412789	0.451061	0.316534	AKT3	1
UM	Cellular Processes	Cell motility	bta04810	Regulation of actin cytoskeleton	1/25	233/10501	0.00429185	1.80275	0.605314	0.429707	0.466458	0.327339	AKT3	1
UM	Human Diseases	Infectious disease: viral	bta05169	Epstein-Barr virus infection	1/25	236/10501	0.00423729	1.77983	0.591894	0.433863	0.467891	0.328345	AKT3	1
UM	Human Diseases	Substance dependence	bta05034	Alcoholism	1/25	243/10501	0.00411523	1.72856	0.561311	0.443447	0.475122	0.333419	H2AZ2	1
UM	Human Diseases	Infectious disease: viral	bta05170	Human immunodeficiency virus 1 infection	1/25	246/10501	0.00406504	1.70748	0.548505	0.447507	0.476378	0.3343	AKT3	1
UM	Cellular Processes	Transport and catabolism	bta04144	Endocytosis	1/25	249/10501	0.00401606	1.68691	0.535871	0.451538	0.477588	0.33515	RAB11FIP4	1
UM	Organismal Systems	Environmental adaptation	bta04714	Thermogenesis	1/25	260/10501	0.00384615	1.61554	0.49095	0.466079	0.489828	0.343739	ADCY1	1
UM	Human Diseases	Cancer: overview	bta05208	Chemical carcinogenesis - reactive oxygen species	1/25	264/10501	0.00378788	1.59106	0.475132	0.471274	0.491735	0.345077	AKT3	1
UM	Human Diseases	Infectious disease: bacterial	bta05132	Salmonella infection	1/25	266/10501	0.0037594	1.5791	0.467321	0.473853	0.491735	0.345077	AKT3	1
UM	Human Diseases	Neurodegenerative disease	bta05012	Parkinson disease	1/25	303/10501	0.00330033	1.38627	0.33329	0.519449	0.535682	0.375917	CAMK2B	1
UM	Human Diseases	Cancer: overview	bta05206	MicroRNAs in cancer	1/25	308/10501	0.00324675	1.36377	0.316529	0.525312	0.538363	0.377798	SLC7A1	1
UM	Human Diseases	Infectious disease: viral	bta05165	Human papillomavirus infection	1/25	354/10501	0.00282486	1.18655	0.174423	0.576121	0.58679	0.411783	AKT3	1
UM	Environmental Information Processing	Signal transduction	bta04151	PI3K-Akt signaling pathway	1/25	392/10501	0.00255102	1.07153	0.0705095	0.614116	0.619779	0.434932	AKT3	1
UM	Environmental Information Processing	Signaling molecules and interaction	bta04080	Neuroactive ligand-receptor interaction	1/25	394/10501	0.00253807	1.06609	0.0653204	0.616023	0.619779	0.434932	GABRP	1
UM	Human Diseases	Neurodegenerative disease	bta05014	Amyotrophic lateral sclerosis	1/25	408/10501	0.00245098	1.02951	0.0296998	0.629116	0.629116	0.441485	NOS2	1
QM	Environmental Information Processing	Signal transduction	bta04010	MAPK signaling pathway	8/75	300/10544	0.0266667	3.74898	4.08844	0.00126162	0.256109	0.237716	CACNA2D1/FLT3/FLT1/AKT3/NLK/NF1/TAOK1/CASP3	8
QM	Human Diseases	Cancer: specific types	bta05210	Colorectal cancer	4/75	92/10544	0.0434783	6.11246	4.16855	0.00411456	0.272117	0.252574	RALA/AKT3/APPL1/CASP3	4
QM	Human Diseases	Infectious disease: bacterial	bta05134	Legionellosis	3/75	58/10544	0.0517241	7.27172	4.05374	0.00805938	0.272117	0.252574	CASP8/SEC22B/CASP3	3
QM	Environmental Information Processing	Signal transduction	bta04014	Ras signaling pathway	6/75	247/10544	0.0242915	3.41506	3.25073	0.00813852	0.272117	0.252574	RALA/FLT3/FLT1/AKT3/NF1/KSR1	6
QM	Environmental Information Processing	Signal transduction	bta04066	HIF-1 signaling pathway	4/75	114/10544	0.0350877	4.93287	3.57338	0.00874168	0.272117	0.252574	FLT1/AKT3/ALDOC/NOS2	4
QM	Metabolism	Global and overview maps	bta01200	Carbon metabolism	4/75	117/10544	0.034188	4.80638	3.50417	0.00955888	0.272117	0.252574	PHGDH/HAO2/FH/ALDOC	4
QM	Human Diseases	Infectious disease: parasitic	bta05145	Toxoplasmosis	4/75	117/10544	0.034188	4.80638	3.50417	0.00955888	0.272117	0.252574	CASP8/AKT3/NOS2/CASP3	4
QM	Human Diseases	Infectious disease: parasitic	bta05142	Chagas disease	4/75	121/10544	0.0330579	4.64749	3.41547	0.0107238	0.272117	0.252574	CFLAR/CASP8/AKT3/NOS2	4
QM	Organismal Systems	Endocrine system	bta04920	Adipocytokine signaling pathway	3/75	73/10544	0.0410959	5.77753	3.46682	0.0150611	0.307169	0.285109	AKT3/APPL1/ACSL1	3
QM	Environmental Information Processing	Signal transduction	bta04668	TNF signaling pathway	4/75	134/10544	0.0298507	4.19662	3.15194	0.0151315	0.307169	0.285109	CFLAR/CASP8/AKT3/CASP3	4
QM	Human Diseases	Infectious disease: bacterial	bta05152	Tuberculosis	5/75	210/10544	0.0238095	3.3473	2.90807	0.0167226	0.308608	0.286445	CASP8/AKT3/KSR1/NOS2/CASP3	5
QM	Human Diseases	Drug resistance: antineoplastic	bta01524	Platinum drug resistance	3/75	82/10544	0.0365854	5.14341	3.188	0.0204966	0.316573	0.293837	CASP8/AKT3/CASP3	3
QM	Cellular Processes	Cell growth and death	bta04210	Apoptosis	4/75	149/10544	0.0268456	3.77414	2.88648	0.0214696	0.316573	0.293837	CFLAR/CASP8/AKT3/CASP3	4
QM	Cellular Processes	Transport and catabolism	bta04146	Peroxisome	3/75	84/10544	0.0357143	5.02095	3.13158	0.0218326	0.316573	0.293837	HAO2/NOS2/ACSL1	3
QM	Human Diseases	Cancer: specific types	bta05226	Gastric cancer	4/75	154/10544	0.025974	3.6516	2.80557	0.0238949	0.323377	0.300153	FZD7/REG4/CDX2/AKT3	4
QM	Cellular Processes	Cell growth and death	bta04215	Apoptosis - multiple species	2/75	37/10544	0.0540541	7.59928	3.40344	0.0283193	0.359082	0.333294	CASP8/CASP3	2
QM	Cellular Processes	Transport and catabolism	bta04148	Efferocytosis	4/75	169/10544	0.0236686	3.3275	2.58165	0.0321411	0.359082	0.333294	VPS41/ATP8A2/LOC536660/CASP3	4
QM	Human Diseases	Cancer: specific types	bta05222	Small cell lung cancer	3/75	99/10544	0.030303	4.2602	2.75847	0.03334	0.359082	0.333294	AKT3/NOS2/CASP3	3
QM	Cellular Processes	Transport and catabolism	bta04140	Autophagy - animal	4/75	173/10544	0.0231214	3.25056	2.52617	0.03459	0.359082	0.333294	CFLAR/VPS41/MAP1LC3C/AKT3	4
QM	Organismal Systems	Immune system	bta04625	C-type lectin receptor signaling pathway	3/75	106/10544	0.0283019	3.97887	2.60889	0.0396006	0.359082	0.333294	CASP8/AKT3/KSR1	3
QM	Human Diseases	Infectious disease: viral	bta05165	Human papillomavirus infection	6/75	354/10544	0.0169492	2.38282	2.23997	0.0397851	0.359082	0.333294	CASP8/FZD7/NOTCH2/AKT3/VTN/CASP3	6
QM	Human Diseases	Infectious disease: viral	bta05160	Hepatitis C	4/75	182/10544	0.021978	3.08982	2.40703	0.040489	0.359082	0.333294	CFLAR/CASP8/AKT3/CASP3	4
QM	Human Diseases	Infectious disease: bacterial	bta05132	Salmonella infection	5/75	266/10544	0.018797	2.64261	2.29657	0.0406842	0.359082	0.333294	CASP8/RALA/VPS41/AKT3/CASP3	5
QM	Cellular Processes	Cell growth and death	bta04216	Ferroptosis	2/75	49/10544	0.0408163	5.73823	2.81374	0.0473602	0.400588	0.371819	MAP1LC3C/ACSL1	2
QM	Human Diseases	Infectious disease: viral	bta05164	Influenza A	4/75	198/10544	0.020202	2.84013	2.21236	0.0523114	0.424768	0.394262	CASP8/AKT3/CASP3/SLC25A4	4
QM	Cellular Processes	Cellular community - eukaryotes	bta04510	Focal adhesion	4/75	204/10544	0.0196078	2.7566	2.14431	0.0571838	0.436217	0.404889	FLT1/AKT3/VTN/FLNB	4
QM	Human Diseases	Cancer: overview	bta05205	Proteoglycans in cancer	4/75	205/10544	0.0195122	2.74315	2.13321	0.058019	0.436217	0.404889	FZD7/AKT3/VTN/CASP3	4
QM	Human Diseases	Neurodegenerative disease	bta05014	Amyotrophic lateral sclerosis	6/75	408/10544	0.0147059	2.06745	1.86125	0.0697653	0.499687	0.463801	ALS2/NUP58/MAP1LC3C/NOS2/DNAH12/CASP3	6
QM	Human Diseases	Infectious disease: viral	bta05167	Kaposi sarcoma-associated herpesvirus infection	4/75	221/10544	0.0180995	2.54456	1.96407	0.07227	0.499687	0.463801	CASP8/MAP1LC3C/AKT3/CASP3	4
QM	Organismal Systems	Endocrine system	bta04913	Ovarian steroidogenesis	2/75	65/10544	0.0307692	4.32574	2.27638	0.0779549	0.499687	0.463801	HSD3B1/BMP6	2
QM	Human Diseases	Neurodegenerative disease	bta05010	Alzheimer disease	6/75	423/10544	0.0141844	1.99414	1.7663	0.0799375	0.499687	0.463801	CASP8/FZD7/AKT3/NOS2/CASP3/SLC25A4	6
QM	Environmental Information Processing	Signal transduction	bta04371	Apelin signaling pathway	3/75	143/10544	0.020979	2.94937	1.98648	0.0815604	0.499687	0.463801	MAP1LC3C/AKT3/NOS2	3
QM	Cellular Processes	Cellular community - eukaryotes	bta04550	Signaling pathways regulating pluripotency of stem cells	3/75	145/10544	0.0206897	2.90869	1.95877	0.0842233	0.499687	0.463801	FZD7/AKT3/HESX1	3
QM	Human Diseases	Cancer: specific types	bta05221	Acute myeloid leukemia	2/75	69/10544	0.0289855	4.07498	2.16895	0.0863666	0.499687	0.463801	FLT3/AKT3	2
QM	Human Diseases	Cancer: overview	bta05230	Central carbon metabolism in cancer	2/75	70/10544	0.0285714	4.01676	2.14335	0.088511	0.499687	0.463801	FLT3/AKT3	2
QM	Human Diseases	Cancer: specific types	bta05224	Breast cancer	3/75	151/10544	0.0198675	2.79311	1.87839	0.0924332	0.499687	0.463801	FZD7/NOTCH2/AKT3	3
QM	Metabolism	Global and overview maps	bta01230	Biosynthesis of amino acids	2/75	74/10544	0.027027	3.79964	2.04552	0.0972445	0.499687	0.463801	PHGDH/ALDOC	2
QM	Human Diseases	Cancer: specific types	bta05211	Renal cell carcinoma	2/75	74/10544	0.027027	3.79964	2.04552	0.0972445	0.499687	0.463801	FH/AKT3	2
QM	Cellular Processes	Transport and catabolism	bta04144	Endocytosis	4/75	249/10544	0.0160643	2.25842	1.70087	0.101086	0.499687	0.463801	RAB11FIP4/GIT1/ARF4/RBSN	4
QM	Human Diseases	Endocrine and metabolic disease	bta04934	Cushing syndrome	3/75	158/10544	0.0189873	2.66937	1.78944	0.102416	0.499687	0.463801	FZD7/HSD3B1/FH	3
QM	Human Diseases	Endocrine and metabolic disease	bta04936	Alcoholic liver disease	3/75	158/10544	0.0189873	2.66937	1.78944	0.102416	0.499687	0.463801	CASP8/AKT3/CASP3	3
QM	Human Diseases	Cancer: specific types	bta05212	Pancreatic cancer	2/75	77/10544	0.025974	3.6516	1.97653	0.103949	0.499687	0.463801	RALA/AKT3	2
QM	Human Diseases	Infectious disease: bacterial	bta05133	Pertussis	2/75	78/10544	0.025641	3.60479	1.95429	0.106212	0.499687	0.463801	NOS2/CASP3	2
QM	Human Diseases	Infectious disease: viral	bta05162	Measles	3/75	162/10544	0.0185185	2.60346	1.74074	0.108307	0.499687	0.463801	CASP8/AKT3/CASP3	3
QM	Environmental Information Processing	Signal transduction	bta04150	mTOR signaling pathway	3/75	165/10544	0.0181818	2.55612	1.70517	0.11281	0.499924	0.464021	STRADB/FZD7/AKT3	3
QM	Human Diseases	Drug resistance: antineoplastic	bta01521	EGFR tyrosine kinase inhibitor resistance	2/75	82/10544	0.0243902	3.42894	1.86886	0.115394	0.499924	0.464021	AKT3/NF1	2
QM	Human Diseases	Cardiovascular disease	bta05416	Viral myocarditis	2/75	83/10544	0.0240964	3.38763	1.84833	0.117721	0.499924	0.464021	CASP8/CASP3	2
QM	Organismal Systems	Endocrine system	bta03320	PPAR signaling pathway	2/75	84/10544	0.0238095	3.3473	1.82811	0.12006	0.499924	0.464021	HMGCS2/ACSL1	2
QM	Metabolism	Lipid metabolism	bta00061	Fatty acid biosynthesis	1/75	18/10544	0.0555556	7.81037	2.44757	0.120671	0.499924	0.464021	ACSL1	1
QM	Human Diseases	Cardiovascular disease	bta05412	Arrhythmogenic right ventricular cardiomyopathy	2/75	86/10544	0.0232558	3.26946	1.78857	0.124772	0.506574	0.470193	CACNA2D1/DSP	2
QM	Cellular Processes	Cell growth and death	bta04115	p53 signaling pathway	2/75	88/10544	0.0227273	3.19515	1.75018	0.129528	0.512075	0.475299	CASP8/CASP3	2
QM	Human Diseases	Endocrine and metabolic disease	bta04932	Non-alcoholic fatty liver disease	3/75	178/10544	0.0168539	2.36944	1.55958	0.133126	0.512075	0.475299	CASP8/AKT3/CASP3	3
QM	Organismal Systems	Aging	bta04211	Longevity regulating pathway	2/75	90/10544	0.0222222	3.12415	1.71287	0.134327	0.512075	0.475299	AKT3/APPL1	2
QM	Metabolism	Amino acid metabolism	bta00220	Arginine biosynthesis	1/75	21/10544	0.047619	6.6946	2.21087	0.139336	0.512075	0.475299	NOS2	1
QM	Metabolism	Metabolism of terpenoids and polyketides	bta00900	Terpenoid backbone biosynthesis	1/75	21/10544	0.047619	6.6946	2.21087	0.139336	0.512075	0.475299	HMGCS2	1
QM	Human Diseases	Infectious disease: viral	bta05161	Hepatitis B	3/75	183/10544	0.0163934	2.3047	1.50694	0.141262	0.512075	0.475299	CASP8/AKT3/CASP3	3
QM	Organismal Systems	Immune system	bta04623	Cytosolic DNA-sensing pathway	2/75	94/10544	0.0212766	2.99121	1.64128	0.144043	0.512735	0.475912	CASP8/CASP3	2
QM	Human Diseases	Drug resistance: antineoplastic	bta01522	Endocrine resistance	2/75	95/10544	0.0210526	2.95972	1.62397	0.146496	0.512735	0.475912	NOTCH2/AKT3	2
QM	Cellular Processes	Cell growth and death	bta04217	Necroptosis	3/75	188/10544	0.0159574	2.2434	1.45598	0.149563	0.512781	0.475954	CFLAR/CASP8/SLC25A4	3
QM	Genetic Information Processing	Replication and repair	bta03430	Mismatch repair	1/75	23/10544	0.0434783	6.11246	2.07743	0.151561	0.512781	0.475954	EXO1	1
QM	Organismal Systems	Immune system	bta04657	IL-17 signaling pathway	2/75	102/10544	0.0196078	2.7566	1.50883	0.163893	0.536619	0.49808	CASP8/CASP3	2
QM	Human Diseases	Endocrine and metabolic disease	bta04933	AGE-RAGE signaling pathway in diabetic complications	2/75	102/10544	0.0196078	2.7566	1.50883	0.163893	0.536619	0.49808	AKT3/CASP3	2
QM	Human Diseases	Endocrine and metabolic disease	bta04950	Maturity onset diabetes of the young	1/75	26/10544	0.0384615	5.40718	1.90432	0.169578	0.542991	0.503995	PDX1	1
QM	Metabolism	Carbohydrate metabolism	bta00650	Butanoate metabolism	1/75	27/10544	0.037037	5.20691	1.85251	0.1755	0.542991	0.503995	HMGCS2	1
QM	Organismal Systems	Digestive system	bta04977	Vitamin digestion and absorption	1/75	27/10544	0.037037	5.20691	1.85251	0.1755	0.542991	0.503995	SLC46A1	1
QM	Human Diseases	Cancer: specific types	bta05215	Prostate cancer	2/75	107/10544	0.0186916	2.62779	1.43239	0.176539	0.542991	0.503995	AKT3/SLC46A1	2
QM	Metabolism	Carbohydrate metabolism	bta00030	Pentose phosphate pathway	1/75	29/10544	0.0344828	4.84782	1.75618	0.187218	0.566052	0.5254	ALDOC	1
QM	Human Diseases	Infectious disease: viral	bta05168	Herpes simplex virus 1 infection	3/75	211/10544	0.014218	1.99886	1.24049	0.189614	0.566052	0.5254	CASP8/AKT3/CASP3	3
QM	Environmental Information Processing	Signal transduction	bta04015	Rap1 signaling pathway	3/75	216/10544	0.0138889	1.95259	1.19725	0.198669	0.568318	0.527503	RALA/FLT1/AKT3	3
QM	Metabolism	Carbohydrate metabolism	bta00020	Citrate cycle (TCA cycle)	1/75	31/10544	0.0322581	4.53505	1.6683	0.198771	0.568318	0.527503	FH	1
QM	Metabolism	Glycan biosynthesis and metabolism	bta00563	Glycosylphosphatidylinositol (GPI)-anchor biosynthesis	1/75	31/10544	0.0322581	4.53505	1.6683	0.198771	0.568318	0.527503	PIGS	1
QM	Human Diseases	Infectious disease: parasitic	bta05146	Amoebiasis	2/75	119/10544	0.0168067	2.3628	1.2654	0.207455	0.57445	0.533194	NOS2/CASP3	2
QM	Genetic Information Processing	Folding, sorting and degradation	bta04130	SNARE interactions in vesicular transport	1/75	33/10544	0.030303	4.2602	1.58759	0.210163	0.57445	0.533194	SEC22B	1
QM	Organismal Systems	Nervous system	bta04726	Serotonergic synapse	2/75	122/10544	0.0163934	2.3047	1.2268	0.21528	0.57445	0.533194	SLC6A4/CASP3	2
QM	Organismal Systems	Endocrine system	bta04919	Thyroid hormone signaling pathway	2/75	122/10544	0.0163934	2.3047	1.2268	0.21528	0.57445	0.533194	NOTCH2/AKT3	2
QM	Metabolism	Carbohydrate metabolism	bta00630	Glyoxylate and dicarboxylate metabolism	1/75	34/10544	0.0294118	4.1349	1.54961	0.215799	0.57445	0.533194	HAO2	1
QM	Organismal Systems	Immune system	bta04620	Toll-like receptor signaling pathway	2/75	123/10544	0.0162602	2.28596	1.21419	0.217895	0.57445	0.533194	CASP8/AKT3	2
QM	Human Diseases	Neurodegenerative disease	bta05016	Huntington disease	4/75	339/10544	0.0117994	1.65884	1.0436	0.221122	0.575483	0.534153	CASP8/DNAH12/CASP3/SLC25A4	4
QM	Environmental Information Processing	Signal transduction	bta04152	AMPK signaling pathway	2/75	126/10544	0.015873	2.23153	1.17706	0.225756	0.57589	0.534531	STRADB/AKT3	2
QM	Metabolism	Carbohydrate metabolism	bta00051	Fructose and mannose metabolism	1/75	36/10544	0.0277778	3.90519	1.47783	0.226952	0.57589	0.534531	ALDOC	1
QM	Cellular Processes	Cell motility	bta04810	Regulation of actin cytoskeleton	3/75	233/10544	0.0128755	1.81013	1.05838	0.230194	0.576905	0.535473	AKT3/GIT1/SSH2	3
QM	Human Diseases	Infectious disease: viral	bta05169	Epstein-Barr virus infection	3/75	236/10544	0.0127119	1.78712	1.03507	0.235857	0.583891	0.541957	CASP8/AKT3/CASP3	3
QM	Organismal Systems	Endocrine system	bta04926	Relaxin signaling pathway	2/75	132/10544	0.0151515	2.1301	1.10585	0.241541	0.590756	0.54833	AKT3/NOS2	2
QM	Human Diseases	Cardiovascular disease	bta05417	Lipid and atherosclerosis	3/75	242/10544	0.0123967	1.74281	0.989429	0.24726	0.595758	0.552972	CASP8/AKT3/CASP3	3
QM	Environmental Information Processing	Signal transduction	bta04068	FoxO signaling pathway	2/75	135/10544	0.0148148	2.08277	1.07166	0.249455	0.595758	0.552972	AKT3/NLK	2
QM	Human Diseases	Infectious disease: viral	bta05170	Human immunodeficiency virus 1 infection	3/75	246/10544	0.0121951	1.71447	0.959702	0.254911	0.601709	0.558496	CASP8/AKT3/CASP3	3
QM	Human Diseases	Infectious disease: viral	bta05163	Human cytomegalovirus infection	3/75	251/10544	0.0119522	1.68032	0.923291	0.264525	0.61202	0.568066	CASP8/AKT3/CASP3	3
QM	Organismal Systems	Endocrine system	bta04910	Insulin signaling pathway	2/75	141/10544	0.0141844	1.99414	1.00586	0.265309	0.61202	0.568066	AKT3/FLOT2	2
QM	Metabolism	Lipid metabolism	bta00071	Fatty acid degradation	1/75	45/10544	0.0222222	3.12415	1.20859	0.275233	0.612385	0.568405	ACSL1	1
QM	Metabolism	Carbohydrate metabolism	bta00620	Pyruvate metabolism	1/75	45/10544	0.0222222	3.12415	1.20859	0.275233	0.612385	0.568405	FH	1
QM	Organismal Systems	Digestive system	bta04973	Carbohydrate digestion and absorption	1/75	45/10544	0.0222222	3.12415	1.20859	0.275233	0.612385	0.568405	AKT3	1
QM	Metabolism	Amino acid metabolism	bta00380	Tryptophan metabolism	1/75	46/10544	0.0217391	3.05623	1.18293	0.280411	0.612385	0.568405	KMO	1
QM	Human Diseases	Endocrine and metabolic disease	bta04930	Type II diabetes mellitus	1/75	47/10544	0.0212766	2.99121	1.15796	0.285552	0.612385	0.568405	PDX1	1
QM	Environmental Information Processing	Signal transduction	bta04020	Calcium signaling pathway	3/75	264/10544	0.0113636	1.59758	0.832259	0.289722	0.612385	0.568405	FLT1/NOS2/SLC25A4	3
QM	Metabolism	Amino acid metabolism	bta00260	Glycine, serine and threonine metabolism	1/75	48/10544	0.0208333	2.92889	1.13364	0.290656	0.612385	0.568405	PHGDH	1
QM	Human Diseases	Neurodegenerative disease	bta05017	Spinocerebellar ataxia	2/75	151/10544	0.013245	1.86208	0.903074	0.291734	0.612385	0.568405	AKT3/SLC25A4	2
QM	Environmental Information Processing	Signal transduction	bta04072	Phospholipase D signaling pathway	2/75	154/10544	0.012987	1.8258	0.873752	0.299647	0.612385	0.568405	RALA/AKT3	2
QM	Environmental Information Processing	Signal transduction	bta04151	PI3K-Akt signaling pathway	4/75	392/10544	0.0102041	1.43456	0.742121	0.304333	0.612385	0.568405	FLT3/FLT1/AKT3/VTN	4
QM	Metabolism	Amino acid metabolism	bta00330	Arginine and proline metabolism	1/75	51/10544	0.0196078	2.7566	1.06431	0.305755	0.612385	0.568405	NOS2	1
QM	Organismal Systems	Circulatory system	bta04261	Adrenergic signaling in cardiomyocytes	2/75	158/10544	0.0126582	1.77958	0.835649	0.310176	0.612385	0.568405	CACNA2D1/AKT3	2
QM	Environmental Information Processing	Signal transduction	bta04390	Hippo signaling pathway	2/75	158/10544	0.0126582	1.77958	0.835649	0.310176	0.612385	0.568405	FZD7/BMP6	2
QM	Metabolism	Amino acid metabolism	bta00280	Valine, leucine and isoleucine degradation	1/75	52/10544	0.0192308	2.70359	1.04231	0.310718	0.612385	0.568405	HMGCS2	1
QM			bta04981	Folate transport and metabolism	1/75	52/10544	0.0192308	2.70359	1.04231	0.310718	0.612385	0.568405	SLC46A1	1
QM	Metabolism	Amino acid metabolism	bta00270	Cysteine and methionine metabolism	1/75	54/10544	0.0185185	2.60346	0.999831	0.320537	0.619705	0.5752	PHGDH	1
QM	Human Diseases	Drug resistance: antineoplastic	bta01523	Antifolate resistance	1/75	54/10544	0.0185185	2.60346	0.999831	0.320537	0.619705	0.5752	SLC46A1	1
QM	Cellular Processes	Cell growth and death	bta04218	Cellular senescence	2/75	164/10544	0.0121951	1.71447	0.780492	0.325913	0.621934	0.577268	AKT3/SLC25A4	2
QM	Metabolism	Lipid metabolism	bta00565	Ether lipid metabolism	1/75	56/10544	0.0178571	2.51048	0.959228	0.330219	0.621934	0.577268	ENPP6	1
QM	Metabolism	Global and overview maps	bta01212	Fatty acid metabolism	1/75	59/10544	0.0169492	2.38282	0.901507	0.344487	0.621934	0.577268	ACSL1	1
QM	Environmental Information Processing	Signal transduction	bta04370	VEGF signaling pathway	1/75	59/10544	0.0169492	2.38282	0.901507	0.344487	0.621934	0.577268	AKT3	1
QM	Organismal Systems	Endocrine system	bta04923	Regulation of lipolysis in adipocytes	1/75	59/10544	0.0169492	2.38282	0.901507	0.344487	0.621934	0.577268	AKT3	1
QM	Environmental Information Processing	Signal transduction	bta04022	cGMP-PKG signaling pathway	2/75	172/10544	0.0116279	1.63473	0.710364	0.346754	0.621934	0.577268	AKT3/SLC25A4	2
QM	Human Diseases	Cancer: specific types	bta05213	Endometrial cancer	1/75	60/10544	0.0166667	2.34311	0.883048	0.349176	0.621934	0.577268	AKT3	1
QM	Organismal Systems	Aging	bta04213	Longevity regulating pathway - multiple species	1/75	61/10544	0.0163934	2.3047	0.864953	0.353831	0.621934	0.577268	AKT3	1
QM	Environmental Information Processing	Signal transduction	bta04330	Notch signaling pathway	1/75	61/10544	0.0163934	2.3047	0.864953	0.353831	0.621934	0.577268	NOTCH2	1
QM	Genetic Information Processing	Folding, sorting and degradation	bta04141	Protein processing in endoplasmic reticulum	2/75	176/10544	0.0113636	1.59758	0.676647	0.357101	0.621934	0.577268	TXNDC5/SSR1	2
QM	Human Diseases	Cancer: specific types	bta05225	Hepatocellular carcinoma	2/75	176/10544	0.0113636	1.59758	0.676647	0.357101	0.621934	0.577268	FZD7/AKT3	2
QM	Organismal Systems	Digestive system	bta04978	Mineral absorption	1/75	62/10544	0.016129	2.26753	0.84721	0.358454	0.621934	0.577268	SLC46A1	1
QM	Human Diseases	Cancer: specific types	bta05217	Basal cell carcinoma	1/75	63/10544	0.015873	2.23153	0.829804	0.363045	0.622348	0.577652	FZD7	1
QM	Environmental Information Processing	Signal transduction	bta04310	Wnt signaling pathway	2/75	179/10544	0.0111732	1.5708	0.651908	0.364825	0.622348	0.577652	FZD7/NLK	2
QM	Metabolism	Carbohydrate metabolism	bta00010	Glycolysis / Gluconeogenesis	1/75	65/10544	0.0153846	2.16287	0.795955	0.372128	0.624314	0.579478	ALDOC	1
QM	Organismal Systems	Endocrine system	bta04929	GnRH secretion	1/75	65/10544	0.0153846	2.16287	0.795955	0.372128	0.624314	0.579478	AKT3	1
QM	Organismal Systems	Endocrine system	bta04927	Cortisol synthesis and secretion	1/75	66/10544	0.0151515	2.1301	0.779489	0.376622	0.626522	0.581527	HSD3B1	1
QM	Human Diseases	Cancer: overview	bta05206	MicroRNAs in cancer	3/75	310/10544	0.00967742	1.36052	0.545309	0.379617	0.626522	0.581527	NOTCH2/MIR423/CASP3	3
QM	Genetic Information Processing	Translation	bta00970	Aminoacyl-tRNA biosynthesis	1/75	68/10544	0.0147059	2.06745	0.74742	0.385515	0.631125	0.585799	WARS2	1
QM	Organismal Systems	Immune system	bta04664	Fc epsilon RI signaling pathway	1/75	71/10544	0.0140845	1.98009	0.701328	0.398619	0.643513	0.597298	AKT3	1
QM	Human Diseases	Cancer: specific types	bta05218	Melanoma	1/75	74/10544	0.0135135	1.89982	0.657443	0.411448	0.643513	0.597298	AKT3	1
QM	Human Diseases	Cancer: specific types	bta05223	Non-small cell lung cancer	1/75	74/10544	0.0135135	1.89982	0.657443	0.411448	0.643513	0.597298	AKT3	1
QM	Human Diseases	Cancer: overview	bta05202	Transcriptional misregulation in cancer	2/75	204/10544	0.00980392	1.3783	0.461798	0.42769	0.643513	0.597298	FLT3/FLT1	2
QM	Metabolism	Lipid metabolism	bta00140	Steroid hormone biosynthesis	1/75	78/10544	0.0128205	1.80239	0.602011	0.428134	0.643513	0.597298	HSD3B1	1
QM	Metabolism	Carbohydrate metabolism	bta00562	Inositol phosphate metabolism	1/75	78/10544	0.0128205	1.80239	0.602011	0.428134	0.643513	0.597298	MTMR6	1
QM	Genetic Information Processing	Folding, sorting and degradation	bta03018	RNA degradation	1/75	78/10544	0.0128205	1.80239	0.602011	0.428134	0.643513	0.597298	PAN3	1
QM	Human Diseases	Cancer: specific types	bta05214	Glioma	1/75	78/10544	0.0128205	1.80239	0.602011	0.428134	0.643513	0.597298	AKT3	1
QM	Cellular Processes	Cell motility	bta04814	Motor proteins	2/75	205/10544	0.0097561	1.37158	0.454723	0.430141	0.643513	0.597298	MYO18A/DNAH12	2
QM	Human Diseases	Infectious disease: parasitic	bta05140	Leishmaniasis	1/75	79/10544	0.0126582	1.77958	0.588659	0.432232	0.643513	0.597298	NOS2	1
QM	Human Diseases	Cancer: specific types	bta05220	Chronic myeloid leukemia	1/75	79/10544	0.0126582	1.77958	0.588659	0.432232	0.643513	0.597298	AKT3	1
QM	Organismal Systems	Immune system	bta04621	NOD-like receptor signaling pathway	2/75	206/10544	0.00970874	1.36492	0.447685	0.432587	0.643513	0.597298	CASP8/MAP1LC3C	2
QM	Organismal Systems	Nervous system	bta04721	Synaptic vesicle cycle	1/75	80/10544	0.0125	1.75733	0.575497	0.436301	0.643513	0.597298	SLC6A4	1
QM			bta04382	Cornified envelope formation	2/75	208/10544	0.00961538	1.35179	0.433716	0.437462	0.643513	0.597298	BLMH/DSP	2
QM	Organismal Systems	Endocrine system	bta04911	Insulin secretion	1/75	85/10544	0.0117647	1.65396	0.512361	0.456219	0.659572	0.612203	PDX1	1
QM	Organismal Systems	Endocrine system	bta04917	Prolactin signaling pathway	1/75	85/10544	0.0117647	1.65396	0.512361	0.456219	0.659572	0.612203	AKT3	1
QM	Environmental Information Processing	Signal transduction	bta04012	ErbB signaling pathway	1/75	86/10544	0.0116279	1.63473	0.500234	0.460118	0.659572	0.612203	AKT3	1
QM	Human Diseases	Cancer: overview	bta05207	Chemical carcinogenesis - receptor activation	2/75	222/10544	0.00900901	1.26655	0.339725	0.470952	0.659572	0.612203	NOTCH2/AKT3	2
QM	Environmental Information Processing	Signaling molecules and interaction	bta04512	ECM-receptor interaction	1/75	89/10544	0.011236	1.57963	0.464773	0.471652	0.659572	0.612203	VTN	1
QM	Organismal Systems	Nervous system	bta04727	GABAergic synapse	1/75	91/10544	0.010989	1.54491	0.441859	0.479205	0.659572	0.612203	TRAK2	1
QM	Cellular Processes	Cellular community - eukaryotes	bta04520	Adherens junction	1/75	93/10544	0.0107527	1.51168	0.419493	0.486652	0.659572	0.612203	NLK	1
QM	Organismal Systems	Immune system	bta04610	Complement and coagulation cascades	1/75	93/10544	0.0107527	1.51168	0.419493	0.486652	0.659572	0.612203	VTN	1
QM	Organismal Systems	Immune system	bta04662	B cell receptor signaling pathway	1/75	94/10544	0.0106383	1.4956	0.408507	0.490336	0.659572	0.612203	AKT3	1
QM	Organismal Systems	Endocrine system	bta04914	Progesterone-mediated oocyte maturation	1/75	94/10544	0.0106383	1.4956	0.408507	0.490336	0.659572	0.612203	AKT3	1
QM	Human Diseases	Cancer: overview	bta05235	PD-L1 expression and PD-1 checkpoint pathway in cancer	1/75	95/10544	0.0105263	1.47986	0.397648	0.493994	0.659572	0.612203	AKT3	1
QM	Cellular Processes	Cell motility	bta04820	Cytoskeleton in muscle cells	2/75	233/10544	0.00858369	1.20675	0.270109	0.496437	0.659572	0.612203	DSP/PDLIM3	2
QM	Human Diseases	Cardiovascular disease	bta05415	Diabetic cardiomyopathy	2/75	233/10544	0.00858369	1.20675	0.270109	0.496437	0.659572	0.612203	AKT3/SLC25A4	2
QM	Organismal Systems	Endocrine system	bta04925	Aldosterone synthesis and secretion	1/75	96/10544	0.0104167	1.46444	0.386913	0.497626	0.659572	0.612203	HSD3B1	1
QM	Organismal Systems	Immune system	bta04658	Th1 and Th2 cell differentiation	1/75	97/10544	0.0103093	1.44935	0.376298	0.501232	0.659572	0.612203	NOTCH2	1
QM	Environmental Information Processing	Signal transduction	bta04070	Phosphatidylinositol signaling system	1/75	98/10544	0.0102041	1.43456	0.365802	0.504813	0.659572	0.612203	MTMR6	1
QM	Organismal Systems	Immune system	bta04666	Fc gamma R-mediated phagocytosis	1/75	98/10544	0.0102041	1.43456	0.365802	0.504813	0.659572	0.612203	AKT3	1
QM	Human Diseases	Infectious disease: viral	bta05166	Human T-cell leukemia virus 1 infection	2/75	238/10544	0.00840336	1.1814	0.239575	0.507767	0.659572	0.612203	AKT3/SLC25A4	2
QM	Human Diseases	Cancer: overview	bta05231	Choline metabolism in cancer	1/75	100/10544	0.01	1.40587	0.345152	0.511898	0.659572	0.612203	AKT3	1
QM	Organismal Systems	Endocrine system	bta04916	Melanogenesis	1/75	103/10544	0.00970874	1.36492	0.314995	0.522339	0.659572	0.612203	FZD7	1
QM	Organismal Systems	Endocrine system	bta04922	Glucagon signaling pathway	1/75	103/10544	0.00970874	1.36492	0.314995	0.522339	0.659572	0.612203	AKT3	1
QM	Human Diseases	Cardiovascular disease	bta05410	Hypertrophic cardiomyopathy	1/75	103/10544	0.00970874	1.36492	0.314995	0.522339	0.659572	0.612203	CACNA2D1	1
QM	Human Diseases	Immune disease	bta05323	Rheumatoid arthritis	1/75	104/10544	0.00961538	1.35179	0.305152	0.52577	0.659572	0.612203	FLT1	1
QM	Organismal Systems	Circulatory system	bta04260	Cardiac muscle contraction	1/75	105/10544	0.00952381	1.33892	0.295409	0.529177	0.659572	0.612203	CACNA2D1	1
QM	Human Diseases	Cancer: overview	bta05203	Viral carcinogenesis	2/75	250/10544	0.008	1.12469	0.168881	0.53429	0.659572	0.612203	CASP8/CASP3	2
QM	Organismal Systems	Immune system	bta04613	Neutrophil extracellular trap formation	2/75	252/10544	0.00793651	1.11577	0.157433	0.538616	0.659572	0.612203	AKT3/SLC25A4	2
QM	Cellular Processes	Transport and catabolism	bta04137	Mitophagy - animal	1/75	110/10544	0.00909091	1.27806	0.248125	0.545853	0.659572	0.612203	MAP1LC3C	1
QM	Organismal Systems	Immune system	bta04640	Hematopoietic cell lineage	1/75	110/10544	0.00909091	1.27806	0.248125	0.545853	0.659572	0.612203	FLT3	1
QM	Human Diseases	Endocrine and metabolic disease	bta04931	Insulin resistance	1/75	110/10544	0.00909091	1.27806	0.248125	0.545853	0.659572	0.612203	AKT3	1
QM	Human Diseases	Cardiovascular disease	bta05414	Dilated cardiomyopathy	1/75	110/10544	0.00909091	1.27806	0.248125	0.545853	0.659572	0.612203	CACNA2D1	1
QM	Environmental Information Processing	Signal transduction	bta04350	TGF-beta signaling pathway	1/75	112/10544	0.00892857	1.25524	0.229843	0.552358	0.661809	0.614279	BMP6	1
QM	Organismal Systems	Immune system	bta04622	RIG-I-like receptor signaling pathway	1/75	113/10544	0.00884956	1.24413	0.22083	0.555577	0.661809	0.614279	CASP8	1
QM	Environmental Information Processing	Signal transduction	bta04064	NF-kappa B signaling pathway	1/75	114/10544	0.00877193	1.23322	0.211899	0.558772	0.661809	0.614279	CFLAR	1
QM	Organismal Systems	Nervous system	bta04725	Cholinergic synapse	1/75	115/10544	0.00869565	1.22249	0.20305	0.561945	0.661809	0.614279	AKT3	1
QM	Human Diseases	Cancer: overview	bta05208	Chemical carcinogenesis - reactive oxygen species	2/75	264/10544	0.00757576	1.06505	0.0905975	0.564005	0.661809	0.614279	AKT3/SLC25A4	2
QM	Genetic Information Processing	Translation	bta03008	Ribosome biogenesis in eukaryotes	1/75	120/10544	0.00833333	1.17156	0.15997	0.577474	0.66987	0.621762	RIOK1	1
QM	Organismal Systems	Endocrine system	bta04935	Growth hormone synthesis, secretion and action	1/75	120/10544	0.00833333	1.17156	0.15997	0.577474	0.66987	0.621762	AKT3	1
QM	Organismal Systems	Immune system	bta04611	Platelet activation	1/75	123/10544	0.00813008	1.14298	0.135001	0.58653	0.671896	0.623642	AKT3	1
QM	Genetic Information Processing	Translation	bta03013	Nucleocytoplasmic transport	1/75	125/10544	0.008	1.12469	0.118699	0.59246	0.671896	0.623642	NUP58	1
QM	Environmental Information Processing	Signal transduction	bta04071	Sphingolipid signaling pathway	1/75	125/10544	0.008	1.12469	0.118699	0.59246	0.671896	0.623642	AKT3	1
QM	Organismal Systems	Nervous system	bta04722	Neurotrophin signaling pathway	1/75	125/10544	0.008	1.12469	0.118699	0.59246	0.671896	0.623642	AKT3	1
QM	Organismal Systems	Immune system	bta04660	T cell receptor signaling pathway	1/75	128/10544	0.0078125	1.09833	0.0947361	0.601199	0.678018	0.629325	AKT3	1
QM	Metabolism	Nucleotide metabolism	bta00230	Purine metabolism	1/75	133/10544	0.0075188	1.05704	0.0560324	0.615354	0.690148	0.640583	URAD	1
QM	Organismal Systems	Nervous system	bta04728	Dopaminergic synapse	1/75	136/10544	0.00735294	1.03373	0.0335046	0.623608	0.695562	0.645609	AKT3	1
QM	Organismal Systems	Endocrine system	bta04915	Estrogen signaling pathway	1/75	139/10544	0.00719424	1.01141	0.0114661	0.631687	0.700724	0.650399	AKT3	1
QM	Human Diseases	Neurodegenerative disease	bta05020	Prion disease	2/75	302/10544	0.00662252	0.931038	-0.102916	0.637804	0.701843	0.651438	CASP3/SLC25A4	2
QM	Human Diseases	Neurodegenerative disease	bta05012	Parkinson disease	2/75	303/10544	0.00660066	0.927965	-0.107685	0.639611	0.701843	0.651438	CASP3/SLC25A4	2
QM	Human Diseases	Cardiovascular disease	bta05418	Fluid shear stress and atherosclerosis	1/75	151/10544	0.00662252	0.931038	-0.0722422	0.662327	0.720478	0.668735	AKT3	1
QM	Organismal Systems	Development and regeneration	bta04380	Osteoclast differentiation	1/75	152/10544	0.00657895	0.924912	-0.0789226	0.664764	0.720478	0.668735	AKT3	1
QM	Metabolism	Global and overview maps	bta01240	Biosynthesis of cofactors	1/75	155/10544	0.00645161	0.907011	-0.0987124	0.671971	0.720478	0.668735	KMO	1
QM	Organismal Systems	Endocrine system	bta04921	Oxytocin signaling pathway	1/75	156/10544	0.00641026	0.901197	-0.105227	0.674339	0.720478	0.668735	CACNA2D1	1
QM	Human Diseases	Infectious disease: bacterial	bta05135	Yersinia infection	1/75	156/10544	0.00641026	0.901197	-0.105227	0.674339	0.720478	0.668735	AKT3	1
QM	Organismal Systems	Immune system	bta04650	Natural killer cell mediated cytotoxicity	1/75	160/10544	0.00625	0.878667	-0.130893	0.683644	0.726595	0.674413	CASP3	1
QM	Cellular Processes	Transport and catabolism	bta04145	Phagosome	1/75	166/10544	0.0060241	0.846908	-0.168272	0.697111	0.73705	0.684117	SEC22B	1
QM	Cellular Processes	Cellular community - eukaryotes	bta04530	Tight junction	1/75	180/10544	0.00555556	0.781037	-0.250786	0.726375	0.762145	0.707409	MPP4	1
QM	Organismal Systems	Development and regeneration	bta04360	Axon guidance	1/75	181/10544	0.00552486	0.776722	-0.25645	0.728355	0.762145	0.707409	SSH2	1
QM	Organismal Systems	Immune system	bta04062	Chemokine signaling pathway	1/75	191/10544	0.0052356	0.736056	-0.31157	0.747395	0.778057	0.722179	AKT3	1
QM			bta04082	Neuroactive ligand signaling	1/75	200/10544	0.005	0.702933	-0.358992	0.763401	0.790665	0.733882	SLC6A4	1
QM	Environmental Information Processing	Signal transduction	bta04630	JAK-STAT signaling pathway	1/75	218/10544	0.00458716	0.644893	-0.448417	0.792471	0.816607	0.75796	AKT3	1
QM			bta04081	Hormone signaling	1/75	229/10544	0.00436681	0.613916	-0.499949	0.808469	0.828885	0.769357	APPL1	1
QM	Genetic Information Processing	Translation	bta03010	Ribosome	1/75	251/10544	0.00398406	0.560106	-0.596999	0.836904	0.849458	0.788452	MRPS25	1
QM	Environmental Information Processing	Signal transduction	bta04024	cAMP signaling pathway	1/75	251/10544	0.00398406	0.560106	-0.596999	0.836904	0.849458	0.788452	AKT3	1
QM	Organismal Systems	Environmental adaptation	bta04714	Thermogenesis	1/75	260/10544	0.00384615	0.540718	-0.634666	0.847297	0.855728	0.794272	ACSL1	1
QM	Environmental Information Processing	Signaling molecules and interaction	bta04060	Cytokine-cytokine receptor interaction	1/75	340/10544	0.00294118	0.41349	-0.930443	0.915169	0.9197	0.853649	BMP6	1
QM	Environmental Information Processing	Signaling molecules and interaction	bta04080	Neuroactive ligand-receptor interaction	1/75	394/10544	0.00253807	0.356819	-1.10131	0.943103	0.943103	0.875372	TMEM97	1
A_1.125	Human Diseases	Infectious disease: parasitic	bta05142	Chagas disease	5/40	121/10501	0.0413223	10.8481	6.73731	8.91025e-05	0.00906663	0.00552282	CFLAR/CASP8/ADCY1/AKT3/NOS2	5
A_1.125	Human Diseases	Infectious disease: bacterial	bta05152	Tuberculosis	6/40	210/10501	0.0285714	7.50071	5.8841	0.000129565	0.00906663	0.00552282	CASP8/CAMK2B/AKT3/KSR1/NOS2/RAF1	6
A_1.125	Human Diseases	Cancer: overview	bta05230	Central carbon metabolism in cancer	4/40	70/10501	0.0571429	15.0014	7.26769	0.00013807	0.00906663	0.00552282	GCK/AKT3/PDHB/RAF1	4
A_1.125	Organismal Systems	Endocrine system	bta04911	Insulin secretion	4/40	85/10501	0.0470588	12.3541	6.49906	0.000292626	0.0144118	0.00877879	CAMK2B/GCK/ADCY1/KCNMB1	4
A_1.125	Organismal Systems	Endocrine system	bta04916	Melanogenesis	4/40	103/10501	0.038835	10.1951	5.79883	0.000608249	0.0169924	0.0103507	FZD7/CAMK2B/ADCY1/RAF1	4
A_1.125	Organismal Systems	Endocrine system	bta04922	Glucagon signaling pathway	4/40	103/10501	0.038835	10.1951	5.79883	0.000608249	0.0169924	0.0103507	CAMK2B/GCK/AKT3/PDHB	4
A_1.125	Organismal Systems	Immune system	bta04625	C-type lectin receptor signaling pathway	4/40	106/10501	0.0377358	9.9066	5.6989	0.000677834	0.0169924	0.0103507	CASP8/AKT3/KSR1/RAF1	4
A_1.125	Cellular Processes	Cell growth and death	bta04217	Necroptosis	5/40	188/10501	0.0265957	6.98205	5.11769	0.000690045	0.0169924	0.0103507	CFLAR/CASP8/CAMK2B/H2AZ2/PPIA	5
A_1.125	Environmental Information Processing	Signal transduction	bta04066	HIF-1 signaling pathway	4/40	114/10501	0.0350877	9.2114	5.45083	0.000890795	0.0194985	0.0118773	CAMK2B/AKT3/NOS2/PDHB	4
A_1.125	Organismal Systems	Endocrine system	bta04926	Relaxin signaling pathway	4/40	132/10501	0.030303	7.9553	4.97248	0.00153554	0.0302501	0.0184264	ADCY1/AKT3/NOS2/RAF1	4
A_1.125	Organismal Systems	Circulatory system	bta04270	Vascular smooth muscle contraction	4/40	142/10501	0.028169	7.39507	4.74426	0.00200755	0.0321274	0.01957	RAMP3/ADCY1/KCNMB1/RAF1	4
A_1.125	Environmental Information Processing	Signal transduction	bta04371	Apelin signaling pathway	4/40	143/10501	0.027972	7.34336	4.72267	0.00205969	0.0321274	0.01957	ADCY1/AKT3/NOS2/RAF1	4
A_1.125	Organismal Systems	Nervous system	bta04720	Long-term potentiation	3/40	70/10501	0.0428571	11.2511	5.321	0.00234905	0.0321274	0.01957	CAMK2B/ADCY1/RAF1	3
A_1.125	Cellular Processes	Cell growth and death	bta04210	Apoptosis	4/40	149/10501	0.0268456	7.04765	4.59733	0.00239239	0.0321274	0.01957	CFLAR/CASP8/AKT3/RAF1	4
A_1.125	Organismal Systems	Immune system	bta04664	Fc epsilon RI signaling pathway	3/40	71/10501	0.0422535	11.0926	5.27629	0.00244625	0.0321274	0.01957	AKT3/LCP2/RAF1	3
A_1.125	Human Diseases	Cancer: specific types	bta05214	Glioma	3/40	78/10501	0.0384615	10.0971	4.98646	0.00319674	0.0360682	0.0219705	CAMK2B/AKT3/RAF1	3
A_1.125	Environmental Information Processing	Signal transduction	bta04150	mTOR signaling pathway	4/40	165/10501	0.0242424	6.36424	4.2945	0.00345764	0.0360682	0.0219705	STRADB/FZD7/AKT3/RAF1	4
A_1.125	Human Diseases	Drug resistance: antineoplastic	bta01521	EGFR tyrosine kinase inhibitor resistance	3/40	82/10501	0.0365854	9.60457	4.83684	0.00368245	0.0360682	0.0219705	AKT3/NF1/RAF1	3
A_1.125	Metabolism	Metabolism of cofactors and vitamins	bta00785	Lipoic acid metabolism	2/40	24/10501	0.0833333	21.8771	6.33133	0.00370329	0.0360682	0.0219705	LOC132342072/PDHB	2
A_1.125	Environmental Information Processing	Signal transduction	bta04022	cGMP-PKG signaling pathway	4/40	172/10501	0.0232558	6.10523	4.17435	0.0040116	0.0360682	0.0219705	ADCY1/AKT3/KCNMB1/RAF1	4
A_1.125	Organismal Systems	Endocrine system	bta04917	Prolactin signaling pathway	3/40	85/10501	0.0352941	9.26559	4.73119	0.00407479	0.0360682	0.0219705	GCK/AKT3/RAF1	3
A_1.125	Cellular Processes	Transport and catabolism	bta04140	Autophagy - animal	4/40	173/10501	0.0231214	6.06994	4.15773	0.00409537	0.0360682	0.0219705	CFLAR/YKT6/AKT3/RAF1	4
A_1.125	Environmental Information Processing	Signal transduction	bta04012	ErbB signaling pathway	3/40	86/10501	0.0348837	9.15785	4.69714	0.00421101	0.0360682	0.0219705	CAMK2B/AKT3/RAF1	3
A_1.125	Human Diseases	Infectious disease: viral	bta05160	Hepatitis C	4/40	182/10501	0.021978	5.76978	4.01378	0.00490335	0.0388772	0.0236815	CFLAR/CASP8/AKT3/RAF1	4
A_1.125	Organismal Systems	Nervous system	bta04727	GABAergic synapse	3/40	91/10501	0.032967	8.65467	4.53482	0.00493366	0.0388772	0.0236815	TRAK2/ADCY1/GABRP	3
A_1.125	Organismal Systems	Endocrine system	bta04912	GnRH signaling pathway	3/40	93/10501	0.0322581	8.46855	4.47334	0.0052424	0.0391367	0.0238396	CAMK2B/ADCY1/RAF1	3
A_1.125	Organismal Systems	Endocrine system	bta04914	Progesterone-mediated oocyte maturation	3/40	94/10501	0.0319149	8.37846	4.44329	0.00540105	0.0391367	0.0238396	ADCY1/AKT3/RAF1	3
A_1.125	Human Diseases	Drug resistance: antineoplastic	bta01522	Endocrine resistance	3/40	95/10501	0.0315789	8.29026	4.41368	0.00556257	0.0391367	0.0238396	ADCY1/AKT3/RAF1	3
A_1.125	Metabolism	Carbohydrate metabolism	bta00020	Citrate cycle (TCA cycle)	2/40	31/10501	0.0645161	16.9371	5.49484	0.00613523	0.0416772	0.0253871	LOC132342072/PDHB	2
A_1.125	Metabolism	Global and overview maps	bta01210	2-Oxocarboxylic acid metabolism	2/40	34/10501	0.0588235	15.4426	5.21571	0.00734878	0.0472875	0.0288045	LOC132342072/PDHB	2
A_1.125	Human Diseases	Cancer: overview	bta05205	Proteoglycans in cancer	4/40	205/10501	0.0195122	5.12244	3.68583	0.00744117	0.0472875	0.0288045	FZD7/CAMK2B/AKT3/RAF1	4
A_1.125	Environmental Information Processing	Signal transduction	bta04015	Rap1 signaling pathway	4/40	216/10501	0.0185185	4.86157	3.54591	0.00891448	0.0548797	0.0334293	ADCY1/AKT3/LCP2/RAF1	4
A_1.125	Organismal Systems	Nervous system	bta04725	Cholinergic synapse	3/40	115/10501	0.026087	6.84848	3.89947	0.00941643	0.0555487	0.0338368	CAMK2B/ADCY1/AKT3	3
A_1.125	Metabolism	Global and overview maps	bta01200	Carbon metabolism	3/40	117/10501	0.025641	6.73141	3.85487	0.00986906	0.0555487	0.0338368	GCK/LOC132342072/PDHB	3
A_1.125	Human Diseases	Infectious disease: parasitic	bta05145	Toxoplasmosis	3/40	117/10501	0.025641	6.73141	3.85487	0.00986906	0.0555487	0.0338368	CASP8/AKT3/NOS2	3
A_1.125	Organismal Systems	Endocrine system	bta04935	Growth hormone synthesis, secretion and action	3/40	120/10501	0.025	6.56313	3.7899	0.0105716	0.05785	0.0352386	ADCY1/AKT3/RAF1	3
A_1.125	Organismal Systems	Immune system	bta04611	Platelet activation	3/40	123/10501	0.0243902	6.40305	3.72711	0.0113025	0.0601784	0.0366569	ADCY1/AKT3/LCP2	3
A_1.125	Organismal Systems	Nervous system	bta04722	Neurotrophin signaling pathway	3/40	125/10501	0.024	6.3006	3.68641	0.0118058	0.0611144	0.037227	CAMK2B/AKT3/RAF1	3
A_1.125	Genetic Information Processing	Replication and repair	bta03410	Base excision repair	2/40	44/10501	0.0454545	11.933	4.49364	0.0120988	0.0611144	0.037227	POLD2/MBD4	2
A_1.125	Organismal Systems	Immune system	bta04660	T cell receptor signaling pathway	3/40	128/10501	0.0234375	6.15293	3.62698	0.0125846	0.0619792	0.0377538	AKT3/LCP2/RAF1	3
A_1.125	Environmental Information Processing	Signal transduction	bta04014	Ras signaling pathway	4/40	247/10501	0.0161943	4.25142	3.19751	0.0140608	0.0664329	0.0404667	AKT3/NF1/KSR1/RAF1	4
A_1.125	Environmental Information Processing	Signal transduction	bta04668	TNF signaling pathway	3/40	134/10501	0.0223881	5.87743	3.51362	0.0142294	0.0664329	0.0404667	CFLAR/CASP8/AKT3	3
A_1.125	Environmental Information Processing	Signal transduction	bta04024	cAMP signaling pathway	4/40	251/10501	0.0159363	4.18367	3.15675	0.0148378	0.0664329	0.0404667	CAMK2B/ADCY1/AKT3/RAF1	4
A_1.125	Human Diseases	Infectious disease: viral	bta05163	Human cytomegalovirus infection	4/40	251/10501	0.0159363	4.18367	3.15675	0.0148378	0.0664329	0.0404667	CASP8/ADCY1/AKT3/RAF1	4
A_1.125	Organismal Systems	Endocrine system	bta04915	Estrogen signaling pathway	3/40	139/10501	0.0215827	5.66601	3.42428	0.0156895	0.068685	0.0418386	ADCY1/AKT3/RAF1	3
A_1.125	Organismal Systems	Endocrine system	bta04910	Insulin signaling pathway	3/40	141/10501	0.0212766	5.58564	3.38975	0.0162964	0.0697911	0.0425124	GCK/AKT3/RAF1	3
A_1.125	Cellular Processes	Cellular community - eukaryotes	bta04550	Signaling pathways regulating pluripotency of stem cells	3/40	145/10501	0.0206897	5.43155	3.32263	0.0175497	0.0734184	0.0447218	FZD7/AKT3/RAF1	3
A_1.125	Human Diseases	Infectious disease: bacterial	bta05132	Salmonella infection	4/40	266/10501	0.0150376	3.94774	3.0111	0.0179936	0.0734184	0.0447218	CASP8/MYL7/AKT3/RAF1	4
A_1.125	Human Diseases	Cancer: specific types	bta05224	Breast cancer	3/40	151/10501	0.0198675	5.21573	3.22648	0.0195287	0.0734184	0.0447218	FZD7/AKT3/RAF1	3
A_1.125	Environmental Information Processing	Signal transduction	bta04072	Phospholipase D signaling pathway	3/40	154/10501	0.0194805	5.11412	3.1803	0.0205629	0.0734184	0.0447218	ADCY1/AKT3/RAF1	3
A_1.125	Organismal Systems	Nervous system	bta04723	Retrograde endocannabinoid signaling	3/40	154/10501	0.0194805	5.11412	3.1803	0.0205629	0.0734184	0.0447218	ADCY1/GABRP/ABHD6	3
A_1.125	Human Diseases	Cancer: specific types	bta05226	Gastric cancer	3/40	154/10501	0.0194805	5.11412	3.1803	0.0205629	0.0734184	0.0447218	FZD7/AKT3/RAF1	3
A_1.125	Environmental Information Processing	Signal transduction	bta04370	VEGF signaling pathway	2/40	59/10501	0.0338983	8.89915	3.76229	0.0211128	0.0734184	0.0447218	AKT3/RAF1	2
A_1.125	Organismal Systems	Endocrine system	bta04923	Regulation of lipolysis in adipocytes	2/40	59/10501	0.0338983	8.89915	3.76229	0.0211128	0.0734184	0.0447218	ADCY1/AKT3	2
A_1.125	Organismal Systems	Endocrine system	bta04921	Oxytocin signaling pathway	3/40	156/10501	0.0192308	5.04856	3.15018	0.0212689	0.0734184	0.0447218	CAMK2B/ADCY1/RAF1	3
A_1.125	Human Diseases	Neurodegenerative disease	bta05010	Alzheimer disease	5/40	423/10501	0.0118203	3.10313	2.73016	0.0213586	0.0734184	0.0447218	CASP8/FZD7/AKT3/NOS2/RAF1	5
A_1.125	Human Diseases	Cancer: specific types	bta05213	Endometrial cancer	2/40	60/10501	0.0333333	8.75083	3.72298	0.0217888	0.0734184	0.0447218	AKT3/RAF1	2
A_1.125	Organismal Systems	Circulatory system	bta04261	Adrenergic signaling in cardiomyocytes	3/40	158/10501	0.0189873	4.98465	3.12057	0.0219882	0.0734184	0.0447218	CAMK2B/ADCY1/AKT3	3
A_1.125	Human Diseases	Endocrine and metabolic disease	bta04934	Cushing syndrome	3/40	158/10501	0.0189873	4.98465	3.12057	0.0219882	0.0734184	0.0447218	FZD7/CAMK2B/ADCY1	3
A_1.125	Organismal Systems	Aging	bta04213	Longevity regulating pathway - multiple species	2/40	61/10501	0.0327869	8.60738	3.68458	0.0224738	0.0737891	0.0449476	ADCY1/AKT3	2
A_1.125	Metabolism	Carbohydrate metabolism	bta00010	Glycolysis / Gluconeogenesis	2/40	65/10501	0.0307692	8.07769	3.53932	0.0253019	0.0803947	0.0489714	GCK/PDHB	2
A_1.125	Organismal Systems	Endocrine system	bta04929	GnRH secretion	2/40	65/10501	0.0307692	8.07769	3.53932	0.0253019	0.0803947	0.0489714	AKT3/RAF1	2
A_1.125	Human Diseases	Cancer: specific types	bta05221	Acute myeloid leukemia	2/40	69/10501	0.0289855	7.60942	3.40598	0.0282674	0.0883916	0.0538426	AKT3/RAF1	2
A_1.125	Human Diseases	Cancer: specific types	bta05225	Hepatocellular carcinoma	3/40	176/10501	0.0170455	4.47486	2.87466	0.0290605	0.0894519	0.0544885	FZD7/AKT3/RAF1	3
A_1.125	Human Diseases	Infectious disease: viral	bta05161	Hepatitis B	3/40	183/10501	0.0163934	4.30369	2.78782	0.0321012	0.0931709	0.0567538	CASP8/AKT3/RAF1	3
A_1.125	Human Diseases	Cancer: specific types	bta05211	Renal cell carcinoma	2/40	74/10501	0.027027	7.09527	3.25362	0.0321605	0.0931709	0.0567538	AKT3/RAF1	2
A_1.125	Human Diseases	Cancer: specific types	bta05218	Melanoma	2/40	74/10501	0.027027	7.09527	3.25362	0.0321605	0.0931709	0.0567538	AKT3/RAF1	2
A_1.125	Human Diseases	Cancer: specific types	bta05223	Non-small cell lung cancer	2/40	74/10501	0.027027	7.09527	3.25362	0.0321605	0.0931709	0.0567538	AKT3/RAF1	2
A_1.125	Organismal Systems	Digestive system	bta04971	Gastric acid secretion	2/40	76/10501	0.0263158	6.90855	3.1966	0.0337739	0.0964269	0.0587372	CAMK2B/ADCY1	2
A_1.125	Human Diseases	Cancer: specific types	bta05212	Pancreatic cancer	2/40	77/10501	0.025974	6.81883	3.16885	0.0345924	0.0973528	0.0593012	AKT3/RAF1	2
A_1.125	Organismal Systems	Immune system	bta04062	Chemokine signaling pathway	3/40	191/10501	0.0157068	4.12343	2.69375	0.035774	0.0991907	0.0604207	ADCY1/AKT3/RAF1	3
A_1.125	Human Diseases	Cancer: specific types	bta05220	Chronic myeloid leukemia	2/40	79/10501	0.0253165	6.6462	3.11482	0.0362524	0.0991907	0.0604207	AKT3/RAF1	2
A_1.125	Human Diseases	Drug resistance: antineoplastic	bta01524	Platinum drug resistance	2/40	82/10501	0.0243902	6.40305	3.03718	0.0387995	0.104249	0.0635021	CASP8/AKT3	2
A_1.125	Human Diseases	Infectious disease: viral	bta05164	Influenza A	3/40	198/10501	0.0151515	3.97765	2.61555	0.0391596	0.104249	0.0635021	CASP8/AKT3/RAF1	3
A_1.125	Cellular Processes	Transport and catabolism	bta04146	Peroxisome	2/40	84/10501	0.0238095	6.2506	2.98755	0.0405347	0.106471	0.0648555	NOS2/ACOX2	2
A_1.125	Cellular Processes	Cellular community - eukaryotes	bta04510	Focal adhesion	3/40	204/10501	0.0147059	3.86066	2.55132	0.0421882	0.109356	0.0666129	MYL7/AKT3/RAF1	3
A_1.125	Human Diseases	Infectious disease: viral	bta05165	Human papillomavirus infection	4/40	354/10501	0.0112994	2.96638	2.32723	0.044744	0.114475	0.069731	CASP8/FZD7/AKT3/RAF1	4
A_1.125	Organismal Systems	Aging	bta04211	Longevity regulating pathway	2/40	90/10501	0.0222222	5.83389	2.8478	0.0459129	0.11596	0.0706353	ADCY1/AKT3	2
A_1.125	Cellular Processes	Cellular community - eukaryotes	bta04540	Gap junction	2/40	92/10501	0.0217391	5.70707	2.804	0.0477615	0.116161	0.0707578	ADCY1/RAF1	2
A_1.125	Human Diseases	Substance dependence	bta05032	Morphine addiction	2/40	92/10501	0.0217391	5.70707	2.804	0.0477615	0.116161	0.0707578	ADCY1/GABRP	2
A_1.125	Human Diseases	Cancer: specific types	bta05210	Colorectal cancer	2/40	92/10501	0.0217391	5.70707	2.804	0.0477615	0.116161	0.0707578	AKT3/RAF1	2
A_1.125	Cellular Processes	Cellular community - eukaryotes	bta04520	Adherens junction	2/40	93/10501	0.0215054	5.6457	2.78258	0.048696	0.116989	0.0712624	MYL7/CCM2	2
A_1.125	Organismal Systems	Immune system	bta04662	B cell receptor signaling pathway	2/40	94/10501	0.0212766	5.58564	2.76146	0.0496372	0.117665	0.0716742	AKT3/RAF1	2
A_1.125	Human Diseases	Cancer: overview	bta05235	PD-L1 expression and PD-1 checkpoint pathway in cancer	2/40	95/10501	0.0210526	5.52684	2.74065	0.050585	0.117665	0.0716742	AKT3/RAF1	2
A_1.125	Human Diseases	Infectious disease: viral	bta05167	Kaposi sarcoma-associated herpesvirus infection	3/40	221/10501	0.0135747	3.56369	2.38179	0.051394	0.117665	0.0716742	CASP8/AKT3/RAF1	3
A_1.125	Organismal Systems	Endocrine system	bta04925	Aldosterone synthesis and secretion	2/40	96/10501	0.0208333	5.46927	2.72013	0.0515395	0.117665	0.0716742	CAMK2B/ADCY1	2
A_1.125	Human Diseases	Cancer: overview	bta05207	Chemical carcinogenesis - receptor activation	3/40	222/10501	0.0135135	3.54764	2.37234	0.0519638	0.117665	0.0716742	ADCY1/AKT3/RAF1	3
A_1.125	Organismal Systems	Immune system	bta04666	Fc gamma R-mediated phagocytosis	2/40	98/10501	0.0204082	5.35765	2.67994	0.0534678	0.119695	0.0729107	AKT3/RAF1	2
A_1.125	Human Diseases	Cancer: specific types	bta05222	Small cell lung cancer	2/40	99/10501	0.020202	5.30354	2.66025	0.0544416	0.120506	0.0734045	AKT3/NOS2	2
A_1.125	Human Diseases	Cancer: overview	bta05231	Choline metabolism in cancer	2/40	100/10501	0.02	5.2505	2.64083	0.0554218	0.121312	0.0738957	AKT3/RAF1	2
A_1.125	Organismal Systems	Environmental adaptation	bta04713	Circadian entrainment	2/40	101/10501	0.019802	5.19851	2.62167	0.0564082	0.122115	0.0743845	CAMK2B/ADCY1	2
A_1.125	Cellular Processes	Cell motility	bta04810	Regulation of actin cytoskeleton	3/40	233/10501	0.0128755	3.38015	2.27184	0.0584362	0.123784	0.0754015	MYL7/AKT3/RAF1	3
A_1.125	Human Diseases	Cardiovascular disease	bta05415	Diabetic cardiomyopathy	3/40	233/10501	0.0128755	3.38015	2.27184	0.0584362	0.123784	0.0754015	CAMK2B/AKT3/PDHB	3
A_1.125	Human Diseases	Cancer: specific types	bta05215	Prostate cancer	2/40	107/10501	0.0186916	4.90701	2.51179	0.0624556	0.130364	0.0794096	AKT3/RAF1	2
A_1.125	Metabolism	Lipid metabolism	bta00120	Primary bile acid biosynthesis	1/40	17/10501	0.0588235	15.4426	3.68507	0.062866	0.130364	0.0794096	ACOX2	1
A_1.125	Human Diseases	Cardiovascular disease	bta05417	Lipid and atherosclerosis	3/40	242/10501	0.0123967	3.25444	2.19398	0.0640051	0.131344	0.0800064	CASP8/CAMK2B/AKT3	3
A_1.125	Organismal Systems	Sensory system	bta04750	Inflammatory mediator regulation of TRP channels	2/40	110/10501	0.0181818	4.77318	2.45988	0.0655593	0.133146	0.0811043	CAMK2B/ADCY1	2
A_1.125	Human Diseases	Infectious disease: viral	bta05170	Human immunodeficiency virus 1 infection	3/40	246/10501	0.0121951	3.20152	2.16053	0.0665575	0.133794	0.081499	CASP8/AKT3/RAF1	3
A_1.125	Organismal Systems	Immune system	bta04613	Neutrophil extracellular trap formation	3/40	252/10501	0.0119048	3.1253	2.11163	0.0704739	0.139566	0.0850147	H2AZ2/AKT3/RAF1	3
A_1.125	Organismal Systems	Endocrine system	bta04928	Parathyroid hormone synthesis, secretion and action	2/40	115/10501	0.0173913	4.56565	2.3774	0.0708456	0.139566	0.0850147	ADCY1/RAF1	2
A_1.125	Human Diseases	Infectious disease: parasitic	bta05146	Amoebiasis	2/40	119/10501	0.0168067	4.41218	2.31475	0.0751727	0.146624	0.0893141	ADCY1/NOS2	2
A_1.125	Metabolism	Amino acid metabolism	bta00220	Arginine biosynthesis	1/40	21/10501	0.047619	12.5012	3.26219	0.0770883	0.148886	0.0906921	NOS2	1
A_1.125	Organismal Systems	Endocrine system	bta04919	Thyroid hormone signaling pathway	2/40	122/10501	0.0163934	4.30369	2.26955	0.0784729	0.148916	0.0907102	AKT3/RAF1	2
A_1.125	Environmental Information Processing	Signal transduction	bta04020	Calcium signaling pathway	3/40	264/10501	0.0113636	2.98324	2.01803	0.0786155	0.148916	0.0907102	CAMK2B/ADCY1/NOS2	3
A_1.125	Organismal Systems	Immune system	bta04620	Toll-like receptor signaling pathway	2/40	123/10501	0.0162602	4.2687	2.2548	0.0795832	0.149313	0.0909522	CASP8/AKT3	2
A_1.125	Environmental Information Processing	Signal transduction	bta04071	Sphingolipid signaling pathway	2/40	125/10501	0.016	4.2004	2.22578	0.0818186	0.152059	0.0926249	AKT3/RAF1	2
A_1.125	Environmental Information Processing	Signal transduction	bta04152	AMPK signaling pathway	2/40	126/10501	0.015873	4.16706	2.2115	0.0829437	0.152709	0.093021	STRADB/AKT3	2
A_1.125	Genetic Information Processing	Replication and repair	bta03430	Mismatch repair	1/40	23/10501	0.0434783	11.4141	3.09162	0.0841203	0.153442	0.093467	POLD2	1
A_1.125	Cellular Processes	Cell growth and death	bta04114	Oocyte meiosis	2/40	128/10501	0.015625	4.10195	2.18336	0.0852084	0.154001	0.0938074	CAMK2B/ADCY1	2
A_1.125	Environmental Information Processing	Signal transduction	bta04068	FoxO signaling pathway	2/40	135/10501	0.0148148	3.88926	2.08923	0.0932817	0.166343	0.101326	AKT3/RAF1	2
A_1.125	Organismal Systems	Nervous system	bta04728	Dopaminergic synapse	2/40	136/10501	0.0147059	3.86066	2.0763	0.094453	0.166343	0.101326	CAMK2B/AKT3	2
A_1.125	Human Diseases	Endocrine and metabolic disease	bta04950	Maturity onset diabetes of the young	1/40	26/10501	0.0384615	10.0971	2.87178	0.0945705	0.166343	0.101326	GCK	1
A_1.125	Organismal Systems	Sensory system	bta04744	Phototransduction	1/40	28/10501	0.0357143	9.37589	2.74418	0.101473	0.176904	0.107758	RHO	1
A_1.125	Environmental Information Processing	Signal transduction	bta04010	MAPK signaling pathway	3/40	300/10501	0.01	2.62525	1.76603	0.105366	0.18208	0.110912	AKT3/NF1/RAF1	3
A_1.125	Organismal Systems	Development and regeneration	bta04380	Osteoclast differentiation	2/40	152/10501	0.0131579	3.45428	1.88466	0.113754	0.194865	0.1187	AKT3/LCP2	2
A_1.125	Metabolism	Carbohydrate metabolism	bta00052	Galactose metabolism	1/40	32/10501	0.03125	8.20391	2.52365	0.115123	0.195511	0.119093	GCK	1
A_1.125	Metabolism	Carbohydrate metabolism	bta00500	Starch and sucrose metabolism	1/40	33/10501	0.030303	7.9553	2.47445	0.118504	0.196554	0.119728	GCK	1
A_1.125	Genetic Information Processing	Folding, sorting and degradation	bta04130	SNARE interactions in vesicular transport	1/40	33/10501	0.030303	7.9553	2.47445	0.118504	0.196554	0.119728	YKT6	1
A_1.125	Human Diseases	Infectious disease: bacterial	bta05135	Yersinia infection	2/40	156/10501	0.0128205	3.36571	1.84075	0.118731	0.196554	0.119728	AKT3/LCP2	2
A_1.125	Human Diseases	Endocrine and metabolic disease	bta04936	Alcoholic liver disease	2/40	158/10501	0.0126582	3.3231	1.81933	0.12124	0.199036	0.12124	CASP8/AKT3	2
A_1.125	Organismal Systems	Immune system	bta04650	Natural killer cell mediated cytotoxicity	2/40	160/10501	0.0125	3.28156	1.79825	0.123763	0.201498	0.12274	LCP2/RAF1	2
A_1.125	Human Diseases	Infectious disease: viral	bta05162	Measles	2/40	162/10501	0.0123457	3.24105	1.77749	0.126299	0.203941	0.124228	CASP8/AKT3	2
A_1.125	Genetic Information Processing	Replication and repair	bta03030	DNA replication	1/40	36/10501	0.0277778	7.29236	2.33848	0.128572	0.204701	0.124691	POLD2	1
A_1.125	Cellular Processes	Cell growth and death	bta04218	Cellular senescence	2/40	164/10501	0.0121951	3.20152	1.75706	0.128847	0.204701	0.124691	AKT3/RAF1	2
A_1.125	Cellular Processes	Cell growth and death	bta04215	Apoptosis - multiple species	1/40	37/10501	0.027027	7.09527	2.29659	0.131902	0.207878	0.126626	CASP8	1
A_1.125	Metabolism	Global and overview maps	bta01250	Biosynthesis of nucleotide sugars	1/40	40/10501	0.025	6.56313	2.17972	0.141821	0.219989	0.134004	GCK	1
A_1.125	Human Diseases	Substance dependence	bta05033	Nicotine addiction	1/40	40/10501	0.025	6.56313	2.17972	0.141821	0.219989	0.134004	GABRP	1
A_1.125	Metabolism	Carbohydrate metabolism	bta00520	Amino sugar and nucleotide sugar metabolism	1/40	41/10501	0.0243902	6.40305	2.1434	0.145102	0.223123	0.135913	GCK	1
A_1.125	Human Diseases	Endocrine and metabolic disease	bta04932	Non-alcoholic fatty liver disease	2/40	178/10501	0.011236	2.94972	1.62225	0.147018	0.223123	0.135913	CASP8/AKT3	2
A_1.125	Environmental Information Processing	Signal transduction	bta04310	Wnt signaling pathway	2/40	179/10501	0.0111732	2.93324	1.61313	0.148336	0.223123	0.135913	FZD7/CAMK2B	2
A_1.125	Genetic Information Processing	Replication and repair	bta03440	Homologous recombination	1/40	42/10501	0.0238095	6.2506	2.10827	0.148371	0.223123	0.135913	POLD2	1
A_1.125	Organismal Systems	Development and regeneration	bta04360	Axon guidance	2/40	181/10501	0.0110497	2.90083	1.59507	0.15098	0.224592	0.136807	CAMK2B/RAF1	2
A_1.125	Human Diseases	Cancer: specific types	bta05219	Bladder cancer	1/40	43/10501	0.0232558	6.10523	2.07426	0.151628	0.224592	0.136807	RAF1	1
A_1.125	Metabolism	Carbohydrate metabolism	bta00620	Pyruvate metabolism	1/40	45/10501	0.0222222	5.83389	2.00936	0.158106	0.230718	0.140539	PDHB	1
A_1.125	Organismal Systems	Digestive system	bta04973	Carbohydrate digestion and absorption	1/40	45/10501	0.0222222	5.83389	2.00936	0.158106	0.230718	0.140539	AKT3	1
A_1.125	Human Diseases	Endocrine and metabolic disease	bta04930	Type II diabetes mellitus	1/40	47/10501	0.0212766	5.58564	1.94825	0.164535	0.238334	0.145178	GCK	1
A_1.125			bta04082	Neuroactive ligand signaling	2/40	200/10501	0.01	2.62525	1.43494	0.176549	0.251212	0.153022	ADCY1/GABRP	2
A_1.125	Metabolism	Amino acid metabolism	bta00330	Arginine and proline metabolism	1/40	51/10501	0.0196078	5.14755	1.83593	0.177251	0.251212	0.153022	NOS2	1
A_1.125	Organismal Systems	Digestive system	bta04975	Fat digestion and absorption	1/40	51/10501	0.0196078	5.14755	1.83593	0.177251	0.251212	0.153022	NPC1L1	1
A_1.125	Cellular Processes	Cell motility	bta04814	Motor proteins	2/40	205/10501	0.0097561	2.56122	1.39587	0.183395	0.258063	0.157196	MYL7/MYO1G	2
A_1.125	Human Diseases	Infectious disease: viral	bta05168	Herpes simplex virus 1 infection	2/40	211/10501	0.00947867	2.48839	1.35048	0.191664	0.267786	0.163118	CASP8/AKT3	2
A_1.125	Human Diseases	Infectious disease: bacterial	bta05134	Legionellosis	1/40	58/10501	0.0172414	4.52629	1.66517	0.19905	0.276147	0.168212	CASP8	1
A_1.125	Environmental Information Processing	Signal transduction	bta04630	JAK-STAT signaling pathway	2/40	218/10501	0.00917431	2.40849	1.29945	0.201377	0.276509	0.168432	AKT3/RAF1	2
A_1.125	Genetic Information Processing	Replication and repair	bta03420	Nucleotide excision repair	1/40	59/10501	0.0169492	4.44958	1.643	0.202118	0.276509	0.168432	POLD2	1
A_1.125	Organismal Systems	Nervous system	bta04730	Long-term depression	1/40	63/10501	0.015873	4.16706	1.55904	0.214276	0.289125	0.176117	RAF1	1
A_1.125	Human Diseases	Cancer: specific types	bta05217	Basal cell carcinoma	1/40	63/10501	0.015873	4.16706	1.55904	0.214276	0.289125	0.176117	FZD7	1
A_1.125			bta04081	Hormone signaling	2/40	229/10501	0.00873362	2.29279	1.22309	0.21676	0.290487	0.176947	RAMP3/ADCY1	2
A_1.125	Organismal Systems	Endocrine system	bta04913	Ovarian steroidogenesis	1/40	65/10501	0.0153846	4.03885	1.51962	0.220287	0.293219	0.178611	ADCY1	1
A_1.125	Organismal Systems	Endocrine system	bta04927	Cortisol synthesis and secretion	1/40	66/10501	0.0151515	3.97765	1.50051	0.223275	0.295203	0.179819	ADCY1	1
A_1.125	Human Diseases	Infectious disease: viral	bta05169	Epstein-Barr virus infection	2/40	236/10501	0.00847458	2.22479	1.17673	0.22661	0.297615	0.181288	CASP8/AKT3	2
A_1.125	Human Diseases	Infectious disease: viral	bta05166	Human T-cell leukemia virus 1 infection	2/40	238/10501	0.00840336	2.20609	1.16378	0.229432	0.299325	0.18233	ADCY1/AKT3	2
A_1.125	Human Diseases	Substance dependence	bta05031	Amphetamine addiction	1/40	69/10501	0.0144928	3.80471	1.44533	0.232174	0.30091	0.183295	CAMK2B	1
A_1.125	Human Diseases	Substance dependence	bta05034	Alcoholism	2/40	243/10501	0.00823045	2.1607	1.13196	0.236498	0.30451	0.185488	H2AZ2/RAF1	2
A_1.125	Organismal Systems	Endocrine system	bta04920	Adipocytokine signaling pathway	1/40	73/10501	0.0136986	3.59623	1.37639	0.243884	0.311982	0.19004	AKT3	1
A_1.125	Genetic Information Processing	Information processing in viruses	bta03250	Viral life cycle - HIV-1	1/40	75/10501	0.0133333	3.50033	1.34372	0.249674	0.317328	0.193296	PPIA	1
A_1.125	Organismal Systems	Endocrine system	bta04918	Thyroid hormone synthesis	1/40	76/10501	0.0131579	3.45428	1.32779	0.252553	0.318929	0.194271	ADCY1	1
A_1.125	Human Diseases	Infectious disease: bacterial	bta05133	Pertussis	1/40	78/10501	0.0128205	3.36571	1.29673	0.258278	0.324081	0.19741	NOS2	1
A_1.125	Human Diseases	Infectious disease: parasitic	bta05140	Leishmaniasis	1/40	79/10501	0.0126582	3.3231	1.28158	0.261124	0.325579	0.198322	NOS2	1
A_1.125	Human Diseases	Cancer: overview	bta05208	Chemical carcinogenesis - reactive oxygen species	2/40	264/10501	0.00757576	1.98883	1.00617	0.2663	0.329945	0.200981	AKT3/RAF1	2
A_1.125	Human Diseases	Cardiovascular disease	bta05416	Viral myocarditis	1/40	83/10501	0.0120482	3.16295	1.2233	0.272404	0.335398	0.204303	CASP8	1
A_1.125	Organismal Systems	Endocrine system	bta03320	PPAR signaling pathway	1/40	84/10501	0.0119048	3.1253	1.20928	0.275198	0.336733	0.205116	ACOX2	1
A_1.125	Cellular Processes	Cell growth and death	bta04115	p53 signaling pathway	1/40	88/10501	0.0113636	2.98324	1.15522	0.286268	0.348116	0.21205	CASP8	1
A_1.125	Organismal Systems	Immune system	bta04623	Cytosolic DNA-sensing pathway	1/40	94/10501	0.0106383	2.79282	1.07963	0.302565	0.365677	0.222747	CASP8	1
A_1.125	Organismal Systems	Immune system	bta04657	IL-17 signaling pathway	1/40	102/10501	0.00980392	2.57377	0.987609	0.323731	0.384187	0.234022	CASP8	1
A_1.125	Human Diseases	Endocrine and metabolic disease	bta04933	AGE-RAGE signaling pathway in diabetic complications	1/40	102/10501	0.00980392	2.57377	0.987609	0.323731	0.384187	0.234022	AKT3	1
A_1.125	Organismal Systems	Digestive system	bta04970	Salivary secretion	1/40	102/10501	0.00980392	2.57377	0.987609	0.323731	0.384187	0.234022	ADCY1	1
A_1.125	Organismal Systems	Digestive system	bta04972	Pancreatic secretion	1/40	103/10501	0.00970874	2.54879	0.976727	0.326332	0.384955	0.23449	ADCY1	1
A_1.125	Human Diseases	Cancer: overview	bta05206	MicroRNAs in cancer	2/40	308/10501	0.00649351	1.70471	0.776196	0.328694	0.385433	0.234781	SLC7A1/RAF1	2
A_1.125	Organismal Systems	Digestive system	bta04976	Bile secretion	1/40	109/10501	0.00917431	2.40849	0.914017	0.341736	0.396615	0.241593	ADCY1	1
A_1.125	Human Diseases	Endocrine and metabolic disease	bta04931	Insulin resistance	1/40	110/10501	0.00909091	2.38659	0.90397	0.34427	0.396615	0.241593	AKT3	1
A_1.125	Human Diseases	Cardiovascular disease	bta05414	Dilated cardiomyopathy	1/40	110/10501	0.00909091	2.38659	0.90397	0.34427	0.396615	0.241593	ADCY1	1
A_1.125	Organismal Systems	Immune system	bta04622	RIG-I-like receptor signaling pathway	1/40	113/10501	0.00884956	2.32323	0.874474	0.351814	0.40295	0.245452	CASP8	1
A_1.125	Environmental Information Processing	Signal transduction	bta04064	NF-kappa B signaling pathway	1/40	114/10501	0.00877193	2.30285	0.864849	0.35431	0.403463	0.245764	CFLAR	1
A_1.125	Organismal Systems	Nervous system	bta04724	Glutamatergic synapse	1/40	115/10501	0.00869565	2.28283	0.855324	0.356797	0.403959	0.246067	ADCY1	1
A_1.125	Organismal Systems	Immune system	bta04670	Leukocyte transendothelial migration	1/40	118/10501	0.00847458	2.22479	0.82733	0.3642	0.409986	0.249737	MYL7	1
A_1.125	Organismal Systems	Nervous system	bta04726	Serotonergic synapse	1/40	122/10501	0.00819672	2.15184	0.791287	0.373943	0.418561	0.254961	RAF1	1
A_1.125	Genetic Information Processing	Chromosome	bta03082	ATP-dependent chromatin remodeling	1/40	123/10501	0.00813008	2.13435	0.782493	0.376356	0.418882	0.255156	H2AZ2	1
A_1.125	Genetic Information Processing	Translation	bta03013	Nucleocytoplasmic transport	1/40	125/10501	0.008	2.1002	0.765156	0.381154	0.421839	0.256958	RANBP17	1
A_1.125	Metabolism	Nucleotide metabolism	bta00230	Purine metabolism	1/40	133/10501	0.0075188	1.97387	0.698905	0.39999	0.440213	0.26815	ADCY1	1
A_1.125	Human Diseases	Neurodegenerative disease	bta05017	Spinocerebellar ataxia	1/40	151/10501	0.00662252	1.73858	0.565264	0.440351	0.479277	0.291945	AKT3	1
A_1.125	Human Diseases	Cardiovascular disease	bta05418	Fluid shear stress and atherosclerosis	1/40	151/10501	0.00662252	1.73858	0.565264	0.440351	0.479277	0.291945	AKT3	1
A_1.125	Environmental Information Processing	Signal transduction	bta04151	PI3K-Akt signaling pathway	2/40	392/10501	0.00510204	1.33941	0.423502	0.443333	0.479872	0.292308	AKT3/RAF1	2
A_1.125	Environmental Information Processing	Signal transduction	bta04390	Hippo signaling pathway	1/40	158/10501	0.00632911	1.66155	0.518091	0.455321	0.490154	0.298571	FZD7	1
A_1.125	Human Diseases	Neurodegenerative disease	bta05014	Amyotrophic lateral sclerosis	2/40	408/10501	0.00490196	1.28689	0.365485	0.464062	0.496849	0.302649	ALS2/NOS2	2
A_1.125	Cellular Processes	Transport and catabolism	bta04148	Efferocytosis	1/40	169/10501	0.00591716	1.5534	0.448467	0.47806	0.509069	0.310093	CAMK2B	1
A_1.125	Cellular Processes	Cellular community - eukaryotes	bta04530	Tight junction	1/40	180/10501	0.00555556	1.45847	0.383642	0.499872	0.529435	0.322498	MPP4	1
A_1.125	Human Diseases	Immune disease	bta05322	Systemic lupus erythematosus	1/40	200/10501	0.005	1.31262	0.276018	0.537277	0.566008	0.344777	H2AZ2	1
A_1.125	Organismal Systems	Immune system	bta04621	NOD-like receptor signaling pathway	1/40	206/10501	0.00485437	1.27439	0.245942	0.547956	0.574188	0.349759	CASP8	1
A_1.125	Genetic Information Processing	Translation	bta03010	Ribosome	1/40	213/10501	0.00469484	1.23251	0.211986	0.560112	0.58382	0.355627	RPL32	1
A_1.125	Cellular Processes	Cell motility	bta04820	Cytoskeleton in muscle cells	1/40	232/10501	0.00431034	1.13157	0.12531	0.591522	0.613314	0.373593	MYL7	1
A_1.125	Cellular Processes	Transport and catabolism	bta04144	Endocytosis	1/40	249/10501	0.00401606	1.05432	0.0536378	0.617764	0.635381	0.387034	RAB11FIP4	1
A_1.125	Human Diseases	Cancer: overview	bta05203	Viral carcinogenesis	1/40	250/10501	0.004	1.0501	0.049575	0.619255	0.635381	0.387034	CASP8	1
A_1.125	Organismal Systems	Environmental adaptation	bta04714	Thermogenesis	1/40	260/10501	0.00384615	1.00971	0.00980486	0.63386	0.646997	0.39411	ADCY1	1
A_1.125	Human Diseases	Neurodegenerative disease	bta05012	Parkinson disease	1/40	303/10501	0.00330033	0.866419	-0.145897	0.690676	0.701357	0.427223	CAMK2B	1
A_1.125	Human Diseases	Infectious disease: viral	bta05171	Coronavirus disease - COVID-19	1/40	317/10501	0.00315457	0.828155	-0.192108	0.707246	0.7145	0.435228	RPL32	1
A_1.125	Human Diseases	Neurodegenerative disease	bta05016	Huntington disease	1/40	339/10501	0.00294985	0.77441	-0.261077	0.731551	0.735283	0.447888	CASP8	1
A_1.125	Environmental Information Processing	Signaling molecules and interaction	bta04080	Neuroactive ligand-receptor interaction	1/40	394/10501	0.00253807	0.666307	-0.417467	0.784025	0.784025	0.477579	GABRP	1
A_1.2	Human Diseases	Infectious disease: bacterial	bta05152	Tuberculosis	7/49	210/10501	0.0333333	7.14354	6.15733	4.87318e-05	0.00989255	0.00564262	CASP8/CAMK2B/AKT3/KSR1/NOS2/RAF1/CASP3	7
A_1.2	Cellular Processes	Cell growth and death	bta04217	Necroptosis	6/49	188/10501	0.0319149	6.83956	5.53171	0.000224181	0.0155281	0.0088571	CFLAR/CASP8/CAMK2B/H2AZ2/PPIA/SLC25A4	6
A_1.2	Human Diseases	Infectious disease: parasitic	bta05142	Chagas disease	5/49	121/10501	0.0413223	8.85562	5.9507	0.000237736	0.0155281	0.0088571	CFLAR/CASP8/ADCY1/AKT3/NOS2	5
A_1.2	Human Diseases	Cancer: overview	bta05230	Central carbon metabolism in cancer	4/49	70/10501	0.0571429	12.2461	6.46368	0.000305972	0.0155281	0.0088571	GCK/AKT3/PDHB/RAF1	4
A_1.2	Cellular Processes	Cell growth and death	bta04210	Apoptosis	5/49	149/10501	0.033557	7.19148	5.21157	0.000620275	0.021718	0.0123878	CFLAR/CASP8/AKT3/RAF1/CASP3	5
A_1.2	Organismal Systems	Endocrine system	bta04911	Insulin secretion	4/49	85/10501	0.0470588	10.085	5.75807	0.000641912	0.021718	0.0123878	CAMK2B/GCK/ADCY1/KCNMB1	4
A_1.2	Environmental Information Processing	Signal transduction	bta04022	cGMP-PKG signaling pathway	5/49	172/10501	0.0290698	6.22983	4.73495	0.00118429	0.0257497	0.0146874	ADCY1/AKT3/KCNMB1/RAF1/SLC25A4	5
A_1.2	Organismal Systems	Endocrine system	bta04916	Melanogenesis	4/49	103/10501	0.038835	8.32257	5.11329	0.00131813	0.0257497	0.0146874	FZD7/CAMK2B/ADCY1/RAF1	4
A_1.2	Organismal Systems	Endocrine system	bta04922	Glucagon signaling pathway	4/49	103/10501	0.038835	8.32257	5.11329	0.00131813	0.0257497	0.0146874	CAMK2B/GCK/AKT3/PDHB	4
A_1.2	Human Diseases	Infectious disease: bacterial	bta05132	Salmonella infection	6/49	266/10501	0.0225564	4.83397	4.3365	0.00139975	0.0257497	0.0146874	CASP8/MYL7/WASF3/AKT3/RAF1/CASP3	6
A_1.2	Organismal Systems	Immune system	bta04625	C-type lectin receptor signaling pathway	4/49	106/10501	0.0377358	8.08702	5.02108	0.00146596	0.0257497	0.0146874	CASP8/AKT3/KSR1/RAF1	4
A_1.2	Human Diseases	Infectious disease: viral	bta05160	Hepatitis C	5/49	182/10501	0.0274725	5.88753	4.55407	0.00152215	0.0257497	0.0146874	CFLAR/CASP8/AKT3/RAF1/CASP3	5
A_1.2	Environmental Information Processing	Signal transduction	bta04066	HIF-1 signaling pathway	4/49	114/10501	0.0350877	7.51951	4.79199	0.00191618	0.0298263	0.0170127	CAMK2B/AKT3/NOS2/PDHB	4
A_1.2	Human Diseases	Infectious disease: parasitic	bta05145	Toxoplasmosis	4/49	117/10501	0.034188	7.32671	4.71174	0.00210726	0.0298263	0.0170127	CASP8/AKT3/NOS2/CASP3	4
A_1.2	Human Diseases	Infectious disease: viral	bta05164	Influenza A	5/49	198/10501	0.0252525	5.41177	4.29098	0.00220392	0.0298263	0.0170127	CASP8/AKT3/RAF1/CASP3/SLC25A4	5
A_1.2	Human Diseases	Cancer: overview	bta05205	Proteoglycans in cancer	5/49	205/10501	0.0243902	5.22698	4.18471	0.00256342	0.0325234	0.0185511	FZD7/CAMK2B/AKT3/RAF1/CASP3	5
A_1.2	Human Diseases	Neurodegenerative disease	bta05010	Alzheimer disease	7/49	423/10501	0.0165485	3.54644	3.66023	0.00325296	0.0368026	0.0209919	CASP8/FZD7/AKT3/NOS2/RAF1/CASP3/SLC25A4	7
A_1.2	Organismal Systems	Endocrine system	bta04926	Relaxin signaling pathway	4/49	132/10501	0.030303	6.49412	4.34921	0.00326338	0.0368026	0.0209919	ADCY1/AKT3/NOS2/RAF1	4
A_1.2	Environmental Information Processing	Signal transduction	bta04668	TNF signaling pathway	4/49	134/10501	0.0298507	6.3972	4.30514	0.00344458	0.0368026	0.0209919	CFLAR/CASP8/AKT3/CASP3	4
A_1.2	Organismal Systems	Nervous system	bta04720	Long-term potentiation	3/49	70/10501	0.0428571	9.18455	4.70407	0.00419721	0.0385534	0.0219906	CAMK2B/ADCY1/RAF1	3
A_1.2	Organismal Systems	Circulatory system	bta04270	Vascular smooth muscle contraction	4/49	142/10501	0.028169	6.03679	4.13745	0.00423806	0.0385534	0.0219906	RAMP3/ADCY1/KCNMB1/RAF1	4
A_1.2	Environmental Information Processing	Signal transduction	bta04371	Apelin signaling pathway	4/49	143/10501	0.027972	5.99458	4.11739	0.00434522	0.0385534	0.0219906	ADCY1/AKT3/NOS2/RAF1	4
A_1.2	Organismal Systems	Immune system	bta04664	Fc epsilon RI signaling pathway	3/49	71/10501	0.0422535	9.05519	4.6629	0.00436812	0.0385534	0.0219906	AKT3/LCP2/RAF1	3
A_1.2	Metabolism	Metabolism of cofactors and vitamins	bta00785	Lipoic acid metabolism	2/49	24/10501	0.0833333	17.8588	5.66119	0.00551393	0.0461472	0.026322	LOC132342072/PDHB	2
A_1.2	Human Diseases	Cancer: specific types	bta05214	Glioma	3/49	78/10501	0.0384615	8.24254	4.39577	0.00568315	0.0461472	0.026322	CAMK2B/AKT3/RAF1	3
A_1.2	Human Diseases	Infectious disease: viral	bta05163	Human cytomegalovirus infection	5/49	251/10501	0.0199203	4.26905	3.58913	0.00606623	0.0472295	0.0269393	CASP8/ADCY1/AKT3/RAF1/CASP3	5
A_1.2	Human Diseases	Drug resistance: antineoplastic	bta01521	EGFR tyrosine kinase inhibitor resistance	3/49	82/10501	0.0365854	7.84047	4.25768	0.00653022	0.0472295	0.0269393	AKT3/NF1/RAF1	3
A_1.2	Human Diseases	Drug resistance: antineoplastic	bta01524	Platinum drug resistance	3/49	82/10501	0.0365854	7.84047	4.25768	0.00653022	0.0472295	0.0269393	CASP8/AKT3/CASP3	3
A_1.2	Cellular Processes	Transport and catabolism	bta04146	Peroxisome	3/49	84/10501	0.0357143	7.65379	4.19209	0.00698049	0.0472295	0.0269393	NOS2/ACOX2/ACSL1	3
A_1.2	Environmental Information Processing	Signal transduction	bta04150	mTOR signaling pathway	4/49	165/10501	0.0242424	5.1953	3.71896	0.00718819	0.0472295	0.0269393	STRADB/FZD7/AKT3/RAF1	4
A_1.2	Organismal Systems	Endocrine system	bta04917	Prolactin signaling pathway	3/49	85/10501	0.0352941	7.56375	4.1601	0.00721239	0.0472295	0.0269393	GCK/AKT3/RAF1	3
A_1.2	Environmental Information Processing	Signal transduction	bta04012	ErbB signaling pathway	3/49	86/10501	0.0348837	7.47579	4.12863	0.00744883	0.0472535	0.026953	CAMK2B/AKT3/RAF1	3
A_1.2	Cellular Processes	Transport and catabolism	bta04140	Autophagy - animal	4/49	173/10501	0.0231214	4.95505	3.59137	0.00846885	0.0493221	0.0281329	CFLAR/YKT6/AKT3/RAF1	4
A_1.2	Organismal Systems	Nervous system	bta04727	GABAergic synapse	3/49	91/10501	0.032967	7.06504	3.97852	0.00869983	0.0493221	0.0281329	TRAK2/ADCY1/GABRP	3
A_1.2	Human Diseases	Cancer: specific types	bta05210	Colorectal cancer	3/49	92/10501	0.0326087	6.98824	3.94986	0.00896393	0.0493221	0.0281329	AKT3/RAF1/CASP3	3
A_1.2	Metabolism	Carbohydrate metabolism	bta00020	Citrate cycle (TCA cycle)	2/49	31/10501	0.0645161	13.8262	4.89664	0.00909889	0.0493221	0.0281329	LOC132342072/PDHB	2
A_1.2	Cellular Processes	Cellular community - eukaryotes	bta04520	Adherens junction	3/49	93/10501	0.0322581	6.9131	3.92163	0.0092327	0.0493221	0.0281329	MYL7/CCM2/WASF3	3
A_1.2	Organismal Systems	Endocrine system	bta04912	GnRH signaling pathway	3/49	93/10501	0.0322581	6.9131	3.92163	0.0092327	0.0493221	0.0281329	CAMK2B/ADCY1/RAF1	3
A_1.2	Organismal Systems	Endocrine system	bta04914	Progesterone-mediated oocyte maturation	3/49	94/10501	0.0319149	6.83956	3.8938	0.00950617	0.0494808	0.0282234	ADCY1/AKT3/RAF1	3
A_1.2	Human Diseases	Drug resistance: antineoplastic	bta01522	Endocrine resistance	3/49	95/10501	0.0315789	6.76756	3.86639	0.00978435	0.0496556	0.0283231	ADCY1/AKT3/RAF1	3
A_1.2	Human Diseases	Infectious disease: viral	bta05161	Hepatitis B	4/49	183/10501	0.0218579	4.68429	3.4425	0.0102698	0.0504938	0.0288012	CASP8/AKT3/RAF1/CASP3	4
A_1.2	Organismal Systems	Immune system	bta04666	Fc gamma R-mediated phagocytosis	3/49	98/10501	0.0306122	6.56039	3.78645	0.0106473	0.0504938	0.0288012	WASF3/AKT3/RAF1	3
A_1.2	Metabolism	Global and overview maps	bta01210	2-Oxocarboxylic acid metabolism	2/49	34/10501	0.0588235	12.6062	4.64102	0.0108803	0.0504938	0.0288012	LOC132342072/PDHB	2
A_1.2	Human Diseases	Cancer: specific types	bta05222	Small cell lung cancer	3/49	99/10501	0.030303	6.49412	3.76054	0.0109445	0.0504938	0.0288012	AKT3/NOS2/CASP3	3
A_1.2	Human Diseases	Cancer: overview	bta05231	Choline metabolism in cancer	3/49	100/10501	0.03	6.42918	3.73499	0.0112464	0.0507339	0.0289382	WASF3/AKT3/RAF1	3
A_1.2	Cellular Processes	Cell growth and death	bta04215	Apoptosis - multiple species	2/49	37/10501	0.0540541	11.5841	4.4157	0.0128026	0.0564983	0.0322261	CASP8/CASP3	2
A_1.2	Organismal Systems	Nervous system	bta04725	Cholinergic synapse	3/49	115/10501	0.026087	5.59059	3.38912	0.0163583	0.0706541	0.0403005	CAMK2B/ADCY1/AKT3	3
A_1.2	Metabolism	Global and overview maps	bta01200	Carbon metabolism	3/49	117/10501	0.025641	5.49503	3.34762	0.0171234	0.0713228	0.0406819	GCK/LOC132342072/PDHB	3
A_1.2	Genetic Information Processing	Replication and repair	bta03410	Base excision repair	2/49	44/10501	0.0454545	9.74119	3.9782	0.0178129	0.0713228	0.0406819	POLD2/MBD4	2
A_1.2	Human Diseases	Infectious disease: parasitic	bta05146	Amoebiasis	3/49	119/10501	0.0252101	5.40268	3.30706	0.0179084	0.0713228	0.0406819	ADCY1/NOS2/CASP3	3
A_1.2	Environmental Information Processing	Signal transduction	bta04015	Rap1 signaling pathway	4/49	216/10501	0.0185185	3.96863	3.01838	0.0179185	0.0713228	0.0406819	ADCY1/AKT3/LCP2/RAF1	4
A_1.2	Organismal Systems	Endocrine system	bta04935	Growth hormone synthesis, secretion and action	3/49	120/10501	0.025	5.35765	3.28713	0.0183083	0.0714729	0.0407675	ADCY1/AKT3/RAF1	3
A_1.2	Human Diseases	Infectious disease: viral	bta05167	Kaposi sarcoma-associated herpesvirus infection	4/49	221/10501	0.0180995	3.87884	2.96149	0.0193198	0.0734483	0.0418943	CASP8/AKT3/RAF1/CASP3	4
A_1.2	Organismal Systems	Immune system	bta04611	Platelet activation	3/49	123/10501	0.0243902	5.22698	3.22863	0.019538	0.0734483	0.0418943	ADCY1/AKT3/LCP2	3
A_1.2	Organismal Systems	Nervous system	bta04722	Neurotrophin signaling pathway	3/49	125/10501	0.024	5.14335	3.19069	0.0203827	0.0752306	0.0429109	CAMK2B/AKT3/RAF1	3
A_1.2	Organismal Systems	Immune system	bta04660	T cell receptor signaling pathway	3/49	128/10501	0.0234375	5.0228	3.13526	0.0216872	0.0786161	0.044842	AKT3/LCP2/RAF1	3
A_1.2	Human Diseases	Cardiovascular disease	bta05415	Diabetic cardiomyopathy	4/49	233/10501	0.0171674	3.67908	2.83148	0.0229559	0.0817551	0.0466324	CAMK2B/AKT3/PDHB/SLC25A4	4
A_1.2	Human Diseases	Infectious disease: viral	bta05165	Human papillomavirus infection	5/49	354/10501	0.0141243	3.02692	2.65621	0.0239744	0.0839105	0.0478618	CASP8/FZD7/AKT3/RAF1/CASP3	5
A_1.2	Human Diseases	Cardiovascular disease	bta05417	Lipid and atherosclerosis	4/49	242/10501	0.0165289	3.54225	2.73947	0.0259408	0.0892539	0.0509097	CASP8/CAMK2B/AKT3/CASP3	4
A_1.2	Organismal Systems	Endocrine system	bta04915	Estrogen signaling pathway	3/49	139/10501	0.0215827	4.62531	2.94594	0.0268556	0.0897719	0.0512051	ADCY1/AKT3/RAF1	3
A_1.2	Human Diseases	Infectious disease: viral	bta05170	Human immunodeficiency virus 1 infection	4/49	246/10501	0.0162602	3.48465	2.69997	0.0273395	0.0897719	0.0512051	CASP8/AKT3/RAF1/CASP3	4
A_1.2	Environmental Information Processing	Signal transduction	bta04014	Ras signaling pathway	4/49	247/10501	0.0161943	3.47054	2.69022	0.0276962	0.0897719	0.0512051	AKT3/NF1/KSR1/RAF1	4
A_1.2	Organismal Systems	Endocrine system	bta04910	Insulin signaling pathway	3/49	141/10501	0.0212766	4.5597	2.91365	0.0278602	0.0897719	0.0512051	GCK/AKT3/RAF1	3
A_1.2	Environmental Information Processing	Signal transduction	bta04024	cAMP signaling pathway	4/49	251/10501	0.0159363	3.41524	2.65172	0.0291508	0.0906818	0.0517241	CAMK2B/ADCY1/AKT3/RAF1	4
A_1.2	Organismal Systems	Immune system	bta04613	Neutrophil extracellular trap formation	4/49	252/10501	0.015873	3.40168	2.64222	0.0295215	0.0906818	0.0517241	H2AZ2/AKT3/RAF1/SLC25A4	4
A_1.2	Human Diseases	Infectious disease: bacterial	bta05134	Legionellosis	2/49	58/10501	0.0344828	7.38987	3.34107	0.0298688	0.0906818	0.0517241	CASP8/CASP3	2
A_1.2	Cellular Processes	Cellular community - eukaryotes	bta04550	Signaling pathways regulating pluripotency of stem cells	3/49	145/10501	0.0206897	4.43392	2.85083	0.0299295	0.0906818	0.0517241	FZD7/AKT3/RAF1	3
A_1.2	Environmental Information Processing	Signal transduction	bta04370	VEGF signaling pathway	2/49	59/10501	0.0338983	7.26461	3.30386	0.0308262	0.0906915	0.0517297	AKT3/RAF1	2
A_1.2	Organismal Systems	Endocrine system	bta04923	Regulation of lipolysis in adipocytes	2/49	59/10501	0.0338983	7.26461	3.30386	0.0308262	0.0906915	0.0517297	ADCY1/AKT3	2
A_1.2	Human Diseases	Cancer: specific types	bta05213	Endometrial cancer	2/49	60/10501	0.0333333	7.14354	3.2675	0.0317957	0.0920991	0.0525326	AKT3/RAF1	2
A_1.2	Organismal Systems	Aging	bta04213	Longevity regulating pathway - multiple species	2/49	61/10501	0.0327869	7.02643	3.23197	0.0327772	0.0920991	0.0525326	ADCY1/AKT3	2
A_1.2	Human Diseases	Cancer: specific types	bta05224	Breast cancer	3/49	151/10501	0.0198675	4.25774	2.76075	0.0331825	0.0920991	0.0525326	FZD7/AKT3/RAF1	3
A_1.2	Environmental Information Processing	Signal transduction	bta04020	Calcium signaling pathway	4/49	264/10501	0.0151515	3.24706	2.53177	0.0341907	0.0920991	0.0525326	CAMK2B/ADCY1/NOS2/SLC25A4	4
A_1.2	Environmental Information Processing	Signal transduction	bta04072	Phospholipase D signaling pathway	3/49	154/10501	0.0194805	4.17479	2.71745	0.0348759	0.0920991	0.0525326	ADCY1/AKT3/RAF1	3
A_1.2	Organismal Systems	Nervous system	bta04723	Retrograde endocannabinoid signaling	3/49	154/10501	0.0194805	4.17479	2.71745	0.0348759	0.0920991	0.0525326	ADCY1/GABRP/ABHD6	3
A_1.2	Human Diseases	Cancer: specific types	bta05226	Gastric cancer	3/49	154/10501	0.0194805	4.17479	2.71745	0.0348759	0.0920991	0.0525326	FZD7/AKT3/RAF1	3
A_1.2	Organismal Systems	Endocrine system	bta04921	Oxytocin signaling pathway	3/49	156/10501	0.0192308	4.12127	2.68919	0.0360294	0.0920991	0.0525326	CAMK2B/ADCY1/RAF1	3
A_1.2	Metabolism	Carbohydrate metabolism	bta00010	Glycolysis / Gluconeogenesis	2/49	65/10501	0.0307692	6.59403	3.09747	0.0368205	0.0920991	0.0525326	GCK/PDHB	2
A_1.2	Organismal Systems	Endocrine system	bta04929	GnRH secretion	2/49	65/10501	0.0307692	6.59403	3.09747	0.0368205	0.0920991	0.0525326	AKT3/RAF1	2
A_1.2	Organismal Systems	Circulatory system	bta04261	Adrenergic signaling in cardiomyocytes	3/49	158/10501	0.0189873	4.0691	2.6614	0.0372026	0.0920991	0.0525326	CAMK2B/ADCY1/AKT3	3
A_1.2	Human Diseases	Endocrine and metabolic disease	bta04934	Cushing syndrome	3/49	158/10501	0.0189873	4.0691	2.6614	0.0372026	0.0920991	0.0525326	FZD7/CAMK2B/ADCY1	3
A_1.2	Human Diseases	Endocrine and metabolic disease	bta04936	Alcoholic liver disease	3/49	158/10501	0.0189873	4.0691	2.6614	0.0372026	0.0920991	0.0525326	CASP8/AKT3/CASP3	3
A_1.2	Organismal Systems	Immune system	bta04650	Natural killer cell mediated cytotoxicity	3/49	160/10501	0.01875	4.01824	2.63406	0.0383954	0.0939068	0.0535637	LCP2/RAF1/CASP3	3
A_1.2	Human Diseases	Infectious disease: viral	bta05162	Measles	3/49	162/10501	0.0185185	3.96863	2.60716	0.0396077	0.0957187	0.0545971	CASP8/AKT3/CASP3	3
A_1.2	Cellular Processes	Cell growth and death	bta04218	Cellular senescence	3/49	164/10501	0.0182927	3.92023	2.58069	0.0408395	0.0968869	0.0552635	AKT3/RAF1/SLC25A4	3
A_1.2	Human Diseases	Cancer: specific types	bta05221	Acute myeloid leukemia	2/49	69/10501	0.0289855	6.21177	2.97385	0.0410457	0.0968869	0.0552635	AKT3/RAF1	2
A_1.2	Cellular Processes	Transport and catabolism	bta04148	Efferocytosis	3/49	169/10501	0.0177515	3.80425	2.51629	0.0440037	0.102675	0.0585651	CAMK2B/LOC536660/CASP3	3
A_1.2	Organismal Systems	Endocrine system	bta04920	Adipocytokine signaling pathway	2/49	73/10501	0.0273973	5.8714	2.85962	0.0454448	0.103889	0.0592574	AKT3/ACSL1	2
A_1.2	Human Diseases	Cancer: specific types	bta05211	Renal cell carcinoma	2/49	74/10501	0.027027	5.79206	2.83238	0.0465709	0.103889	0.0592574	AKT3/RAF1	2
A_1.2	Human Diseases	Cancer: specific types	bta05218	Melanoma	2/49	74/10501	0.027027	5.79206	2.83238	0.0465709	0.103889	0.0592574	AKT3/RAF1	2
A_1.2	Human Diseases	Cancer: specific types	bta05223	Non-small cell lung cancer	2/49	74/10501	0.027027	5.79206	2.83238	0.0465709	0.103889	0.0592574	AKT3/RAF1	2
A_1.2	Human Diseases	Cancer: specific types	bta05225	Hepatocellular carcinoma	3/49	176/10501	0.0170455	3.65295	2.43015	0.0486348	0.106638	0.0608253	FZD7/AKT3/RAF1	3
A_1.2	Organismal Systems	Digestive system	bta04971	Gastric acid secretion	2/49	76/10501	0.0263158	5.63963	2.77936	0.0488538	0.106638	0.0608253	CAMK2B/ADCY1	2
A_1.2	Human Diseases	Endocrine and metabolic disease	bta04932	Non-alcoholic fatty liver disease	3/49	178/10501	0.0168539	3.6119	2.40634	0.0500006	0.106864	0.0609545	CASP8/AKT3/CASP3	3
A_1.2	Human Diseases	Cancer: specific types	bta05212	Pancreatic cancer	2/49	77/10501	0.025974	5.56639	2.75356	0.0500104	0.106864	0.0609545	AKT3/RAF1	2
A_1.2	Environmental Information Processing	Signal transduction	bta04010	MAPK signaling pathway	4/49	300/10501	0.0133333	2.85741	2.23481	0.0506705	0.107102	0.0610901	AKT3/NF1/RAF1/CASP3	4
A_1.2	Human Diseases	Infectious disease: bacterial	bta05133	Pertussis	2/49	78/10501	0.025641	5.49503	2.7282	0.0511769	0.107102	0.0610901	NOS2/CASP3	2
A_1.2	Human Diseases	Cancer: specific types	bta05220	Chronic myeloid leukemia	2/49	79/10501	0.0253165	5.42547	2.70328	0.0523532	0.108446	0.0618566	AKT3/RAF1	2
A_1.2	Human Diseases	Cardiovascular disease	bta05416	Viral myocarditis	2/49	83/10501	0.0240964	5.164	2.60766	0.0571545	0.117196	0.0668473	CASP8/CASP3	2
A_1.2	Organismal Systems	Endocrine system	bta03320	PPAR signaling pathway	2/49	84/10501	0.0238095	5.10253	2.58472	0.0583782	0.118508	0.0675958	ACOX2/ACSL1	2
A_1.2	Organismal Systems	Immune system	bta04062	Chemokine signaling pathway	3/49	191/10501	0.0157068	3.36606	2.25947	0.0593322	0.119252	0.0680202	ADCY1/AKT3/RAF1	3
A_1.2	Cellular Processes	Cell growth and death	bta04115	p53 signaling pathway	2/49	88/10501	0.0227273	4.87059	2.49646	0.0633637	0.126106	0.0719299	CASP8/CASP3	2
A_1.2	Organismal Systems	Aging	bta04211	Longevity regulating pathway	2/49	90/10501	0.0222222	4.76236	2.4543	0.0659093	0.129899	0.0740932	ADCY1/AKT3	2
A_1.2	Cellular Processes	Cellular community - eukaryotes	bta04540	Gap junction	2/49	92/10501	0.0217391	4.65883	2.41337	0.0684889	0.132412	0.0755266	ADCY1/RAF1	2
A_1.2	Human Diseases	Substance dependence	bta05032	Morphine addiction	2/49	92/10501	0.0217391	4.65883	2.41337	0.0684889	0.132412	0.0755266	ADCY1/GABRP	2
A_1.2	Cellular Processes	Cellular community - eukaryotes	bta04510	Focal adhesion	3/49	204/10501	0.0147059	3.15156	2.12474	0.0694284	0.132962	0.0758404	MYL7/AKT3/RAF1	3
A_1.2	Organismal Systems	Immune system	bta04623	Cytosolic DNA-sensing pathway	2/49	94/10501	0.0212766	4.5597	2.3736	0.0711018	0.133645	0.07623	CASP8/CASP3	2
A_1.2	Organismal Systems	Immune system	bta04662	B cell receptor signaling pathway	2/49	94/10501	0.0212766	4.5597	2.3736	0.0711018	0.133645	0.07623	AKT3/RAF1	2
A_1.2	Human Diseases	Cancer: overview	bta05235	PD-L1 expression and PD-1 checkpoint pathway in cancer	2/49	95/10501	0.0210526	4.51171	2.35413	0.0724204	0.134875	0.0769314	AKT3/RAF1	2
A_1.2	Organismal Systems	Endocrine system	bta04925	Aldosterone synthesis and secretion	2/49	96/10501	0.0208333	4.46471	2.33493	0.0737471	0.136097	0.0776285	CAMK2B/ADCY1	2
A_1.2	Human Diseases	Infectious disease: viral	bta05168	Herpes simplex virus 1 infection	3/49	211/10501	0.014218	3.04701	2.05658	0.0751699	0.137473	0.0784134	CASP8/AKT3/CASP3	3
A_1.2	Metabolism	Lipid metabolism	bta00120	Primary bile acid biosynthesis	1/49	17/10501	0.0588235	12.6062	3.27903	0.0764887	0.138636	0.0790766	ACOX2	1
A_1.2	Organismal Systems	Environmental adaptation	bta04713	Circadian entrainment	2/49	101/10501	0.019802	4.24369	2.24272	0.0804971	0.143272	0.0817211	CAMK2B/ADCY1	2
A_1.2	Metabolism	Lipid metabolism	bta00061	Fatty acid biosynthesis	1/49	18/10501	0.0555556	11.9059	3.17065	0.080805	0.143272	0.0817211	ACSL1	1
A_1.2	Organismal Systems	Immune system	bta04657	IL-17 signaling pathway	2/49	102/10501	0.0196078	4.20208	2.225	0.0818697	0.143272	0.0817211	CASP8/CASP3	2
A_1.2	Human Diseases	Endocrine and metabolic disease	bta04933	AGE-RAGE signaling pathway in diabetic complications	2/49	102/10501	0.0196078	4.20208	2.225	0.0818697	0.143272	0.0817211	AKT3/CASP3	2
A_1.2	Human Diseases	Cancer: overview	bta05207	Chemical carcinogenesis - receptor activation	3/49	222/10501	0.0135135	2.89603	1.95496	0.084607	0.146797	0.0837316	ADCY1/AKT3/RAF1	3
A_1.2	Human Diseases	Cancer: specific types	bta05215	Prostate cancer	2/49	107/10501	0.0186916	4.00572	2.13965	0.088841	0.152837	0.0871767	AKT3/RAF1	2
A_1.2	Organismal Systems	Sensory system	bta04750	Inflammatory mediator regulation of TRP channels	2/49	110/10501	0.0181818	3.89647	2.09089	0.0931067	0.1584	0.0903502	CAMK2B/ADCY1	2
A_1.2	Metabolism	Amino acid metabolism	bta00220	Arginine biosynthesis	1/49	21/10501	0.047619	10.2051	2.891	0.0936356	0.1584	0.0903502	NOS2	1
A_1.2	Cellular Processes	Cell motility	bta04810	Regulation of actin cytoskeleton	3/49	233/10501	0.0128755	2.75931	1.85939	0.0945302	0.158592	0.0904595	MYL7/AKT3/RAF1	3
A_1.2	Human Diseases	Infectious disease: viral	bta05169	Epstein-Barr virus infection	3/49	236/10501	0.0127119	2.72423	1.83428	0.0973177	0.16193	0.0923637	CASP8/AKT3/CASP3	3
A_1.2	Human Diseases	Infectious disease: viral	bta05166	Human T-cell leukemia virus 1 infection	3/49	238/10501	0.012605	2.70134	1.81775	0.0991949	0.163712	0.0933798	ADCY1/AKT3/SLC25A4	3
A_1.2	Organismal Systems	Endocrine system	bta04928	Parathyroid hormone synthesis, secretion and action	2/49	115/10501	0.0173913	3.72706	2.01332	0.100347	0.164278	0.0937025	ADCY1/RAF1	2
A_1.2	Genetic Information Processing	Replication and repair	bta03430	Mismatch repair	1/49	23/10501	0.0434783	9.31766	2.73413	0.102092	0.165797	0.0945692	POLD2	1
A_1.2	Organismal Systems	Nervous system	bta04726	Serotonergic synapse	2/49	122/10501	0.0163934	3.51322	1.91172	0.110739	0.177008	0.100964	RAF1/CASP3	2
A_1.2	Organismal Systems	Endocrine system	bta04919	Thyroid hormone signaling pathway	2/49	122/10501	0.0163934	3.51322	1.91172	0.110739	0.177008	0.100964	AKT3/RAF1	2
A_1.2	Organismal Systems	Immune system	bta04620	Toll-like receptor signaling pathway	2/49	123/10501	0.0162602	3.48465	1.89782	0.112246	0.178016	0.101539	CASP8/AKT3	2
A_1.2	Human Diseases	Endocrine and metabolic disease	bta04950	Maturity onset diabetes of the young	1/49	26/10501	0.0384615	8.24254	2.53159	0.114631	0.18001	0.102676	GCK	1
A_1.2	Environmental Information Processing	Signal transduction	bta04071	Sphingolipid signaling pathway	2/49	125/10501	0.016	3.4289	1.87043	0.115278	0.18001	0.102676	AKT3/RAF1	2
A_1.2	Environmental Information Processing	Signal transduction	bta04152	AMPK signaling pathway	2/49	126/10501	0.015873	3.40168	1.85695	0.116801	0.180997	0.103239	STRADB/AKT3	2
A_1.2	Cellular Processes	Cell growth and death	bta04114	Oocyte meiosis	2/49	128/10501	0.015625	3.34853	1.83039	0.119864	0.184336	0.105144	CAMK2B/ADCY1	2
A_1.2	Organismal Systems	Sensory system	bta04744	Phototransduction	1/49	28/10501	0.0357143	7.65379	2.41382	0.122895	0.187577	0.106992	RHO	1
A_1.2	Human Diseases	Cancer: overview	bta05208	Chemical carcinogenesis - reactive oxygen species	3/49	264/10501	0.0113636	2.4353	1.61715	0.124894	0.189205	0.107921	AKT3/RAF1/SLC25A4	3
A_1.2	Environmental Information Processing	Signal transduction	bta04068	FoxO signaling pathway	2/49	135/10501	0.0148148	3.17491	1.74138	0.13074	0.196594	0.112136	AKT3/RAF1	2
A_1.2	Organismal Systems	Nervous system	bta04728	Dopaminergic synapse	2/49	136/10501	0.0147059	3.15156	1.72914	0.132312	0.197496	0.11265	CAMK2B/AKT3	2
A_1.2	Metabolism	Carbohydrate metabolism	bta00052	Galactose metabolism	1/49	32/10501	0.03125	6.69707	2.20987	0.139198	0.206256	0.117647	GCK	1
A_1.2	Metabolism	Carbohydrate metabolism	bta00500	Starch and sucrose metabolism	1/49	33/10501	0.030303	6.49412	2.1643	0.143227	0.209173	0.11931	GCK	1
A_1.2	Genetic Information Processing	Folding, sorting and degradation	bta04130	SNARE interactions in vesicular transport	1/49	33/10501	0.030303	6.49412	2.1643	0.143227	0.209173	0.11931	YKT6	1
A_1.2	Genetic Information Processing	Replication and repair	bta03030	DNA replication	1/49	36/10501	0.0277778	5.95295	2.03816	0.155203	0.225045	0.128363	POLD2	1
A_1.2	Human Diseases	Neurodegenerative disease	bta05017	Spinocerebellar ataxia	2/49	151/10501	0.013245	2.83849	1.55802	0.156395	0.225164	0.128432	AKT3/SLC25A4	2
A_1.2	Organismal Systems	Development and regeneration	bta04380	Osteoclast differentiation	2/49	152/10501	0.0131579	2.81982	1.54737	0.15803	0.225916	0.128861	AKT3/LCP2	2
A_1.2	Human Diseases	Infectious disease: bacterial	bta05135	Yersinia infection	2/49	156/10501	0.0128205	2.74751	1.5056	0.164604	0.233669	0.133283	AKT3/LCP2	2
A_1.2	Human Diseases	Neurodegenerative disease	bta05012	Parkinson disease	3/49	303/10501	0.00990099	2.12184	1.35672	0.167387	0.235969	0.134594	CAMK2B/CASP3/SLC25A4	3
A_1.2	Metabolism	Global and overview maps	bta01250	Biosynthesis of nucleotide sugars	1/49	40/10501	0.025	5.35765	1.89055	0.170917	0.237645	0.13555	GCK	1
A_1.2	Human Diseases	Substance dependence	bta05033	Nicotine addiction	1/49	40/10501	0.025	5.35765	1.89055	0.170917	0.237645	0.13555	GABRP	1
A_1.2	Human Diseases	Cancer: overview	bta05206	MicroRNAs in cancer	3/49	308/10501	0.00974026	2.0874	1.32619	0.173124	0.239076	0.136367	SLC7A1/RAF1/CASP3	3
A_1.2	Metabolism	Carbohydrate metabolism	bta00520	Amino sugar and nucleotide sugar metabolism	1/49	41/10501	0.0243902	5.22698	1.85673	0.1748	0.23976	0.136757	GCK	1
A_1.2	Genetic Information Processing	Replication and repair	bta03440	Homologous recombination	1/49	42/10501	0.0238095	5.10253	1.824	0.178666	0.243417	0.138843	POLD2	1
A_1.2	Human Diseases	Cancer: specific types	bta05219	Bladder cancer	1/49	43/10501	0.0232558	4.98386	1.79229	0.182514	0.247002	0.140888	RAF1	1
A_1.2	Metabolism	Lipid metabolism	bta00071	Fatty acid degradation	1/49	45/10501	0.0222222	4.76236	1.73172	0.190157	0.2523	0.14391	ACSL1	1
A_1.2	Metabolism	Carbohydrate metabolism	bta00620	Pyruvate metabolism	1/49	45/10501	0.0222222	4.76236	1.73172	0.190157	0.2523	0.14391	PDHB	1
A_1.2	Organismal Systems	Digestive system	bta04973	Carbohydrate digestion and absorption	1/49	45/10501	0.0222222	4.76236	1.73172	0.190157	0.2523	0.14391	AKT3	1
A_1.2	Human Diseases	Endocrine and metabolic disease	bta04930	Type II diabetes mellitus	1/49	47/10501	0.0212766	4.5597	1.67461	0.19773	0.260644	0.148669	GCK	1
A_1.2	Environmental Information Processing	Signal transduction	bta04310	Wnt signaling pathway	2/49	179/10501	0.0111732	2.39448	1.2884	0.20325	0.266192	0.151834	FZD7/CAMK2B	2
A_1.2	Cellular Processes	Cell growth and death	bta04216	Ferroptosis	1/49	49/10501	0.0204082	4.37359	1.62063	0.205233	0.267066	0.152332	ACSL1	1
A_1.2	Organismal Systems	Development and regeneration	bta04360	Axon guidance	2/49	181/10501	0.0110497	2.36802	1.27112	0.206665	0.267216	0.152418	CAMK2B/RAF1	2
A_1.2	Human Diseases	Neurodegenerative disease	bta05016	Huntington disease	3/49	339/10501	0.00884956	1.89651	1.14884	0.209879	0.269655	0.153809	CASP8/CASP3/SLC25A4	3
A_1.2	Metabolism	Amino acid metabolism	bta00330	Arginine and proline metabolism	1/49	51/10501	0.0196078	4.20208	1.56947	0.212668	0.269823	0.153905	NOS2	1
A_1.2	Organismal Systems	Digestive system	bta04975	Fat digestion and absorption	1/49	51/10501	0.0196078	4.20208	1.56947	0.212668	0.269823	0.153905	NPC1L1	1
A_1.2	Metabolism	Lipid metabolism	bta00565	Ether lipid metabolism	1/49	55/10501	0.0181818	3.89647	1.47458	0.227334	0.286638	0.163496	ENPP6	1
A_1.2			bta04082	Neuroactive ligand signaling	2/49	200/10501	0.01	2.14306	1.11747	0.239378	0.299217	0.170671	ADCY1/GABRP	2
A_1.2	Metabolism	Global and overview maps	bta01212	Fatty acid metabolism	1/49	59/10501	0.0169492	3.63231	1.38824	0.241732	0.299217	0.170671	ACSL1	1
A_1.2	Genetic Information Processing	Replication and repair	bta03420	Nucleotide excision repair	1/49	59/10501	0.0169492	3.63231	1.38824	0.241732	0.299217	0.170671	POLD2	1
A_1.2	Cellular Processes	Cell motility	bta04814	Motor proteins	2/49	205/10501	0.0097561	2.09079	1.07988	0.248045	0.305171	0.174067	MYL7/MYO1G	2
A_1.2	Organismal Systems	Nervous system	bta04730	Long-term depression	1/49	63/10501	0.015873	3.40168	1.30909	0.255867	0.311024	0.177405	RAF1	1
A_1.2	Human Diseases	Cancer: specific types	bta05217	Basal cell carcinoma	1/49	63/10501	0.015873	3.40168	1.30909	0.255867	0.311024	0.177405	FZD7	1
A_1.2	Genetic Information Processing	Translation	bta03010	Ribosome	2/49	213/10501	0.00938967	2.01226	1.02191	0.261939	0.315716	0.180082	RPL21/RPL32	2
A_1.2	Organismal Systems	Endocrine system	bta04913	Ovarian steroidogenesis	1/49	65/10501	0.0153846	3.29702	1.27188	0.262837	0.315716	0.180082	ADCY1	1
A_1.2	Organismal Systems	Endocrine system	bta04927	Cortisol synthesis and secretion	1/49	66/10501	0.0151515	3.24706	1.25382	0.266299	0.317992	0.18138	ADCY1	1
A_1.2	Environmental Information Processing	Signal transduction	bta04630	JAK-STAT signaling pathway	2/49	218/10501	0.00917431	1.96611	0.986935	0.270632	0.321276	0.183253	AKT3/RAF1	2
A_1.2	Human Diseases	Substance dependence	bta05031	Amphetamine addiction	1/49	69/10501	0.0144928	3.10589	1.20162	0.276587	0.326437	0.186197	CAMK2B	1
A_1.2			bta04081	Hormone signaling	2/49	229/10501	0.00873362	1.87167	0.913135	0.289751	0.339997	0.193931	RAMP3/ADCY1	2
A_1.2	Cellular Processes	Cell motility	bta04820	Cytoskeleton in muscle cells	2/49	232/10501	0.00862069	1.84747	0.893708	0.294959	0.342264	0.195225	MYL7/PDLIM3	2
A_1.2	Human Diseases	Neurodegenerative disease	bta05014	Amyotrophic lateral sclerosis	3/49	408/10501	0.00735294	1.57578	0.812213	0.296666	0.342264	0.195225	ALS2/NOS2/CASP3	3
A_1.2	Genetic Information Processing	Information processing in viruses	bta03250	Viral life cycle - HIV-1	1/49	75/10501	0.0133333	2.85741	1.10528	0.296741	0.342264	0.195225	PPIA	1
A_1.2	Organismal Systems	Endocrine system	bta04918	Thyroid hormone synthesis	1/49	76/10501	0.0131579	2.81982	1.09016	0.300047	0.344121	0.196284	ADCY1	1
A_1.2	Human Diseases	Infectious disease: parasitic	bta05140	Leishmaniasis	1/49	79/10501	0.0126582	2.71274	1.04622	0.309871	0.353392	0.201572	NOS2	1
A_1.2	Human Diseases	Substance dependence	bta05034	Alcoholism	2/49	243/10501	0.00823045	1.76384	0.824831	0.314015	0.356118	0.203127	H2AZ2/RAF1	2
A_1.2	Human Diseases	Cancer: overview	bta05203	Viral carcinogenesis	2/49	250/10501	0.008	1.71445	0.782801	0.326093	0.367761	0.209768	CASP8/CASP3	2
A_1.2	Organismal Systems	Environmental adaptation	bta04714	Thermogenesis	2/49	260/10501	0.00769231	1.64851	0.724977	0.343259	0.384982	0.21959	ADCY1/ACSL1	2
A_1.2	Organismal Systems	Digestive system	bta04970	Salivary secretion	1/49	102/10501	0.00980392	2.10104	0.765069	0.380835	0.424777	0.242289	ADCY1	1
A_1.2	Organismal Systems	Digestive system	bta04972	Pancreatic secretion	1/49	103/10501	0.00970874	2.08064	0.754603	0.383752	0.425692	0.242811	ADCY1	1
A_1.2	Organismal Systems	Digestive system	bta04976	Bile secretion	1/49	109/10501	0.00917431	1.96611	0.694199	0.400977	0.440708	0.251376	ADCY1	1
A_1.2	Human Diseases	Endocrine and metabolic disease	bta04931	Insulin resistance	1/49	110/10501	0.00909091	1.94824	0.684507	0.403801	0.440708	0.251376	AKT3	1
A_1.2	Human Diseases	Cardiovascular disease	bta05414	Dilated cardiomyopathy	1/49	110/10501	0.00909091	1.94824	0.684507	0.403801	0.440708	0.251376	ADCY1	1
A_1.2	Organismal Systems	Immune system	bta04622	RIG-I-like receptor signaling pathway	1/49	113/10501	0.00884956	1.89651	0.65603	0.412197	0.445708	0.254228	CASP8	1
A_1.2	Human Diseases	Neurodegenerative disease	bta05020	Prion disease	2/49	302/10501	0.00662252	1.41925	0.506158	0.413701	0.445708	0.254228	CASP3/SLC25A4	2
A_1.2	Environmental Information Processing	Signal transduction	bta04064	NF-kappa B signaling pathway	1/49	114/10501	0.00877193	1.87988	0.64673	0.414969	0.445708	0.254228	CFLAR	1
A_1.2	Organismal Systems	Nervous system	bta04724	Glutamatergic synapse	1/49	115/10501	0.00869565	1.86353	0.637523	0.417729	0.446311	0.254572	ADCY1	1
A_1.2	Organismal Systems	Immune system	bta04670	Leukocyte transendothelial migration	1/49	118/10501	0.00847458	1.81615	0.610442	0.425932	0.452692	0.258212	MYL7	1
A_1.2	Human Diseases	Infectious disease: viral	bta05171	Coronavirus disease - COVID-19	2/49	317/10501	0.00630915	1.35209	0.435829	0.438018	0.462118	0.263588	RPL21/RPL32	2
A_1.2	Genetic Information Processing	Chromosome	bta03082	ATP-dependent chromatin remodeling	1/49	123/10501	0.00813008	1.74233	0.567001	0.439353	0.462118	0.263588	H2AZ2	1
A_1.2	Genetic Information Processing	Translation	bta03013	Nucleocytoplasmic transport	1/49	125/10501	0.008	1.71445	0.550179	0.444635	0.465263	0.265382	RANBP17	1
A_1.2	Metabolism	Nucleotide metabolism	bta00230	Purine metabolism	1/49	133/10501	0.0075188	1.61132	0.485784	0.46528	0.484369	0.27628	ADCY1	1
A_1.2	Human Diseases	Cardiovascular disease	bta05418	Fluid shear stress and atherosclerosis	1/49	151/10501	0.00662252	1.41925	0.355288	0.509021	0.5272	0.30071	AKT3	1
A_1.2	Environmental Information Processing	Signal transduction	bta04390	Hippo signaling pathway	1/49	158/10501	0.00632911	1.35637	0.309027	0.525067	0.541059	0.308616	FZD7	1
A_1.2	Environmental Information Processing	Signal transduction	bta04151	PI3K-Akt signaling pathway	2/49	392/10501	0.00510204	1.0934	0.129039	0.550971	0.564885	0.322205	AKT3/RAF1	2
A_1.2	Cellular Processes	Cellular community - eukaryotes	bta04530	Tight junction	1/49	180/10501	0.00555556	1.19059	0.176591	0.572226	0.583728	0.332954	MPP4	1
A_1.2	Human Diseases	Immune disease	bta05322	Systemic lupus erythematosus	1/49	200/10501	0.005	1.07153	0.0699295	0.611098	0.620264	0.353793	H2AZ2	1
A_1.2	Organismal Systems	Immune system	bta04621	NOD-like receptor signaling pathway	1/49	206/10501	0.00485437	1.04032	0.040017	0.622069	0.628259	0.358353	CASP8	1
A_1.2	Cellular Processes	Transport and catabolism	bta04144	Endocytosis	1/49	249/10501	0.00401606	0.860667	-0.15235	0.692295	0.695723	0.396834	RAB11FIP4	1
A_1.2	Environmental Information Processing	Signaling molecules and interaction	bta04080	Neuroactive ligand-receptor interaction	1/49	394/10501	0.00253807	0.543924	-0.631782	0.847142	0.847142	0.483203	GABRP	1
A_1.5	Environmental Information Processing	Signal transduction	bta04066	HIF-1 signaling pathway	7/86	114/10501	0.0614035	7.49765	6.33838	3.91355e-05	0.00552655	0.00481946	TFRC/CAMK2B/FLT1/AKT3/ALDOC/NOS2/PDHB	7
A_1.5	Metabolism	Global and overview maps	bta01200	Carbon metabolism	7/86	117/10501	0.0598291	7.30541	6.23215	4.62473e-05	0.00552655	0.00481946	PHGDH/HAO2/GCK/LOC132342072/PCCA/ALDOC/PDHB	7
A_1.5	Cellular Processes	Cellular community - eukaryotes	bta04520	Adherens junction	6/86	93/10501	0.0645161	7.87772	6.05364	0.000109111	0.0086925	0.00758034	HEG1/PDCD10/MYL7/CCM2/WASF3/NLK	6
A_1.5	Human Diseases	Cancer: overview	bta05230	Central carbon metabolism in cancer	4/86	70/10501	0.0571429	6.97741	4.55946	0.00254892	0.123853	0.108006	GCK/FLT3/AKT3/PDHB	4
A_1.5	Human Diseases	Infectious disease: parasitic	bta05142	Chagas disease	5/86	121/10501	0.0413223	5.04565	4.06721	0.0030966	0.123853	0.108006	CFLAR/CASP8/ADCY1/AKT3/NOS2	5
A_1.5	Environmental Information Processing	Signal transduction	bta04010	MAPK signaling pathway	8/86	300/10501	0.0266667	3.25612	3.6026	0.00310927	0.123853	0.108006	MECOM/CACNA2D1/FLT3/FLT1/AKT3/NLK/NF1/CASP3	8
A_1.5	Cellular Processes	Cell growth and death	bta04217	Necroptosis	6/86	188/10501	0.0319149	3.89696	3.64202	0.00436996	0.136247	0.118815	CFLAR/CASP8/CAMK2B/H2AZ2/PPIA/SLC25A4	6
A_1.5	Cellular Processes	Transport and catabolism	bta04146	Peroxisome	4/86	84/10501	0.047619	5.81451	4.02563	0.00491946	0.136247	0.118815	HAO2/NOS2/ACOX2/ACSL1	4
A_1.5	Organismal Systems	Endocrine system	bta04911	Insulin secretion	4/86	85/10501	0.0470588	5.7461	3.99218	0.00513065	0.136247	0.118815	CAMK2B/GCK/ADCY1/PDX1	4
A_1.5	Human Diseases	Cancer: overview	bta05205	Proteoglycans in cancer	6/86	205/10501	0.0292683	3.57379	3.38167	0.00662654	0.158374	0.138111	ITGB5/FZD7/CAMK2B/AKT3/VTN/CASP3	6
A_1.5	Human Diseases	Infectious disease: bacterial	bta05152	Tuberculosis	6/86	210/10501	0.0285714	3.4887	3.31031	0.00742742	0.161378	0.14073	CASP8/CAMK2B/AKT3/KSR1/NOS2/CASP3	6
A_1.5	Organismal Systems	Endocrine system	bta04922	Glucagon signaling pathway	4/86	103/10501	0.038835	4.74193	3.46779	0.0100283	0.199731	0.174176	CAMK2B/GCK/AKT3/PDHB	4
A_1.5	Human Diseases	Infectious disease: bacterial	bta05134	Legionellosis	3/86	58/10501	0.0517241	6.31576	3.68876	0.0118356	0.212304	0.185141	CASP8/SEC22B/CASP3	3
A_1.5	Cellular Processes	Transport and catabolism	bta04148	Efferocytosis	5/86	169/10501	0.0295858	3.61256	3.11123	0.0124362	0.212304	0.185141	ITGB5/CAMK2B/ATP8A2/LOC536660/CASP3	5
A_1.5	Human Diseases	Infectious disease: parasitic	bta05145	Toxoplasmosis	4/86	117/10501	0.034188	4.17452	3.13764	0.0154325	0.216152	0.188496	CASP8/AKT3/NOS2/CASP3	4
A_1.5	Environmental Information Processing	Signal transduction	bta04014	Ras signaling pathway	6/86	247/10501	0.0242915	2.9661	2.84134	0.0156668	0.216152	0.188496	RALA/FLT3/FLT1/AKT3/NF1/KSR1	6
A_1.5	Metabolism	Carbohydrate metabolism	bta00010	Glycolysis / Gluconeogenesis	3/86	65/10501	0.0461538	5.6356	3.40651	0.0160847	0.216152	0.188496	GCK/ALDOC/PDHB	3
A_1.5	Metabolism	Metabolism of cofactors and vitamins	bta00785	Lipoic acid metabolism	2/86	24/10501	0.0833333	10.1754	4.08908	0.0162792	0.216152	0.188496	LOC132342072/PDHB	2
A_1.5	Human Diseases	Endocrine and metabolic disease	bta04950	Maturity onset diabetes of the young	2/86	26/10501	0.0769231	9.39267	3.89335	0.0189682	0.2386	0.208072	GCK/PDX1	2
A_1.5	Organismal Systems	Digestive system	bta04977	Vitamin digestion and absorption	2/86	27/10501	0.0740741	9.04479	3.80325	0.020378	0.243517	0.21236	SLC46A1/FOLH1	2
A_1.5	Human Diseases	Infectious disease: bacterial	bta05132	Salmonella infection	6/86	266/10501	0.0225564	2.75424	2.6333	0.0217296	0.247303	0.215662	CASP8/MYL7/RALA/WASF3/AKT3/CASP3	6
A_1.5	Environmental Information Processing	Signal transduction	bta04668	TNF signaling pathway	4/86	134/10501	0.0298507	3.64491	2.79996	0.024093	0.250356	0.218324	CFLAR/CASP8/AKT3/CASP3	4
A_1.5	Human Diseases	Infectious disease: viral	bta05165	Human papillomavirus infection	7/86	354/10501	0.019774	2.4145	2.46008	0.0257469	0.250356	0.218324	ITGB5/CASP8/FZD7/NOTCH2/AKT3/VTN/CASP3	7
A_1.5	Cellular Processes	Cellular community - eukaryotes	bta04510	Focal adhesion	5/86	204/10501	0.0245098	2.99276	2.61174	0.0258342	0.250356	0.218324	ITGB5/MYL7/FLT1/AKT3/VTN	5
A_1.5	Metabolism	Carbohydrate metabolism	bta00020	Citrate cycle (TCA cycle)	2/86	31/10501	0.0645161	7.87772	3.48471	0.0264343	0.250356	0.218324	LOC132342072/PDHB	2
A_1.5	Human Diseases	Drug resistance: antineoplastic	bta01524	Platinum drug resistance	3/86	82/10501	0.0365854	4.46724	2.86413	0.0295476	0.250356	0.218324	CASP8/AKT3/CASP3	3
A_1.5	Genetic Information Processing	Folding, sorting and degradation	bta04130	SNARE interactions in vesicular transport	2/86	33/10501	0.0606061	7.40028	3.3461	0.0297021	0.250356	0.218324	SEC22B/YKT6	2
A_1.5	Metabolism	Carbohydrate metabolism	bta00630	Glyoxylate and dicarboxylate metabolism	2/86	34/10501	0.0588235	7.18263	3.28107	0.0313934	0.250356	0.218324	HAO2/PCCA	2
A_1.5	Metabolism	Global and overview maps	bta01210	2-Oxocarboxylic acid metabolism	2/86	34/10501	0.0588235	7.18263	3.28107	0.0313934	0.250356	0.218324	LOC132342072/PDHB	2
A_1.5	Organismal Systems	Endocrine system	bta03320	PPAR signaling pathway	3/86	84/10501	0.0357143	4.36088	2.81019	0.0314255	0.250356	0.218324	HMGCS2/ACOX2/ACSL1	3
A_1.5	Cellular Processes	Cell growth and death	bta04210	Apoptosis	4/86	149/10501	0.0268456	3.27798	2.54475	0.0337734	0.260382	0.227067	CFLAR/CASP8/AKT3/CASP3	4
A_1.5	Cellular Processes	Cell growth and death	bta04215	Apoptosis - multiple species	2/86	37/10501	0.0540541	6.60025	3.1008	0.0366879	0.261794	0.228299	CASP8/CASP3	2
A_1.5	Human Diseases	Cancer: specific types	bta05226	Gastric cancer	4/86	154/10501	0.025974	3.17155	2.46682	0.037438	0.261794	0.228299	FZD7/REG4/CDX2/AKT3	4
A_1.5	Human Diseases	Cancer: specific types	bta05210	Colorectal cancer	3/86	92/10501	0.0326087	3.98167	2.61014	0.0395486	0.261794	0.228299	RALA/AKT3/CASP3	3
A_1.5	Organismal Systems	Circulatory system	bta04261	Adrenergic signaling in cardiomyocytes	4/86	158/10501	0.0253165	3.09126	2.40673	0.0405288	0.261794	0.228299	CACNA2D1/CAMK2B/ADCY1/AKT3	4
A_1.5	Human Diseases	Endocrine and metabolic disease	bta04934	Cushing syndrome	4/86	158/10501	0.0253165	3.09126	2.40673	0.0405288	0.261794	0.228299	FZD7/HSD3B1/CAMK2B/ADCY1	4
A_1.5	Human Diseases	Endocrine and metabolic disease	bta04936	Alcoholic liver disease	4/86	158/10501	0.0253165	3.09126	2.40673	0.0405288	0.261794	0.228299	CASP8/AKT3/CASP3/NOX4	4
A_1.5	Human Diseases	Drug resistance: antineoplastic	bta01522	Endocrine resistance	3/86	95/10501	0.0315789	3.85594	2.54087	0.0428441	0.269467	0.23499	NOTCH2/ADCY1/AKT3	3
A_1.5	Organismal Systems	Endocrine system	bta04925	Aldosterone synthesis and secretion	3/86	96/10501	0.03125	3.81577	2.51841	0.0439725	0.269472	0.234995	HSD3B1/CAMK2B/ADCY1	3
A_1.5	Human Diseases	Cancer: specific types	bta05222	Small cell lung cancer	3/86	99/10501	0.030303	3.70014	2.45279	0.0474461	0.28349	0.247219	AKT3/NOS2/CASP3	3
A_1.5	Human Diseases	Cancer: overview	bta05231	Choline metabolism in cancer	3/86	100/10501	0.03	3.66314	2.43148	0.0486333	0.283496	0.247224	PCYT1A/WASF3/AKT3	3
A_1.5	Human Diseases	Endocrine and metabolic disease	bta04933	AGE-RAGE signaling pathway in diabetic complications	3/86	102/10501	0.0294118	3.59131	2.38967	0.0510513	0.288241	0.251362	AKT3/CASP3/NOX4	3
A_1.5	Organismal Systems	Endocrine system	bta04916	Melanogenesis	3/86	103/10501	0.0291262	3.55645	2.36916	0.052282	0.288241	0.251362	FZD7/CAMK2B/ADCY1	3
A_1.5	Cellular Processes	Transport and catabolism	bta04140	Autophagy - animal	4/86	173/10501	0.0231214	2.82323	2.1972	0.0533811	0.288241	0.251362	RUBCN/CFLAR/YKT6/AKT3	4
A_1.5	Organismal Systems	Immune system	bta04625	C-type lectin receptor signaling pathway	3/86	106/10501	0.0283019	3.45579	2.30912	0.0560599	0.288241	0.251362	CASP8/AKT3/KSR1	3
A_1.5	Human Diseases	Endocrine and metabolic disease	bta04930	Type II diabetes mellitus	2/86	47/10501	0.0425532	5.19594	2.6197	0.0565217	0.288241	0.251362	GCK/PDX1	2
A_1.5	Human Diseases	Cancer: specific types	bta05215	Prostate cancer	3/86	107/10501	0.0280374	3.42349	2.28959	0.0573476	0.288241	0.251362	AKT3/SLC46A1/FOLH1	3
A_1.5	Human Diseases	Neurodegenerative disease	bta05010	Alzheimer disease	7/86	423/10501	0.0165485	2.02064	1.94703	0.0578894	0.288241	0.251362	CASP8/FZD7/AKT3/NOS2/CASP3/SLC25A4/NOX4	7
A_1.5	Cellular Processes	Cell growth and death	bta04216	Ferroptosis	2/86	49/10501	0.0408163	4.98386	2.5399	0.0608531	0.29075	0.25355	TFRC/ACSL1	2
A_1.5	Human Diseases	Cardiovascular disease	bta05414	Dilated cardiomyopathy	3/86	110/10501	0.0272727	3.33013	2.23235	0.0612945	0.29075	0.25355	ITGB5/CACNA2D1/ADCY1	3
A_1.5	Human Diseases	Infectious disease: viral	bta05160	Hepatitis C	4/86	182/10501	0.021978	2.68362	2.08197	0.0620429	0.29075	0.25355	CFLAR/CASP8/AKT3/CASP3	4
A_1.5	Environmental Information Processing	Signal transduction	bta04020	Calcium signaling pathway	5/86	264/10501	0.0189394	2.31259	1.96272	0.0652131	0.296132	0.258244	CAMK2B/ADCY1/FLT1/NOS2/SLC25A4	5
A_1.5	Metabolism	Amino acid metabolism	bta00280	Valine, leucine and isoleucine degradation	2/86	52/10501	0.0384615	4.69633	2.42801	0.0675552	0.296132	0.258244	HMGCS2/PCCA	2
A_1.5			bta04981	Folate transport and metabolism	2/86	52/10501	0.0384615	4.69633	2.42801	0.0675552	0.296132	0.258244	SLC46A1/FOLH1	2
A_1.5	Organismal Systems	Nervous system	bta04725	Cholinergic synapse	3/86	115/10501	0.026087	3.18534	2.1412	0.0681476	0.296132	0.258244	CAMK2B/ADCY1/AKT3	3
A_1.5	Human Diseases	Infectious disease: parasitic	bta05146	Amoebiasis	3/86	119/10501	0.0252101	3.07827	2.0718	0.0738713	0.315272	0.274935	ADCY1/NOS2/CASP3	3
A_1.5	Human Diseases	Infectious disease: viral	bta05164	Influenza A	4/86	198/10501	0.020202	2.46676	1.89332	0.079162	0.331925	0.289456	CASP8/AKT3/CASP3/SLC25A4	4
A_1.5	Organismal Systems	Endocrine system	bta04923	Regulation of lipolysis in adipocytes	2/86	59/10501	0.0338983	4.13914	2.19715	0.0840707	0.346429	0.302105	ADCY1/AKT3	2
A_1.5	Organismal Systems	Aging	bta04213	Longevity regulating pathway - multiple species	2/86	61/10501	0.0327869	4.00343	2.1377	0.0889955	0.360507	0.314382	ADCY1/AKT3	2
A_1.5	Organismal Systems	Endocrine system	bta04926	Relaxin signaling pathway	3/86	132/10501	0.0227273	2.77511	1.86491	0.0938775	0.373945	0.326101	ADCY1/AKT3/NOS2	3
A_1.5	Organismal Systems	Endocrine system	bta04913	Ovarian steroidogenesis	2/86	65/10501	0.0307692	3.75707	2.02605	0.0990929	0.385685	0.336339	HSD3B1/ADCY1	2
A_1.5	Environmental Information Processing	Signal transduction	bta04015	Rap1 signaling pathway	4/86	216/10501	0.0185185	2.2612	1.70185	0.100943	0.385685	0.336339	ADCY1/RALA/FLT1/AKT3	4
A_1.5	Organismal Systems	Endocrine system	bta04927	Cortisol synthesis and secretion	2/86	66/10501	0.030303	3.70014	1.99952	0.101666	0.385685	0.336339	HSD3B1/ADCY1	2
A_1.5	Organismal Systems	Endocrine system	bta04910	Insulin signaling pathway	3/86	141/10501	0.0212766	2.59797	1.73585	0.108899	0.4008	0.34952	GCK/AKT3/FLOT2	3
A_1.5	Human Diseases	Cancer: specific types	bta05221	Acute myeloid leukemia	2/86	69/10501	0.0289855	3.53927	1.92293	0.109495	0.4008	0.34952	FLT3/AKT3	2
A_1.5	Organismal Systems	Nervous system	bta04720	Long-term potentiation	2/86	70/10501	0.0285714	3.4887	1.89834	0.112139	0.4008	0.34952	CAMK2B/ADCY1	2
A_1.5	Environmental Information Processing	Signal transduction	bta04371	Apelin signaling pathway	3/86	143/10501	0.020979	2.56164	1.70854	0.112358	0.4008	0.34952	ADCY1/AKT3/NOS2	3
A_1.5			bta03273	Virion - Lassa virus and SFTS virus	1/86	15/10501	0.0666667	8.14031	2.51462	0.11612	0.40132	0.349973	TFRC	1
A_1.5	Organismal Systems	Endocrine system	bta04920	Adipocytokine signaling pathway	2/86	73/10501	0.0273973	3.34533	1.82717	0.120172	0.40132	0.349973	AKT3/ACSL1	2
A_1.5	Metabolism	Global and overview maps	bta01230	Biosynthesis of amino acids	2/86	74/10501	0.027027	3.30013	1.80427	0.12288	0.40132	0.349973	PHGDH/ALDOC	2
A_1.5	Human Diseases	Cardiovascular disease	bta05415	Diabetic cardiomyopathy	4/86	233/10501	0.0171674	2.09622	1.53761	0.123794	0.40132	0.349973	CAMK2B/AKT3/PDHB/SLC25A4	4
A_1.5	Human Diseases	Cancer: specific types	bta05224	Breast cancer	3/86	151/10501	0.0198675	2.42592	1.60372	0.126606	0.40132	0.349973	FZD7/NOTCH2/AKT3	3
A_1.5	Organismal Systems	Digestive system	bta04971	Gastric acid secretion	2/86	76/10501	0.0263158	3.21328	1.75962	0.128343	0.40132	0.349973	CAMK2B/ADCY1	2
A_1.5	Metabolism	Lipid metabolism	bta00120	Primary bile acid biosynthesis	1/86	17/10501	0.0588235	7.18263	2.31819	0.130559	0.40132	0.349973	ACOX2	1
A_1.5	Human Diseases	Cancer: specific types	bta05212	Pancreatic cancer	2/86	77/10501	0.025974	3.17155	1.73785	0.131095	0.40132	0.349973	RALA/AKT3	2
A_1.5	Environmental Information Processing	Signal transduction	bta04072	Phospholipase D signaling pathway	3/86	154/10501	0.0194805	2.37866	1.56612	0.13211	0.40132	0.349973	ADCY1/RALA/AKT3	3
A_1.5	Human Diseases	Infectious disease: bacterial	bta05133	Pertussis	2/86	78/10501	0.025641	3.13089	1.71643	0.133861	0.40132	0.349973	NOS2/CASP3	2
A_1.5	Human Diseases	Cancer: specific types	bta05214	Glioma	2/86	78/10501	0.025641	3.13089	1.71643	0.133861	0.40132	0.349973	CAMK2B/AKT3	2
A_1.5	Organismal Systems	Endocrine system	bta04921	Oxytocin signaling pathway	3/86	156/10501	0.0192308	2.34817	1.54154	0.135826	0.40132	0.349973	CACNA2D1/CAMK2B/ADCY1	3
A_1.5	Human Diseases	Cancer: specific types	bta05220	Chronic myeloid leukemia	2/86	79/10501	0.0253165	3.09126	1.69535	0.136641	0.40132	0.349973	MECOM/AKT3	2
A_1.5	Human Diseases	Cardiovascular disease	bta05417	Lipid and atherosclerosis	4/86	242/10501	0.0165289	2.01826	1.45622	0.136717	0.40132	0.349973	CASP8/CAMK2B/AKT3/CASP3	4
A_1.5	Metabolism	Lipid metabolism	bta00061	Fatty acid biosynthesis	1/86	18/10501	0.0555556	6.78359	2.23154	0.137691	0.40132	0.349973	ACSL1	1
A_1.5	Human Diseases	Drug resistance: antineoplastic	bta01521	EGFR tyrosine kinase inhibitor resistance	2/86	82/10501	0.0243902	2.97816	1.63407	0.145056	0.40361	0.35197	AKT3/NF1	2
A_1.5	Human Diseases	Infectious disease: viral	bta05162	Measles	3/86	162/10501	0.0185185	2.2612	1.46999	0.147189	0.40361	0.35197	CASP8/AKT3/CASP3	3
A_1.5	Human Diseases	Cardiovascular disease	bta05416	Viral myocarditis	2/86	83/10501	0.0240964	2.94228	1.61426	0.147885	0.40361	0.35197	CASP8/CASP3	2
A_1.5	Human Diseases	Infectious disease: viral	bta05163	Human cytomegalovirus infection	4/86	251/10501	0.0159363	1.94589	1.37826	0.150168	0.40361	0.35197	CASP8/ADCY1/AKT3/CASP3	4
A_1.5	Metabolism	Metabolism of other amino acids	bta00430	Taurine and hypotaurine metabolism	1/86	20/10501	0.05	6.10523	2.07655	0.151782	0.40361	0.35197	FMO5	1
A_1.5	Environmental Information Processing	Signal transduction	bta04150	mTOR signaling pathway	3/86	165/10501	0.0181818	2.22008	1.43539	0.152984	0.40361	0.35197	STRADB/FZD7/AKT3	3
A_1.5	Organismal Systems	Endocrine system	bta04917	Prolactin signaling pathway	2/86	85/10501	0.0235294	2.87305	1.57552	0.153577	0.40361	0.35197	GCK/AKT3	2
A_1.5	Cellular Processes	Transport and catabolism	bta04145	Phagosome	3/86	166/10501	0.0180723	2.20671	1.42402	0.154933	0.40361	0.35197	ITGB5/TFRC/SEC22B	3
A_1.5	Environmental Information Processing	Signal transduction	bta04012	ErbB signaling pathway	2/86	86/10501	0.0232558	2.83964	1.55657	0.156439	0.40361	0.35197	CAMK2B/AKT3	2
A_1.5	Human Diseases	Cardiovascular disease	bta05412	Arrhythmogenic right ventricular cardiomyopathy	2/86	86/10501	0.0232558	2.83964	1.55657	0.156439	0.40361	0.35197	ITGB5/CACNA2D1	2
A_1.5	Metabolism	Amino acid metabolism	bta00220	Arginine biosynthesis	1/86	21/10501	0.047619	5.81451	2.00676	0.158742	0.40361	0.35197	NOS2	1
A_1.5	Metabolism	Metabolism of terpenoids and polyketides	bta00900	Terpenoid backbone biosynthesis	1/86	21/10501	0.047619	5.81451	2.00676	0.158742	0.40361	0.35197	HMGCS2	1
A_1.5	Cellular Processes	Cell growth and death	bta04115	p53 signaling pathway	2/86	88/10501	0.0227273	2.77511	1.51947	0.162194	0.408047	0.355839	CASP8/CASP3	2
A_1.5	Environmental Information Processing	Signaling molecules and interaction	bta04512	ECM-receptor interaction	2/86	89/10501	0.0224719	2.74392	1.50131	0.165086	0.409684	0.357267	ITGB5/VTN	2
A_1.5	Environmental Information Processing	Signal transduction	bta04022	cGMP-PKG signaling pathway	3/86	172/10501	0.0174419	2.12973	1.35745	0.166784	0.409684	0.357267	ADCY1/AKT3/SLC25A4	3
A_1.5	Organismal Systems	Aging	bta04211	Longevity regulating pathway	2/86	90/10501	0.0222222	2.71344	1.4834	0.167988	0.409684	0.357267	ADCY1/AKT3	2
A_1.5	Organismal Systems	Nervous system	bta04727	GABAergic synapse	2/86	91/10501	0.021978	2.68362	1.46573	0.170898	0.41185	0.359156	TRAK2/ADCY1	2
A_1.5	Genetic Information Processing	Replication and repair	bta03430	Mismatch repair	1/86	23/10501	0.0434783	5.3089	1.87977	0.172493	0.41185	0.359156	POLD2	1
A_1.5	Organismal Systems	Endocrine system	bta04912	GnRH signaling pathway	2/86	93/10501	0.0215054	2.62591	1.43109	0.176744	0.41185	0.359156	CAMK2B/ADCY1	2
A_1.5	Human Diseases	Endocrine and metabolic disease	bta04932	Non-alcoholic fatty liver disease	3/86	178/10501	0.0168539	2.05794	1.29355	0.178896	0.41185	0.359156	CASP8/AKT3/CASP3	3
A_1.5	Organismal Systems	Immune system	bta04623	Cytosolic DNA-sensing pathway	2/86	94/10501	0.0212766	2.59797	1.41411	0.179679	0.41185	0.359156	CASP8/CASP3	2
A_1.5	Organismal Systems	Endocrine system	bta04914	Progesterone-mediated oocyte maturation	2/86	94/10501	0.0212766	2.59797	1.41411	0.179679	0.41185	0.359156	ADCY1/AKT3	2
A_1.5	Environmental Information Processing	Signal transduction	bta04310	Wnt signaling pathway	3/86	179/10501	0.0167598	2.04645	1.28315	0.180938	0.41185	0.359156	FZD7/CAMK2B/NLK	3
A_1.5	Human Diseases	Infectious disease: viral	bta05161	Hepatitis B	3/86	183/10501	0.0163934	2.00172	1.24219	0.189171	0.426528	0.371956	CASP8/AKT3/CASP3	3
A_1.5	Organismal Systems	Immune system	bta04666	Fc gamma R-mediated phagocytosis	2/86	98/10501	0.0204082	2.49193	1.34833	0.191492	0.427726	0.373	WASF3/AKT3	2
A_1.5	Metabolism	Carbohydrate metabolism	bta00650	Butanoate metabolism	1/86	27/10501	0.037037	4.52239	1.66524	0.199332	0.439454	0.383228	HMGCS2	1
A_1.5	Organismal Systems	Environmental adaptation	bta04713	Circadian entrainment	2/86	101/10501	0.019802	2.41791	1.30109	0.20042	0.439454	0.383228	CAMK2B/ADCY1	2
A_1.5	Organismal Systems	Immune system	bta04657	IL-17 signaling pathway	2/86	102/10501	0.0196078	2.39421	1.28572	0.203408	0.44195	0.385404	CASP8/CASP3	2
A_1.5	Human Diseases	Cardiovascular disease	bta05410	Hypertrophic cardiomyopathy	2/86	103/10501	0.0194175	2.37096	1.27053	0.2064	0.444412	0.387551	ITGB5/CACNA2D1	2
A_1.5	Metabolism	Carbohydrate metabolism	bta00030	Pentose phosphate pathway	1/86	29/10501	0.0344828	4.21051	1.57316	0.212427	0.453304	0.395305	ALDOC	1
A_1.5	Environmental Information Processing	Signal transduction	bta04151	PI3K-Akt signaling pathway	5/86	392/10501	0.0127551	1.55746	1.02215	0.217888	0.460726	0.401778	ITGB5/FLT3/FLT1/AKT3/VTN	5
A_1.5	Organismal Systems	Digestive system	bta04976	Bile secretion	2/86	109/10501	0.0183486	2.24045	1.18293	0.22445	0.460726	0.401778	SLC51A/ADCY1	2
A_1.5	Metabolism	Glycan biosynthesis and metabolism	bta00563	Glycosylphosphatidylinositol (GPI)-anchor biosynthesis	1/86	31/10501	0.0322581	3.93886	1.48902	0.22531	0.460726	0.401778	PIGS	1
A_1.5	Metabolism	Carbohydrate metabolism	bta00640	Propanoate metabolism	1/86	31/10501	0.0322581	3.93886	1.48902	0.22531	0.460726	0.401778	PCCA	1
A_1.5	Organismal Systems	Immune system	bta04640	Hematopoietic cell lineage	2/86	110/10501	0.0181818	2.22008	1.16889	0.227471	0.460726	0.401778	TFRC/FLT3	2
A_1.5	Organismal Systems	Sensory system	bta04750	Inflammatory mediator regulation of TRP channels	2/86	110/10501	0.0181818	2.22008	1.16889	0.227471	0.460726	0.401778	CAMK2B/ADCY1	2
A_1.5	Metabolism	Carbohydrate metabolism	bta00052	Galactose metabolism	1/86	32/10501	0.03125	3.81577	1.44955	0.231673	0.465293	0.405761	GCK	1
A_1.5	Metabolism	Carbohydrate metabolism	bta00500	Starch and sucrose metabolism	1/86	33/10501	0.030303	3.70014	1.41165	0.237985	0.473986	0.413342	GCK	1
A_1.5	Human Diseases	Infectious disease: viral	bta05168	Herpes simplex virus 1 infection	3/86	211/10501	0.014218	1.73609	0.981467	0.249123	0.490645	0.427869	CASP8/AKT3/CASP3	3
A_1.5	Metabolism	Carbohydrate metabolism	bta00051	Fructose and mannose metabolism	1/86	35/10501	0.0285714	3.4887	1.34008	0.250455	0.490645	0.427869	ALDOC	1
A_1.5	Genetic Information Processing	Replication and repair	bta03030	DNA replication	1/86	36/10501	0.0277778	3.3918	1.30623	0.256614	0.496916	0.433338	POLD2	1
A_1.5	Organismal Systems	Endocrine system	bta04935	Growth hormone synthesis, secretion and action	2/86	120/10501	0.0166667	2.03508	1.03623	0.257814	0.496916	0.433338	ADCY1/AKT3	2
A_1.5	Metabolism	Amino acid metabolism	bta00250	Alanine, aspartate and glutamate metabolism	1/86	37/10501	0.027027	3.30013	1.27356	0.262723	0.49843	0.434658	FOLH1	1
A_1.5	Organismal Systems	Endocrine system	bta04919	Thyroid hormone signaling pathway	2/86	122/10501	0.0163934	2.00172	1.01126	0.263899	0.49843	0.434658	NOTCH2/AKT3	2
A_1.5	Organismal Systems	Immune system	bta04611	Platelet activation	2/86	123/10501	0.0162602	1.98544	0.998943	0.266942	0.49843	0.434658	ADCY1/AKT3	2
A_1.5	Organismal Systems	Immune system	bta04620	Toll-like receptor signaling pathway	2/86	123/10501	0.0162602	1.98544	0.998943	0.266942	0.49843	0.434658	CASP8/AKT3	2
A_1.5	Human Diseases	Infectious disease: viral	bta05167	Kaposi sarcoma-associated herpesvirus infection	3/86	221/10501	0.0135747	1.65753	0.897695	0.271245	0.498927	0.435091	CASP8/AKT3/CASP3	3
A_1.5	Organismal Systems	Nervous system	bta04722	Neurotrophin signaling pathway	2/86	125/10501	0.016	1.95367	0.974663	0.273028	0.498927	0.435091	CAMK2B/AKT3	2
A_1.5	Human Diseases	Cancer: overview	bta05207	Chemical carcinogenesis - receptor activation	3/86	222/10501	0.0135135	1.65006	0.889551	0.27347	0.498927	0.435091	NOTCH2/ADCY1/AKT3	3
A_1.5	Environmental Information Processing	Signal transduction	bta04152	AMPK signaling pathway	2/86	126/10501	0.015873	1.93817	0.96269	0.27607	0.499854	0.4359	STRADB/AKT3	2
A_1.5	Metabolism	Global and overview maps	bta01250	Biosynthesis of nucleotide sugars	1/86	40/10501	0.025	3.05262	1.18186	0.280754	0.503244	0.438857	GCK	1
A_1.5	Cellular Processes	Cell growth and death	bta04114	Oocyte meiosis	2/86	128/10501	0.015625	1.90789	0.93907	0.282154	0.503244	0.438857	CAMK2B/ADCY1	2
A_1.5	Metabolism	Carbohydrate metabolism	bta00520	Amino sugar and nucleotide sugar metabolism	1/86	41/10501	0.0243902	2.97816	1.15319	0.286667	0.503756	0.439303	GCK	1
A_1.5	Genetic Information Processing	Replication and repair	bta03440	Homologous recombination	1/86	42/10501	0.0238095	2.90725	1.12539	0.292532	0.503756	0.439303	POLD2	1
A_1.5	Cellular Processes	Cell motility	bta04820	Cytoskeleton in muscle cells	3/86	232/10501	0.012931	1.57894	0.810265	0.295828	0.503756	0.439303	ITGB5/MYL7/PDLIM3	3
A_1.5	Metabolism	Nucleotide metabolism	bta00230	Purine metabolism	2/86	133/10501	0.0150376	1.83616	0.881824	0.297344	0.503756	0.439303	ADCY1/URAD	2
A_1.5	Cellular Processes	Cell motility	bta04810	Regulation of actin cytoskeleton	3/86	233/10501	0.0128755	1.57216	0.802544	0.298072	0.503756	0.439303	ITGB5/MYL7/AKT3	3
A_1.5	Environmental Information Processing	Signal transduction	bta04068	FoxO signaling pathway	2/86	135/10501	0.0148148	1.80896	0.85961	0.303409	0.503756	0.439303	AKT3/NLK	2
A_1.5	Genetic Information Processing	Replication and repair	bta03410	Base excision repair	1/86	44/10501	0.0227273	2.77511	1.07216	0.304119	0.503756	0.439303	POLD2	1
A_1.5	Human Diseases	Infectious disease: viral	bta05169	Epstein-Barr virus infection	3/86	236/10501	0.0127119	1.55218	0.779596	0.304811	0.503756	0.439303	CASP8/AKT3/CASP3	3
A_1.5	Organismal Systems	Nervous system	bta04728	Dopaminergic synapse	2/86	136/10501	0.0147059	1.79566	0.848642	0.306439	0.503756	0.439303	CAMK2B/AKT3	2
A_1.5	Human Diseases	Infectious disease: viral	bta05166	Human T-cell leukemia virus 1 infection	3/86	238/10501	0.012605	1.53913	0.764474	0.309307	0.503756	0.439303	ADCY1/AKT3/SLC25A4	3
A_1.5	Metabolism	Lipid metabolism	bta00071	Fatty acid degradation	1/86	45/10501	0.0222222	2.71344	1.04666	0.309842	0.503756	0.439303	ACSL1	1
A_1.5	Metabolism	Carbohydrate metabolism	bta00620	Pyruvate metabolism	1/86	45/10501	0.0222222	2.71344	1.04666	0.309842	0.503756	0.439303	PDHB	1
A_1.5	Organismal Systems	Digestive system	bta04973	Carbohydrate digestion and absorption	1/86	45/10501	0.0222222	2.71344	1.04666	0.309842	0.503756	0.439303	AKT3	1
A_1.5	Organismal Systems	Endocrine system	bta04915	Estrogen signaling pathway	2/86	139/10501	0.0143885	1.7569	0.81628	0.315512	0.50951	0.44432	ADCY1/AKT3	2
A_1.5	Organismal Systems	Circulatory system	bta04270	Vascular smooth muscle contraction	2/86	142/10501	0.0140845	1.71978	0.784696	0.324561	0.51807	0.451786	RAMP3/ADCY1	2
A_1.5	Metabolism	Amino acid metabolism	bta00260	Glycine, serine and threonine metabolism	1/86	48/10501	0.0208333	2.54385	0.974134	0.326733	0.51807	0.451786	PHGDH	1
A_1.5	Human Diseases	Infectious disease: viral	bta05170	Human immunodeficiency virus 1 infection	3/86	246/10501	0.0121951	1.48908	0.705334	0.327316	0.51807	0.451786	CASP8/AKT3/CASP3	3
A_1.5	Genetic Information Processing	Folding, sorting and degradation	bta03050	Proteasome	1/86	49/10501	0.0204082	2.49193	0.951177	0.332272	0.518464	0.452129	POMP	1
A_1.5	Cellular Processes	Cellular community - eukaryotes	bta04550	Signaling pathways regulating pluripotency of stem cells	2/86	145/10501	0.0137931	1.6842	0.753853	0.333581	0.518464	0.452129	FZD7/AKT3	2
A_1.5	Cellular Processes	Transport and catabolism	bta04144	Endocytosis	3/86	249/10501	0.0120482	1.47114	0.683691	0.334073	0.518464	0.452129	TFRC/RAB11FIP4/RBSN	3
A_1.5	Environmental Information Processing	Signal transduction	bta04024	cAMP signaling pathway	3/86	251/10501	0.0119522	1.45942	0.669418	0.338577	0.519168	0.452743	CAMK2B/ADCY1/AKT3	3
A_1.5	Organismal Systems	Immune system	bta04613	Neutrophil extracellular trap formation	3/86	252/10501	0.0119048	1.45363	0.662327	0.340829	0.519168	0.452743	H2AZ2/AKT3/SLC25A4	3
A_1.5	Metabolism	Amino acid metabolism	bta00330	Arginine and proline metabolism	1/86	51/10501	0.0196078	2.39421	0.90692	0.343216	0.519168	0.452743	NOS2	1
A_1.5	Organismal Systems	Digestive system	bta04975	Fat digestion and absorption	1/86	51/10501	0.0196078	2.39421	0.90692	0.343216	0.519168	0.452743	NPC1L1	1
A_1.5	Human Diseases	Neurodegenerative disease	bta05017	Spinocerebellar ataxia	2/86	151/10501	0.013245	1.61728	0.694248	0.351517	0.528381	0.460777	AKT3/SLC25A4	2
A_1.5	Metabolism	Amino acid metabolism	bta00270	Cysteine and methionine metabolism	1/86	54/10501	0.0185185	2.2612	0.844303	0.3593	0.53174	0.463707	PHGDH	1
A_1.5	Human Diseases	Drug resistance: antineoplastic	bta01523	Antifolate resistance	1/86	54/10501	0.0185185	2.2612	0.844303	0.3593	0.53174	0.463707	SLC46A1	1
A_1.5	Organismal Systems	Nervous system	bta04723	Retrograde endocannabinoid signaling	2/86	154/10501	0.012987	1.58577	0.665423	0.360426	0.53174	0.463707	ADCY1/ABHD6	2
A_1.5	Metabolism	Lipid metabolism	bta00565	Ether lipid metabolism	1/86	55/10501	0.0181818	2.22008	0.824348	0.364574	0.534559	0.466165	ENPP6	1
A_1.5	Human Diseases	Cancer: overview	bta05208	Chemical carcinogenesis - reactive oxygen species	3/86	264/10501	0.0113636	1.38755	0.57951	0.367799	0.536	0.467421	AKT3/SLC25A4/NOX4	3
A_1.5	Metabolism	Nucleotide metabolism	bta00240	Pyrimidine metabolism	1/86	59/10501	0.0169492	2.06957	0.748614	0.385245	0.548057	0.477936	UMPS	1
A_1.5	Metabolism	Global and overview maps	bta01212	Fatty acid metabolism	1/86	59/10501	0.0169492	2.06957	0.748614	0.385245	0.548057	0.477936	ACSL1	1
A_1.5	Genetic Information Processing	Replication and repair	bta03420	Nucleotide excision repair	1/86	59/10501	0.0169492	2.06957	0.748614	0.385245	0.548057	0.477936	POLD2	1
A_1.5	Environmental Information Processing	Signal transduction	bta04370	VEGF signaling pathway	1/86	59/10501	0.0169492	2.06957	0.748614	0.385245	0.548057	0.477936	AKT3	1
A_1.5	Cellular Processes	Cell growth and death	bta04218	Cellular senescence	2/86	164/10501	0.0121951	1.48908	0.573614	0.389792	0.548728	0.478521	AKT3/SLC25A4	2
A_1.5	Human Diseases	Cancer: specific types	bta05213	Endometrial cancer	1/86	60/10501	0.0166667	2.03508	0.73062	0.390308	0.548728	0.478521	AKT3	1
A_1.5	Environmental Information Processing	Signal transduction	bta04330	Notch signaling pathway	1/86	61/10501	0.0163934	2.00172	0.712973	0.39533	0.552538	0.481843	NOTCH2	1
A_1.5	Organismal Systems	Digestive system	bta04978	Mineral absorption	1/86	62/10501	0.016129	1.96943	0.69566	0.400311	0.556247	0.485077	SLC46A1	1
A_1.5	Metabolism	Xenobiotics biodegradation and metabolism	bta00982	Drug metabolism - cytochrome P450	1/86	63/10501	0.015873	1.93817	0.678667	0.405252	0.556639	0.48542	FMO5	1
A_1.5	Human Diseases	Cancer: specific types	bta05217	Basal cell carcinoma	1/86	63/10501	0.015873	1.93817	0.678667	0.405252	0.556639	0.48542	FZD7	1
A_1.5	Organismal Systems	Endocrine system	bta04929	GnRH secretion	1/86	65/10501	0.0153846	1.87853	0.645598	0.415012	0.566788	0.49427	AKT3	1
A_1.5	Metabolism	Amino acid metabolism	bta00310	Lysine degradation	1/86	66/10501	0.0151515	1.85007	0.629499	0.419833	0.570114	0.497171	MECOM	1
A_1.5	Human Diseases	Cancer: specific types	bta05225	Hepatocellular carcinoma	2/86	176/10501	0.0113636	1.38755	0.471147	0.424241	0.572845	0.499552	FZD7/AKT3	2
A_1.5	Genetic Information Processing	Translation	bta00970	Aminoacyl-tRNA biosynthesis	1/86	68/10501	0.0147059	1.79566	0.598122	0.429357	0.574861	0.50131	WARS2	1
A_1.5	Human Diseases	Neurodegenerative disease	bta05014	Amyotrophic lateral sclerosis	4/86	408/10501	0.00980392	1.1971	0.369004	0.430544	0.574861	0.50131	ALS2/NUP58/NOS2/CASP3	4
A_1.5	Human Diseases	Substance dependence	bta05031	Amphetamine addiction	1/86	69/10501	0.0144928	1.76963	0.582825	0.434061	0.576336	0.502597	CAMK2B	1
A_1.5	Organismal Systems	Immune system	bta04664	Fc epsilon RI signaling pathway	1/86	71/10501	0.0140845	1.71978	0.552972	0.443354	0.585423	0.510521	AKT3	1
A_1.5	Human Diseases	Neurodegenerative disease	bta05012	Parkinson disease	3/86	303/10501	0.00990099	1.20896	0.335378	0.453725	0.590409	0.514869	CAMK2B/CASP3/SLC25A4	3
A_1.5	Human Diseases	Cancer: specific types	bta05211	Renal cell carcinoma	1/86	74/10501	0.0135135	1.65006	0.509924	0.457011	0.590409	0.514869	AKT3	1
A_1.5	Human Diseases	Cancer: specific types	bta05218	Melanoma	1/86	74/10501	0.0135135	1.65006	0.509924	0.457011	0.590409	0.514869	AKT3	1
A_1.5	Human Diseases	Cancer: specific types	bta05223	Non-small cell lung cancer	1/86	74/10501	0.0135135	1.65006	0.509924	0.457011	0.590409	0.514869	AKT3	1
A_1.5	Genetic Information Processing	Information processing in viruses	bta03250	Viral life cycle - HIV-1	1/86	75/10501	0.0133333	1.62806	0.496008	0.46149	0.592328	0.516542	PPIA	1
A_1.5	Organismal Systems	Immune system	bta04062	Chemokine signaling pathway	2/86	191/10501	0.0104712	1.27858	0.353066	0.465875	0.592328	0.516542	ADCY1/AKT3	2
A_1.5	Organismal Systems	Endocrine system	bta04918	Thyroid hormone synthesis	1/86	76/10501	0.0131579	1.60664	0.482297	0.465932	0.592328	0.516542	ADCY1	1
A_1.5	Metabolism	Lipid metabolism	bta00140	Steroid hormone biosynthesis	1/86	78/10501	0.0128205	1.56544	0.455465	0.474707	0.596307	0.520012	HSD3B1	1
A_1.5	Genetic Information Processing	Folding, sorting and degradation	bta03018	RNA degradation	1/86	78/10501	0.0128205	1.56544	0.455465	0.474707	0.596307	0.520012	PAN3	1
A_1.5	Metabolism	Xenobiotics biodegradation and metabolism	bta00983	Drug metabolism - other enzymes	1/86	79/10501	0.0126582	1.54563	0.442333	0.479041	0.596307	0.520012	UMPS	1
A_1.5	Human Diseases	Infectious disease: parasitic	bta05140	Leishmaniasis	1/86	79/10501	0.0126582	1.54563	0.442333	0.479041	0.596307	0.520012	NOS2	1
A_1.5	Human Diseases	Cancer: overview	bta05202	Transcriptional misregulation in cancer	2/86	204/10501	0.00980392	1.1971	0.258327	0.500518	0.619813	0.540511	FLT3/FLT1	2
A_1.5	Cellular Processes	Cell motility	bta04814	Motor proteins	2/86	205/10501	0.0097561	1.19126	0.2513	0.503125	0.619829	0.540525	MYL7/MYO1G	2
A_1.5	Human Diseases	Neurodegenerative disease	bta05016	Huntington disease	3/86	339/10501	0.00884956	1.08057	0.137028	0.528685	0.64575	0.563129	CASP8/CASP3/SLC25A4	3
A_1.5	Cellular Processes	Cellular community - eukaryotes	bta04540	Gap junction	1/86	92/10501	0.0108696	1.32722	0.28645	0.532271	0.64575	0.563129	ADCY1	1
A_1.5	Human Diseases	Substance dependence	bta05032	Morphine addiction	1/86	92/10501	0.0108696	1.32722	0.28645	0.532271	0.64575	0.563129	ADCY1	1
A_1.5	Organismal Systems	Immune system	bta04610	Complement and coagulation cascades	1/86	93/10501	0.0107527	1.31295	0.275456	0.536135	0.647153	0.564353	VTN	1
A_1.5	Organismal Systems	Immune system	bta04662	B cell receptor signaling pathway	1/86	94/10501	0.0106383	1.29899	0.264585	0.539968	0.648504	0.565531	AKT3	1
A_1.5	Human Diseases	Cancer: overview	bta05235	PD-L1 expression and PD-1 checkpoint pathway in cancer	1/86	95/10501	0.0105263	1.28531	0.253837	0.543769	0.649804	0.566665	AKT3	1
A_1.5	Organismal Systems	Immune system	bta04658	Th1 and Th2 cell differentiation	1/86	97/10501	0.0103093	1.25881	0.232693	0.55128	0.655502	0.571633	NOTCH2	1
A_1.5			bta04081	Hormone signaling	2/86	229/10501	0.00873362	1.06642	0.0923375	0.563027	0.666156	0.580924	RAMP3/ADCY1	2
A_1.5	Organismal Systems	Digestive system	bta04970	Salivary secretion	1/86	102/10501	0.00980392	1.1971	0.181767	0.569525	0.670524	0.584734	ADCY1	1
A_1.5	Organismal Systems	Digestive system	bta04972	Pancreatic secretion	1/86	103/10501	0.00970874	1.18548	0.171894	0.573085	0.671408	0.585505	ADCY1	1
A_1.5	Human Diseases	Immune disease	bta05323	Rheumatoid arthritis	1/86	104/10501	0.00961538	1.17408	0.162119	0.576616	0.672249	0.586238	FLT1	1
A_1.5	Organismal Systems	Circulatory system	bta04260	Cardiac muscle contraction	1/86	105/10501	0.00952381	1.1629	0.152441	0.580118	0.673049	0.586936	CACNA2D1	1
A_1.5	Metabolism	Lipid metabolism	bta00564	Glycerophospholipid metabolism	1/86	108/10501	0.00925926	1.1306	0.123964	0.590453	0.681731	0.594507	PCYT1A	1
A_1.5	Human Diseases	Endocrine and metabolic disease	bta04931	Insulin resistance	1/86	110/10501	0.00909091	1.11004	0.105424	0.597203	0.685284	0.597605	AKT3	1
A_1.5	Environmental Information Processing	Signal transduction	bta04350	TGF-beta signaling pathway	1/86	112/10501	0.00892857	1.09022	0.0872247	0.603843	0.685284	0.597605	TFRC	1
A_1.5	Organismal Systems	Immune system	bta04622	RIG-I-like receptor signaling pathway	1/86	113/10501	0.00884956	1.08057	0.0782478	0.607123	0.685284	0.597605	CASP8	1
A_1.5	Environmental Information Processing	Signal transduction	bta04064	NF-kappa B signaling pathway	1/86	114/10501	0.00877193	1.07109	0.0693507	0.610375	0.685284	0.597605	CFLAR	1
A_1.5	Human Diseases	Cancer: overview	bta05203	Viral carcinogenesis	2/86	250/10501	0.008	0.976837	-0.0336815	0.611138	0.685284	0.597605	CASP8/CASP3	2
A_1.5	Organismal Systems	Nervous system	bta04724	Glutamatergic synapse	1/86	115/10501	0.00869565	1.06178	0.0605318	0.613601	0.685284	0.597605	ADCY1	1
A_1.5	Organismal Systems	Endocrine system	bta04928	Parathyroid hormone synthesis, secretion and action	1/86	115/10501	0.00869565	1.06178	0.0605318	0.613601	0.685284	0.597605	ADCY1	1
A_1.5	Organismal Systems	Immune system	bta04670	Leukocyte transendothelial migration	1/86	118/10501	0.00847458	1.03479	0.0345293	0.623121	0.692679	0.604054	MYL7	1
A_1.5	Organismal Systems	Environmental adaptation	bta04714	Thermogenesis	2/86	260/10501	0.00769231	0.939267	-0.0901068	0.632614	0.699879	0.610333	ADCY1/ACSL1	2
A_1.5	Organismal Systems	Nervous system	bta04726	Serotonergic synapse	1/86	122/10501	0.00819672	1.00086	0.000865966	0.635455	0.699879	0.610333	CASP3	1
A_1.5	Genetic Information Processing	Chromosome	bta03082	ATP-dependent chromatin remodeling	1/86	123/10501	0.00813008	0.992721	-0.00737899	0.638476	0.69998	0.610421	H2AZ2	1
A_1.5	Genetic Information Processing	Translation	bta03013	Nucleocytoplasmic transport	1/86	125/10501	0.008	0.976837	-0.0236726	0.644443	0.7001	0.610525	NUP58	1
A_1.5	Environmental Information Processing	Signal transduction	bta04071	Sphingolipid signaling pathway	1/86	125/10501	0.008	0.976837	-0.0236726	0.644443	0.7001	0.610525	AKT3	1
A_1.5	Organismal Systems	Immune system	bta04660	T cell receptor signaling pathway	1/86	128/10501	0.0078125	0.953943	-0.0476394	0.653212	0.706415	0.616032	AKT3	1
A_1.5	Human Diseases	Neurodegenerative disease	bta05020	Prion disease	2/86	302/10501	0.00662252	0.80864	-0.306613	0.712901	0.763752	0.666033	CASP3/SLC25A4	2
A_1.5	Human Diseases	Cardiovascular disease	bta05418	Fluid shear stress and atherosclerosis	1/86	151/10501	0.00662252	0.80864	-0.21522	0.713704	0.763752	0.666033	AKT3	1
A_1.5	Organismal Systems	Development and regeneration	bta04380	Osteoclast differentiation	1/86	152/10501	0.00657895	0.80332	-0.221946	0.716082	0.763752	0.666033	AKT3	1
A_1.5	Metabolism	Global and overview maps	bta01240	Biosynthesis of cofactors	1/86	155/10501	0.00645161	0.787772	-0.241878	0.723103	0.763752	0.666033	UMPS	1
A_1.5	Human Diseases	Cancer: overview	bta05206	MicroRNAs in cancer	2/86	308/10501	0.00649351	0.792887	-0.335232	0.723106	0.763752	0.666033	NOTCH2/CASP3	2
A_1.5	Human Diseases	Infectious disease: bacterial	bta05135	Yersinia infection	1/86	156/10501	0.00641026	0.782722	-0.248443	0.725404	0.763752	0.666033	AKT3	1
A_1.5	Environmental Information Processing	Signal transduction	bta04390	Hippo signaling pathway	1/86	158/10501	0.00632911	0.772814	-0.261457	0.729951	0.765168	0.667268	FZD7	1
A_1.5	Organismal Systems	Immune system	bta04650	Natural killer cell mediated cytotoxicity	1/86	160/10501	0.00625	0.763154	-0.274321	0.734423	0.766494	0.668425	CASP3	1
A_1.5	Cellular Processes	Cellular community - eukaryotes	bta04530	Tight junction	1/86	180/10501	0.00555556	0.678359	-0.395513	0.775309	0.804097	0.701216	MPP4	1
A_1.5	Organismal Systems	Development and regeneration	bta04360	Axon guidance	1/86	181/10501	0.00552486	0.674611	-0.401251	0.777181	0.804097	0.701216	CAMK2B	1
A_1.5			bta04082	Neuroactive ligand signaling	1/86	200/10501	0.005	0.610523	-0.505325	0.809962	0.83082	0.72452	ADCY1	1
A_1.5	Human Diseases	Immune disease	bta05322	Systemic lupus erythematosus	1/86	200/10501	0.005	0.610523	-0.505325	0.809962	0.83082	0.72452	H2AZ2	1
A_1.5	Organismal Systems	Immune system	bta04621	NOD-like receptor signaling pathway	1/86	206/10501	0.00485437	0.592741	-0.53642	0.819288	0.836794	0.72973	CASP8	1
A_1.5	Genetic Information Processing	Translation	bta03010	Ribosome	1/86	213/10501	0.00469484	0.573261	-0.571743	0.829596	0.843717	0.735767	RPL35A	1
A_1.5	Environmental Information Processing	Signal transduction	bta04630	JAK-STAT signaling pathway	1/86	218/10501	0.00458716	0.560113	-0.596381	0.836602	0.847237	0.738837	AKT3	1
A_1.5	Human Diseases	Substance dependence	bta05034	Alcoholism	1/86	243/10501	0.00411523	0.502488	-0.713	0.86758	0.874901	0.762962	H2AZ2	1
A_1.5	Human Diseases	Infectious disease: viral	bta05171	Coronavirus disease - COVID-19	1/86	317/10501	0.00315457	0.385188	-1.01001	0.929138	0.933042	0.813663	RPL35A	1
A_1.5	Environmental Information Processing	Signaling molecules and interaction	bta04080	Neuroactive ligand-receptor interaction	1/86	394/10501	0.00253807	0.30991	-1.26869	0.963208	0.963208	0.83997	TMEM97	1
