# Supplementary material for: Genome Wide Association Studies with Different Weighting Approaches Reveals Genomic Windows Associated with Meat Quality Traits in Beef Cattle
Source: Genes (Basel). 2026 Mar 28;17(4):385. doi: 10.3390/genes17040385 (PMC13116000; doi:10.3390/genes17040385)
Supplement: Supplementary file 1 [file genes-17-00385-s001.zip › Supplementary Materials/Sumplementary_Table_S6_MESH_REA.xlsx]

## Sheet: Sheet1
Table S6 - Enriched MeSH terms related to the Ribeye Area (REA) trait.
GWAS	MESH_ID	p-value	Odds_Ratio	Exp_Count	Count	Size	MESH_TERM	GENE_ID	SOURCE_ID
UM	D018970	0.000102343	212.48	0.016183	2	5	Insulin-Like Growth Factor Binding Protein 1	100531560	22050229
UM	D018969	0.000365376	91.0426	0.0291294	2	9	Insulin-Like Growth Factor Binding Proteins	102030971	22194170
UM	D018971	0.000665683	63.7193	0.0388392	2	12	Insulin-Like Growth Factor Binding Protein 2	280839	15129009
UM	D018972	0.00078508	57.9234	0.0420758	2	13	Insulin-Like Growth Factor Binding Protein 3	282259	19497977
UM	D007334	0.00127503	15.3971	0.213616	3	66	Insulin-Like Growth Factor I	102030787	22497268
UM	D007335	0.00135751	42.4678	0.0550222	2	17	Insulin-Like Growth Factor II	286764	15361875
UM	D002352	0.00187972	6.18505	0.883592	5	273	Carrier Proteins	281938	12037571
UM	D000621	0.0032366	#NUM!	0.0032366	1	1	Aminoisobutyric Acids	282261	1701128
UM	D002130	0.0032366	#NUM!	0.0032366	1	1	Calcium Phosphates	282876	16207333
UM	D006690	0.0032366	#NUM!	0.0032366	1	1	Bisbenzimidazole	280877	9699273
UM	D012337	0.0032366	#NUM!	0.0032366	1	1	RNA, Ribosomal, 18S	539465	17998425
UM	D005419	0.00343152	25.4667	0.0873882	2	27	Flavonoids	281848	18403176
UM	D052247	0.00368782	24.4858	0.0906248	2	28	Nitric Oxide Synthase Type II	287024	12969888
UM	D014409	0.0045281	9.68036	0.33337	3	103	Tumor Necrosis Factor-alpha	280845	8260599
UM	D005819	0.00491154	6.28042	0.686159	4	212	Genetic Markers	102031012	22497268
UM	D005230	0.0050981	20.5308	0.106808	2	33	Fatty Acids, Nonesterified	281443	23876239
UM	D053148	0.0050981	20.5308	0.106808	2	33	Caspase 3	408016	18272300
UM	D051546	0.00540551	19.8882	0.110044	2	34	Cyclooxygenase 2	282023	15927963
UM	D000604	0.0064629	313.259	0.0064732	1	2	Amino Acyl-tRNA Synthetases	280877	14560314
UM	D011419	0.0064629	313.259	0.0064732	1	2	Propidium	540446	14690439
UM	D020575	0.0064629	313.259	0.0064732	1	2	Oncogene Proteins v-sis	527165	9311809
UM	D020800	0.0064629	313.259	0.0064732	1	2	Receptor, Nerve Growth Factor	353111	11108289
UM	D020917	0.0064629	313.259	0.0064732	1	2	Receptor, trkA	281418	11108289
UM	D025542	0.0064629	313.259	0.0064732	1	2	Neurofibromin 1	281427	16978176
UM	D027202	0.0064629	313.259	0.0064732	1	2	Cationic Amino Acid Transporter 2	539465	21239536
UM	D057105	0.0064629	313.259	0.0064732	1	2	Nuclear Receptor Subfamily 4, Group A, Member 1	282261	26340041
UM	D011374	0.0066045	8.41071	0.381919	3	118	Progesterone	790875	19819952
UM	D008666	0.00854024	15.5148	0.139174	2	43	Metalloendopeptidases	282093	2551903
UM	D048051	0.00892843	15.1445	0.14241	2	44	p38 Mitogen-Activated Protein Kinases	534492	15475493
UM	D000841	0.00967894	156.621	0.0097098	1	3	Anisomycin	281161	15389540
UM	D006603	0.00967894	156.621	0.0097098	1	3	Hexuronic Acids	282261	18491951
UM	D011768	0.00967894	156.621	0.0097098	1	3	Pyruvate Dehydrogenase Complex	327669	8318002
UM	D017475	0.00967894	156.621	0.0097098	1	3	Receptors, Nerve Growth Factor	539548	9682455
UM	D018167	0.00967894	156.621	0.0097098	1	3	Receptors, Calcitriol	539630	21124742
UM	D020100	0.00967894	156.621	0.0097098	1	3	Hydrogels	281239	18491951
UM	D027201	0.00967894	156.621	0.0097098	1	3	Cationic Amino Acid Transporter 1	538708	21239536
UM	D030481	0.00967894	156.621	0.0097098	1	3	Pyruvate Dehydrogenase (Lipoamide)	541222	26074126
UM	D056950	0.00967894	156.621	0.0097098	1	3	Period Circadian Proteins	100300400	21819971
UM	D004247	0.011191	3.45175	1.88694	6	583	DNA	540444	9054631
UM	D000464	0.0128847	104.408	0.0129464	1	4	Alginates	281848	18491951
UM	D015347	0.0128847	104.408	0.0129464	1	4	RNA Probes	281418	11108289
UM	D016211	0.0128847	104.408	0.0129464	1	4	Transforming Growth Factor alpha	326597	1321833
UM	D020723	0.0128847	104.408	0.0129464	1	4	Glucuronic Acid	282261	18491951
UM	D020932	0.0128847	104.408	0.0129464	1	4	Nerve Growth Factor	353110	11108289
UM	D048056	0.0128847	104.408	0.0129464	1	4	Mitogen-Activated Protein Kinase 9	534125	21909388
UM	D049349	0.0128847	104.408	0.0129464	1	4	Receptors, Lysosphingolipid	404190	24033432
UM	D050857	0.0128847	104.408	0.0129464	1	4	Synaptotagmins	281511	8454654
UM	D058263	0.0128847	104.408	0.0129464	1	4	Receptor Activity-Modifying Protein 2	504230	23849271
UM	D058264	0.0128847	104.408	0.0129464	1	4	Receptor Activity-Modifying Protein 3	527140	23849271
UM	D058286	0.0128847	104.408	0.0129464	1	4	Calcitonin Receptor-Like Protein	504230	23849271
UM	D019950	0.0151567	11.3496	0.187723	2	58	Mitogen-Activated Protein Kinase 1	327672	15297378
UM	D048052	0.0156563	11.1499	0.190959	2	59	Mitogen-Activated Protein Kinase 3	617599	18310443
UM	D000594	0.0160803	78.3017	0.016183	1	5	Amino Acid Oxidoreductases	282876	7536776
UM	D000963	0.0160803	78.3017	0.016183	1	5	Antimetabolites	532713	17344311
UM	D001896	0.0160803	78.3017	0.016183	1	5	Boron Compounds	282100	19855058
UM	D012194	0.0160803	78.3017	0.016183	1	5	RNA-Directed DNA Polymerase	280903	6170060
UM	D019289	0.0160803	78.3017	0.016183	1	5	Pyruvic Acid	532713	17344311
UM	D019807	0.0160803	78.3017	0.016183	1	5	Iodoacetic Acid	281423	1988019
UM	D052248	0.0160803	78.3017	0.016183	1	5	Nitric Oxide Synthase Type I	326597	22004458
UM	D001596	0.0192658	62.6379	0.0194196	1	6	Benzylamines	530719	17344311
UM	D019013	0.0192658	62.6379	0.0194196	1	6	CD40 Antigens	281247	10614495
UM	D037161	0.0192658	62.6379	0.0194196	1	6	Galectins	326598	3569527
UM	D053607	0.0192658	62.6379	0.0194196	1	6	Adrenomedullin	280713	16940707
UM	D053762	0.0192658	62.6379	0.0194196	1	6	Interleukin-12 Subunit p40	281857	17530193
UM	D000873	0.0224411	52.1954	0.0226562	1	7	Anthracenes	282261	19259947
UM	D001119	0.0224411	52.1954	0.0226562	1	7	Arginase	513608	15994432
UM	D004273	0.0224411	52.1954	0.0226562	1	7	DNA, Neoplasm	280795	18368600
UM	D007377	0.0224411	52.1954	0.0226562	1	7	Interleukin-3	280823	7557449
UM	D013936	0.0224411	52.1954	0.0226562	1	7	Thymidine	280991	25218191
UM	D016650	0.0224411	52.1954	0.0226562	1	7	Fluorescein-5-isothiocyanate	280838	17991420
UM	D017466	0.0224411	52.1954	0.0226562	1	7	Receptors, Endothelin	281137	17380043
UM	D051057	0.0245702	8.69839	0.242745	2	75	Proto-Oncogene Proteins c-akt	287024	19251696
UM	D003847	0.0256062	44.7365	0.0258928	1	8	Deoxyglucose	540404	22972179
UM	D004269	0.0256062	44.7365	0.0258928	1	8	DNA, Bacterial	281536	22622335
UM	D019005	0.0256062	44.7365	0.0258928	1	8	Cystic Fibrosis Transmembrane Conductance Regulator	281067	31269333
UM	D019331	0.0256062	44.7365	0.0258928	1	8	NG-Nitroarginine Methyl Ester	287024	14568906
UM	D009569	0.0270566	8.2447	0.255691	2	79	Nitric Oxide	287024	21321940
UM	D014373	0.0287614	39.1422	0.0291294	1	9	Tuberculin	282863	21185783
UM	D007328	0.0336921	7.293	0.288057	2	89	Insulin	280829	19098253
UM	D053222	0.0350415	31.3103	0.0356026	1	11	Fas Ligand Protein	407111	23755802
UM	D004958	0.0365068	6.97089	0.301004	2	93	Estradiol	282260	15129009
UM	D011328	0.0381665	28.4624	0.0388392	1	12	Prions	281020	12655025
UM	D017830	0.0381665	28.4624	0.0388392	1	12	Octoxynol	286816	16981728
UM	D019696	0.0381665	28.4624	0.0388392	1	12	Peptidylprolyl Isomerase	785768	7559465
UM	D022782	0.0381665	28.4624	0.0388392	1	12	CCAAT-Enhancer-Binding Protein-beta	280828	21255844
UM	D002867	0.0412817	26.0891	0.0420758	1	13	Chromones	281239	24731625
UM	D015252	0.0412817	26.0891	0.0420758	1	13	Deoxyribonucleases, Type II Site-Specific	510951	16714095
UM	D019700	0.0412817	26.0891	0.0420758	1	13	Thrombospondin 1	281530	25061096
UM	D000735	0.0443869	24.0809	0.0453124	1	14	Androstenedione	493726	19439726
UM	D011451	0.0443869	24.0809	0.0453124	1	14	Prostaglandin-Endoperoxide Synthases	281572	15637071
UM	D012685	0.0443869	24.0809	0.0453124	1	14	Sepharose	534933	12221138
UM	D052006	0.0443869	24.0809	0.0453124	1	14	Bone Morphogenetic Protein Receptors, Type II	100137872	29321317
UM	D009025	0.0474822	22.3596	0.048549	1	15	Morpholines	286865	24731625
UM	D016898	0.0474822	22.3596	0.048549	1	15	Interferon-alpha	100329204	25480392
UM	D008670	0.0505676	20.8678	0.0517856	1	16	Metals	280946	6575830
UM	D011257	0.0534844	5.60689	0.372209	2	115	Pregnancy Proteins	104973909	26818260
UM	D013002	0.0536433	19.5625	0.0550222	1	17	Somatomedins	101179927	17785604
UM	D013739	0.0536433	19.5625	0.0550222	1	17	Testosterone	100300806	1584233
UM	D015221	0.0536433	19.5625	0.0550222	1	17	Potassium Channels	526088	9765280
UM	D053496	0.0536433	19.5625	0.0550222	1	17	Inositol 1,4,5-Trisphosphate Receptors	497026	20357268
UM	D054732	0.0536433	19.5625	0.0550222	1	17	Calcium-Calmodulin-Dependent Protein Kinase Type 2	532713	17344311
UM	D019332	0.0567091	18.4108	0.0582588	1	18	Endothelin-1	338092	25061096
UM	D008562	0.0568229	5.41401	0.385156	2	119	Membrane Glycoproteins	407176	8006036
UM	D006023	0.0619636	5.1482	0.404575	2	125	Glycoproteins	280901	25533929
UM	D017346	0.0619636	5.1482	0.404575	2	125	Protein-Serine-Threonine Kinases	615037	15629804
UM	D006063	0.0628115	16.471	0.064732	1	20	Chorionic Gonadotropin	281960	29100496
UM	D006820	0.0628115	16.471	0.064732	1	20	Hyaluronic Acid	353352	18337076
UM	D017871	0.0628115	16.471	0.064732	1	20	Calcium-Calmodulin-Dependent Protein Kinases	327672	15304367
UM	D001141	0.0658482	15.6466	0.0679686	1	21	Aromatase	281848	12782408
UM	D020155	0.0658482	15.6466	0.0679686	1	21	3-Hydroxybutyric Acid	280804	21635772
UM	D006162	0.0718924	14.2226	0.0744418	1	23	Guanylate Cyclase	281357	17613728
UM	D013449	0.0718924	14.2226	0.0744418	1	23	Sulfonamides	282322	26522383
UM	D027682	0.0718924	14.2226	0.0744418	1	23	Cation Transport Proteins	353113	21691059
UM	D004876	0.0749002	13.6034	0.0776784	1	24	Ergot Alkaloids	281968	30476104
UM	D014508	0.0749002	13.6034	0.0776784	1	24	Urea	282144	25967398
UM	D016244	0.0749002	13.6034	0.0776784	1	24	Guanosine 5'-O-(3-Thiotriphosphate)	281200	16103122
UM	D024042	0.0749002	13.6034	0.0776784	1	24	Collagen Type I	282382	12471017
UM	D048031	0.0749002	13.6034	0.0776784	1	24	JNK Mitogen-Activated Protein Kinases	537201	12419823
UM	D012333	0.0751231	1.74802	6.85188	11	2117	RNA, Messenger	408013	11598381
UM	D017526	0.0808869	12.5138	0.0841516	1	26	Receptor, IGF Type 1	407238	18403176
UM	D013482	0.0838659	12.0318	0.0873882	1	27	Superoxide Dismutase	281495	18219391
UM	D024043	0.0838659	12.0318	0.0873882	1	27	Collagen Type II	281239	19214869
UM	D004791	0.0849432	4.27264	0.48549	2	150	Enzyme Inhibitors	513221	19666846
UM	D009711	0.0897956	11.1712	0.0938614	1	29	Nucleotides	101179870	21773945
UM	D017931	0.0919362	1.83072	4.66718	8	1442	DNA Primers	497018	16305752
UM	D005353	0.0927462	10.7854	0.097098	1	30	Fibronectins	407142	24375478
UM	D008565	0.0937938	2.88719	1.08102	3	334	Membrane Proteins	281091	8638158
UM	D000262	0.0956875	10.4253	0.100335	1	31	Adenylyl Cyclases	281958	10581406
UM	D004274	0.0956875	10.4253	0.100335	1	31	DNA, Recombinant	282041	6141822
UM	D015232	0.0956875	10.4253	0.100335	1	31	Dinoprostone	508233	29482767
UM	D016282	0.0956875	10.4253	0.100335	1	31	Aspartic Acid Endopeptidases	281133	12609744
UM	D007375	0.0986194	10.0884	0.103571	1	32	Interleukin-1	508882	16507127
UM	D007527	0.100801	3.85237	0.537276	2	166	Isoenzymes	282562	8918259
UM	D005456	0.101542	9.77263	0.106808	1	33	Fluorescent Dyes	282659	12037576
UM	D001426	0.104455	9.47597	0.110044	1	34	Bacterial Proteins	281090	21889506
UM	D007473	0.104455	9.47597	0.110044	1	34	Ion Channels	100531595	20857204
UM	D020738	0.104455	9.47597	0.110044	1	34	Leptin	100530782	18650297
UM	D005576	0.107359	9.19675	0.113281	1	35	Colforsin	282360	15548570
UM	D015850	0.113139	8.68487	0.119754	1	37	Interleukin-6	281536	22850250
UM	D019001	0.116015	8.44967	0.122991	1	38	Nitric Oxide Synthase	287024	12488320
UM	D000251	0.118883	8.22686	0.126227	1	39	Adenosine Triphosphatases	505061	15037256
UM	D007930	0.118883	8.22686	0.126227	1	39	Leucine	781648	7578088
UM	D020928	0.124589	7.81466	0.132701	1	41	Mitogen-Activated Protein Kinases	407234	14766203
UM	D021382	0.127429	7.62363	0.135937	1	42	Protein Sorting Signals	282208	3952000
UM	D001120	0.133081	7.26824	0.14241	1	44	Arginine	509933	15351781
UM	D005640	0.141492	6.7931	0.15212	1	47	Follicle Stimulating Hormone	514963	29533759
UM	D004815	0.147055	6.50934	0.158593	1	49	Epidermal Growth Factor	531391	26655567
UM	D007370	0.147055	6.50934	0.158593	1	49	Interferon Type I	281236	3886658
UM	D003902	0.152583	6.24828	0.165067	1	51	Detergents	288380	10852722
UM	D011388	0.152583	6.24828	0.165067	1	51	Prolactin	280901	3818461
UM	D004262	0.158075	6.00729	0.17154	1	53	DNA Restriction Enzymes	281536	17138537
UM	D013006	0.158075	6.00729	0.17154	1	53	Growth Hormone	280991	16698222
UM	D002147	0.160808	5.89362	0.174776	1	54	Calmodulin	281937	8313976
UM	D007986	0.163532	5.78416	0.178013	1	55	Luteinizing Hormone	104977585	22811567
UM	D047428	0.171652	5.47883	0.187723	1	58	Protein Kinase Inhibitors	100298939	21193465
UM	D011994	0.179178	2.11918	1.45971	3	451	Recombinant Proteins	281969	7568196
UM	D024101	0.179695	5.20402	0.197433	1	61	Mitochondrial Proteins	519328	30570339
UM	D011518	0.195552	4.72936	0.216852	1	67	Proto-Oncogene Proteins	533333	30945346
UM	D010450	0.20077	4.58976	0.223325	1	69	Endopeptidases	327711	2604727
UM	D011061	0.20077	4.58976	0.223325	1	69	Poly A	618399	1385432
UM	D020413	0.20077	4.58976	0.223325	1	69	3' Untranslated Regions	104978649	24416221
UM	D018076	0.208049	1.3879	8.36985	11	2586	DNA, Complementary	525988	16054503
UM	D014443	0.208535	4.39509	0.233035	1	72	Tyrosine	287026	2732223
UM	D054707	0.208535	4.39509	0.233035	1	72	Cyclic Nucleotide Phosphodiesterases, Type 6	507476	30228185
UM	D019869	0.21367	4.27421	0.239508	1	74	Phosphatidylinositol 3-Kinases	326597	26858457
UM	D008070	0.216226	4.21622	0.242745	1	75	Lipopolysaccharides	281983	22103977
UM	D024661	0.216226	4.21622	0.242745	1	75	Potassium Channels, Inwardly Rectifying	615638	30228185
UM	D004220	0.218773	4.15977	0.245982	1	76	Disulfides	280794	6218503
UM	D008840	0.221312	4.10481	0.249218	1	77	Microfilament Proteins	526376	19255442
UM	D009124	0.226366	3.99912	0.255691	1	79	Muscle Proteins	102465794	23100578
UM	D020691	0.231388	3.89871	0.262165	1	81	rab GTP-Binding Proteins	614302	30228185
UM	D052250	0.231388	3.89871	0.262165	1	81	Nitric Oxide Synthase Type III	287024	18708444
UM	D003488	0.243802	3.66836	0.278348	1	86	Cyanogen Bromide	282217	1348510
UM	D016207	0.268042	3.2804	0.310714	1	96	Cytokines	516046	22968995
UM	D047908	0.272798	3.21241	0.317187	1	98	Intracellular Signaling Peptides and Proteins	282248	23635422
UM	D012450	0.282218	3.0845	0.330133	1	102	Safflower Oil	114483795	26519053
UM	D008043	0.289205	2.99503	0.339843	1	105	Linseed Oil	114482676	26519053
UM	D002135	0.298416	2.88346	0.35279	1	109	Calcium-Binding Proteins	281447	8242744
UM	D009687	0.302977	2.83072	0.359263	1	111	Nuclear Proteins	618810	22497461
UM	D000255	0.312013	2.73079	0.372209	1	115	Adenosine Triphosphate	514177	12821668
UM	D010446	0.332567	1.71641	1.1846	2	366	Peptide Fragments	504320	11402041
UM	D021122	0.370063	2.20457	0.459597	1	142	Protein Subunits	281200	15366925
UM	D008894	0.377242	1.55084	1.30759	2	404	Milk Proteins	100336082	12140684
UM	D034741	0.382294	2.11389	0.479017	1	148	RNA, Small Interfering	508023	25976676
UM	D005227	0.411858	1.91656	0.527566	1	163	Fatty Acids	106500697	21569316
UM	D000596	0.432651	1.7936	0.563169	1	174	Amino Acids	326597	6259174
UM	D012313	0.434505	1.78319	0.566405	1	175	RNA	327664	8845714
UM	D009419	0.480672	1.54914	0.650557	1	201	Nerve Tissue Proteins	101409387	22100592
UM	D014157	0.484065	1.53363	0.65703	1	203	Transcription Factors	519328	30442871
QM	D007768	0.00245526	33.9624	0.0760327	2	9	Lactalbumin	282209	17582136
QM	D053148	0.00267887	11.9503	0.278787	3	33	Caspase 3	100298939	16924412
QM	D051546	0.00292007	11.5642	0.287235	3	34	Cyclooxygenase 2	407239	14660559
QM	D053222	0.00370971	26.4123	0.0929288	2	11	Fas Ligand Protein	281897	21926345
QM	D026901	0.00401648	10.2403	0.321027	3	38	Membrane Transport Proteins	280836	16974077
QM	D000305	0.00844808	#NUM!	0.00844808	1	1	Adrenal Cortex Hormones	281824	9142691
QM	D002130	0.00844808	#NUM!	0.00844808	1	1	Calcium Phosphates	280988	21156141
QM	D003891	0.00844808	#NUM!	0.00844808	1	1	Desipramine	282365	10407194
QM	D005473	0.00844808	#NUM!	0.00844808	1	1	Fluoxetine	282365	10407194
QM	D005649	0.00844808	#NUM!	0.00844808	1	1	Fumarate Hydratase	520260	1733672
QM	D006690	0.00844808	#NUM!	0.00844808	1	1	Bisbenzimidazole	280877	9699273
QM	D006916	0.00844808	#NUM!	0.00844808	1	1	5-Hydroxytryptophan	282365	21307120
QM	D006982	0.00844808	#NUM!	0.00844808	1	1	Hypertonic Solutions	282366	17153588
QM	D010703	0.00844808	#NUM!	0.00844808	1	1	Phorbol Esters	287025	12716481
QM	D015283	0.00844808	#NUM!	0.00844808	1	1	Citalopram	282365	10407194
QM	D017366	0.00844808	#NUM!	0.00844808	1	1	Serotonin Receptor Agonists	281894	19654143
QM	D017367	0.00844808	#NUM!	0.00844808	1	1	Serotonin Uptake Inhibitors	282365	21307120
QM	D017374	0.00844808	#NUM!	0.00844808	1	1	Paroxetine	282365	10407194
QM	D017506	0.00844808	#NUM!	0.00844808	1	1	H(+)-K(+)-Exchanging ATPase	508723	31371510
QM	D018817	0.00844808	#NUM!	0.00844808	1	1	N-Methyl-3,4-methylenedioxyamphetamine	282365	10407194
QM	D053446	0.00844808	#NUM!	0.00844808	1	1	CASP8 and FADD-Like Apoptosis Regulating Protein	497199	20035105
QM	D058979	0.00844808	#NUM!	0.00844808	1	1	Proton-Coupled Folate Transporter	511097	17335806
QM	D060508	0.00844808	#NUM!	0.00844808	1	1	Wnt3 Protein	618679	30896984
QM	D012701	0.0088736	15.8421	0.143617	2	17	Serotonin	407230	12648304
QM	D019253	0.0110348	13.9768	0.160513	2	19	Proto-Oncogene Proteins c-bcl-2	503620	14633857
QM	D001141	0.013403	12.5042	0.17741	2	21	Aromatase	281740	12782408
QM	D002135	0.013743	4.56381	0.92084	4	109	Calcium-Binding Proteins	281658	3722173
QM	D027682	0.0159707	11.312	0.194306	2	23	Cation Transport Proteins	281536	19525022
QM	D011257	0.0164324	4.31568	0.971529	4	115	Pregnancy Proteins	337917	12604656
QM	D000604	0.0168252	118.131	0.0168962	1	2	Amino Acyl-tRNA Synthetases	414735	15579907
QM	D007099	0.0168252	118.131	0.0168962	1	2	Imipramine	282365	10407194
QM	D011375	0.0168252	118.131	0.0168962	1	2	Progesterone Reductase	282020	16717461
QM	D011419	0.0168252	118.131	0.0168962	1	2	Propidium	280877	9699273
QM	D013251	0.0168252	118.131	0.0168962	1	2	Steroid Isomerases	281824	1868086
QM	D013654	0.0168252	118.131	0.0168962	1	2	Taurine	282366	17153588
QM	D019793	0.0168252	118.131	0.0168962	1	2	Fluorescein	503620	23421875
QM	D025542	0.0168252	118.131	0.0168962	1	2	Neurofibromin 1	280877	16978176
QM	D038204	0.0168252	118.131	0.0168962	1	2	beta-Crystallins	282202	17651443
QM	D039621	0.0168252	118.131	0.0168962	1	2	Eukaryotic Initiation Factor-3	509987	12095986
QM	D053200	0.0168252	118.131	0.0168962	1	2	Fas-Associated Death Domain Protein	493720	15670133
QM	D061945	0.0168252	118.131	0.0168962	1	2	Caspase Inhibitors	507481	18278187
QM	D000409	0.0201804	9.89638	0.21965	2	26	Alanine	540404	17290417
QM	D013482	0.0216756	9.5	0.228098	2	27	Superoxide Dismutase	281998	22823939
QM	D050814	0.0216756	9.5	0.228098	2	27	Octamer Transcription Factor-3	512048	20604984
QM	D020169	0.0232154	9.13411	0.236546	2	28	Caspases	539124	16621030
QM	D020690	0.0232154	9.13411	0.236546	2	28	GTPase-Activating Proteins	282032	2842690
QM	D000227	0.0251321	59.0621	0.0253442	1	3	Adenine Nucleotides	538860	15231837
QM	D005095	0.0251321	59.0621	0.0253442	1	3	Exoribonucleases	524155	9736620
QM	D018167	0.0251321	59.0621	0.0253442	1	3	Receptors, Calcitriol	533656	23981931
QM	D023081	0.0251321	59.0621	0.0253442	1	3	CCAAT-Binding Factor	280924	26158455
QM	D051880	0.0251321	59.0621	0.0253442	1	3	Receptors, Notch	767866	21191019
QM	D053143	0.0251321	59.0621	0.0253442	1	3	Caspase 2	531419	23430247
QM	D055418	0.0251321	59.0621	0.0253442	1	3	Bone Morphogenetic Protein 6	617566	26410368
QM	D056950	0.0251321	59.0621	0.0253442	1	3	Period Circadian Proteins	512237	21819971
QM	D017382	0.0256507	4.96772	0.633606	3	75	Reactive Oxygen Species	540741	16899768
QM	D005456	0.0315529	7.65874	0.278787	2	33	Fluorescent Dyes	509933	12706727
QM	D051197	0.0315529	7.65874	0.278787	2	33	Toll-Like Receptor 4	574090	21700053
QM	D003066	0.0333692	39.3725	0.0337923	1	4	Coenzyme A Ligases	539361	22720931
QM	D012702	0.0333692	39.3725	0.0337923	1	4	Serotonin Antagonists	538909	12648304
QM	D048056	0.0333692	39.3725	0.0337923	1	4	Mitogen-Activated Protein Kinase 9	282876	16207333
QM	D050486	0.0333692	39.3725	0.0337923	1	4	Serotonin Plasma Membrane Transport Proteins	407230	20677439
QM	D050836	0.0333692	39.3725	0.0337923	1	4	Interferon Regulatory Factor-2	281371	12604656
QM	D050857	0.0333692	39.3725	0.0337923	1	4	Synaptotagmins	281956	8420960
QM	D053474	0.0333692	39.3725	0.0337923	1	4	Nod1 Signaling Adaptor Protein	781426	26321220
QM	D053764	0.0333692	39.3725	0.0337923	1	4	Presenilin-1	503620	16339148
QM	D054799	0.0333692	39.3725	0.0337923	1	4	Phospholipase C beta	515669	21586561
QM	D005819	0.0341761	2.89661	1.79099	5	212	Genetic Markers	101410098	22168586
QM	D000594	0.0415372	29.5278	0.0422404	1	5	Amino Acid Oxidoreductases	287024	1378626
QM	D002132	0.0415372	29.5278	0.0422404	1	5	Calcium Radioisotopes	287011	17651443
QM	D007535	0.0415372	29.5278	0.0422404	1	5	Isomerases	281373	3619939
QM	D012194	0.0415372	29.5278	0.0422404	1	5	RNA-Directed DNA Polymerase	281870	8949906
QM	D019363	0.0415372	29.5278	0.0422404	1	5	Cytochrome P-450 CYP1A1	281739	21069797
QM	D038206	0.0415372	29.5278	0.0422404	1	5	beta-Crystallin B Chain	282206	19206113
QM	D039942	0.0415372	29.5278	0.0422404	1	5	Neuropilin-1	540313	15111329
QM	D050856	0.0415372	29.5278	0.0422404	1	5	Interferon Regulatory Factor-1	281871	10406469
QM	D051218	0.0415372	29.5278	0.0422404	1	5	Lymphocyte Antigen 96	533953	16621030
QM	D052248	0.0415372	29.5278	0.0422404	1	5	Nitric Oxide Synthase Type I	326597	22004458
QM	D008358	0.0496366	23.6209	0.0506885	1	6	Mannose	508713	19955174
QM	D013252	0.0496366	23.6209	0.0506885	1	6	Steroid 11-beta-Hydroxylase	282411	11208520
QM	D017299	0.0496366	23.6209	0.0506885	1	6	Rod Opsins	280911	8258527
QM	D018045	0.0496366	23.6209	0.0506885	1	6	Receptors, Oxytocin	337916	12604656
QM	D019013	0.0496366	23.6209	0.0506885	1	6	CD40 Antigens	281248	12429727
QM	D037161	0.0496366	23.6209	0.0506885	1	6	Galectins	515276	19497882
QM	D053762	0.0496366	23.6209	0.0506885	1	6	Interleukin-12 Subunit p40	281857	19022505
QM	D012333	0.0522014	1.48063	17.8846	25	2117	RNA, Messenger	617274	16305752
QM	D014409	0.0567619	3.57119	0.870152	3	103	Tumor Necrosis Factor-alpha	535369	14576193
QM	D002364	0.0576311	5.39205	0.388612	2	46	Caseins	100531627	19233813
QM	D000519	0.0576679	19.683	0.0591365	1	7	alpha-Galactosidase	508404	12821668
QM	D004273	0.0576679	19.683	0.0591365	1	7	DNA, Neoplasm	514246	18368600
QM	D007532	0.0576679	19.683	0.0591365	1	7	Isoleucine	286869	19307719
QM	D011464	0.0576679	19.683	0.0591365	1	7	Epoprostenol	503620	15637071
QM	D011759	0.0576679	19.683	0.0591365	1	7	Pyrrolidines	327672	18541231
QM	D011985	0.0576679	19.683	0.0591365	1	7	Receptors, Serotonin	408016	19654143
QM	D013859	0.0576679	19.683	0.0591365	1	7	Thiocarbamates	282291	16899768
QM	D016650	0.0576679	19.683	0.0591365	1	7	Fluorescein-5-isothiocyanate	407102	16269664
QM	D017466	0.0576679	19.683	0.0591365	1	7	Receptors, Endothelin	282876	22921266
QM	D051157	0.0576679	19.683	0.0591365	1	7	Frizzled Receptors	524255	17273804
QM	D051545	0.0576679	19.683	0.0591365	1	7	Cyclooxygenase 1	286858	11804963
QM	D053594	0.0576679	19.683	0.0591365	1	7	Myeloid Differentiation Factor 88	539124	16621030
QM	D007370	0.0644292	5.04703	0.413956	2	49	Interferon Type I	317698	11416010
QM	D000001	0.0656319	16.8702	0.0675846	1	8	Calcimycin	281070	9294131
QM	D004269	0.0656319	16.8702	0.0675846	1	8	DNA, Bacterial	282470	16257497
QM	D015096	0.0656319	16.8702	0.0675846	1	8	3-Hydroxysteroid Dehydrogenases	281739	18455233
QM	D019005	0.0656319	16.8702	0.0675846	1	8	Cystic Fibrosis Transmembrane Conductance Regulator	281040	12917688
QM	D019331	0.0656319	16.8702	0.0675846	1	8	NG-Nitroarginine Methyl Ester	287024	24992832
QM	D042501	0.0656319	16.8702	0.0675846	1	8	Angiogenic Proteins	281161	20198587
QM	D049294	0.0656319	16.8702	0.0675846	1	8	Phospholipid Transfer Proteins	431786	12492898
QM	D052004	0.0656319	16.8702	0.0675846	1	8	Bone Morphogenetic Protein Receptors	615037	15629804
QM	D053179	0.0656319	16.8702	0.0675846	1	8	Caspase 7	281536	24915786
QM	D010726	0.073529	14.7606	0.0760327	1	9	Phosphodiesterase Inhibitors	280943	15226598
QM	D013254	0.073529	14.7606	0.0760327	1	9	Steroid 17-alpha-Hydroxylase	281507	22155568
QM	D014373	0.073529	14.7606	0.0760327	1	9	Tuberculin	281861	12496181
QM	D038201	0.073529	14.7606	0.0760327	1	9	alpha-Crystallins	281722	18509547
QM	D048029	0.073529	14.7606	0.0760327	1	9	TNF Receptor-Associated Factor 6	533953	16621030
QM	D050612	0.073529	14.7606	0.0760327	1	9	Fatty Acid Transport Proteins	103753196	23831098
QM	D053453	0.073529	14.7606	0.0760327	1	9	Caspase 9	338039	9624166
QM	D011374	0.0783429	3.10279	0.996873	3	118	Progesterone	317706	25168721
QM	D018398	0.0787706	4.47418	0.464644	2	55	Homeodomain Proteins	280695	28974698
QM	D008562	0.0798933	3.07587	1.00532	3	119	Membrane Glycoproteins	751804	23072335
QM	D010448	0.0813597	13.1198	0.0844808	1	10	Peptide Initiation Factors	444988	15354351
QM	D010718	0.0813597	13.1198	0.0844808	1	10	Phosphatidylserines	280687	25572019
QM	D010940	0.0813597	13.1198	0.0844808	1	10	Plant Proteins	787528	24420930
QM	D040262	0.0813597	13.1198	0.0844808	1	10	Receptors, Vascular Endothelial Growth Factor	281572	31301448
QM	D050787	0.0813597	13.1198	0.0844808	1	10	Proto-Oncogene Protein c-ets-2	538951	16289134
QM	D053592	0.0813597	13.1198	0.0844808	1	10	Interleukin-1 Receptor-Associated Kinases	114483813	25692199
QM	D005979	0.0891247	11.8072	0.0929288	1	11	Glutathione Peroxidase	282438	9748299
QM	D010928	0.0891247	11.8072	0.0929288	1	11	Placental Lactogen	281429	3475696
QM	D015800	0.0891247	11.8072	0.0929288	1	11	Protozoan Proteins	100313006	23637592
QM	D016213	0.0891247	11.8072	0.0929288	1	11	Cyclins	281667	8393783
QM	D016329	0.0891247	11.8072	0.0929288	1	11	Sp1 Transcription Factor	280726	17496212
QM	D017027	0.0891247	11.8072	0.0929288	1	11	Protein Tyrosine Phosphatases	512950	26306008
QM	D019014	0.0891247	11.8072	0.0929288	1	11	fas Receptor	282488	15128594
QM	D014157	0.0935173	2.39544	1.71496	4	203	Transcription Factors	282023	10574982
QM	D011134	0.0968245	10.7332	0.101377	1	12	Polysaccharides	280685	23161548
QM	D011328	0.0968245	10.7332	0.101377	1	12	Prions	281427	22781833
QM	D014633	0.0968245	10.7332	0.101377	1	12	Valine	286762	5817619
QM	D015843	0.0968245	10.7332	0.101377	1	12	Serpins	286804	19665028
QM	D020672	0.0968245	10.7332	0.101377	1	12	I-kappa B Proteins	790985	26503952
QM	D044387	0.0968245	10.7332	0.101377	1	12	GTP-Binding Protein beta Subunits	509933	31251171
QM	D055748	0.0968245	10.7332	0.101377	1	12	SOXB1 Transcription Factors	522383	22573702
QM	D017931	0.101474	1.44987	12.1821	17	1442	DNA Primers	533657	16305752
QM	D006861	0.101903	3.82279	0.540677	2	64	Hydrogen Peroxide	613548	22927426
QM	D000252	0.10446	9.83824	0.109825	1	13	Calcium-Transporting ATPases	327685	8700157
QM	D008077	0.10446	9.83824	0.109825	1	13	Lipoproteins, LDL	281137	12826225
QM	D011982	0.10446	9.83824	0.109825	1	13	Receptors, Prostaglandin	282329	26319698
QM	D015853	0.10446	9.83824	0.109825	1	13	Cysteine Proteinase Inhibitors	282165	8416958
QM	D017468	0.10446	9.83824	0.109825	1	13	Receptors, Fibroblast Growth Factor	281812	16257968
QM	D019311	0.10446	9.83824	0.109825	1	13	Staurosporine	282322	9438863
QM	D053181	0.10446	9.83824	0.109825	1	13	Caspase 8	507481	31963403
QM	D053829	0.10446	9.83824	0.109825	1	13	Amyloid Precursor Protein Secretases	282132	18381078
QM	D000429	0.112031	9.08095	0.118273	1	14	Alcohol Oxidoreductases	533836	19429835
QM	D011451	0.112031	9.08095	0.118273	1	14	Prostaglandin-Endoperoxide Synthases	282023	14985247
QM	D012685	0.112031	9.08095	0.118273	1	14	Sepharose	282320	26569399
QM	D052006	0.112031	9.08095	0.118273	1	14	Bone Morphogenetic Protein Receptors, Type II	540786	27221279
QM	D020033	0.114919	2.21519	1.85013	4	219	Protein Isoforms	281758	23831098
QM	D005231	0.119538	8.43184	0.126721	1	15	Fatty Acids, Unsaturated	282023	18395968
QM	D010714	0.119538	8.43184	0.126721	1	15	Phosphatidylethanolamines	281913	15533308
QM	D016895	0.119538	8.43184	0.126721	1	15	Culture Media, Serum-Free	281848	12782408
QM	D019308	0.119538	8.43184	0.126721	1	15	Palmitic Acid	407187	10456833
QM	D020710	0.119538	8.43184	0.126721	1	15	RGS Proteins	536654	10567430
QM	D051028	0.119538	8.43184	0.126721	1	15	bcl-2-Associated X Protein	540378	22981919
QM	D014443	0.123811	3.3844	0.608262	2	72	Tyrosine	281914	14660626
QM	D054707	0.123811	3.3844	0.608262	2	72	Cyclic Nucleotide Phosphodiesterases, Type 6	507476	30228185
QM	D017978	0.126982	7.86928	0.135169	1	16	Receptors, Growth Factor	407128	15629804
QM	D008070	0.132299	3.24477	0.633606	2	75	Lipopolysaccharides	281536	16223858
QM	D019206	0.134364	7.37704	0.143617	1	17	GTP-Binding Protein alpha Subunits, Gi-Go	281200	23911590
QM	D020962	0.134364	7.37704	0.143617	1	17	Heterotrimeric GTP-Binding Proteins	281203	12764189
QM	D054467	0.134364	7.37704	0.143617	1	17	Phospholipases A2	503624	16469480
QM	D004338	0.141684	6.94271	0.152065	1	18	Drug Combinations	282660	15456771
QM	D014316	0.141684	6.94271	0.152065	1	18	Tritium	282353	22392649
QM	D015293	0.141684	6.94271	0.152065	1	18	Transducin	281794	28655769
QM	D019332	0.141684	6.94271	0.152065	1	18	Endothelin-1	280749	24444496
QM	D040281	0.141684	6.94271	0.152065	1	18	Vascular Endothelial Growth Factor Receptor-1	503620	16899768
QM	D009124	0.143813	3.07553	0.667398	2	79	Muscle Proteins	100308346	14753343
QM	D009569	0.143813	3.07553	0.667398	2	79	Nitric Oxide	407170	15637071
QM	D017077	0.148942	6.55664	0.160513	1	19	Culture Media, Conditioned	282094	17518631
QM	D028341	0.148942	6.55664	0.160513	1	19	Activins	530430	7813465
QM	D055415	0.148942	6.55664	0.160513	1	19	Bone Morphogenetic Protein 4	287024	21808054
QM	D005136	0.155529	2.923	0.70119	2	83	Eye Proteins	281457	1656454
QM	D016376	0.15614	6.21121	0.168962	1	20	Oligonucleotides, Antisense	540662	12915124
QM	D003577	0.163276	5.90033	0.17741	1	21	Cytochrome P-450 Enzyme System	103753313	23736055
QM	D008563	0.163276	5.90033	0.17741	1	21	Membrane Lipids	286806	10625599
QM	D009414	0.163276	5.90033	0.17741	1	21	Nerve Growth Factors	281386	12779248
QM	D010738	0.163276	5.90033	0.17741	1	21	Type C Phospholipases	281987	11331309
QM	D011453	0.163276	5.90033	0.17741	1	21	Prostaglandins	282023	22829687
QM	D012965	0.163276	5.90033	0.17741	1	21	Sodium Chloride	509933	22261069
QM	D007527	0.165786	2.18324	1.40238	3	166	Isoenzymes	517002	22278982
QM	D013256	0.170353	5.61905	0.185858	1	22	Steroids	617599	18310443
QM	D029721	0.170353	5.61905	0.185858	1	22	Drosophila Proteins	404172	8973172
QM	D009844	0.177371	5.36334	0.194306	1	23	Oligosaccharides	282305	11880375
QM	D012336	0.177371	5.36334	0.194306	1	23	RNA, Ribosomal, 16S	533011	24799711
QM	D051792	0.177371	5.36334	0.194306	1	23	Basic Helix-Loop-Helix Transcription Factors	615013	24806443
QM	D011994	0.182938	1.60613	3.81008	6	451	Recombinant Proteins	407142	10479530
QM	D005346	0.184329	5.12987	0.202754	1	24	Fibroblast Growth Factors	281812	16257968
QM	D014764	0.184329	5.12987	0.202754	1	24	Viral Proteins	281857	10213462
QM	D012313	0.184558	2.06796	1.47841	3	175	RNA	280986	1378843
QM	D004958	0.185532	2.60035	0.785671	2	93	Estradiol	282872	25496672
QM	D007797	0.198071	4.71895	0.21965	1	26	Laminin	532572	8055931
QM	D047908	0.200829	2.46423	0.827912	2	98	Intracellular Signaling Peptides and Proteins	282322	2040607
QM	D003459	0.204855	4.5372	0.228098	1	27	Crystallins	281718	4770792
QM	D005419	0.204855	4.5372	0.228098	1	27	Flavonoids	281239	18403176
QM	D000975	0.211583	4.36892	0.236546	1	28	Antioxidants	282872	15026147
QM	D020794	0.211583	4.36892	0.236546	1	28	Receptor Protein-Tyrosine Kinases	281801	8120045
QM	D052247	0.211583	4.36892	0.236546	1	28	Nitric Oxide Synthase Type II	281146	15615701
QM	D002843	0.218254	4.21265	0.244994	1	29	Chromatin	508233	21255844
QM	D011392	0.218254	4.21265	0.244994	1	29	Proline	280829	23416304
QM	D005353	0.224868	4.06716	0.253442	1	30	Fibronectins	282187	16928957
QM	D025521	0.224868	4.06716	0.253442	1	30	Tumor Suppressor Proteins	281759	8702709
QM	D004274	0.231428	3.93137	0.26189	1	31	DNA, Recombinant	282422	3499608
QM	D015232	0.231428	3.93137	0.26189	1	31	Dinoprostone	280943	15226598
QM	D016282	0.231428	3.93137	0.26189	1	31	Aspartic Acid Endopeptidases	281967	10945231
QM	D006418	0.237932	3.80434	0.270338	1	32	Heme	287012	10089392
QM	D007375	0.237932	3.80434	0.270338	1	32	Interleukin-1	281161	14561657
QM	D020558	0.244381	3.68525	0.278787	1	33	GTP Phosphohydrolases	540892	11514614
QM	D001426	0.250776	3.57338	0.287235	1	34	Bacterial Proteins	613984	14993220
QM	D012343	0.250776	3.57338	0.287235	1	34	RNA, Transfer	281008	11726686
QM	D000255	0.253677	2.09152	0.971529	2	115	Adenosine Triphosphate	326597	8022785
QM	D008894	0.256513	1.4866	3.41302	5	404	Milk Proteins	517206	12140684
QM	D010447	0.257117	3.46809	0.295683	1	35	Peptide Hydrolases	506062	6156092
QM	D008051	0.26964	3.27505	0.312579	1	37	Lipid Bilayers	281201	27088923
QM	D015850	0.26964	3.27505	0.312579	1	37	Interleukin-6	280943	19790045
QM	D019204	0.272462	1.9854	1.02222	2	121	GTP-Binding Proteins	282682	10852916
QM	D019001	0.275823	3.18636	0.321027	1	38	Nitric Oxide Synthase	282876	16461547
QM	D000251	0.281954	3.10234	0.329475	1	39	Adenosine Triphosphatases	326597	16267044
QM	D007930	0.281954	3.10234	0.329475	1	39	Leucine	281637	20966068
QM	D006023	0.28498	1.92041	1.05601	2	125	Glycoproteins	281962	8199272
QM	D009097	0.294061	2.9469	0.346371	1	41	Multienzyme Complexes	100286846	11335953
QM	D015220	0.294061	2.9469	0.346371	1	41	Calcium Channels	280979	23220175
QM	D040301	0.294061	2.9469	0.346371	1	41	Vascular Endothelial Growth Factor Receptor-2	282291	16899768
QM	D053773	0.294061	2.9469	0.346371	1	41	Transforming Growth Factor beta1	282382	16004987
QM	D021382	0.300038	2.87486	0.354819	1	42	Protein Sorting Signals	337925	1929404
QM	D008666	0.305965	2.80626	0.363267	1	43	Metalloendopeptidases	281309	10429942
QM	D048051	0.311842	2.74084	0.371715	1	44	p38 Mitogen-Activated Protein Kinases	286865	24731625
QM	D006133	0.31767	2.6784	0.380163	1	45	Growth Substances	281103	27185102
QM	D007371	0.323449	2.61874	0.388612	1	46	Interferon-gamma	281237	10556424
QM	D005640	0.329179	2.56167	0.39706	1	47	Follicle Stimulating Hormone	524530	27816766
QM	D020543	0.329179	2.56167	0.39706	1	47	Proteome	282885	24186847
QM	D010750	0.340891	1.67357	1.20808	2	143	Phosphoproteins	100885397	21749418
QM	D018076	0.342197	1.11785	21.8467	24	2586	DNA, Complementary	281962	8199272
QM	D006160	0.346081	2.40443	0.422404	1	50	Guanosine Triphosphate	281790	20018744
QM	D003902	0.351621	2.35621	0.430852	1	51	Detergents	327713	10852722
QM	D010743	0.351621	2.35621	0.430852	1	51	Phospholipids	280687	15452129
QM	D015534	0.357114	2.30988	0.4393	1	52	Trans-Activators	281667	15615710
QM	D016222	0.357114	2.30988	0.4393	1	52	Fibroblast Growth Factor 2	353245	12717444
QM	D004791	0.362303	1.59379	1.26721	2	150	Enzyme Inhibitors	280943	15226598
QM	D012269	0.367961	2.22247	0.456196	1	54	Ribosomal Proteins	532044	24799711
QM	D004247	0.37061	1.22943	4.92523	6	583	DNA	338082	1835703
QM	D007986	0.373316	2.18119	0.464644	1	55	Luteinizing Hormone	104978411	22811567
QM	D011509	0.373316	2.18119	0.464644	1	55	Proteoglycans	280985	12475642
QM	D016601	0.373316	2.18119	0.464644	1	55	RNA-Binding Proteins	784383	15566487
QM	D029701	0.373316	2.18119	0.464644	1	55	Saccharomyces cerevisiae Proteins	281972	14662775
QM	D015237	0.383892	2.10306	0.48154	1	57	Dinoprost	282019	23704311
QM	D019950	0.389114	2.06605	0.489988	1	58	Mitogen-Activated Protein Kinase 1	531391	15078886
QM	D046911	0.39243	1.49209	1.35169	2	160	Macromolecular Substances	282004	2537306
QM	D003094	0.394291	2.03031	0.498437	1	59	Collagen	280760	15811857
QM	D048052	0.394291	2.03031	0.498437	1	59	Mitogen-Activated Protein Kinase 3	407142	18163502
QM	D002352	0.406577	1.31015	2.30633	3	273	Carrier Proteins	282077	2835093
QM	D005982	0.419531	1.86866	0.540677	1	64	Glutathione Transferase	282532	8530488
QM	D016328	0.419531	1.86866	0.540677	1	64	NF-kappa B	280831	16899768
QM	D007334	0.429331	1.81096	0.557573	1	66	Insulin-Like Growth Factor I	104977559	22811567
QM	D012097	0.429331	1.81096	0.557573	1	66	Repressor Proteins	103753449	23718263
QM	D011518	0.43417	1.78342	0.566021	1	67	Proto-Oncogene Proteins	508233	26330089
QM	D010450	0.443725	1.73078	0.582917	1	69	Endopeptidases	280787	4264286
QM	D016212	0.443725	1.73078	0.582917	1	69	Transforming Growth Factor beta	783109	18928784
QM	D020413	0.443725	1.73078	0.582917	1	69	3' Untranslated Regions	100313191	27514450
QM	D003598	0.457758	1.65737	0.608262	1	72	Cytoskeletal Proteins	281597	11231575
QM	D036341	0.457758	1.65737	0.608262	1	72	Intercellular Signaling Peptides and Proteins	281386	12779248
QM	D019869	0.466918	1.61178	0.625158	1	74	Phosphatidylinositol 3-Kinases	280991	28922408
QM	D024661	0.471439	1.58991	0.633606	1	75	Potassium Channels, Inwardly Rectifying	532919	30228185
QM	D051057	0.471439	1.58991	0.633606	1	75	Proto-Oncogene Proteins c-akt	287024	24085225
QM	D000911	0.480369	1.5479	0.650502	1	77	Antibodies, Monoclonal	513804	9545306
QM	D020691	0.497781	1.47018	0.684294	1	81	rab GTP-Binding Proteins	281188	8609986
QM	D042461	0.497781	1.47018	0.684294	1	81	Vascular Endothelial Growth Factor A	282141	9840613
QM	D048868	0.497781	1.47018	0.684294	1	81	Adaptor Proteins, Signal Transducing	507481	16621030
QM	D052250	0.497781	1.47018	0.684294	1	81	Nitric Oxide Synthase Type III	287024	11331003
A_1.125	D053222	0.00114998	48.5542	0.0512919	2	11	Fas Ligand Protein	505097	18772496
A_1.125	D014409	0.00137055	9.00112	0.480279	4	103	Tumor Necrosis Factor-alpha	280943	19596830
A_1.125	D008670	0.00247134	31.2048	0.0746064	2	16	Metals	506882	22356908
A_1.125	D019206	0.00279239	29.1229	0.0792693	2	17	GTP-Binding Protein alpha Subunits, Gi-Go	281793	12574119
A_1.125	D000537	0.0046629	#NUM!	0.0046629	1	1	Aluminum Oxide	509933	17176079
A_1.125	D000643	0.0046629	#NUM!	0.0046629	1	1	Ammonium Chloride	509933	22261069
A_1.125	D000872	0.0046629	#NUM!	0.0046629	1	1	Anthocyanins	509933	19192199
A_1.125	D001436	0.0046629	#NUM!	0.0046629	1	1	Bacteriorhodopsins	509933	12706727
A_1.125	D001643	0.0046629	#NUM!	0.0046629	1	1	Bridged Bicyclo Compounds	509933	19497849
A_1.125	D002130	0.0046629	#NUM!	0.0046629	1	1	Calcium Phosphates	105755856	26354827
A_1.125	D006690	0.0046629	#NUM!	0.0046629	1	1	Bisbenzimidazole	280877	9699273
A_1.125	D006838	0.0046629	#NUM!	0.0046629	1	1	Hydrocarbons	509933	20682259
A_1.125	D010103	0.0046629	#NUM!	0.0046629	1	1	Oxygen Isotopes	509933	19706523
A_1.125	D010618	0.0046629	#NUM!	0.0046629	1	1	Phenanthrolines	509933	16492774
A_1.125	D012337	0.0046629	#NUM!	0.0046629	1	1	RNA, Ribosomal, 18S	539465	17998425
A_1.125	D016632	0.0046629	#NUM!	0.0046629	1	1	Apolipoprotein A-I	281632	21979433
A_1.125	D017666	0.0046629	#NUM!	0.0046629	1	1	Deuterium Oxide	509933	15475355
A_1.125	D019402	0.0046629	#NUM!	0.0046629	1	1	Macrophage Inflammatory Proteins	509933	17320349
A_1.125	D043705	0.0046629	#NUM!	0.0046629	1	1	Receptor, Adenosine A2A	509933	24166702
A_1.125	D045792	0.0046629	#NUM!	0.0046629	1	1	Norisoprenoids	509933	20923672
A_1.125	D053446	0.0046629	#NUM!	0.0046629	1	1	CASP8 and FADD-Like Apoptosis Regulating Protein	497199	20035105
A_1.125	D054407	0.0046629	#NUM!	0.0046629	1	1	Chemokine CCL4	509933	17320349
A_1.125	D058908	0.0046629	#NUM!	0.0046629	1	1	Adenosine A2 Receptor Agonists	509933	24166702
A_1.125	D014508	0.0055483	19.8488	0.11191	2	24	Urea	107987642	24804775
A_1.125	D016244	0.0055483	19.8488	0.11191	2	24	Guanosine 5'-O-(3-Thiotriphosphate)	524361	12912990
A_1.125	D009569	0.00599575	8.69769	0.368369	3	79	Nitric Oxide	281246	9463379
A_1.125	D005419	0.00699243	17.4641	0.125898	2	27	Flavonoids	540313	15111329
A_1.125	D052247	0.00750765	16.7915	0.130561	2	28	Nitric Oxide Synthase Type II	281750	22921266
A_1.125	D009711	0.00803951	16.1687	0.135224	2	29	Nucleotides	101179782	21773945
A_1.125	D004274	0.00915252	15.0519	0.14455	2	31	DNA, Recombinant	281987	2831461
A_1.125	D000604	0.00930431	215.988	0.0093258	1	2	Amino Acyl-tRNA Synthetases	505126	16472771
A_1.125	D005960	0.00930431	215.988	0.0093258	1	2	Glucosides	509933	15258159
A_1.125	D006219	0.00930431	215.988	0.0093258	1	2	Halogens	282293	15544351
A_1.125	D007168	0.00930431	215.988	0.0093258	1	2	IMP Dehydrogenase	504305	18974094
A_1.125	D007659	0.00930431	215.988	0.0093258	1	2	Ketones	281495	518876
A_1.125	D011419	0.00930431	215.988	0.0093258	1	2	Propidium	540446	14690439
A_1.125	D016056	0.00930431	215.988	0.0093258	1	2	Immunodominant Epitopes	281803	22503978
A_1.125	D020800	0.00930431	215.988	0.0093258	1	2	Receptor, Nerve Growth Factor	353110	11108289
A_1.125	D020917	0.00930431	215.988	0.0093258	1	2	Receptor, trkA	353111	11108289
A_1.125	D025542	0.00930431	215.988	0.0093258	1	2	Neurofibromin 1	281427	16978176
A_1.125	D027202	0.00930431	215.988	0.0093258	1	2	Cationic Amino Acid Transporter 2	539465	21239536
A_1.125	D043683	0.00930431	215.988	0.0093258	1	2	Receptors, Adenosine A2	281605	25296113
A_1.125	D044422	0.00930431	215.988	0.0093258	1	2	Receptors, Serotonin, 5-HT4	317708	22145929
A_1.125	D053200	0.00930431	215.988	0.0093258	1	2	Fas-Associated Death Domain Protein	493720	15670133
A_1.125	D058666	0.00930431	215.988	0.0093258	1	2	Adrenergic beta-2 Receptor Agonists	509933	24889093
A_1.125	D061945	0.00930431	215.988	0.0093258	1	2	Caspase Inhibitors	507481	18278187
A_1.125	D005456	0.0103302	14.0793	0.153876	2	33	Fluorescent Dyes	518283	19565634
A_1.125	D053148	0.0103302	14.0793	0.153876	2	33	Caspase 3	280730	18272300
A_1.125	D047908	0.0108259	6.95083	0.456964	3	98	Intracellular Signaling Peptides and Proteins	338067	10684806
A_1.125	D051546	0.0109428	13.6386	0.158539	2	34	Cyclooxygenase 2	282023	10574982
A_1.125	D002793	0.0139243	107.988	0.0139887	1	3	Cholic Acids	509933	28700926
A_1.125	D003903	0.0139243	107.988	0.0139887	1	3	Deuterium	281741	25855791
A_1.125	D011166	0.0139243	107.988	0.0139887	1	3	Porphyrins	280717	16128079
A_1.125	D011768	0.0139243	107.988	0.0139887	1	3	Pyruvate Dehydrogenase Complex	280891	6288374
A_1.125	D012545	0.0139243	107.988	0.0139887	1	3	Schiff Bases	509933	18997017
A_1.125	D017475	0.0139243	107.988	0.0139887	1	3	Receptors, Nerve Growth Factor	353110	11108289
A_1.125	D017480	0.0139243	107.988	0.0139887	1	3	Receptors, sigma	509933	19631333
A_1.125	D018167	0.0139243	107.988	0.0139887	1	3	Receptors, Calcitriol	533656	8880453
A_1.125	D019811	0.0139243	107.988	0.0139887	1	3	Hydroxylamine	281795	6586721
A_1.125	D023081	0.0139243	107.988	0.0139887	1	3	CCAAT-Binding Factor	338319	22738246
A_1.125	D027201	0.0139243	107.988	0.0139887	1	3	Cationic Amino Acid Transporter 1	539465	17998425
A_1.125	D030481	0.0139243	107.988	0.0139887	1	3	Pyruvate Dehydrogenase (Lipoamide)	281135	21469508
A_1.125	D044139	0.0139243	107.988	0.0139887	1	3	Receptor, Angiotensin, Type 2	521196	17329403
A_1.125	D048490	0.0139243	107.988	0.0139887	1	3	raf Kinases	407157	17329403
A_1.125	D056950	0.0139243	107.988	0.0139887	1	3	Period Circadian Proteins	512237	21819971
A_1.125	D007930	0.0142384	11.7923	0.181853	2	39	Leucine	360194	17263732
A_1.125	D008666	0.0171443	10.6394	0.200505	2	43	Metalloendopeptidases	538650	14726412
A_1.125	D001120	0.0179069	10.3855	0.205168	2	44	Arginine	281092	9288928
A_1.125	D000318	0.0185231	71.9881	0.0186516	1	4	Adrenergic beta-Agonists	281793	15546818
A_1.125	D000319	0.0185231	71.9881	0.0186516	1	4	Adrenergic beta-Antagonists	281440	17855349
A_1.125	D004258	0.0185231	71.9881	0.0186516	1	4	DNA Polymerase III	281991	8530069
A_1.125	D012168	0.0185231	71.9881	0.0186516	1	4	Retinal Pigments	509933	15604139
A_1.125	D015347	0.0185231	71.9881	0.0186516	1	4	RNA Probes	788410	1722321
A_1.125	D017448	0.0185231	71.9881	0.0186516	1	4	Receptors, Dopamine D2	281126	2137198
A_1.125	D019098	0.0185231	71.9881	0.0186516	1	4	Telomerase	379035	9852949
A_1.125	D019713	0.0185231	71.9881	0.0186516	1	4	Receptors, CCR5	281637	10521508
A_1.125	D020932	0.0185231	71.9881	0.0186516	1	4	Nerve Growth Factor	353111	11108289
A_1.125	D044385	0.0185231	71.9881	0.0186516	1	4	GTP-Binding Protein alpha Subunits	515669	21586561
A_1.125	D048056	0.0185231	71.9881	0.0186516	1	4	Mitogen-Activated Protein Kinase 9	534125	21909388
A_1.125	D049349	0.0185231	71.9881	0.0186516	1	4	Receptors, Lysosphingolipid	100327099	19133939
A_1.125	D050857	0.0185231	71.9881	0.0186516	1	4	Synaptotagmins	281511	12496268
A_1.125	D053474	0.0185231	71.9881	0.0186516	1	4	Nod1 Signaling Adaptor Protein	781426	27853874
A_1.125	D054768	0.0185231	71.9881	0.0186516	1	4	G-Protein-Coupled Receptor Kinases	281802	11754336
A_1.125	D055767	0.0185231	71.9881	0.0186516	1	4	Immobilized Proteins	509933	20923668
A_1.125	D058263	0.0185231	71.9881	0.0186516	1	4	Receptor Activity-Modifying Protein 2	613547	23849271
A_1.125	D058264	0.0185231	71.9881	0.0186516	1	4	Receptor Activity-Modifying Protein 3	280713	23849271
A_1.125	D058286	0.0185231	71.9881	0.0186516	1	4	Calcitonin Receptor-Like Protein	613547	23849271
A_1.125	D017346	0.0206836	5.40444	0.582862	3	125	Protein-Serine-Threonine Kinases	280991	15501927
A_1.125	D000594	0.0231006	53.9881	0.0233145	1	5	Amino Acid Oxidoreductases	281194	9148742
A_1.125	D000963	0.0231006	53.9881	0.0233145	1	5	Antimetabolites	493724	15047506
A_1.125	D001896	0.0231006	53.9881	0.0233145	1	5	Boron Compounds	282100	19855058
A_1.125	D002338	0.0231006	53.9881	0.0233145	1	5	Carotenoids	281993	20154154
A_1.125	D004134	0.0231006	53.9881	0.0233145	1	5	Dimyristoylphosphatidylcholine	407187	21117173
A_1.125	D008868	0.0231006	53.9881	0.0233145	1	5	Microtubule Proteins	509933	10399916
A_1.125	D010169	0.0231006	53.9881	0.0233145	1	5	Palmitic Acids	509933	3350146
A_1.125	D012176	0.0231006	53.9881	0.0233145	1	5	Retinoids	281584	24707049
A_1.125	D012194	0.0231006	53.9881	0.0233145	1	5	RNA-Directed DNA Polymerase	282876	20414720
A_1.125	D019289	0.0231006	53.9881	0.0233145	1	5	Pyruvic Acid	282162	17344311
A_1.125	D019393	0.0231006	53.9881	0.0233145	1	5	Arrestin	281637	22039220
A_1.125	D019807	0.0231006	53.9881	0.0233145	1	5	Iodoacetic Acid	281423	1988019
A_1.125	D043587	0.0231006	53.9881	0.0233145	1	5	Receptor, Muscarinic M3	509933	21114958
A_1.125	D051218	0.0231006	53.9881	0.0233145	1	5	Lymphocyte Antigen 96	507481	16621030
A_1.125	D051603	0.0231006	53.9881	0.0233145	1	5	Recoverin	281447	8392055
A_1.125	D052248	0.0231006	53.9881	0.0233145	1	5	Nitric Oxide Synthase Type I	326597	11284722
A_1.125	D001596	0.027657	43.1881	0.0279774	1	6	Benzylamines	287024	11331003
A_1.125	D012492	0.027657	43.1881	0.0279774	1	6	Salts	282166	12745074
A_1.125	D013113	0.027657	43.1881	0.0279774	1	6	Spin Labels	281983	23951261
A_1.125	D017299	0.027657	43.1881	0.0279774	1	6	Rod Opsins	785768	8857542
A_1.125	D019013	0.027657	43.1881	0.0279774	1	6	CD40 Antigens	281247	10614495
A_1.125	D037161	0.027657	43.1881	0.0279774	1	6	Galectins	326598	21610087
A_1.125	D053607	0.027657	43.1881	0.0279774	1	6	Adrenomedullin	280713	9585168
A_1.125	D053762	0.027657	43.1881	0.0279774	1	6	Interleukin-12 Subunit p40	282876	17530193
A_1.125	D055355	0.027657	43.1881	0.0279774	1	6	Opsins	509933	25296113
A_1.125	D055765	0.027657	43.1881	0.0279774	1	6	Shc Signaling Adaptor Proteins	521196	17329403
A_1.125	D001119	0.0321925	35.9881	0.0326403	1	7	Arginase	538708	21239536
A_1.125	D004224	0.0321925	35.9881	0.0326403	1	7	Diterpenes	338054	10676816
A_1.125	D004259	0.0321925	35.9881	0.0326403	1	7	DNA-Directed DNA Polymerase	614688	3930505
A_1.125	D004273	0.0321925	35.9881	0.0326403	1	7	DNA, Neoplasm	100298939	15737346
A_1.125	D004279	0.0321925	35.9881	0.0326403	1	7	DNA, Viral	281427	1671225
A_1.125	D007532	0.0321925	35.9881	0.0326403	1	7	Isoleucine	286762	5817619
A_1.125	D010742	0.0321925	35.9881	0.0326403	1	7	Phospholipid Ethers	281427	15554701
A_1.125	D016650	0.0321925	35.9881	0.0326403	1	7	Fluorescein-5-isothiocyanate	281898	9588904
A_1.125	D017466	0.0321925	35.9881	0.0326403	1	7	Receptors, Endothelin	282876	22921266
A_1.125	D020555	0.0321925	35.9881	0.0326403	1	7	GTP-Binding Protein Regulators	281794	11024022
A_1.125	D030161	0.0321925	35.9881	0.0326403	1	7	Avian Proteins	280960	25243829
A_1.125	D051157	0.0321925	35.9881	0.0326403	1	7	Frizzled Receptors	445419	17013885
A_1.125	D051606	0.0321925	35.9881	0.0326403	1	7	G-Protein-Coupled Receptor Kinase 1	509933	16934219
A_1.125	D053594	0.0321925	35.9881	0.0326403	1	7	Myeloid Differentiation Factor 88	444881	27236308
A_1.125	D002247	0.036707	30.8452	0.0373032	1	8	Carbon Isotopes	281110	14674751
A_1.125	D003847	0.036707	30.8452	0.0373032	1	8	Deoxyglucose	617510	15374756
A_1.125	D004269	0.036707	30.8452	0.0373032	1	8	DNA, Bacterial	280993	20489044
A_1.125	D009856	0.036707	30.8452	0.0373032	1	8	Oncogene Proteins, Viral	518258	31213272
A_1.125	D019005	0.036707	30.8452	0.0373032	1	8	Cystic Fibrosis Transmembrane Conductance Regulator	281067	12782133
A_1.125	D019331	0.036707	30.8452	0.0373032	1	8	NG-Nitroarginine Methyl Ester	287024	14568906
A_1.125	D049294	0.036707	30.8452	0.0373032	1	8	Phospholipid Transfer Proteins	508723	26592152
A_1.125	D002021	0.0412007	26.9881	0.0419661	1	9	Buffers	280960	19941951
A_1.125	D014373	0.0412007	26.9881	0.0419661	1	9	Tuberculin	282863	21185783
A_1.125	D016392	0.0412007	26.9881	0.0419661	1	9	Proto-Oncogene Proteins pp60(c-src)	282308	1707345
A_1.125	D048029	0.0412007	26.9881	0.0419661	1	9	TNF Receptor-Associated Factor 6	507481	16621030
A_1.125	D053453	0.0412007	26.9881	0.0419661	1	9	Caspase 9	513834	20563667
A_1.125	D014443	0.0445075	6.22169	0.335729	2	72	Tyrosine	287024	15665327
A_1.125	D006859	0.0456737	23.9881	0.046629	1	10	Hydrogen	282307	19416886
A_1.125	D010206	0.0456737	23.9881	0.046629	1	10	Papain	282164	8706679
A_1.125	D010649	0.0456737	23.9881	0.046629	1	10	Phenylalanine	281040	26409042
A_1.125	D013395	0.0456737	23.9881	0.046629	1	10	Sucrose	493642	15569306
A_1.125	D053592	0.0456737	23.9881	0.046629	1	10	Interleukin-1 Receptor-Associated Kinases	533953	16621030
A_1.125	D008070	0.047893	5.96501	0.349717	2	75	Lipopolysaccharides	281474	16837143
A_1.125	D001216	0.0501261	21.5881	0.0512919	1	11	Asparagine	493724	12463747
A_1.125	D005973	0.0501261	21.5881	0.0512919	1	11	Glutamine	280813	4561255
A_1.125	D009587	0.0501261	21.5881	0.0512919	1	11	Nitrogen Isotopes	326597	18484746
A_1.125	D016329	0.0501261	21.5881	0.0512919	1	11	Sp1 Transcription Factor	524255	17273804
A_1.125	D018343	0.0501261	21.5881	0.0512919	1	11	Receptors, Adrenergic, beta-2	281604	15760672
A_1.125	D019014	0.0501261	21.5881	0.0512919	1	11	fas Receptor	507481	24564258
A_1.125	D029867	0.0501261	21.5881	0.0512919	1	11	Xenopus Proteins	282322	20861072
A_1.125	D011189	0.0545579	19.6245	0.0559548	1	12	Potassium Chloride	378474	20304813
A_1.125	D011328	0.0545579	19.6245	0.0559548	1	12	Prions	281427	16978176
A_1.125	D011943	0.0545579	19.6245	0.0559548	1	12	Receptors, Adrenergic, beta	281606	17855349
A_1.125	D013388	0.0545579	19.6245	0.0559548	1	12	Succinimides	3283884	23454639
A_1.125	D019696	0.0545579	19.6245	0.0559548	1	12	Peptidylprolyl Isomerase	614795	2477715
A_1.125	D022782	0.0545579	19.6245	0.0559548	1	12	CCAAT-Enhancer-Binding Protein-beta	338319	22738246
A_1.125	D044387	0.0545579	19.6245	0.0559548	1	12	GTP-Binding Protein beta Subunits	281203	12551930
A_1.125	D044388	0.0545579	19.6245	0.0559548	1	12	GTP-Binding Protein gamma Subunits	287007	15485848
A_1.125	D048868	0.0549341	5.51014	0.377695	2	81	Adaptor Proteins, Signal Transducing	539124	16621030
A_1.125	D052250	0.0549341	5.51014	0.377695	2	81	Nitric Oxide Synthase Type III	282303	15985432
A_1.125	D008823	0.0589693	17.9881	0.0606177	1	13	Micelles	281427	15554701
A_1.125	D015853	0.0589693	17.9881	0.0606177	1	13	Cysteine Proteinase Inhibitors	281102	12596844
A_1.125	D053181	0.0589693	17.9881	0.0606177	1	13	Caspase 8	281269	25708257
A_1.125	D003488	0.0610619	5.18072	0.401009	2	86	Cyanogen Bromide	614795	1718307
A_1.125	D000735	0.0633604	16.6035	0.0652806	1	14	Androstenedione	281418	11108289
A_1.125	D004398	0.0633604	16.6035	0.0652806	1	14	Dyneins	541271	24916158
A_1.125	D011451	0.0633604	16.6035	0.0652806	1	14	Prostaglandin-Endoperoxide Synthases	282023	15927963
A_1.125	D012172	0.0633604	16.6035	0.0652806	1	14	Retinaldehyde	509933	22198838
A_1.125	D012685	0.0633604	16.6035	0.0652806	1	14	Sepharose	505297	12444072
A_1.125	D052006	0.0633604	16.6035	0.0652806	1	14	Bone Morphogenetic Protein Receptors, Type II	407127	29587293
A_1.125	D054815	0.0633604	16.6035	0.0652806	1	14	Cyclic Nucleotide-Gated Cation Channels	281974	16280326
A_1.125	D010714	0.0677312	15.4167	0.0699435	1	15	Phosphatidylethanolamines	505797	21454556
A_1.125	D012177	0.0677312	15.4167	0.0699435	1	15	Retinol-Binding Proteins	281443	3617506
A_1.125	D019308	0.0677312	15.4167	0.0699435	1	15	Palmitic Acid	281452	11032900
A_1.125	D019814	0.0677312	15.4167	0.0699435	1	15	Myristic Acid	281447	1386601
A_1.125	D017931	0.0712065	1.7361	6.7239	11	1442	DNA Primers	533348	16305752
A_1.125	D006153	0.0720818	14.3881	0.0746064	1	16	Guanosine Diphosphate	613462	10488091
A_1.125	D008567	0.0720818	14.3881	0.0746064	1	16	Membranes, Artificial	282701	1827992
A_1.125	D010768	0.0720818	14.3881	0.0746064	1	16	Phosphoserine	512405	19478092
A_1.125	D018631	0.0720818	14.3881	0.0746064	1	16	ras Proteins	281453	10051575
A_1.125	D004229	0.0764124	13.4881	0.0792693	1	17	Dithiothreitol	280960	12817083
A_1.125	D005998	0.0764124	13.4881	0.0792693	1	17	Glycine	509933	12660238
A_1.125	D012997	0.0764124	13.4881	0.0792693	1	17	Solvents	281157	9551550
A_1.125	D014801	0.0764124	13.4881	0.0792693	1	17	Vitamin A	537379	6269887
A_1.125	D015221	0.0764124	13.4881	0.0792693	1	17	Potassium Channels	282573	11514553
A_1.125	D020962	0.0764124	13.4881	0.0792693	1	17	Heterotrimeric GTP-Binding Proteins	281452	12551930
A_1.125	D053496	0.0764124	13.4881	0.0792693	1	17	Inositol 1,4,5-Trisphosphate Receptors	281477	18020452
A_1.125	D054732	0.0764124	13.4881	0.0792693	1	17	Calcium-Calmodulin-Dependent Protein Kinase Type 2	327672	15304367
A_1.125	D005819	0.0766911	3.13951	0.988535	3	212	Genetic Markers	106501380	26016521
A_1.125	D002712	0.080723	12.694	0.0839322	1	18	Chlorides	534180	21918183
A_1.125	D013820	0.080723	12.694	0.0839322	1	18	Thermolysin	513971	5167020
A_1.125	D014316	0.080723	12.694	0.0839322	1	18	Tritium	282354	22392649
A_1.125	D015293	0.080723	12.694	0.0839322	1	18	Transducin	281794	24375403
A_1.125	D019332	0.080723	12.694	0.0839322	1	18	Endothelin-1	280713	16940707
A_1.125	D012450	0.0820977	4.34795	0.475616	2	102	Safflower Oil	114482617	26519053
A_1.125	D020033	0.0826874	3.03659	1.02118	3	219	Protein Isoforms	615103	19665028
A_1.125	D017077	0.0850138	11.9881	0.0885951	1	19	Culture Media, Conditioned	338078	14512426
A_1.125	D025801	0.0850138	11.9881	0.0885951	1	19	Ubiquitin	444874	12496280
A_1.125	D008043	0.0862606	4.22061	0.489604	2	105	Linseed Oil	114483141	26519053
A_1.125	D006063	0.0892847	11.3565	0.093258	1	20	Chorionic Gonadotropin	505329	29100496
A_1.125	D017871	0.0892847	11.3565	0.093258	1	20	Calcium-Calmodulin-Dependent Protein Kinases	282162	11790804
A_1.125	D001141	0.093536	10.7881	0.0979209	1	21	Aromatase	281740	19794152
A_1.125	D002413	0.093536	10.7881	0.0979209	1	21	Cations, Divalent	282691	18380906
A_1.125	D008563	0.093536	10.7881	0.0979209	1	21	Membrane Lipids	281368	9689115
A_1.125	D012965	0.093536	10.7881	0.0979209	1	21	Sodium Chloride	280838	19241465
A_1.125	D020155	0.093536	10.7881	0.0979209	1	21	3-Hydroxybutyric Acid	281004	15375048
A_1.125	D020929	0.093536	10.7881	0.0979209	1	21	Mitogen-Activated Protein Kinase Kinases	280675	18403176
A_1.125	D009687	0.094772	3.98696	0.517582	2	111	Nuclear Proteins	540824	16831874
A_1.125	D012964	0.0977676	10.2738	0.102584	1	22	Sodium	540755	2141468
A_1.125	D006162	0.10198	9.80628	0.107247	1	23	Guanylate Cyclase	281357	16818377
A_1.125	D013449	0.10198	9.80628	0.107247	1	23	Sulfonamides	525416	17344311
A_1.125	D027682	0.10198	9.80628	0.107247	1	23	Cation Transport Proteins	101409368	22035008
A_1.125	D011374	0.104992	3.74491	0.550222	2	118	Progesterone	512171	23751571
A_1.125	D004876	0.106172	9.3794	0.11191	1	24	Ergot Alkaloids	281416	28902910
A_1.125	D051741	0.106172	9.3794	0.11191	1	24	Kruppel-Like Transcription Factors	539376	10873615
A_1.125	D008562	0.106476	3.7127	0.554885	2	119	Membrane Glycoproteins	751808	15749871
A_1.125	D012333	0.112146	1.50405	9.87136	14	2117	RNA, Messenger	282379	12140684
A_1.125	D000409	0.1145	8.6281	0.121235	1	26	Alanine	100531668	11827942
A_1.125	D010727	0.1145	8.6281	0.121235	1	26	Phosphoric Diester Hydrolases	791062	31622349
A_1.125	D054460	0.1145	8.6281	0.121235	1	26	rho-Associated Kinases	517948	19684203
A_1.125	D013482	0.118635	8.29579	0.125898	1	27	Superoxide Dismutase	281495	19286663
A_1.125	D008894	0.119957	2.19062	1.88381	4	404	Milk Proteins	100532539	19233813
A_1.125	D001224	0.12275	7.9881	0.130561	1	28	Aspartic Acid	281553	15722344
A_1.125	D013912	0.12275	7.9881	0.130561	1	28	Threonine	509933	12590588
A_1.125	D020169	0.12275	7.9881	0.130561	1	28	Caspases	282846	10567338
A_1.125	D011522	0.126847	7.70238	0.135224	1	29	Protons	282290	20599678
A_1.125	D012243	0.126847	7.70238	0.135224	1	29	Rhodopsin	509933	15351781
A_1.125	D005353	0.130925	7.43637	0.139887	1	30	Fibronectins	407142	24375478
A_1.125	D000262	0.134984	7.1881	0.14455	1	31	Adenylyl Cyclases	281941	2776887
A_1.125	D000804	0.134984	7.1881	0.14455	1	31	Angiotensin II	281507	7626524
A_1.125	D008081	0.134984	7.1881	0.14455	1	31	Liposomes	282857	21953452
A_1.125	D010713	0.134984	7.1881	0.14455	1	31	Phosphatidylcholines	317656	7011810
A_1.125	D015232	0.134984	7.1881	0.14455	1	31	Dinoprostone	282254	25412999
A_1.125	D016282	0.134984	7.1881	0.14455	1	31	Aspartic Acid Endopeptidases	281106	10641336
A_1.125	D002352	0.13506	2.42195	1.27297	3	273	Carrier Proteins	508264	26902720
A_1.125	D004247	0.136232	1.89944	2.71847	5	583	DNA	508701	14667821
A_1.125	D007375	0.139025	6.95584	0.149213	1	32	Interleukin-1	281600	10429942
A_1.125	D012996	0.139025	6.95584	0.149213	1	32	Solutions	280900	1734969
A_1.125	D021122	0.142022	3.0988	0.662132	2	142	Protein Subunits	281201	16339447
A_1.125	D051197	0.143046	6.7381	0.153876	1	33	Toll-Like Receptor 4	281536	27813832
A_1.125	D001426	0.147049	6.53355	0.158539	1	34	Bacterial Proteins	281857	17530193
A_1.125	D007473	0.147049	6.53355	0.158539	1	34	Ion Channels	101179847	17785604
A_1.125	D050505	0.147049	6.53355	0.158539	1	34	Mutant Proteins	404053	25908846
A_1.125	D005576	0.151034	6.34104	0.163201	1	35	Colforsin	538954	17290417
A_1.125	D008051	0.158948	5.9881	0.172527	1	37	Lipid Bilayers	533360	1911746
A_1.125	D015850	0.158948	5.9881	0.172527	1	37	Interleukin-6	281861	12906107
A_1.125	D018832	0.162878	5.82593	0.17719	1	38	Molecular Chaperones	767874	18408180
A_1.125	D019001	0.162878	5.82593	0.17719	1	38	Nitric Oxide Synthase	541140	16415107
A_1.125	D000251	0.16679	5.67231	0.181853	1	39	Adenosine Triphosphatases	338082	1835703
A_1.125	D018698	0.16679	5.67231	0.181853	1	39	Glutamic Acid	280844	11597409
A_1.125	D046988	0.16679	5.67231	0.181853	1	39	Proteasome Endopeptidase Complex	281120	22808041
A_1.125	D046911	0.171346	2.74302	0.746064	2	160	Macromolecular Substances	287013	8486632
A_1.125	D020928	0.174559	5.3881	0.191179	1	41	Mitogen-Activated Protein Kinases	281135	10712250
A_1.125	D005227	0.17633	2.69146	0.760053	2	163	Fatty Acids	105751520	25511820
A_1.125	D014364	0.178416	5.25639	0.195842	1	42	Tryptophan	615074	15692043
A_1.125	D007527	0.181338	2.64179	0.774041	2	166	Isoenzymes	281496	20197373
A_1.125	D048051	0.186078	5.01135	0.205168	1	44	p38 Mitogen-Activated Protein Kinases	327672	21193465
A_1.125	D008055	0.189883	4.89719	0.20983	1	45	Lipids	615688	21707618
A_1.125	D007371	0.193669	4.7881	0.214493	1	46	Interferon-gamma	281856	1673147
A_1.125	D000596	0.194793	2.51779	0.811345	2	174	Amino Acids	522039	434821
A_1.125	D012313	0.196484	2.5031	0.816007	2	175	RNA	281240	1280544
A_1.125	D005640	0.197439	4.68375	0.219156	1	47	Follicle Stimulating Hormone	281740	24556528
A_1.125	D000939	0.201191	4.58384	0.223819	1	48	Epitopes	282307	7683666
A_1.125	D014867	0.201191	4.58384	0.223819	1	48	Water	101902760	29790347
A_1.125	D008565	0.204358	1.96887	1.55741	3	334	Membrane Proteins	784353	29286187
A_1.125	D049452	0.204925	4.4881	0.228482	1	49	Green Fluorescent Proteins	100141174	21666237
A_1.125	D006160	0.208643	4.39626	0.233145	1	50	Guanosine Triphosphate	281201	20018744
A_1.125	D003902	0.212343	4.3081	0.237808	1	51	Detergents	281427	19607920
A_1.125	D010743	0.212343	4.3081	0.237808	1	51	Phospholipids	327662	7678738
A_1.125	D011388	0.212343	4.3081	0.237808	1	51	Prolactin	280804	11504382
A_1.125	D003432	0.216026	4.22339	0.242471	1	52	Cross-Linking Reagents	282469	10829015
A_1.125	D008869	0.216026	4.22339	0.242471	1	52	Microtubule-Associated Proteins	282513	11344260
A_1.125	D015534	0.216026	4.22339	0.242471	1	52	Trans-Activators	280756	10866677
A_1.125	D046912	0.216026	4.22339	0.242471	1	52	Multiprotein Complexes	540838	23893131
A_1.125	D018076	0.218651	1.29797	12.0583	15	2586	DNA, Complementary	513177	12477932
A_1.125	D004262	0.219692	4.14194	0.247134	1	53	DNA Restriction Enzymes	281350	2427334
A_1.125	D002147	0.223341	4.06357	0.251797	1	54	Calmodulin	287024	12767233
A_1.125	D015345	0.234187	3.84524	0.265785	1	57	Oligonucleotide Probes	537201	12419823
A_1.125	D019950	0.23777	3.77757	0.270448	1	58	Mitogen-Activated Protein Kinase 1	534492	20470771
A_1.125	D043562	0.23777	3.77757	0.270448	1	58	Receptors, G-Protein-Coupled	282872	27363707
A_1.125	D047428	0.23777	3.77757	0.270448	1	58	Protein Kinase Inhibitors	282329	29276208
A_1.125	D009419	0.240973	2.17291	0.937243	2	201	Nerve Tissue Proteins	513804	12761182
A_1.125	D008239	0.241335	3.71223	0.275111	1	59	Lysine	444874	25723849
A_1.125	D048052	0.241335	3.71223	0.275111	1	59	Mitogen-Activated Protein Kinase 3	280828	22094458
A_1.125	D014157	0.244424	2.15105	0.946569	2	203	Transcription Factors	282711	10320777
A_1.125	D024101	0.248417	3.5881	0.284437	1	61	Mitochondrial Proteins	281093	15707356
A_1.125	D035683	0.260138	1.48668	3.43656	5	737	MicroRNAs	100313039	16381832
A_1.125	D007334	0.265837	3.31117	0.307751	1	66	Insulin-Like Growth Factor I	281239	16499558
A_1.125	D012097	0.265837	3.31117	0.307751	1	66	Repressor Proteins	286764	15361875
A_1.125	D011518	0.269272	3.26082	0.312414	1	67	Proto-Oncogene Proteins	541140	1385300
A_1.125	D011494	0.272692	3.21198	0.317077	1	68	Protein Kinases	540786	24768297
A_1.125	D010450	0.276096	3.16457	0.32174	1	69	Endopeptidases	286806	10625599
A_1.125	D011061	0.276096	3.16457	0.32174	1	69	Poly A	280691	9524213
A_1.125	D020413	0.276096	3.16457	0.32174	1	69	3' Untranslated Regions	517825	27854545
A_1.125	D002118	0.278998	1.95421	1.03983	2	223	Calcium	287024	16123043
A_1.125	D012694	0.282857	3.07381	0.331066	1	71	Serine	338319	15308669
A_1.125	D054707	0.286214	3.03035	0.335729	1	72	Cyclic Nucleotide Phosphodiesterases, Type 6	281447	15355976
A_1.125	D020121	0.288892	1.33485	5.36233	7	1150	5' Untranslated Regions	618779	16305752
A_1.125	D017382	0.296193	2.90701	0.349717	1	75	Reactive Oxygen Species	521681	19464387
A_1.125	D024661	0.296193	2.90701	0.349717	1	75	Potassium Channels, Inwardly Rectifying	507119	30228185
A_1.125	D051057	0.296193	2.90701	0.349717	1	75	Proto-Oncogene Proteins c-akt	327672	18191634
A_1.125	D000242	0.299488	2.8681	0.35438	1	76	Cyclic AMP	281552	26610751
A_1.125	D004220	0.299488	2.8681	0.35438	1	76	Disulfides	280728	3318825
A_1.125	D000911	0.302768	2.8302	0.359043	1	77	Antibodies, Monoclonal	100297192	1584233
A_1.125	D008840	0.302768	2.8302	0.359043	1	77	Microfilament Proteins	517111	29167409
A_1.125	D009124	0.309283	2.75733	0.368369	1	79	Muscle Proteins	282609	20416823
A_1.125	D020691	0.315737	2.6881	0.377695	1	81	rab GTP-Binding Proteins	511045	22956769
A_1.125	D005136	0.322132	2.62224	0.387021	1	83	Eye Proteins	281447	8430337
A_1.125	D003545	0.331614	2.52927	0.401009	1	86	Cysteine	615074	12860132
A_1.125	D017868	0.347127	2.3881	0.424324	1	91	Cyclic AMP-Dependent Protein Kinases	282329	29276208
A_1.125	D011994	0.351556	1.44512	2.10297	3	451	Recombinant Proteins	282485	7575456
A_1.125	D004958	0.353232	2.33592	0.43365	1	93	Estradiol	281536	23825132
A_1.125	D016207	0.362283	2.26178	0.447638	1	96	Cytokines	281871	10406469
A_1.125	D011956	0.385814	2.08518	0.484942	1	104	Receptors, Cell Surface	407236	15009426
A_1.125	D002135	0.400083	1.9881	0.508256	1	109	Calcium-Binding Proteins	100531504	20510534
A_1.125	D000255	0.416773	1.88283	0.536233	1	115	Adenosine Triphosphate	281562	15339748
A_1.125	D011257	0.416773	1.88283	0.536233	1	115	Pregnancy Proteins	505940	16554549
A_1.125	D019204	0.433005	1.7881	0.564211	1	121	GTP-Binding Proteins	338100	3136152
A_1.125	D006023	0.443577	1.73003	0.582862	1	125	Glycoproteins	281894	11904161
A_1.125	D008024	0.446189	1.7161	0.587525	1	126	Ligands	281536	12915733
A_1.125	D010750	0.488791	1.50922	0.666795	1	143	Phosphoproteins	505242	22523604
A_1.2	D053148	0.000969523	17.2295	0.195513	3	33	Caspase 3	408016	24962416
A_1.2	D051546	0.00105879	16.6728	0.201437	3	34	Cyclooxygenase 2	282023	10574982
A_1.2	D053222	0.00184719	37.9706	0.0651709	2	11	Fas Ligand Protein	505097	18772496
A_1.2	D014409	0.00328617	7.00155	0.610236	4	103	Tumor Necrosis Factor-alpha	281161	14561657
A_1.2	D008670	0.00395309	24.403	0.094794	2	16	Metals	282322	9438863
A_1.2	D019206	0.00446291	22.7748	0.100719	2	17	GTP-Binding Protein alpha Subunits, Gi-Go	509933	17176079
A_1.2	D000537	0.00592463	#NUM!	0.00592463	1	1	Aluminum Oxide	509933	17176079
A_1.2	D000643	0.00592463	#NUM!	0.00592463	1	1	Ammonium Chloride	509933	22261069
A_1.2	D000872	0.00592463	#NUM!	0.00592463	1	1	Anthocyanins	509933	19192199
A_1.2	D001436	0.00592463	#NUM!	0.00592463	1	1	Bacteriorhodopsins	509933	6759163
A_1.2	D001643	0.00592463	#NUM!	0.00592463	1	1	Bridged Bicyclo Compounds	509933	19497849
A_1.2	D002130	0.00592463	#NUM!	0.00592463	1	1	Calcium Phosphates	105755856	26354827
A_1.2	D006690	0.00592463	#NUM!	0.00592463	1	1	Bisbenzimidazole	280877	9699273
A_1.2	D006838	0.00592463	#NUM!	0.00592463	1	1	Hydrocarbons	509933	20682259
A_1.2	D010103	0.00592463	#NUM!	0.00592463	1	1	Oxygen Isotopes	509933	19706523
A_1.2	D010618	0.00592463	#NUM!	0.00592463	1	1	Phenanthrolines	509933	16492774
A_1.2	D012337	0.00592463	#NUM!	0.00592463	1	1	RNA, Ribosomal, 18S	539465	17998425
A_1.2	D016632	0.00592463	#NUM!	0.00592463	1	1	Apolipoprotein A-I	281632	30079772
A_1.2	D017366	0.00592463	#NUM!	0.00592463	1	1	Serotonin Receptor Agonists	281894	19654143
A_1.2	D017666	0.00592463	#NUM!	0.00592463	1	1	Deuterium Oxide	509933	15475355
A_1.2	D019402	0.00592463	#NUM!	0.00592463	1	1	Macrophage Inflammatory Proteins	509933	17320349
A_1.2	D043705	0.00592463	#NUM!	0.00592463	1	1	Receptor, Adenosine A2A	509933	24166702
A_1.2	D045792	0.00592463	#NUM!	0.00592463	1	1	Norisoprenoids	509933	20923672
A_1.2	D053446	0.00592463	#NUM!	0.00592463	1	1	CASP8 and FADD-Like Apoptosis Regulating Protein	497199	20035105
A_1.2	D054407	0.00592463	#NUM!	0.00592463	1	1	Chemokine CCL4	509933	17320349
A_1.2	D058908	0.00592463	#NUM!	0.00592463	1	1	Adenosine A2 Receptor Agonists	509933	24166702
A_1.2	D014508	0.00881607	15.5223	0.142191	2	24	Urea	509933	15946941
A_1.2	D016244	0.00881607	15.5223	0.142191	2	24	Guanosine 5'-O-(3-Thiotriphosphate)	282031	3143720
A_1.2	D020033	0.00981166	4.06202	1.29749	5	219	Protein Isoforms	281637	23872075
A_1.2	D008070	0.0100273	7.1623	0.444347	3	75	Lipopolysaccharides	790990	29899331
A_1.2	D005419	0.0110832	13.6574	0.159965	2	27	Flavonoids	281848	18403176
A_1.2	D013482	0.0110832	13.6574	0.159965	2	27	Superoxide Dismutase	281496	8292376
A_1.2	D009569	0.0115452	6.78383	0.468045	3	79	Nitric Oxide	287024	22155232
A_1.2	D000604	0.0118145	169.346	0.0118493	1	2	Amino Acyl-tRNA Synthetases	281576	2631684
A_1.2	D005960	0.0118145	169.346	0.0118493	1	2	Glucosides	509933	19267871
A_1.2	D006219	0.0118145	169.346	0.0118493	1	2	Halogens	509933	15544351
A_1.2	D007168	0.0118145	169.346	0.0118493	1	2	IMP Dehydrogenase	509933	18974094
A_1.2	D007659	0.0118145	169.346	0.0118493	1	2	Ketones	529639	5971785
A_1.2	D011419	0.0118145	169.346	0.0118493	1	2	Propidium	540446	16750169
A_1.2	D016056	0.0118145	169.346	0.0118493	1	2	Immunodominant Epitopes	281803	22503978
A_1.2	D020800	0.0118145	169.346	0.0118493	1	2	Receptor, Nerve Growth Factor	353110	11108289
A_1.2	D020917	0.0118145	169.346	0.0118493	1	2	Receptor, trkA	281418	11108289
A_1.2	D025542	0.0118145	169.346	0.0118493	1	2	Neurofibromin 1	281427	16978176
A_1.2	D027202	0.0118145	169.346	0.0118493	1	2	Cationic Amino Acid Transporter 2	538708	21239536
A_1.2	D039621	0.0118145	169.346	0.0118493	1	2	Eukaryotic Initiation Factor-3	510283	16043508
A_1.2	D043683	0.0118145	169.346	0.0118493	1	2	Receptors, Adenosine A2	509933	25296113
A_1.2	D044422	0.0118145	169.346	0.0118493	1	2	Receptors, Serotonin, 5-HT4	317708	22145929
A_1.2	D053200	0.0118145	169.346	0.0118493	1	2	Fas-Associated Death Domain Protein	493720	15670133
A_1.2	D058666	0.0118145	169.346	0.0118493	1	2	Adrenergic beta-2 Receptor Agonists	509933	24889093
A_1.2	D061945	0.0118145	169.346	0.0118493	1	2	Caspase Inhibitors	507481	18278187
A_1.2	D020169	0.01189	13.1313	0.16589	2	28	Caspases	338039	9624166
A_1.2	D052247	0.01189	13.1313	0.16589	2	28	Nitric Oxide Synthase Type II	282876	21256181
A_1.2	D009711	0.0127218	12.6443	0.171814	2	29	Nucleotides	280706	3855750
A_1.2	D004274	0.0144592	11.771	0.183663	2	31	DNA, Recombinant	281840	8890753
A_1.2	D005456	0.0162928	11.0103	0.195513	2	33	Fluorescent Dyes	282322	10684253
A_1.2	D002793	0.0176697	84.6682	0.0177739	1	3	Cholic Acids	509933	28700926
A_1.2	D003903	0.0176697	84.6682	0.0177739	1	3	Deuterium	507790	2065087
A_1.2	D011166	0.0176697	84.6682	0.0177739	1	3	Porphyrins	280717	16097695
A_1.2	D011768	0.0176697	84.6682	0.0177739	1	3	Pyruvate Dehydrogenase Complex	327669	8318002
A_1.2	D012545	0.0176697	84.6682	0.0177739	1	3	Schiff Bases	509933	16634624
A_1.2	D017475	0.0176697	84.6682	0.0177739	1	3	Receptors, Nerve Growth Factor	281418	11108289
A_1.2	D017480	0.0176697	84.6682	0.0177739	1	3	Receptors, sigma	509933	19631333
A_1.2	D018167	0.0176697	84.6682	0.0177739	1	3	Receptors, Calcitriol	533656	8880453
A_1.2	D019811	0.0176697	84.6682	0.0177739	1	3	Hydroxylamine	615906	14678783
A_1.2	D023081	0.0176697	84.6682	0.0177739	1	3	CCAAT-Binding Factor	282181	11742001
A_1.2	D027201	0.0176697	84.6682	0.0177739	1	3	Cationic Amino Acid Transporter 1	539465	21239536
A_1.2	D030481	0.0176697	84.6682	0.0177739	1	3	Pyruvate Dehydrogenase (Lipoamide)	541222	26074126
A_1.2	D044139	0.0176697	84.6682	0.0177739	1	3	Receptor, Angiotensin, Type 2	281070	25810338
A_1.2	D048490	0.0176697	84.6682	0.0177739	1	3	raf Kinases	407157	17329403
A_1.2	D053143	0.0176697	84.6682	0.0177739	1	3	Caspase 2	531419	18277054
A_1.2	D056950	0.0176697	84.6682	0.0177739	1	3	Period Circadian Proteins	512237	21819971
A_1.2	D047908	0.0204888	5.42135	0.580613	3	98	Intracellular Signaling Peptides and Proteins	338067	10684806
A_1.2	D007930	0.0223466	9.22183	0.23106	2	39	Leucine	281553	15722344
A_1.2	D017931	0.0228269	1.88688	8.54331	15	1442	DNA Primers	504832	16305752
A_1.2	D000318	0.0234906	56.4424	0.0236985	1	4	Adrenergic beta-Agonists	281793	15546818
A_1.2	D000319	0.0234906	56.4424	0.0236985	1	4	Adrenergic beta-Antagonists	281440	17855349
A_1.2	D003066	0.0234906	56.4424	0.0236985	1	4	Coenzyme A Ligases	539361	22720931
A_1.2	D004258	0.0234906	56.4424	0.0236985	1	4	DNA Polymerase III	281991	8530069
A_1.2	D012168	0.0234906	56.4424	0.0236985	1	4	Retinal Pigments	509933	22571736
A_1.2	D012702	0.0234906	56.4424	0.0236985	1	4	Serotonin Antagonists	538909	12648304
A_1.2	D015347	0.0234906	56.4424	0.0236985	1	4	RNA Probes	281758	2335570
A_1.2	D017448	0.0234906	56.4424	0.0236985	1	4	Receptors, Dopamine D2	281126	31208851
A_1.2	D019098	0.0234906	56.4424	0.0236985	1	4	Telomerase	281572	18789616
A_1.2	D019713	0.0234906	56.4424	0.0236985	1	4	Receptors, CCR5	327712	12964118
A_1.2	D020932	0.0234906	56.4424	0.0236985	1	4	Nerve Growth Factor	281066	17202132
A_1.2	D044385	0.0234906	56.4424	0.0236985	1	4	GTP-Binding Protein alpha Subunits	509933	31251171
A_1.2	D048056	0.0234906	56.4424	0.0236985	1	4	Mitogen-Activated Protein Kinase 9	534125	21909388
A_1.2	D049349	0.0234906	56.4424	0.0236985	1	4	Receptors, Lysosphingolipid	100327155	19133939
A_1.2	D050836	0.0234906	56.4424	0.0236985	1	4	Interferon Regulatory Factor-2	281371	12604656
A_1.2	D050857	0.0234906	56.4424	0.0236985	1	4	Synaptotagmins	281511	12496268
A_1.2	D053474	0.0234906	56.4424	0.0236985	1	4	Nod1 Signaling Adaptor Protein	781426	27853874
A_1.2	D054768	0.0234906	56.4424	0.0236985	1	4	G-Protein-Coupled Receptor Kinases	281802	11754336
A_1.2	D055767	0.0234906	56.4424	0.0236985	1	4	Immobilized Proteins	509933	20923668
A_1.2	D058263	0.0234906	56.4424	0.0236985	1	4	Receptor Activity-Modifying Protein 2	613547	23849271
A_1.2	D058264	0.0234906	56.4424	0.0236985	1	4	Receptor Activity-Modifying Protein 3	280713	23849271
A_1.2	D058286	0.0234906	56.4424	0.0236985	1	4	Calcitonin Receptor-Like Protein	613547	23849271
A_1.2	D008666	0.0268195	8.32029	0.254759	2	43	Metalloendopeptidases	282094	11204721
A_1.2	D001120	0.0279897	8.12174	0.260684	2	44	Arginine	613548	18977358
A_1.2	D000594	0.0292774	42.3294	0.0296231	1	5	Amino Acid Oxidoreductases	282243	7520254
A_1.2	D000963	0.0292774	42.3294	0.0296231	1	5	Antimetabolites	282162	17344311
A_1.2	D001896	0.0292774	42.3294	0.0296231	1	5	Boron Compounds	525416	17344311
A_1.2	D002338	0.0292774	42.3294	0.0296231	1	5	Carotenoids	282043	19805034
A_1.2	D004134	0.0292774	42.3294	0.0296231	1	5	Dimyristoylphosphatidylcholine	281112	25448770
A_1.2	D008868	0.0292774	42.3294	0.0296231	1	5	Microtubule Proteins	522915	27883267
A_1.2	D010169	0.0292774	42.3294	0.0296231	1	5	Palmitic Acids	281421	7901201
A_1.2	D012176	0.0292774	42.3294	0.0296231	1	5	Retinoids	282201	7704533
A_1.2	D012194	0.0292774	42.3294	0.0296231	1	5	RNA-Directed DNA Polymerase	282876	20414720
A_1.2	D019289	0.0292774	42.3294	0.0296231	1	5	Pyruvic Acid	525416	17344311
A_1.2	D019393	0.0292774	42.3294	0.0296231	1	5	Arrestin	509933	17167410
A_1.2	D019807	0.0292774	42.3294	0.0296231	1	5	Iodoacetic Acid	280976	2511202
A_1.2	D043587	0.0292774	42.3294	0.0296231	1	5	Receptor, Muscarinic M3	509933	21114958
A_1.2	D050856	0.0292774	42.3294	0.0296231	1	5	Interferon Regulatory Factor-1	508233	26330089
A_1.2	D051218	0.0292774	42.3294	0.0296231	1	5	Lymphocyte Antigen 96	533953	16621030
A_1.2	D051603	0.0292774	42.3294	0.0296231	1	5	Recoverin	281457	22846544
A_1.2	D052248	0.0292774	42.3294	0.0296231	1	5	Nitric Oxide Synthase Type I	326597	11284722
A_1.2	D014157	0.0326684	3.46386	1.2027	4	203	Transcription Factors	281948	10567391
A_1.2	D011374	0.0330521	4.47354	0.699106	3	118	Progesterone	114482518	25458694
A_1.2	D001596	0.0350301	33.8617	0.0355478	1	6	Benzylamines	530719	17344311
A_1.2	D008358	0.0350301	33.8617	0.0355478	1	6	Mannose	281849	15169779
A_1.2	D012492	0.0350301	33.8617	0.0355478	1	6	Salts	281570	2995132
A_1.2	D013113	0.0350301	33.8617	0.0355478	1	6	Spin Labels	281983	23951261
A_1.2	D017299	0.0350301	33.8617	0.0355478	1	6	Rod Opsins	282293	18563085
A_1.2	D018045	0.0350301	33.8617	0.0355478	1	6	Receptors, Oxytocin	281371	12604656
A_1.2	D019013	0.0350301	33.8617	0.0355478	1	6	CD40 Antigens	282876	19022505
A_1.2	D037161	0.0350301	33.8617	0.0355478	1	6	Galectins	786492	21610087
A_1.2	D053607	0.0350301	33.8617	0.0355478	1	6	Adrenomedullin	280713	9585168
A_1.2	D053762	0.0350301	33.8617	0.0355478	1	6	Interleukin-12 Subunit p40	282876	17530193
A_1.2	D055355	0.0350301	33.8617	0.0355478	1	6	Opsins	509933	25296113
A_1.2	D055765	0.0350301	33.8617	0.0355478	1	6	Shc Signaling Adaptor Proteins	521196	17329403
A_1.2	D005819	0.0373914	3.31232	1.25602	4	212	Genetic Markers	100308660	15147392
A_1.2	D017346	0.0382085	4.21522	0.740578	3	125	Protein-Serine-Threonine Kinases	287019	20687898
A_1.2	D001119	0.0407491	28.2165	0.0414724	1	7	Arginase	513608	28583613
A_1.2	D004224	0.0407491	28.2165	0.0414724	1	7	Diterpenes	282043	14529294
A_1.2	D004259	0.0407491	28.2165	0.0414724	1	7	DNA-Directed DNA Polymerase	534848	3941068
A_1.2	D004273	0.0407491	28.2165	0.0414724	1	7	DNA, Neoplasm	513091	18368600
A_1.2	D004279	0.0407491	28.2165	0.0414724	1	7	DNA, Viral	282691	15504049
A_1.2	D007532	0.0407491	28.2165	0.0414724	1	7	Isoleucine	536604	19188489
A_1.2	D010742	0.0407491	28.2165	0.0414724	1	7	Phospholipid Ethers	281427	15554701
A_1.2	D011985	0.0407491	28.2165	0.0414724	1	7	Receptors, Serotonin	535653	8672130
A_1.2	D016650	0.0407491	28.2165	0.0414724	1	7	Fluorescein-5-isothiocyanate	280838	17991420
A_1.2	D017466	0.0407491	28.2165	0.0414724	1	7	Receptors, Endothelin	281137	17380043
A_1.2	D020555	0.0407491	28.2165	0.0414724	1	7	GTP-Binding Protein Regulators	287007	9739091
A_1.2	D030161	0.0407491	28.2165	0.0414724	1	7	Avian Proteins	280960	25243829
A_1.2	D051157	0.0407491	28.2165	0.0414724	1	7	Frizzled Receptors	445417	17013885
A_1.2	D051606	0.0407491	28.2165	0.0414724	1	7	G-Protein-Coupled Receptor Kinase 1	509933	16934219
A_1.2	D053594	0.0407491	28.2165	0.0414724	1	7	Myeloid Differentiation Factor 88	444881	27236308
A_1.2	D012333	0.0420631	1.63043	12.5424	19	2117	RNA, Messenger	505842	16305752
A_1.2	D002247	0.0464345	24.1842	0.047397	1	8	Carbon Isotopes	509933	17999150
A_1.2	D003847	0.0464345	24.1842	0.047397	1	8	Deoxyglucose	525416	17344311
A_1.2	D004269	0.0464345	24.1842	0.047397	1	8	DNA, Bacterial	282470	16257497
A_1.2	D009856	0.0464345	24.1842	0.047397	1	8	Oncogene Proteins, Viral	540106	23926343
A_1.2	D019005	0.0464345	24.1842	0.047397	1	8	Cystic Fibrosis Transmembrane Conductance Regulator	281067	12782133
A_1.2	D019331	0.0464345	24.1842	0.047397	1	8	NG-Nitroarginine Methyl Ester	539941	18377912
A_1.2	D049294	0.0464345	24.1842	0.047397	1	8	Phospholipid Transfer Proteins	613773	7654206
A_1.2	D053179	0.0464345	24.1842	0.047397	1	8	Caspase 7	791042	24965127
A_1.2	D002021	0.0520865	21.16	0.0533216	1	9	Buffers	280787	18296445
A_1.2	D007768	0.0520865	21.16	0.0533216	1	9	Lactalbumin	100885201	21605784
A_1.2	D014373	0.0520865	21.16	0.0533216	1	9	Tuberculin	280943	17530193
A_1.2	D016392	0.0520865	21.16	0.0533216	1	9	Proto-Oncogene Proteins pp60(c-src)	527263	18710921
A_1.2	D048029	0.0520865	21.16	0.0533216	1	9	TNF Receptor-Associated Factor 6	507481	16621030
A_1.2	D050612	0.0520865	21.16	0.0533216	1	9	Fatty Acid Transport Proteins	103753467	23831098
A_1.2	D053453	0.0520865	21.16	0.0533216	1	9	Caspase 9	513834	20563667
A_1.2	D010750	0.0532233	3.66959	0.847221	3	143	Phosphoproteins	282176	9151987
A_1.2	D006859	0.0577053	18.8079	0.0592463	1	10	Hydrogen	281658	2067016
A_1.2	D010206	0.0577053	18.8079	0.0592463	1	10	Papain	282208	4331376
A_1.2	D010448	0.0577053	18.8079	0.0592463	1	10	Peptide Initiation Factors	444990	15354351
A_1.2	D010649	0.0577053	18.8079	0.0592463	1	10	Phenylalanine	100531292	18245504
A_1.2	D013395	0.0577053	18.8079	0.0592463	1	10	Sucrose	509933	15258159
A_1.2	D053592	0.0577053	18.8079	0.0592463	1	10	Interleukin-1 Receptor-Associated Kinases	533953	16621030
A_1.2	D004247	0.0581682	2.11109	3.45406	7	583	DNA	100307811	17347893
A_1.2	D012097	0.0583865	5.32341	0.391025	2	66	Repressor Proteins	281730	11163272
A_1.2	D001216	0.0632911	16.9262	0.0651709	1	11	Asparagine	281429	12649735
A_1.2	D005973	0.0632911	16.9262	0.0651709	1	11	Glutamine	280838	4737332
A_1.2	D005979	0.0632911	16.9262	0.0651709	1	11	Glutathione Peroxidase	281209	16354666
A_1.2	D009587	0.0632911	16.9262	0.0651709	1	11	Nitrogen Isotopes	326597	18484746
A_1.2	D016329	0.0632911	16.9262	0.0651709	1	11	Sp1 Transcription Factor	281993	15111490
A_1.2	D018343	0.0632911	16.9262	0.0651709	1	11	Receptors, Adrenergic, beta-2	281793	21772288
A_1.2	D019014	0.0632911	16.9262	0.0651709	1	11	fas Receptor	281269	23113883
A_1.2	D029867	0.0632911	16.9262	0.0651709	1	11	Xenopus Proteins	280907	14767063
A_1.2	D014443	0.0680196	4.8655	0.426573	2	72	Tyrosine	511765	19267780
A_1.2	D054707	0.0680196	4.8655	0.426573	2	72	Cyclic Nucleotide Phosphodiesterases, Type 6	281447	15355976
A_1.2	D011134	0.0688441	15.3866	0.0710955	1	12	Polysaccharides	512853	22641772
A_1.2	D011189	0.0688441	15.3866	0.0710955	1	12	Potassium Chloride	513221	19666846
A_1.2	D011328	0.0688441	15.3866	0.0710955	1	12	Prions	281427	16965405
A_1.2	D011943	0.0688441	15.3866	0.0710955	1	12	Receptors, Adrenergic, beta	281606	10834601
A_1.2	D013388	0.0688441	15.3866	0.0710955	1	12	Succinimides	280804	4856718
A_1.2	D019696	0.0688441	15.3866	0.0710955	1	12	Peptidylprolyl Isomerase	281420	8514757
A_1.2	D022782	0.0688441	15.3866	0.0710955	1	12	CCAAT-Enhancer-Binding Protein-beta	338319	22748806
A_1.2	D044387	0.0688441	15.3866	0.0710955	1	12	GTP-Binding Protein beta Subunits	538650	14726412
A_1.2	D044388	0.0688441	15.3866	0.0710955	1	12	GTP-Binding Protein gamma Subunits	281201	28655769
A_1.2	D017382	0.0730199	4.66477	0.444347	2	75	Reactive Oxygen Species	528665	21381146
A_1.2	D008823	0.0743645	14.1036	0.0770201	1	13	Micelles	280748	14646197
A_1.2	D015853	0.0743645	14.1036	0.0770201	1	13	Cysteine Proteinase Inhibitors	510524	8083219
A_1.2	D019311	0.0743645	14.1036	0.0770201	1	13	Staurosporine	540824	11163238
A_1.2	D053181	0.0743645	14.1036	0.0770201	1	13	Caspase 8	281269	25708257
A_1.2	D000735	0.0798524	13.018	0.0829448	1	14	Androstenedione	281900	25626338
A_1.2	D004398	0.0798524	13.018	0.0829448	1	14	Dyneins	613724	11967380
A_1.2	D011451	0.0798524	13.018	0.0829448	1	14	Prostaglandin-Endoperoxide Synthases	282023	8754761
A_1.2	D012172	0.0798524	13.018	0.0829448	1	14	Retinaldehyde	282043	15186777
A_1.2	D012685	0.0798524	13.018	0.0829448	1	14	Sepharose	280843	23960078
A_1.2	D052006	0.0798524	13.018	0.0829448	1	14	Bone Morphogenetic Protein Receptors, Type II	407127	31389735
A_1.2	D054815	0.0798524	13.018	0.0829448	1	14	Cyclic Nucleotide-Gated Cation Channels	281974	16280326
A_1.2	D048868	0.0833595	4.30905	0.479895	2	81	Adaptor Proteins, Signal Transducing	539480	16621030
A_1.2	D052250	0.0833595	4.30905	0.479895	2	81	Nitric Oxide Synthase Type III	540085	15665327
A_1.2	D005231	0.0853081	12.0874	0.0888694	1	15	Fatty Acids, Unsaturated	103753193	23831098
A_1.2	D010714	0.0853081	12.0874	0.0888694	1	15	Phosphatidylethanolamines	281584	15471866
A_1.2	D012177	0.0853081	12.0874	0.0888694	1	15	Retinol-Binding Proteins	516422	12082125
A_1.2	D019308	0.0853081	12.0874	0.0888694	1	15	Palmitic Acid	281421	7901201
A_1.2	D019814	0.0853081	12.0874	0.0888694	1	15	Myristic Acid	103753457	23403193
A_1.2	D051028	0.0853081	12.0874	0.0888694	1	15	bcl-2-Associated X Protein	281020	18272300
A_1.2	D012313	0.0857561	2.98156	1.03681	3	175	RNA	282277	2425311
A_1.2	D006153	0.0907318	11.281	0.094794	1	16	Guanosine Diphosphate	282516	2118909
A_1.2	D008567	0.0907318	11.281	0.094794	1	16	Membranes, Artificial	338053	1827992
A_1.2	D010768	0.0907318	11.281	0.094794	1	16	Phosphoserine	504242	18332134
A_1.2	D018631	0.0907318	11.281	0.094794	1	16	ras Proteins	282032	21103953
A_1.2	D003488	0.0922953	4.05144	0.509518	2	86	Cyanogen Bromide	510833	488909
A_1.2	D004229	0.0961236	10.5754	0.100719	1	17	Dithiothreitol	407157	15155270
A_1.2	D005998	0.0961236	10.5754	0.100719	1	17	Glycine	282187	4359390
A_1.2	D012701	0.0961236	10.5754	0.100719	1	17	Serotonin	281894	19654143
A_1.2	D012997	0.0961236	10.5754	0.100719	1	17	Solvents	509933	14556740
A_1.2	D014801	0.0961236	10.5754	0.100719	1	17	Vitamin A	281528	2572599
A_1.2	D015221	0.0961236	10.5754	0.100719	1	17	Potassium Channels	281883	9202161
A_1.2	D020962	0.0961236	10.5754	0.100719	1	17	Heterotrimeric GTP-Binding Proteins	517420	17103235
A_1.2	D053496	0.0961236	10.5754	0.100719	1	17	Inositol 1,4,5-Trisphosphate Receptors	281477	18020452
A_1.2	D054732	0.0961236	10.5754	0.100719	1	17	Calcium-Calmodulin-Dependent Protein Kinase Type 2	327672	15304367
A_1.2	D002712	0.101484	9.95272	0.106643	1	18	Chlorides	512439	8411160
A_1.2	D013820	0.101484	9.95272	0.106643	1	18	Thermolysin	509933	1512231
A_1.2	D014316	0.101484	9.95272	0.106643	1	18	Tritium	281457	20966068
A_1.2	D015293	0.101484	9.95272	0.106643	1	18	Transducin	281973	31690623
A_1.2	D019332	0.101484	9.95272	0.106643	1	18	Endothelin-1	282091	26806547
A_1.2	D017077	0.106812	9.39927	0.112568	1	19	Culture Media, Conditioned	281368	10712396
A_1.2	D019253	0.106812	9.39927	0.112568	1	19	Proto-Oncogene Proteins c-bcl-2	282152	14687078
A_1.2	D025801	0.106812	9.39927	0.112568	1	19	Ubiquitin	281370	23644597
A_1.2	D006063	0.11211	8.90408	0.118493	1	20	Chorionic Gonadotropin	512171	23751874
A_1.2	D017871	0.11211	8.90408	0.118493	1	20	Calcium-Calmodulin-Dependent Protein Kinases	287024	15242742
A_1.2	D001141	0.117376	8.45841	0.124417	1	21	Aromatase	353107	15279910
A_1.2	D002413	0.117376	8.45841	0.124417	1	21	Cations, Divalent	781648	16519517
A_1.2	D008563	0.117376	8.45841	0.124417	1	21	Membrane Lipids	785911	19295659
A_1.2	D011453	0.117376	8.45841	0.124417	1	21	Prostaglandins	280943	19596830
A_1.2	D012965	0.117376	8.45841	0.124417	1	21	Sodium Chloride	539250	18391953
A_1.2	D020155	0.117376	8.45841	0.124417	1	21	3-Hydroxybutyric Acid	282260	22537059
A_1.2	D020929	0.117376	8.45841	0.124417	1	21	Mitogen-Activated Protein Kinase Kinases	282291	15310755
A_1.2	D012450	0.122559	3.40019	0.604312	2	102	Safflower Oil	114482617	26519053
A_1.2	D012964	0.122611	8.05518	0.130342	1	22	Sodium	509933	27865136
A_1.2	D018076	0.125512	1.37772	15.3211	20	2586	DNA, Complementary	282884	12477932
A_1.2	D006162	0.127816	7.68862	0.136266	1	23	Guanylate Cyclase	282004	21926339
A_1.2	D013449	0.127816	7.68862	0.136266	1	23	Sulfonamides	100126041	14517323
A_1.2	D027682	0.127816	7.68862	0.136266	1	23	Cation Transport Proteins	282709	16227429
A_1.2	D008043	0.128477	3.3006	0.622086	2	105	Linseed Oil	114483136	26519053
A_1.2	D004876	0.13299	7.35392	0.142191	1	24	Ergot Alkaloids	281716	28902910
A_1.2	D051741	0.13299	7.35392	0.142191	1	24	Kruppel-Like Transcription Factors	280962	9457673
A_1.2	D009687	0.140507	3.11788	0.657633	2	111	Nuclear Proteins	509933	15963234
A_1.2	D000409	0.143246	6.76486	0.15404	1	26	Alanine	282178	20043866
A_1.2	D010727	0.143246	6.76486	0.15404	1	26	Phosphoric Diester Hydrolases	281200	12646160
A_1.2	D054460	0.143246	6.76486	0.15404	1	26	rho-Associated Kinases	517948	19684203
A_1.2	D011257	0.148657	3.00685	0.681332	2	115	Pregnancy Proteins	511947	23606646
A_1.2	D001224	0.153383	6.26307	0.16589	1	28	Aspartic Acid	281831	9585559
A_1.2	D013912	0.153383	6.26307	0.16589	1	28	Threonine	282573	16341213
A_1.2	D020690	0.153383	6.26307	0.16589	1	28	GTPase-Activating Proteins	338058	11301005
A_1.2	D008562	0.156902	2.9034	0.70503	2	119	Membrane Glycoproteins	280746	1339429
A_1.2	D011522	0.158406	6.03905	0.171814	1	29	Protons	280838	18427121
A_1.2	D012243	0.158406	6.03905	0.171814	1	29	Rhodopsin	509933	31251171
A_1.2	D005353	0.1634	5.83049	0.177739	1	30	Fibronectins	280794	17645869
A_1.2	D000262	0.168365	5.63583	0.183663	1	31	Adenylyl Cyclases	281793	3081893
A_1.2	D000804	0.168365	5.63583	0.183663	1	31	Angiotensin II	533270	24859649
A_1.2	D008081	0.168365	5.63583	0.183663	1	31	Liposomes	280815	20179319
A_1.2	D010713	0.168365	5.63583	0.183663	1	31	Phosphatidylcholines	282166	12745074
A_1.2	D015232	0.168365	5.63583	0.183663	1	31	Dinoprostone	353111	11108289
A_1.2	D016282	0.168365	5.63583	0.183663	1	31	Aspartic Acid Endopeptidases	337914	10819764
A_1.2	D006023	0.169427	2.76085	0.740578	2	125	Glycoproteins	280867	19116897
A_1.2	D007375	0.173301	5.45372	0.189588	1	32	Interleukin-1	281250	22287113
A_1.2	D012996	0.173301	5.45372	0.189588	1	32	Solutions	281831	9799500
A_1.2	D051197	0.178207	5.283	0.195513	1	33	Toll-Like Receptor 4	574090	21700053
A_1.2	D001426	0.183085	5.12263	0.201437	1	34	Bacterial Proteins	281090	21889506
A_1.2	D007473	0.183085	5.12263	0.201437	1	34	Ion Channels	281701	15024024
A_1.2	D050505	0.183085	5.12263	0.201437	1	34	Mutant Proteins	281845	22902481
A_1.2	D005576	0.187934	4.97169	0.207362	1	35	Colforsin	282143	10525157
A_1.2	D008051	0.197546	4.69496	0.219211	1	37	Lipid Bilayers	538944	21256109
A_1.2	D015850	0.197546	4.69496	0.219211	1	37	Interleukin-6	281857	17530193
A_1.2	D018832	0.20231	4.56782	0.225136	1	38	Molecular Chaperones	512043	18660820
A_1.2	D019001	0.20231	4.56782	0.225136	1	38	Nitric Oxide Synthase	282004	15337747
A_1.2	D021122	0.205714	2.42332	0.841297	2	142	Protein Subunits	327675	24798048
A_1.2	D000251	0.207046	4.44737	0.23106	1	39	Adenosine Triphosphatases	281998	8089078
A_1.2	D018698	0.207046	4.44737	0.23106	1	39	Glutamic Acid	525246	17510231
A_1.2	D046988	0.207046	4.44737	0.23106	1	39	Proteasome Endopeptidase Complex	281427	21478263
A_1.2	D020928	0.216434	4.22453	0.24291	1	41	Mitogen-Activated Protein Kinases	504408	16479592
A_1.2	D008894	0.2181	1.70394	2.39355	4	404	Milk Proteins	280924	18650296
A_1.2	D002352	0.220086	1.88899	1.61742	3	273	Carrier Proteins	531137	21610087
A_1.2	D014364	0.221087	4.12127	0.248834	1	42	Tryptophan	281203	20018744
A_1.2	D004791	0.223081	2.29131	0.888694	2	150	Enzyme Inhibitors	525072	18385289
A_1.2	D048051	0.230311	3.92915	0.260684	1	44	p38 Mitogen-Activated Protein Kinases	100298939	21193465
A_1.2	D008055	0.234882	3.83963	0.266608	1	45	Lipids	511614	24465687
A_1.2	D002364	0.239426	3.7541	0.272533	1	46	Caseins	281168	14660626
A_1.2	D007371	0.239426	3.7541	0.272533	1	46	Interferon-gamma	506281	16319288
A_1.2	D020121	0.241419	1.35288	6.81332	9	1150	5' Untranslated Regions	504771	16305752
A_1.2	D005640	0.243944	3.67229	0.278457	1	47	Follicle Stimulating Hormone	280675	16641147
A_1.2	D046911	0.244943	2.14509	0.94794	2	160	Macromolecular Substances	282322	6286662
A_1.2	D000939	0.248435	3.59396	0.284382	1	48	Epitopes	533089	7542657
A_1.2	D014867	0.248435	3.59396	0.284382	1	48	Water	280859	15141214
A_1.2	D005227	0.251523	2.10477	0.965714	2	163	Fatty Acids	105755881	25511820
A_1.2	D007370	0.252899	3.51889	0.290307	1	49	Interferon Type I	789216	12604656
A_1.2	D049452	0.252899	3.51889	0.290307	1	49	Green Fluorescent Proteins	534027	21707618
A_1.2	D006160	0.257337	3.44688	0.296231	1	50	Guanosine Triphosphate	515354	9265649
A_1.2	D007527	0.258107	2.06592	0.983488	2	166	Isoenzymes	407217	15994432
A_1.2	D003902	0.26175	3.37776	0.302156	1	51	Detergents	100139857	14985235
A_1.2	D010743	0.26175	3.37776	0.302156	1	51	Phospholipids	280688	6782101
A_1.2	D011388	0.26175	3.37776	0.302156	1	51	Prolactin	280901	19714484
A_1.2	D003432	0.266136	3.31134	0.308081	1	52	Cross-Linking Reagents	282113	8530366
A_1.2	D008869	0.266136	3.31134	0.308081	1	52	Microtubule-Associated Proteins	533089	15870278
A_1.2	D015534	0.266136	3.31134	0.308081	1	52	Trans-Activators	281335	12149576
A_1.2	D046912	0.266136	3.31134	0.308081	1	52	Multiprotein Complexes	326597	25871521
A_1.2	D004262	0.270496	3.24748	0.314005	1	53	DNA Restriction Enzymes	112441499	2843438
A_1.2	D002147	0.274831	3.18603	0.31993	1	54	Calmodulin	326597	9425043
A_1.2	D000596	0.275676	1.96896	1.03088	2	174	Amino Acids	615199	1170880
A_1.2	D011994	0.278591	1.52074	2.67201	4	451	Recombinant Proteins	281447	7630423
A_1.2	D016601	0.27914	3.12686	0.325854	1	55	RNA-Binding Proteins	353510	11673264
A_1.2	D015345	0.287682	3.01485	0.337704	1	57	Oligonucleotide Probes	281625	8631806
A_1.2	D019950	0.291916	2.9618	0.343628	1	58	Mitogen-Activated Protein Kinase 1	281296	20470771
A_1.2	D043562	0.291916	2.9618	0.343628	1	58	Receptors, G-Protein-Coupled	286856	9607765
A_1.2	D047428	0.291916	2.9618	0.343628	1	58	Protein Kinase Inhibitors	505225	19724912
A_1.2	D008239	0.296124	2.91057	0.349553	1	59	Lysine	523435	11279123
A_1.2	D048052	0.296124	2.91057	0.349553	1	59	Mitogen-Activated Protein Kinase 3	540085	17178724
A_1.2	D024101	0.304467	2.81324	0.361402	1	61	Mitochondrial Proteins	281562	10582284
A_1.2	D006861	0.316798	2.67883	0.379176	1	64	Hydrogen Peroxide	282093	15792356
A_1.2	D008565	0.317498	1.53561	1.97882	3	334	Membrane Proteins	281282	2276272
A_1.2	D007334	0.324898	2.59612	0.391025	1	66	Insulin-Like Growth Factor I	104977605	22811567
A_1.2	D011518	0.328912	2.55664	0.39695	1	67	Proto-Oncogene Proteins	407996	17954608
A_1.2	D011494	0.332903	2.51834	0.402875	1	68	Protein Kinases	281233	8663267
A_1.2	D009419	0.334638	1.69925	1.19085	2	201	Nerve Tissue Proteins	281793	10729789
A_1.2	D010450	0.33687	2.48117	0.408799	1	69	Endopeptidases	408003	15140988
A_1.2	D011061	0.33687	2.48117	0.408799	1	69	Poly A	509933	6194890
A_1.2	D020413	0.33687	2.48117	0.408799	1	69	3' Untranslated Regions	506967	28198054
A_1.2	D012694	0.344734	2.41001	0.420648	1	71	Serine	787528	1167550
A_1.2	D024661	0.360186	2.27924	0.444347	1	75	Potassium Channels, Inwardly Rectifying	526133	30228185
A_1.2	D051057	0.360186	2.27924	0.444347	1	75	Proto-Oncogene Proteins c-akt	767874	15782121
A_1.2	D000242	0.363993	2.24872	0.450272	1	76	Cyclic AMP	281948	21622533
A_1.2	D004220	0.363993	2.24872	0.450272	1	76	Disulfides	282217	4734471
A_1.2	D000911	0.367776	2.21901	0.456196	1	77	Antibodies, Monoclonal	281584	9092582
A_1.2	D008840	0.367776	2.21901	0.456196	1	77	Microfilament Proteins	281154	12648102
A_1.2	D009124	0.375277	2.16187	0.468045	1	79	Muscle Proteins	281662	23549461
A_1.2	D002118	0.381687	1.52822	1.32119	2	223	Calcium	535017	24071896
A_1.2	D020691	0.38269	2.10759	0.479895	1	81	rab GTP-Binding Proteins	540853	30228185
A_1.2	D005136	0.390016	2.05596	0.491744	1	83	Eye Proteins	511298	12374762
A_1.2	D003545	0.400843	1.98307	0.509518	1	86	Cysteine	281105	12437106
A_1.2	D017868	0.418467	1.87238	0.539141	1	91	Cyclic AMP-Dependent Protein Kinases	522039	16928957
A_1.2	D004958	0.425372	1.83147	0.55099	1	93	Estradiol	281572	17043385
A_1.2	D016207	0.435577	1.77334	0.568764	1	96	Cytokines	414735	15579907
A_1.2	D035683	0.444007	1.15318	4.36645	5	737	MicroRNAs	100313256	27122636
A_1.2	D011956	0.461922	1.63488	0.616161	1	104	Receptors, Cell Surface	282005	7890676
A_1.2	D002135	0.477765	1.55876	0.645784	1	109	Calcium-Binding Proteins	282243	9620085
A_1.2	D000255	0.496167	1.47623	0.681332	1	115	Adenosine Triphosphate	326597	16267044
A_1.5	D051546	0.000466948	12.5021	0.365571	4	34	Cyclooxygenase 2	281371	18832100
A_1.5	D017299	0.00167697	46.4665	0.0645126	2	6	Rod Opsins	282293	18818650
A_1.5	D053148	0.00526767	9.32798	0.354819	3	33	Caspase 3	280730	18272300
A_1.5	D053222	0.0059349	20.646	0.118273	2	11	Fas Ligand Protein	282488	15128594
A_1.5	D054707	0.00754829	5.50398	0.774151	4	72	Cyclic Nucleotide Phosphodiesterases, Type 6	281977	25809480
A_1.5	D011257	0.00808115	4.26535	1.23649	5	115	Pregnancy Proteins	100313956	11416010
A_1.5	D017382	0.00869935	5.27054	0.806407	4	75	Reactive Oxygen Species	287024	28684613
A_1.5	D011451	0.00961379	15.482	0.150529	2	14	Prostaglandin-Endoperoxide Synthases	282023	11207216
A_1.5	D000305	0.0107521	#NUM!	0.0107521	1	1	Adrenal Cortex Hormones	281824	9142691
A_1.5	D002130	0.0107521	#NUM!	0.0107521	1	1	Calcium Phosphates	105755856	26354827
A_1.5	D006690	0.0107521	#NUM!	0.0107521	1	1	Bisbenzimidazole	280877	9699273
A_1.5	D006982	0.0107521	#NUM!	0.0107521	1	1	Hypertonic Solutions	282366	17153588
A_1.5	D009962	0.0107521	#NUM!	0.0107521	1	1	Orotate Phosphoribosyltransferase	281568	8486364
A_1.5	D009964	0.0107521	#NUM!	0.0107521	1	1	Orotidine-5'-Phosphate Decarboxylase	281568	8444356
A_1.5	D010703	0.0107521	#NUM!	0.0107521	1	1	Phorbol Esters	287025	12716481
A_1.5	D017366	0.0107521	#NUM!	0.0107521	1	1	Serotonin Receptor Agonists	408016	19654143
A_1.5	D017506	0.0107521	#NUM!	0.0107521	1	1	H(+)-K(+)-Exchanging ATPase	508723	31371510
A_1.5	D020846	0.0107521	#NUM!	0.0107521	1	1	cdc42 GTP-Binding Protein, Saccharomyces cerevisiae	280710	9312079
A_1.5	D053446	0.0107521	#NUM!	0.0107521	1	1	CASP8 and FADD-Like Apoptosis Regulating Protein	497199	20035105
A_1.5	D055358	0.0107521	#NUM!	0.0107521	1	1	Cone Opsins	280911	30034210
A_1.5	D058979	0.0107521	#NUM!	0.0107521	1	1	Proton-Coupled Folate Transporter	511097	17335806
A_1.5	D060508	0.0107521	#NUM!	0.0107521	1	1	Wnt3 Protein	618679	30896984
A_1.5	D016895	0.0110149	14.2902	0.161281	2	15	Culture Media, Serum-Free	281740	12782408
A_1.5	D019253	0.0174411	10.9254	0.20429	2	19	Proto-Oncogene Proteins c-bcl-2	282151	16675521
A_1.5	D017871	0.0192435	10.3179	0.215042	2	20	Calcium-Calmodulin-Dependent Protein Kinases	282125	11331285
A_1.5	D001141	0.0211205	9.77428	0.225794	2	21	Aromatase	281172	12782408
A_1.5	D000604	0.0213892	92.4718	0.0215042	1	2	Amino Acyl-tRNA Synthetases	280877	14560314
A_1.5	D011375	0.0213892	92.4718	0.0215042	1	2	Progesterone Reductase	281824	2599102
A_1.5	D011419	0.0213892	92.4718	0.0215042	1	2	Propidium	280877	9699273
A_1.5	D013251	0.0213892	92.4718	0.0215042	1	2	Steroid Isomerases	281824	2599102
A_1.5	D013654	0.0213892	92.4718	0.0215042	1	2	Taurine	282366	17153588
A_1.5	D019793	0.0213892	92.4718	0.0215042	1	2	Fluorescein	353352	18492482
A_1.5	D020800	0.0213892	92.4718	0.0215042	1	2	Receptor, Nerve Growth Factor	281418	11108289
A_1.5	D020917	0.0213892	92.4718	0.0215042	1	2	Receptor, trkA	353111	11108289
A_1.5	D025542	0.0213892	92.4718	0.0215042	1	2	Neurofibromin 1	281427	16978176
A_1.5	D053200	0.0213892	92.4718	0.0215042	1	2	Fas-Associated Death Domain Protein	507481	24564258
A_1.5	D058305	0.0213892	92.4718	0.0215042	1	2	Sorting Nexins	781881	24914955
A_1.5	D061945	0.0213892	92.4718	0.0215042	1	2	Caspase Inhibitors	615103	19665028
A_1.5	D027682	0.0250915	8.84242	0.247298	2	23	Cation Transport Proteins	282470	16257497
A_1.5	D016244	0.0271818	8.44002	0.25805	2	24	Guanosine 5'-O-(3-Thiotriphosphate)	338049	2498316
A_1.5	D011768	0.0319124	46.2333	0.0322563	1	3	Pyruvate Dehydrogenase Complex	613610	2829898
A_1.5	D017475	0.0319124	46.2333	0.0322563	1	3	Receptors, Nerve Growth Factor	539548	9682455
A_1.5	D018167	0.0319124	46.2333	0.0322563	1	3	Receptors, Calcitriol	509200	12089346
A_1.5	D023081	0.0319124	46.2333	0.0322563	1	3	CCAAT-Binding Factor	539584	22738246
A_1.5	D030481	0.0319124	46.2333	0.0322563	1	3	Pyruvate Dehydrogenase (Lipoamide)	613610	21469508
A_1.5	D051880	0.0319124	46.2333	0.0322563	1	3	Receptors, Notch	767866	21191019
A_1.5	D053143	0.0319124	46.2333	0.0322563	1	3	Caspase 2	526279	18277054
A_1.5	D056950	0.0319124	46.2333	0.0322563	1	3	Period Circadian Proteins	280877	14560314
A_1.5	D013482	0.033852	7.42598	0.290307	2	27	Superoxide Dismutase	507196	23109234
A_1.5	D000975	0.0362029	7.13997	0.301059	2	28	Antioxidants	533090	19228881
A_1.5	D020169	0.0362029	7.13997	0.301059	2	28	Caspases	510767	28405769
A_1.5	D020690	0.0362029	7.13997	0.301059	2	28	GTPase-Activating Proteins	338058	11301005
A_1.5	D011374	0.0386116	3.27467	1.26875	4	118	Progesterone	100848466	16650698
A_1.5	D005353	0.0410865	6.62923	0.322563	2	30	Fibronectins	280794	25286301
A_1.5	D001393	0.0423231	30.8205	0.0430084	1	4	Azoles	282089	15203191
A_1.5	D003066	0.0423231	30.8205	0.0430084	1	4	Coenzyme A Ligases	101409377	22078495
A_1.5	D004258	0.0423231	30.8205	0.0430084	1	4	DNA Polymerase III	281991	10751307
A_1.5	D011990	0.0423231	30.8205	0.0430084	1	4	Receptors, Transferrin	281536	14694089
A_1.5	D012702	0.0423231	30.8205	0.0430084	1	4	Serotonin Antagonists	408016	19654143
A_1.5	D015347	0.0423231	30.8205	0.0430084	1	4	RNA Probes	281758	2335570
A_1.5	D016566	0.0423231	30.8205	0.0430084	1	4	Organoselenium Compounds	513221	19666846
A_1.5	D019030	0.0423231	30.8205	0.0430084	1	4	Receptors, Vitronectin	282564	18703797
A_1.5	D020932	0.0423231	30.8205	0.0430084	1	4	Nerve Growth Factor	281066	17202132
A_1.5	D039641	0.0423231	30.8205	0.0430084	1	4	Integrin beta Chains	281876	17408410
A_1.5	D048056	0.0423231	30.8205	0.0430084	1	4	Mitogen-Activated Protein Kinase 9	534125	21909388
A_1.5	D049349	0.0423231	30.8205	0.0430084	1	4	Receptors, Lysosphingolipid	100327155	19133939
A_1.5	D050836	0.0423231	30.8205	0.0430084	1	4	Interferon Regulatory Factor-2	789216	12604656
A_1.5	D050857	0.0423231	30.8205	0.0430084	1	4	Synaptotagmins	281956	8420960
A_1.5	D051417	0.0423231	30.8205	0.0430084	1	4	Focal Adhesion Kinase 1	338049	15371459
A_1.5	D053474	0.0423231	30.8205	0.0430084	1	4	Nod1 Signaling Adaptor Protein	781426	27853874
A_1.5	D053764	0.0423231	30.8205	0.0430084	1	4	Presenilin-1	281099	10971580
A_1.5	D058263	0.0423231	30.8205	0.0430084	1	4	Receptor Activity-Modifying Protein 2	613547	23849271
A_1.5	D058264	0.0423231	30.8205	0.0430084	1	4	Receptor Activity-Modifying Protein 3	280713	23849271
A_1.5	D058286	0.0423231	30.8205	0.0430084	1	4	Calcitonin Receptor-Like Protein	613547	23849271
A_1.5	D014443	0.0425267	4.04686	0.774151	3	72	Tyrosine	540085	15665327
A_1.5	D015232	0.043616	6.40028	0.333315	2	31	Dinoprostone	282019	12664594
A_1.5	D024661	0.0470527	3.87759	0.806407	3	75	Potassium Channels, Inwardly Rectifying	616071	30228185
A_1.5	D005456	0.0488429	5.9867	0.354819	2	33	Fluorescent Dyes	509933	12706727
A_1.5	D051197	0.0488429	5.9867	0.354819	2	33	Toll-Like Receptor 4	783935	14715566
A_1.5	D000594	0.0526224	23.1141	0.0537605	1	5	Amino Acid Oxidoreductases	287024	7682550
A_1.5	D000963	0.0526224	23.1141	0.0537605	1	5	Antimetabolites	282162	17344311
A_1.5	D001896	0.0526224	23.1141	0.0537605	1	5	Boron Compounds	282100	19855058
A_1.5	D007535	0.0526224	23.1141	0.0537605	1	5	Isomerases	281824	2599102
A_1.5	D011107	0.0526224	23.1141	0.0537605	1	5	Polylysine	540867	15809293
A_1.5	D012194	0.0526224	23.1141	0.0537605	1	5	RNA-Directed DNA Polymerase	280903	6185374
A_1.5	D019289	0.0526224	23.1141	0.0537605	1	5	Pyruvic Acid	530719	17344311
A_1.5	D019363	0.0526224	23.1141	0.0537605	1	5	Cytochrome P-450 CYP1A1	282870	14726445
A_1.5	D019807	0.0526224	23.1141	0.0537605	1	5	Iodoacetic Acid	280976	2511202
A_1.5	D039942	0.0526224	23.1141	0.0537605	1	5	Neuropilin-1	540313	15111329
A_1.5	D050856	0.0526224	23.1141	0.0537605	1	5	Interferon Regulatory Factor-1	337916	12604656
A_1.5	D051218	0.0526224	23.1141	0.0537605	1	5	Lymphocyte Antigen 96	613753	16621030
A_1.5	D052248	0.0526224	23.1141	0.0537605	1	5	Nitric Oxide Synthase Type I	326597	22004458
A_1.5	D020691	0.0567826	3.57812	0.87092	3	81	rab GTP-Binding Proteins	281457	30228185
A_1.5	D001596	0.0628115	18.4903	0.0645126	1	6	Benzylamines	282573	16341213
A_1.5	D008358	0.0628115	18.4903	0.0645126	1	6	Mannose	282340	28534482
A_1.5	D011983	0.0628115	18.4903	0.0645126	1	6	Receptors, Purinergic	280911	8258527
A_1.5	D013252	0.0628115	18.4903	0.0645126	1	6	Steroid 11-beta-Hydroxylase	100307628	17179535
A_1.5	D018045	0.0628115	18.4903	0.0645126	1	6	Receptors, Oxytocin	281371	12604656
A_1.5	D019012	0.0628115	18.4903	0.0645126	1	6	Integrin beta1	280794	21098633
A_1.5	D019013	0.0628115	18.4903	0.0645126	1	6	CD40 Antigens	281137	15838273
A_1.5	D020559	0.0628115	18.4903	0.0645126	1	6	Monomeric GTP-Binding Proteins	282041	11956230
A_1.5	D037161	0.0628115	18.4903	0.0645126	1	6	Galectins	510813	22621175
A_1.5	D039564	0.0628115	18.4903	0.0645126	1	6	Integrin alphaV	281876	12551988
A_1.5	D053607	0.0628115	18.4903	0.0645126	1	6	Adrenomedullin	527140	23849271
A_1.5	D053762	0.0628115	18.4903	0.0645126	1	6	Interleukin-12 Subunit p40	280826	17530193
A_1.5	D026901	0.0628214	5.15378	0.40858	2	38	Membrane Transport Proteins	506986	10799540
A_1.5	D014157	0.0685031	2.358	2.18268	5	203	Transcription Factors	540741	21937107
A_1.5	D009097	0.0717779	4.75654	0.440836	2	41	Multienzyme Complexes	327696	7890754
A_1.5	D000519	0.0728916	15.4077	0.0752647	1	7	alpha-Galactosidase	514177	12821668
A_1.5	D000838	0.0728916	15.4077	0.0752647	1	7	Anions	282603	9419241
A_1.5	D004259	0.0728916	15.4077	0.0752647	1	7	DNA-Directed DNA Polymerase	614688	3930505
A_1.5	D004273	0.0728916	15.4077	0.0752647	1	7	DNA, Neoplasm	513091	18368600
A_1.5	D007532	0.0728916	15.4077	0.0752647	1	7	Isoleucine	509933	12590588
A_1.5	D011464	0.0728916	15.4077	0.0752647	1	7	Epoprostenol	527114	23067376
A_1.5	D011759	0.0728916	15.4077	0.0752647	1	7	Pyrrolidines	281572	16899768
A_1.5	D011985	0.0728916	15.4077	0.0752647	1	7	Receptors, Serotonin	281793	9111083
A_1.5	D013859	0.0728916	15.4077	0.0752647	1	7	Thiocarbamates	503620	16899768
A_1.5	D016650	0.0728916	15.4077	0.0752647	1	7	Fluorescein-5-isothiocyanate	280838	17991420
A_1.5	D017466	0.0728916	15.4077	0.0752647	1	7	Receptors, Endothelin	281750	1417782
A_1.5	D051157	0.0728916	15.4077	0.0752647	1	7	Frizzled Receptors	445417	17013885
A_1.5	D051545	0.0728916	15.4077	0.0752647	1	7	Cyclooxygenase 1	539369	15637071
A_1.5	D053594	0.0728916	15.4077	0.0752647	1	7	Myeloid Differentiation Factor 88	539480	16621030
A_1.5	D008666	0.0779642	4.52401	0.46234	2	43	Metalloendopeptidases	540261	1930634
A_1.5	D000001	0.0828638	13.2059	0.0860168	1	8	Calcimycin	281070	9294131
A_1.5	D003847	0.0828638	13.2059	0.0860168	1	8	Deoxyglucose	530719	17344311
A_1.5	D004269	0.0828638	13.2059	0.0860168	1	8	DNA, Bacterial	281416	216007
A_1.5	D015096	0.0828638	13.2059	0.0860168	1	8	3-Hydroxysteroid Dehydrogenases	281824	2599102
A_1.5	D019005	0.0828638	13.2059	0.0860168	1	8	Cystic Fibrosis Transmembrane Conductance Regulator	281040	12917688
A_1.5	D019331	0.0828638	13.2059	0.0860168	1	8	NG-Nitroarginine Methyl Ester	280943	15226598
A_1.5	D042501	0.0828638	13.2059	0.0860168	1	8	Angiogenic Proteins	281768	20198587
A_1.5	D049294	0.0828638	13.2059	0.0860168	1	8	Phospholipid Transfer Proteins	317656	7011810
A_1.5	D051416	0.0828638	13.2059	0.0860168	1	8	Focal Adhesion Protein-Tyrosine Kinases	281530	15371459
A_1.5	D053179	0.0828638	13.2059	0.0860168	1	8	Caspase 7	531419	18277054
A_1.5	D020033	0.0879777	2.17975	2.35471	5	219	Protein Isoforms	103753387	23831098
A_1.5	D007768	0.0927292	11.5545	0.0967689	1	9	Lactalbumin	281781	1898734
A_1.5	D013254	0.0927292	11.5545	0.0967689	1	9	Steroid 17-alpha-Hydroxylase	282574	17959852
A_1.5	D014373	0.0927292	11.5545	0.0967689	1	9	Tuberculin	282876	17530193
A_1.5	D036002	0.0927292	11.5545	0.0967689	1	9	ADP Ribose Transferases	513971	19895577
A_1.5	D048029	0.0927292	11.5545	0.0967689	1	9	TNF Receptor-Associated Factor 6	280846	22593578
A_1.5	D050612	0.0927292	11.5545	0.0967689	1	9	Fatty Acid Transport Proteins	103753186	23831098
A_1.5	D053453	0.0927292	11.5545	0.0967689	1	9	Caspase 9	507481	18278187
A_1.5	D017931	0.0956277	1.40284	15.5045	21	1442	DNA Primers	504584	16305752
A_1.5	D007370	0.0974481	3.94516	0.526853	2	49	Interferon Type I	538952	12773430
A_1.5	D014409	0.0995911	2.78751	1.10747	3	103	Tumor Necrosis Factor-alpha	317698	22052007
A_1.5	D001427	0.102489	10.2701	0.107521	1	10	Bacterial Toxins	281877	9895270
A_1.5	D010718	0.102489	10.2701	0.107521	1	10	Phosphatidylserines	280685	19086158
A_1.5	D010940	0.102489	10.2701	0.107521	1	10	Plant Proteins	326597	17360592
A_1.5	D040262	0.102489	10.2701	0.107521	1	10	Receptors, Vascular Endothelial Growth Factor	503620	31301448
A_1.5	D050787	0.102489	10.2701	0.107521	1	10	Proto-Oncogene Protein c-ets-2	654400	16289134
A_1.5	D053592	0.102489	10.2701	0.107521	1	10	Interleukin-1 Receptor-Associated Kinases	515034	31722768
A_1.5	D010743	0.10422	3.78372	0.548357	2	51	Phospholipids	280685	23812842
A_1.5	D001920	0.112145	9.24256	0.118273	1	11	Bradykinin	281112	21926345
A_1.5	D005979	0.112145	9.24256	0.118273	1	11	Glutathione Peroxidase	525988	16054503
A_1.5	D010928	0.112145	9.24256	0.118273	1	11	Placental Lactogen	281097	3242594
A_1.5	D015800	0.112145	9.24256	0.118273	1	11	Protozoan Proteins	531865	17332016
A_1.5	D016213	0.112145	9.24256	0.118273	1	11	Cyclins	282173	8143878
A_1.5	D016329	0.112145	9.24256	0.118273	1	11	Sp1 Transcription Factor	533333	28414811
A_1.5	D017027	0.112145	9.24256	0.118273	1	11	Protein Tyrosine Phosphatases	280977	8135752
A_1.5	D019014	0.112145	9.24256	0.118273	1	11	fas Receptor	100313020	29730848
A_1.5	D002135	0.113001	2.62885	1.17198	3	109	Calcium-Binding Proteins	105753573	25149327
A_1.5	D011134	0.121697	8.40186	0.129025	1	12	Polysaccharides	280685	23161548
A_1.5	D011189	0.121697	8.40186	0.129025	1	12	Potassium Chloride	785911	24397803
A_1.5	D011328	0.121697	8.40186	0.129025	1	12	Prions	281427	15554701
A_1.5	D014633	0.121697	8.40186	0.129025	1	12	Valine	282188	4435743
A_1.5	D015843	0.121697	8.40186	0.129025	1	12	Serpins	281386	15896354
A_1.5	D019696	0.121697	8.40186	0.129025	1	12	Peptidylprolyl Isomerase	785179	7520438
A_1.5	D020672	0.121697	8.40186	0.129025	1	12	I-kappa B Proteins	280943	14581470
A_1.5	D022782	0.121697	8.40186	0.129025	1	12	CCAAT-Enhancer-Binding Protein-beta	338319	15308669
A_1.5	D000255	0.127054	2.48719	1.23649	3	115	Adenosine Triphosphate	281987	2732223
A_1.5	D000252	0.131146	7.70128	0.139777	1	13	Calcium-Transporting ATPases	327685	8700157
A_1.5	D011982	0.131146	7.70128	0.139777	1	13	Receptors, Prostaglandin	282488	24856470
A_1.5	D015853	0.131146	7.70128	0.139777	1	13	Cysteine Proteinase Inhibitors	281102	12596844
A_1.5	D017468	0.131146	7.70128	0.139777	1	13	Receptors, Fibroblast Growth Factor	444872	17169545
A_1.5	D019311	0.131146	7.70128	0.139777	1	13	Staurosporine	280713	9585168
A_1.5	D020764	0.131146	7.70128	0.139777	1	13	cdc42 GTP-Binding Protein	338058	17942688
A_1.5	D053181	0.131146	7.70128	0.139777	1	13	Caspase 8	539480	16621030
A_1.5	D053829	0.131146	7.70128	0.139777	1	13	Amyloid Precursor Protein Secretases	282132	23035126
A_1.5	D008562	0.136753	2.40088	1.2795	3	119	Membrane Glycoproteins	493737	11870625
A_1.5	D000429	0.140495	7.10848	0.150529	1	14	Alcohol Oxidoreductases	281448	7836368
A_1.5	D000735	0.140495	7.10848	0.150529	1	14	Androstenedione	281867	20739376
A_1.5	D012685	0.140495	7.10848	0.150529	1	14	Sepharose	280843	16179346
A_1.5	D052006	0.140495	7.10848	0.150529	1	14	Bone Morphogenetic Protein Receptors, Type II	407127	29587293
A_1.5	D019204	0.141696	2.35993	1.301	3	121	GTP-Binding Proteins	281794	3923359
A_1.5	D005231	0.149744	6.60037	0.161281	1	15	Fatty Acids, Unsaturated	103753468	23831098
A_1.5	D010714	0.149744	6.60037	0.161281	1	15	Phosphatidylethanolamines	281913	15533308
A_1.5	D051028	0.149744	6.60037	0.161281	1	15	bcl-2-Associated X Protein	408016	18272300
A_1.5	D005982	0.150904	2.98819	0.688134	2	64	Glutathione Transferase	493719	27146958
A_1.5	D006861	0.150904	2.98819	0.688134	2	64	Hydrogen Peroxide	280844	11756449
A_1.5	D008670	0.158893	6.16	0.172034	1	16	Metals	280930	16933205
A_1.5	D011991	0.158893	6.16	0.172034	1	16	Receptors, Virus	533317	30642591
A_1.5	D017978	0.158893	6.16	0.172034	1	16	Receptors, Growth Factor	407127	15629804
A_1.5	D012701	0.167945	5.77468	0.182786	1	17	Serotonin	407230	12648304
A_1.5	D020741	0.167945	5.77468	0.182786	1	17	rho GTP-Binding Proteins	326597	14662747
A_1.5	D053496	0.167945	5.77468	0.182786	1	17	Inositol 1,4,5-Trisphosphate Receptors	532713	17344311
A_1.5	D054467	0.167945	5.77468	0.182786	1	17	Phospholipases A2	282457	7265241
A_1.5	D054732	0.167945	5.77468	0.182786	1	17	Calcium-Calmodulin-Dependent Protein Kinase Type 2	282162	15304367
A_1.5	D010450	0.169811	2.76443	0.741895	2	69	Endopeptidases	281102	3891407
A_1.5	D002352	0.171697	1.73527	2.93532	5	273	Carrier Proteins	404185	1282670
A_1.5	D004338	0.1769	5.43469	0.193538	1	18	Drug Combinations	319086	22287113
A_1.5	D014316	0.1769	5.43469	0.193538	1	18	Tritium	281748	11583536
A_1.5	D019332	0.1769	5.43469	0.193538	1	18	Endothelin-1	281133	26806547
A_1.5	D040281	0.1769	5.43469	0.193538	1	18	Vascular Endothelial Growth Factor Receptor-1	407170	21988522
A_1.5	D004247	0.177429	1.46389	6.26847	9	583	DNA	100531524	20374858
A_1.5	D017077	0.185758	5.13248	0.20429	1	19	Culture Media, Conditioned	282092	16019435
A_1.5	D008070	0.192978	2.53636	0.806407	2	75	Lipopolysaccharides	281713	12810819
A_1.5	D006063	0.194522	4.86208	0.215042	1	20	Chorionic Gonadotropin	282019	11448962
A_1.5	D016376	0.194522	4.86208	0.215042	1	20	Oligonucleotides, Antisense	280894	10575000
A_1.5	D005819	0.194824	1.78536	2.27944	4	212	Genetic Markers	100307328	15537759
A_1.5	D021122	0.196774	2.00104	1.5268	3	142	Protein Subunits	282642	17039534
A_1.5	D003577	0.203192	4.61872	0.225794	1	21	Cytochrome P-450 Enzyme System	338048	1477100
A_1.5	D008563	0.203192	4.61872	0.225794	1	21	Membrane Lipids	286842	20109554
A_1.5	D009414	0.203192	4.61872	0.225794	1	21	Nerve Growth Factors	506660	22612347
A_1.5	D011453	0.203192	4.61872	0.225794	1	21	Prostaglandins	281137	15838292
A_1.5	D012965	0.203192	4.61872	0.225794	1	21	Sodium Chloride	508890	1953650
A_1.5	D016023	0.203192	4.61872	0.225794	1	21	Integrins	281373	22159485
A_1.5	D020155	0.203192	4.61872	0.225794	1	21	3-Hydroxybutyric Acid	532713	17344311
A_1.5	D009124	0.208641	2.40407	0.849416	2	79	Muscle Proteins	100307131	14753343
A_1.5	D009569	0.208641	2.40407	0.849416	2	79	Nitric Oxide	281040	18309102
A_1.5	D013256	0.21177	4.39853	0.236546	1	22	Steroids	282871	17154296
A_1.5	D015820	0.21177	4.39853	0.236546	1	22	Cadherins	615187	8697804
A_1.5	D029721	0.21177	4.39853	0.236546	1	22	Drosophila Proteins	281536	11970998
A_1.5	D004791	0.218981	1.8913	1.61281	3	150	Enzyme Inhibitors	531682	23567286
A_1.5	D006162	0.220255	4.19837	0.247298	1	23	Guanylate Cyclase	282433	22223482
A_1.5	D009844	0.220255	4.19837	0.247298	1	23	Oligosaccharides	280706	8424663
A_1.5	D012336	0.220255	4.19837	0.247298	1	23	RNA, Ribosomal, 16S	281536	22622335
A_1.5	D013449	0.220255	4.19837	0.247298	1	23	Sulfonamides	525416	17344311
A_1.5	D051792	0.220255	4.19837	0.247298	1	23	Basic Helix-Loop-Helix Transcription Factors	100313018	24086699
A_1.5	D018076	0.220404	1.18257	27.8049	32	2586	DNA, Complementary	541085	12477932
A_1.5	D005136	0.22443	2.28484	0.892424	2	83	Eye Proteins	530941	17920587
A_1.5	D004876	0.228649	4.01561	0.25805	1	24	Ergot Alkaloids	281716	28902910
A_1.5	D014764	0.228649	4.01561	0.25805	1	24	Viral Proteins	408001	9557703
A_1.5	D020830	0.228649	4.01561	0.25805	1	24	rac1 GTP-Binding Protein	515278	17452337
A_1.5	D048031	0.228649	4.01561	0.25805	1	24	JNK Mitogen-Activated Protein Kinases	282291	15310755
A_1.5	D066246	0.228649	4.01561	0.25805	1	24	ErbB Receptors	538751	24138732
A_1.5	D000409	0.24517	3.69395	0.279555	1	26	Alanine	540404	17290417
A_1.5	D007797	0.24517	3.69395	0.279555	1	26	Laminin	280794	17293376
A_1.5	D019255	0.24517	3.69395	0.279555	1	26	NADPH Oxidases	505097	21926345
A_1.5	D005419	0.253297	3.55168	0.290307	1	27	Flavonoids	280675	18403176
A_1.5	D020742	0.253297	3.55168	0.290307	1	27	rhoA GTP-Binding Protein	282041	12954645
A_1.5	D050814	0.253297	3.55168	0.290307	1	27	Octamer Transcription Factor-3	407223	16941691
A_1.5	D020794	0.261338	3.41994	0.301059	1	28	Receptor Protein-Tyrosine Kinases	282141	9840613
A_1.5	D052247	0.261338	3.41994	0.301059	1	28	Nitric Oxide Synthase Type II	282876	26468216
A_1.5	D004958	0.264206	2.03263	0.999945	2	93	Estradiol	407157	18583424
A_1.5	D008894	0.268784	1.39923	4.34385	6	404	Milk Proteins	100532657	20822563
A_1.5	D002843	0.269292	3.29762	0.311811	1	29	Chromatin	281740	21069797
A_1.5	D009711	0.269292	3.29762	0.311811	1	29	Nucleotides	101179976	21773945
A_1.5	D011986	0.269292	3.29762	0.311811	1	29	Receptors, Somatotropin	100531512	20510534
A_1.5	D025521	0.277161	3.18373	0.322563	1	30	Tumor Suppressor Proteins	533256	26147436
A_1.5	D047908	0.284135	1.92622	1.05371	2	98	Intracellular Signaling Peptides and Proteins	531079	16621030
A_1.5	D000262	0.284946	3.07744	0.333315	1	31	Adenylyl Cyclases	281601	2472670
A_1.5	D004274	0.284946	3.07744	0.333315	1	31	DNA, Recombinant	282604	3448086
A_1.5	D016282	0.284946	3.07744	0.333315	1	31	Aspartic Acid Endopeptidases	337902	9371757
A_1.5	D012313	0.290972	1.61414	1.88162	3	175	RNA	534492	18060101
A_1.5	D006418	0.292648	2.978	0.344067	1	32	Heme	280813	11369847
A_1.5	D007375	0.292648	2.978	0.344067	1	32	Interleukin-1	281250	15253926
A_1.5	D020558	0.300267	2.88478	0.354819	1	33	GTP Phosphohydrolases	281555	11700061
A_1.5	D001426	0.307804	2.7972	0.365571	1	34	Bacterial Proteins	404098	11691653
A_1.5	D007473	0.307804	2.7972	0.365571	1	34	Ion Channels	281979	1330890
A_1.5	D012343	0.307804	2.7972	0.365571	1	34	RNA, Transfer	281420	7120390
A_1.5	D033921	0.307804	2.7972	0.365571	1	34	Vesicular Transport Proteins	509041	8455721
A_1.5	D005576	0.31526	2.71478	0.376323	1	35	Colforsin	282143	10525157
A_1.5	D009842	0.31526	2.71478	0.376323	1	35	Oligopeptides	509484	12935891
A_1.5	D008051	0.329934	2.56368	0.397828	1	37	Lipid Bilayers	538944	21256109
A_1.5	D015850	0.329934	2.56368	0.397828	1	37	Interleukin-6	280826	16428625
A_1.5	D009687	0.335595	1.69526	1.19348	2	111	Nuclear Proteins	282001	9405395
A_1.5	D011505	0.337154	2.49425	0.40858	1	38	Protein-Tyrosine Kinases	281850	1612649
A_1.5	D019001	0.337154	2.49425	0.40858	1	38	Nitric Oxide Synthase	511691	12488320
A_1.5	D012333	0.339744	1.11403	22.7622	25	2117	RNA, Messenger	286800	11007970
A_1.5	D000251	0.344295	2.42848	0.419332	1	39	Adenosine Triphosphatases	282223	8955160
A_1.5	D007930	0.344295	2.42848	0.419332	1	39	Leucine	281747	9228042
A_1.5	D015220	0.35835	2.30679	0.440836	1	41	Calcium Channels	507792	16166082
A_1.5	D020928	0.35835	2.30679	0.440836	1	41	Mitogen-Activated Protein Kinases	280826	12419823
A_1.5	D040301	0.35835	2.30679	0.440836	1	41	Vascular Endothelial Growth Factor Receptor-2	326598	26155753
A_1.5	D053773	0.35835	2.30679	0.440836	1	41	Transforming Growth Factor beta1	507834	24767884
A_1.5	D004268	0.361459	1.41459	2.13967	3	199	DNA-Binding Proteins	504637	9396813
A_1.5	D015815	0.365265	2.25041	0.451588	1	42	Cell Adhesion Molecules	281838	25864644
A_1.5	D048051	0.378873	2.1455	0.473092	1	44	p38 Mitogen-Activated Protein Kinases	281103	15560785
A_1.5	D006133	0.385567	2.09662	0.483844	1	45	Growth Substances	280884	2584240
A_1.5	D006023	0.389743	1.50113	1.34401	2	125	Glycoproteins	280749	6314263
A_1.5	D017346	0.389743	1.50113	1.34401	2	125	Protein-Serine-Threonine Kinases	513751	23455152
A_1.5	D002364	0.39219	2.04991	0.494597	1	46	Caseins	102030974	22192223
A_1.5	D007371	0.39219	2.04991	0.494597	1	46	Interferon-gamma	506281	16319288
A_1.5	D005640	0.398742	2.00524	0.505349	1	47	Follicle Stimulating Hormone	100689607	20238172
A_1.5	D020543	0.398742	2.00524	0.505349	1	47	Proteome	783831	22479358
A_1.5	D004815	0.411635	1.92147	0.526853	1	49	Epidermal Growth Factor	280855	19620648
A_1.5	D011388	0.424254	1.84441	0.548357	1	51	Prolactin	280836	17088410
A_1.5	D015534	0.430461	1.80814	0.559109	1	52	Trans-Activators	103753059	24462757
A_1.5	D016222	0.430461	1.80814	0.559109	1	52	Fibroblast Growth Factor 2	281768	12659634
A_1.5	D004262	0.436603	1.77327	0.569861	1	53	DNA Restriction Enzymes	280688	6287289
A_1.5	D013006	0.436603	1.77327	0.569861	1	53	Growth Hormone	100689501	20852082
A_1.5	D002147	0.442678	1.73972	0.580613	1	54	Calmodulin	281138	21394738
A_1.5	D012269	0.442678	1.73972	0.580613	1	54	Ribosomal Proteins	613561	24799711
A_1.5	D007986	0.448688	1.70741	0.591365	1	55	Luteinizing Hormone	281308	25496672
A_1.5	D011509	0.448688	1.70741	0.591365	1	55	Proteoglycans	281103	15313168
A_1.5	D018398	0.448688	1.70741	0.591365	1	55	Homeodomain Proteins	280756	10866677
A_1.5	D029701	0.448688	1.70741	0.591365	1	55	Saccharomyces cerevisiae Proteins	282110	16906146
A_1.5	D010750	0.456312	1.30818	1.53755	2	143	Phosphoproteins	407136	15297378
A_1.5	D015237	0.460516	1.64625	0.61287	1	57	Dinoprost	281251	18930361
A_1.5	D019950	0.466335	1.61727	0.623622	1	58	Mitogen-Activated Protein Kinase 1	527114	17690170
A_1.5	D043562	0.466335	1.61727	0.623622	1	58	Receptors, G-Protein-Coupled	286969	18463714
A_1.5	D003094	0.472091	1.5893	0.634374	1	59	Collagen	287013	1744123
A_1.5	D048052	0.472091	1.5893	0.634374	1	59	Mitogen-Activated Protein Kinase 3	281040	15292187
A_1.5	D024101	0.483419	1.53615	0.655878	1	61	Mitochondrial Proteins	100531886	20857204
A_1.5	D008565	0.484741	1.11761	3.5912	4	334	Membrane Proteins	780973	3037384
A_1.5	D016328	0.499959	1.46276	0.688134	1	64	NF-kappa B	444881	17936907
