# Supplementary material for: Genome Wide Association Studies with Different Weighting Approaches Reveals Genomic Windows Associated with Meat Quality Traits in Beef Cattle
Source: Genes (Basel). 2026 Mar 28;17(4):385. doi: 10.3390/genes17040385 (PMC13116000; doi:10.3390/genes17040385)
Supplement: Supplementary file 1 [file genes-17-00385-s001.zip › Supplementary Materials/Sumplementary_Table_S7_MESH_SFT.xlsx]

## Sheet: Sheet1
Table S7 - Enriched MeSH terms related to the Subcutaneous Fat Thickness (SFT) trait.
GWAS	MESH_ID	p-value	Odds_Ratio	Exp_Count	Count	Size	MESH_TERM	GENE_ID	SOURCE_ID
UM	D019868	0.00164573	-	0.00164573	1	1	Kanamycin Kinase	281187	25867424
UM	D037661	0.00164573	-	0.00164573	1	1	Pulmonary Surfactant-Associated Proteins	281625	7492310
UM	D017318	0.00328884	627.517	0.00329146	1	2	Annexin A3	281625	8747329
UM	D019003	0.00328884	627.517	0.00329146	1	2	Deoxyribonuclease HpaII	281254	20238172
UM	D020506	0.00328884	627.517	0.00329146	1	2	Untranslated Regions	281187	19731204
UM	D050759	0.00328884	627.517	0.00329146	1	2	Cyclin-Dependent Kinase Inhibitor p21	513497	7589237
UM	D064451	0.00328884	627.517	0.00329146	1	2	Hepcidins	512301	28780484
UM	D004262	0.00342469	25.4174	0.0872237	2	53	DNA Restriction Enzymes	512043	2896675
UM	D000509	0.00492934	313.741	0.00493719	1	3	alpha-Fetoproteins	785911	20610533
UM	D011768	0.00492934	313.741	0.00493719	1	3	Pyruvate Dehydrogenase Complex	613610	2829898
UM	D017305	0.00492934	313.741	0.00493719	1	3	Annexin A1	327662	7678738
UM	D017314	0.00492934	313.741	0.00493719	1	3	Annexin A4	327685	9545337
UM	D030481	0.00492934	313.741	0.00493719	1	3	Pyruvate Dehydrogenase (Lipoamide)	281135	21469508
UM	D014268	0.00656722	209.149	0.00658292	1	4	Trifluoperazine	281625	1911746
UM	D049349	0.00656722	209.149	0.00658292	1	4	Receptors, Lysosphingolipid	613610	21469508
UM	D051357	0.00656722	209.149	0.00658292	1	4	Cyclin-Dependent Kinase 2	281667	8591034
UM	D037662	0.0082025	156.853	0.00822865	1	5	Pulmonary Surfactant-Associated Protein A	281625	7492310
UM	D051906	0.0082025	156.853	0.00822865	1	5	Smad7 Protein	281161	17384470
UM	D017306	0.00983518	125.476	0.00987438	1	6	Annexin A2	282689	30610889
UM	D022763	0.00983518	125.476	0.00987438	1	6	CCAAT-Enhancer-Binding Protein-alpha	508025	23071815
UM	D033962	0.00983518	125.476	0.00987438	1	6	Adaptor Protein Complex 2	282657	9488725
UM	D038681	0.00983518	125.476	0.00987438	1	6	Follistatin	281254	25001504
UM	D045683	0.00983518	125.476	0.00987438	1	6	Furin	281187	15975431
UM	D051787	0.00983518	125.476	0.00987438	1	6	Myogenic Regulatory Factor 5	100308795	14753343
UM	D000263	0.0114653	104.557	0.0115201	1	7	Adenylate Kinase	280716	8868479
UM	D002331	0.0114653	104.557	0.0115201	1	7	Carnitine	281811	17143551
UM	D003851	0.0114653	104.557	0.0115201	1	7	Deoxyribonucleases	407216	19083154
UM	D011663	0.0114653	104.557	0.0115201	1	7	Pulmonary Surfactants	282071	3663690
UM	D033965	0.0114653	104.557	0.0115201	1	7	Adaptor Protein Complex alpha Subunits	282682	11259422
UM	D064127	0.0114653	104.557	0.0115201	1	7	Aurora Kinases	404053	11352945
UM	D002809	0.0147176	78.4095	0.0148116	1	9	Chondroitin Sulfates	280867	22674584
UM	D004720	0.0147176	78.4095	0.0148116	1	9	Endonucleases	327707	18187503
UM	D017302	0.0147176	78.4095	0.0148116	1	9	Annexins	282142	1618851
UM	D017317	0.0147176	78.4095	0.0148116	1	9	Annexin A6	327685	18597635
UM	D030301	0.0147176	78.4095	0.0148116	1	9	Activin Receptors, Type II	282382	19494318
UM	D010649	0.01634	69.6935	0.0164573	1	10	Phenylalanine	100531293	18245504
UM	D012739	0.01634	69.6935	0.0164573	1	10	Gonadal Steroid Hormones	281948	18409030
UM	D018925	0.01634	69.6935	0.0164573	1	10	Chemokines	281187	23838214
UM	D005229	0.0195768	57.0157	0.0197488	1	12	Fatty Acids, Monounsaturated	100885270	21145173
UM	D006020	0.0195768	57.0157	0.0197488	1	12	Glycopeptides	281134	7797512
UM	D013109	0.0195768	57.0157	0.0197488	1	12	Sphingomyelins	527114	27210740
UM	D022782	0.0195768	57.0157	0.0197488	1	12	CCAAT-Enhancer-Binding Protein-beta	280828	21255844
UM	D015252	0.0211914	52.2615	0.0213945	1	13	Deoxyribonucleases, Type II Site-Specific	281720	6092016
UM	D017304	0.0211914	52.2615	0.0213945	1	13	Annexin A5	327685	9545337
UM	D006497	0.0228034	48.2387	0.0230402	1	14	Heparitin Sulfate	287024	24480876
UM	D058575	0.0228034	48.2387	0.0230402	1	14	Decorin	280760	25012297
UM	D055435	0.0260197	41.8023	0.0263317	1	16	Myostatin	100531382	20477785
UM	D037102	0.027624	39.1875	0.0279774	1	17	Lectins	326598	1587821
UM	D018995	0.030825	34.8295	0.0312689	1	19	Myosin Heavy Chains	281938	18468460
UM	D047495	0.0324217	32.9946	0.0329146	1	20	PPAR gamma	515511	16595010
UM	D008563	0.0340158	31.3431	0.0345603	1	21	Membrane Lipids	508723	31371510
UM	D027682	0.0371964	28.4906	0.0378518	1	23	Cation Transport Proteins	574090	30555064
UM	D006025	0.0387829	27.2504	0.0394975	1	24	Glycosaminoglycans	540041	17156989
UM	D007797	0.0419484	25.0676	0.042789	1	26	Laminin	338048	19261832
UM	D018388	0.0435273	24.1021	0.0444347	1	27	Codon, Terminator	539462	29081003
UM	D006493	0.0451038	23.2082	0.0460804	1	28	Heparin	327685	15226301
UM	D004274	0.049818	20.8839	0.0510176	1	31	DNA, Recombinant	280752	3036592
UM	D008081	0.049818	20.8839	0.0510176	1	31	Liposomes	407187	19683598
UM	D010713	0.049818	20.8839	0.0510176	1	31	Phosphatidylcholines	337925	19094959
UM	D007501	0.0513844	20.2091	0.0526633	1	32	Iron	103157325	23881681
UM	D008051	0.0591791	17.3975	0.060892	1	37	Lipid Bilayers	281201	27088923
UM	D033942	0.0607306	16.9264	0.0625377	1	38	Adaptor Proteins, Vesicular Transport	515216	10829017
UM	D007930	0.0622796	16.48	0.0641834	1	39	Leucine	281157	4686920
UM	D021382	0.0669118	15.2717	0.0691206	1	42	Protein Sorting Signals	281002	8144587
UM	D001120	0.0699877	14.5597	0.0724121	1	44	Arginine	281209	16354666
UM	D002364	0.0730537	13.9111	0.0757035	1	46	Caseins	107987640	24804775
UM	D049452	0.0776345	13.0395	0.0806407	1	49	Green Fluorescent Proteins	326597	16267044
UM	D010743	0.0806762	12.5166	0.0839322	1	51	Phospholipids	618684	19914203
UM	D003432	0.0821934	12.2705	0.0855779	1	52	Cross-Linking Reagents	281814	15548892
UM	D013006	0.0837082	12.0338	0.0872237	1	53	Growth Hormone	281191	3131169
UM	D011509	0.0867305	11.5868	0.0905151	1	55	Proteoglycans	281161	18435858
UM	D015342	0.088238	11.3755	0.0921608	1	56	DNA Probes	281937	8313976
UM	D015345	0.0897432	11.1718	0.0938066	1	57	Oligonucleotide Probes	431784	8163480
UM	D016212	0.107619	9.19422	0.113555	1	69	Transforming Growth Factor beta	282089	14609524
UM	D020413	0.107619	9.19422	0.113555	1	69	3' Untranslated Regions	280931	11742636
UM	D016326	0.114966	8.56212	0.121784	1	74	Extracellular Matrix Proteins	539596	8557636
UM	D005947	0.117889	8.33287	0.125075	1	76	Glucose	508541	18378570
UM	D008840	0.119346	8.22278	0.126721	1	77	Microfilament Proteins	513895	8046751
UM	D048868	0.125154	7.80991	0.133304	1	81	Adaptor Proteins, Signal Transducing	327705	10022919
UM	D015415	0.130925	7.43637	0.139887	1	85	Biomarkers	407221	18761716
UM	D018797	0.135229	7.17876	0.144824	1	88	Cell Cycle Proteins	510420	12673206
UM	D008894	0.142278	3.16222	0.664875	2	404	Milk Proteins	100307950	18218765
UM	D002135	0.164785	5.77618	0.179384	1	109	Calcium-Binding Proteins	281070	12438150
UM	D009687	0.167549	5.67053	0.182676	1	111	Nuclear Proteins	618810	26440077
UM	D011994	0.169351	2.82374	0.742224	2	451	Recombinant Proteins	280794	8576127
UM	D011493	0.173049	5.47036	0.189259	1	115	Protein Kinase C	527114	17494631
UM	D006023	0.186647	5.02642	0.205716	1	125	Glycoproteins	100271720	21618124
UM	D017346	0.186647	5.02642	0.205716	1	125	Protein-Serine-Threonine Kinases	280979	11182156
UM	D021122	0.209268	4.41624	0.233694	1	142	Protein Subunits	287327	18721790
UM	D010750	0.210579	4.3849	0.235339	1	143	Phosphoproteins	338048	18573681
UM	D046911	0.232557	3.91238	0.263317	1	160	Macromolecular Substances	282254	14638689
UM	D005227	0.236373	3.83929	0.268254	1	163	Fatty Acids	105754430	24858810
UM	D004247	0.249031	2.16597	0.95946	2	583	DNA	281386	15896354
UM	D000596	0.25021	3.59298	0.286357	1	174	Amino Acids	512161	793593
UM	D012313	0.251456	3.57214	0.288003	1	175	RNA	338082	1371275
UM	D014157	0.285539	3.07221	0.334083	1	203	Transcription Factors	107987901	26720887
UM	D020121	0.293179	1.65185	1.89259	3	1150	5' Untranslated Regions	614275	16305752
UM	D002118	0.308959	2.79233	0.366998	1	223	Calcium	281950	21620717
UM	D010455	0.319255	2.68219	0.381809	1	232	Peptides	518321	9084405
UM	D002352	0.364311	2.27269	0.449284	1	273	Carrier Proteins	532575	16930467
UM	D018076	0.42462	1.21023	4.25586	5	2586	DNA, Complementary	508454	16305752
UM	D008565	0.426053	1.85006	0.549674	1	334	Membrane Proteins	280717	21565611
UM	D017931	0.42731	1.29411	2.37314	3	1442	DNA Primers	281096	10690933
UM	D010446	0.456081	1.68484	0.602337	1	366	Peptide Fragments	444878	220224
UM	D012333	0.466389	1.17121	3.48401	4	2117	RNA, Messenger	509732	28233584
QM	D018995	6.23311e-05	22.8571	0.223051	4	19	Myosin Heavy Chains	525716	20069545
QM	D037181	0.000726911	11.0501	0.410884	4	35	Lectins, C-Type	507359	12419823
QM	D054341	0.000810372	84.967	0.0469581	2	4	Receptors, KIR3DL1	444877	12672064
QM	D054345	0.000810372	84.967	0.0469581	2	4	Receptors, KIR2DL4	444861	12672064
QM	D054349	0.000810372	84.967	0.0469581	2	4	Receptors, KIR3DS1	282860	12672064
QM	D054342	0.00134017	56.6415	0.0586977	2	5	Receptors, KIR2DL1	282860	12672064
QM	D054340	0.00199471	42.4788	0.0704372	2	6	Receptors, KIR	493737	17450354
QM	D012330	0.00366618	28.316	0.0939163	2	8	RNA, Double-Stranded	534211	20188030
QM	D019947	0.00366618	28.316	0.0939163	2	8	Receptors, Interleukin-6	281536	26813342
QM	D051920	0.00366618	28.316	0.0939163	2	8	NK Cell Lectin-Like Receptor Subfamily D	444877	12672064
QM	D024043	0.0037907	10.6582	0.316967	3	27	Collagen Type II	407142	19214869
QM	D019950	0.00477558	6.33545	0.680893	4	58	Mitogen-Activated Protein Kinase 1	531391	15078886
QM	D048052	0.0050766	6.21991	0.692633	4	59	Mitogen-Activated Protein Kinase 3	505775	30385793
QM	D055758	0.0058016	21.2347	0.117395	2	10	SOX9 Transcription Factor	100336535	28472341
QM	D007136	0.00703628	18.8742	0.129135	2	11	Immunoglobulins	100431187	15256259
QM	D012717	0.00703628	18.8742	0.129135	2	11	Sesquiterpenes	507359	12419823
QM	D024744	0.0117395	-	0.0117395	1	1	Skeletal Muscle Myosins	408020	15718201
QM	D037661	0.0117395	-	0.0117395	1	1	Pulmonary Surfactant-Associated Proteins	281625	7492310
QM	D050797	0.0117395	-	0.0117395	1	1	STAT4 Transcription Factor	515988	23765966
QM	D051640	0.0117395	-	0.0117395	1	1	Small-Conductance Calcium-Activated Potassium Channels	534180	21918183
QM	D055316	0.0117395	-	0.0117395	1	1	Cystatin C	281102	9434110
QM	D055755	0.0117395	-	0.0117395	1	1	SOXD Transcription Factors	533829	27760035
QM	D020928	0.0122528	6.72624	0.481321	3	41	Mitogen-Activated Protein Kinases	535369	14576193
QM	D006609	0.0147718	12.1301	0.187833	2	16	High Mobility Group Proteins	282082	9385438
QM	D005136	0.0165031	4.32453	0.974381	4	83	Eye Proteins	282294	8088841
QM	D051780	0.0185471	10.6126	0.211312	2	18	Sterol Regulatory Element Binding Protein 1	101409494	22114848
QM	D000106	0.0233419	84.5728	0.0234791	1	2	Acetate-CoA Ligase	282873	11150295
QM	D006923	0.0233419	84.5728	0.0234791	1	2	Hymecromone	286792	11324718
QM	D009226	0.0233419	84.5728	0.0234791	1	2	Myristates	281653	17960496
QM	D013148	0.0233419	84.5728	0.0234791	1	2	Spironolactone	281179	19038868
QM	D015060	0.0233419	84.5728	0.0234791	1	2	1,2-Dipalmitoylphosphatidylcholine	280685	19086158
QM	D015094	0.0233419	84.5728	0.0234791	1	2	3-Hydroxyacyl CoA Dehydrogenases	281809	9061028
QM	D017318	0.0233419	84.5728	0.0234791	1	2	Annexin A3	281625	8747329
QM	D052336	0.0233419	84.5728	0.0234791	1	2	Proglucagon	280802	20688461
QM	D053767	0.0233419	84.5728	0.0234791	1	2	Glucagon-Like Peptide 2	511942	20688461
QM	D055630	0.0233419	84.5728	0.0234791	1	2	Receptors, NK Cell Lectin-Like	282860	11870625
QM	D064451	0.0233419	84.5728	0.0234791	1	2	Hepcidins	512301	28780484
QM	D004262	0.024314	5.10853	0.622195	3	53	DNA Restriction Enzymes	280685	3000440
QM	D019000	0.0248786	8.93545	0.24653	2	21	Phosphotyrosine	527263	18710921
QM	D015345	0.0293583	4.72907	0.669154	3	57	Oligonucleotide Probes	280884	2372374
QM	D015703	0.0293583	4.72907	0.669154	3	57	Antigens, CD	280846	12522210
QM	D053674	0.0295184	8.08356	0.270009	2	23	Aggrecans	280943	19778432
QM	D006025	0.0319572	7.71569	0.281749	2	24	Glycosaminoglycans	507359	19790045
QM	D048031	0.0319572	7.71569	0.281749	2	24	JNK Mitogen-Activated Protein Kinases	282291	15310755
QM	D000451	0.0348087	42.284	0.0352186	1	3	Mineralocorticoid Receptor Antagonists	281179	19038868
QM	D000509	0.0348087	42.284	0.0352186	1	3	alpha-Fetoproteins	280988	6165360
QM	D011768	0.0348087	42.284	0.0352186	1	3	Pyruvate Dehydrogenase Complex	327669	8318002
QM	D015879	0.0348087	42.284	0.0352186	1	3	Myosin Subfragments	281339	8014155
QM	D017305	0.0348087	42.284	0.0352186	1	3	Annexin A1	282689	8747329
QM	D017314	0.0348087	42.284	0.0352186	1	3	Annexin A4	281625	9545337
QM	D018027	0.0348087	42.284	0.0352186	1	3	Receptors, Glucagon	511942	20688461
QM	D018161	0.0348087	42.284	0.0352186	1	3	Receptors, Mineralocorticoid	281179	19038868
QM	D019333	0.0348087	42.284	0.0352186	1	3	Endothelin-2	281749	25370848
QM	D019334	0.0348087	42.284	0.0352186	1	3	Endothelin-3	281134	25370848
QM	D024061	0.0348087	42.284	0.0352186	1	3	Collagen Type III	282187	16046392
QM	D030481	0.0348087	42.284	0.0352186	1	3	Pyruvate Dehydrogenase (Lipoamide)	281135	21469508
QM	D047228	0.0348087	42.284	0.0352186	1	3	Angiotensin II Type 1 Receptor Blockers	282423	22217828
QM	D050976	0.0348087	42.284	0.0352186	1	3	Basic-Leucine Zipper Transcription Factors	521544	12566383
QM	D051941	0.0348087	42.284	0.0352186	1	3	fms-Like Tyrosine Kinase 3	521544	12566383
QM	D016328	0.0394077	4.18476	0.75133	3	64	NF-kappa B	282291	15310755
QM	D002135	0.0396046	3.24898	1.27961	4	109	Calcium-Binding Proteins	281969	16470652
QM	D012243	0.0452554	6.28512	0.340447	2	29	Rhodopsin	509933	7578070
QM	D000243	0.0461414	28.1878	0.0469581	1	4	Adenosine Deaminase	280712	18549808
QM	D000950	0.0461414	28.1878	0.0469581	1	4	Antigens, Ly	493737	11870625
QM	D001457	0.0461414	28.1878	0.0469581	1	4	Anion Exchange Protein 1, Erythrocyte	286817	23393575
QM	D006821	0.0461414	28.1878	0.0469581	1	4	Hyaluronoglucosaminidase	515397	24971366
QM	D008291	0.0461414	28.1878	0.0469581	1	4	Malate Dehydrogenase	107987610	22221029
QM	D013111	0.0461414	28.1878	0.0469581	1	4	Spider Venoms	281956	8420960
QM	D014268	0.0461414	28.1878	0.0469581	1	4	Trifluoperazine	327685	15226301
QM	D015230	0.0461414	28.1878	0.0469581	1	4	Prostaglandin D2	782922	1339268
QM	D015686	0.0461414	28.1878	0.0469581	1	4	Gene Products, env	104973909	23401540
QM	D020107	0.0461414	28.1878	0.0469581	1	4	Troponin T	286816	2584239
QM	D044022	0.0461414	28.1878	0.0469581	1	4	Receptor, Endothelin A	281137	14609525
QM	D044023	0.0461414	28.1878	0.0469581	1	4	Receptor, Endothelin B	281749	25370848
QM	D049349	0.0461414	28.1878	0.0469581	1	4	Receptors, Lysosphingolipid	281814	19423865
QM	D050857	0.0461414	28.1878	0.0469581	1	4	Synaptotagmins	613984	14993220
QM	D058570	0.0481217	6.06031	0.352186	2	30	TOR Serine-Threonine Kinases	100139219	28771726
QM	D008081	0.0510523	5.85101	0.363926	2	31	Liposomes	407187	20674552
QM	D003893	0.0573417	21.1397	0.0586977	1	5	Desmin	516099	24563320
QM	D014335	0.0573417	21.1397	0.0586977	1	5	Tropomyosin	281544	14500764
QM	D014408	0.0573417	21.1397	0.0586977	1	5	Biomarkers, Tumor	281447	12393897
QM	D037662	0.0573417	21.1397	0.0586977	1	5	Pulmonary Surfactant-Associated Protein A	281625	7492310
QM	D050795	0.0573417	21.1397	0.0586977	1	5	STAT2 Transcription Factor	510814	19207826
QM	D051603	0.0573417	21.1397	0.0586977	1	5	Recoverin	281447	21465563
QM	D011950	0.0684111	16.9108	0.0704372	1	6	Receptors, Cholinergic	281956	8420960
QM	D015891	0.0684111	16.9108	0.0704372	1	6	Cystatins	512805	1515072
QM	D016232	0.0684111	16.9108	0.0704372	1	6	Endothelins	281749	2175396
QM	D017306	0.0684111	16.9108	0.0704372	1	6	Annexin A2	282689	25827591
QM	D020533	0.0684111	16.9108	0.0704372	1	6	Angiogenesis Inhibitors	287024	25419974
QM	D024062	0.0684111	16.9108	0.0704372	1	6	Collagen Type V	100848491	23060441
QM	D033962	0.0684111	16.9108	0.0704372	1	6	Adaptor Protein Complex 2	282657	9488725
QM	D050794	0.0684111	16.9108	0.0704372	1	6	STAT1 Transcription Factor	100327191	17033032
QM	D055765	0.0684111	16.9108	0.0704372	1	6	Shc Signaling Adaptor Proteins	507196	24475205
QM	D015850	0.0698826	4.84636	0.434363	2	37	Interleukin-6	280826	17530193
QM	D042461	0.0699985	3.2696	0.950902	3	81	Vascular Endothelial Growth Factor A	281572	10575000
QM	D010100	0.0732123	4.71148	0.446102	2	38	Oxygen	282093	14674707
QM	D033942	0.0732123	4.71148	0.446102	2	38	Adaptor Proteins, Vesicular Transport	103753169	23860327
QM	D009479	0.0765921	4.58389	0.457842	2	39	Neuropeptides	281376	8697804
QM	D000445	0.0793512	14.0915	0.0821768	1	7	Aldehyde Oxidoreductases	327692	8514806
QM	D011663	0.0793512	14.0915	0.0821768	1	7	Pulmonary Surfactants	281068	8207234
QM	D017466	0.0793512	14.0915	0.0821768	1	7	Receptors, Endothelin	287024	22921266
QM	D018799	0.0793512	14.0915	0.0821768	1	7	Intercellular Adhesion Molecule-1	281839	21297899
QM	D033965	0.0793512	14.0915	0.0821768	1	7	Adaptor Protein Complex alpha Subunits	515216	10829017
QM	D051606	0.0793512	14.0915	0.0821768	1	7	G-Protein-Coupled Receptor Kinase 1	281457	1730692
QM	D051966	0.0793512	14.0915	0.0821768	1	7	Phospholipase C gamma	540085	17178724
QM	D064127	0.0793512	14.0915	0.0821768	1	7	Aurora Kinases	404053	11352945
QM	D020121	0.0834644	1.45456	13.5005	19	1150	5' Untranslated Regions	281240	16644179
QM	D040301	0.0834957	4.34833	0.481321	2	41	Vascular Endothelial Growth Factor Receptor-2	507196	18606845
QM	D000817	0.0901633	12.0778	0.0939163	1	8	Anilino Naphthalenesulfonates	281894	16741984
QM	D002334	0.0901633	12.0778	0.0939163	1	8	Carnitine O-Palmitoyltransferase	509459	20716862
QM	D009227	0.0901633	12.0778	0.0939163	1	8	Myristic Acids	515773	6436247
QM	D011348	0.0901633	12.0778	0.0939163	1	8	Procollagen N-Endopeptidase	510833	16046392
QM	D050826	0.0901633	12.0778	0.0939163	1	8	Suppressor of Cytokine Signaling Proteins	338437	25704974
QM	D057093	0.0901633	12.0778	0.0939163	1	8	Orphan Nuclear Receptors	107987607	22221029
QM	D058851	0.0901633	12.0778	0.0939163	1	8	GPI-Linked Proteins	281057	25864644
QM	D008666	0.0905807	4.13576	0.5048	2	43	Metalloendopeptidases	540261	1930634
QM	D002809	0.100849	10.5675	0.105656	1	9	Chondroitin Sulfates	280867	22674584
QM	D004527	0.100849	10.5675	0.105656	1	9	Egg Proteins	280963	12199704
QM	D017302	0.100849	10.5675	0.105656	1	9	Annexins	528055	25474885
QM	D017317	0.100849	10.5675	0.105656	1	9	Annexin A6	533360	12438137
QM	D019010	0.100849	10.5675	0.105656	1	9	Vascular Cell Adhesion Molecule-1	282118	16715652
QM	D051597	0.100849	10.5675	0.105656	1	9	Hippocalcin	281447	1385864
QM	D011971	0.105247	3.7673	0.551758	2	47	Receptors, Immunologic	493736	17450354
QM	D002518	0.11141	9.3928	0.117395	1	10	Ceramides	280724	22357614
QM	D007381	0.11141	9.3928	0.117395	1	10	Intermediate Filament Proteins	280907	14767063
QM	D007521	0.11141	9.3928	0.117395	1	10	Isocitrate Dehydrogenase	539361	22720931
QM	D010718	0.11141	9.3928	0.117395	1	10	Phosphatidylserines	281447	8430337
QM	D000085	0.121847	8.45305	0.129135	1	11	Acetates	280836	12928006
QM	D002374	0.121847	8.45305	0.129135	1	11	Catalase	281495	17324120
QM	D004492	0.121847	8.45305	0.129135	1	11	Edetic Acid	281956	8420960
QM	D006911	0.121847	8.45305	0.129135	1	11	Hydroxyprostaglandin Dehydrogenases	617001	18006499
QM	D009587	0.121847	8.45305	0.129135	1	11	Nitrogen Isotopes	281447	21465563
QM	D015106	0.121847	8.45305	0.129135	1	11	3',5'-Cyclic-GMP Phosphodiesterases	281974	2165490
QM	D000951	0.132163	7.68417	0.140874	1	12	Antigens, Neoplasm	282642	15331710
QM	D004533	0.132163	7.68417	0.140874	1	12	Egtazic Acid	281038	8255296
QM	D005954	0.132163	7.68417	0.140874	1	12	Glucosephosphate Dehydrogenase	280962	12356942
QM	D006020	0.132163	7.68417	0.140874	1	12	Glycopeptides	280833	956151
QM	D013109	0.132163	7.68417	0.140874	1	12	Sphingomyelins	531234	20647382
QM	D014633	0.132163	7.68417	0.140874	1	12	Valine	503620	22016384
QM	D017361	0.132163	7.68417	0.140874	1	12	Viral Nonstructural Proteins	281691	16432213
QM	D017830	0.132163	7.68417	0.140874	1	12	Octoxynol	281093	15707356
QM	D018000	0.132163	7.68417	0.140874	1	12	Receptors, Peptide	618184	8380600
QM	D022782	0.132163	7.68417	0.140874	1	12	CCAAT-Enhancer-Binding Protein-beta	338319	21255844
QM	D011509	0.136254	3.19722	0.645674	2	55	Proteoglycans	281168	21892771
QM	D016601	0.136254	3.19722	0.645674	2	55	RNA-Binding Proteins	100296271	18405437
QM	D015252	0.142357	7.04343	0.152614	1	13	Deoxyribonucleases, Type II Site-Specific	281187	29023020
QM	D015853	0.142357	7.04343	0.152614	1	13	Cysteine Proteinase Inhibitors	281099	12788072
QM	D017304	0.142357	7.04343	0.152614	1	13	Annexin A5	281626	1420335
QM	D018960	0.142357	7.04343	0.152614	1	13	Hyaluronan Receptors	281485	12496181
QM	D047392	0.142357	7.04343	0.152614	1	13	beta-Cyclodextrins	281040	12502561
QM	D006497	0.152433	6.50126	0.164354	1	14	Heparitin Sulfate	444872	17169545
QM	D011451	0.152433	6.50126	0.164354	1	14	Prostaglandin-Endoperoxide Synthases	353110	11108289
QM	D002070	0.162391	6.03655	0.176093	1	15	Butadienes	288380	19961238
QM	D016159	0.162391	6.03655	0.176093	1	15	Tumor Suppressor Protein p53	281542	14588144
QM	D016898	0.162391	6.03655	0.176093	1	15	Interferon-alpha	280872	14729264
QM	D019814	0.162391	6.03655	0.176093	1	15	Myristic Acid	286851	22631048
QM	D050796	0.162391	6.03655	0.176093	1	15	STAT3 Transcription Factor	508541	18378570
QM	D014446	0.172232	5.6338	0.187833	1	16	Tyrosine 3-Monooxygenase	281413	2874553
QM	D017931	0.179541	1.27063	16.9284	21	1442	DNA Primers	100847824	11956765
QM	D008074	0.181958	5.2814	0.199572	1	17	Lipoproteins	281276	15056566
QM	D037102	0.181958	5.2814	0.199572	1	17	Lectins	281297	9074491
QM	D000450	0.19157	4.97045	0.211312	1	18	Aldosterone	281507	18974265
QM	D002712	0.19157	4.97045	0.211312	1	18	Chlorides	512439	8411160
QM	D014453	0.19157	4.97045	0.211312	1	18	Glucuronosyltransferase	614573	26280459
QM	D015293	0.19157	4.97045	0.211312	1	18	Transducin	280922	2160981
QM	D019332	0.19157	4.97045	0.211312	1	18	Endothelin-1	281137	15838293
QM	D008894	0.198248	1.5007	4.74277	7	404	Milk Proteins	103753091	22742505
QM	D018076	0.204933	1.18529	30.3584	35	2586	DNA, Complementary	528783	12477932
QM	D054707	0.207098	2.41846	0.845247	2	72	Cyclic Nucleotide Phosphodiesterases, Type 6	535090	30228185
QM	D006063	0.210459	4.44675	0.234791	1	20	Chorionic Gonadotropin	281900	8914080
QM	D006820	0.210459	4.44675	0.234791	1	20	Hyaluronic Acid	280846	20820878
QM	D012367	0.210459	4.44675	0.234791	1	20	RNA, Viral	281691	28341934
QM	D051722	0.210459	4.44675	0.234791	1	20	ADAM Proteins	286805	19101611
QM	D016326	0.215701	2.35102	0.868726	2	74	Extracellular Matrix Proteins	282872	15374620
QM	D008563	0.219738	4.22418	0.24653	1	21	Membrane Lipids	327685	1911746
QM	D011453	0.219738	4.22418	0.24653	1	21	Prostaglandins	527114	23464501
QM	D012965	0.219738	4.22418	0.24653	1	21	Sodium Chloride	280717	23534667
QM	D014452	0.219738	4.22418	0.24653	1	21	Ubiquitins	616800	2843516
QM	D016023	0.219738	4.22418	0.24653	1	21	Integrins	282303	23084990
QM	D009570	0.228909	4.0228	0.25827	1	22	Nitriles	444881	26499291
QM	D015820	0.228909	4.0228	0.25827	1	22	Cadherins	338049	18652824
QM	D006162	0.237972	3.83974	0.270009	1	23	Guanylate Cyclase	286851	10383444
QM	D027682	0.237972	3.83974	0.270009	1	23	Cation Transport Proteins	101409369	22035008
QM	D051017	0.237972	3.83974	0.270009	1	23	Apoptosis Regulatory Proteins	513221	30191981
QM	D048868	0.246025	2.14187	0.950902	2	81	Adaptor Proteins, Signal Transducing	281078	15533940
QM	D001324	0.246929	3.67259	0.281749	1	24	Autoantigens	282524	1457817
QM	D014508	0.246929	3.67259	0.281749	1	24	Urea	514666	8375399
QM	D024042	0.246929	3.67259	0.281749	1	24	Collagen Type I	282187	26567337
QM	D011480	0.255781	3.51937	0.293488	1	25	Protease Inhibitors	282872	12102173
QM	D020033	0.256557	1.57697	2.57096	4	219	Protein Isoforms	103753196	23831098
QM	D003470	0.26453	3.3784	0.305228	1	26	Culture Media	281848	18403176
QM	D004277	0.26453	3.3784	0.305228	1	26	DNA, Single-Stranded	281724	7916581
QM	D010727	0.26453	3.3784	0.305228	1	26	Phosphoric Diester Hydrolases	281447	15355976
QM	D019255	0.26453	3.3784	0.305228	1	26	NADPH Oxidases	536741	19464387
QM	D011993	0.266869	1.54781	2.61792	4	223	Recombinant Fusion Proteins	338058	10747089
QM	D003488	0.267787	2.01381	1.0096	2	86	Cyanogen Bromide	280678	6760852
QM	D003459	0.273177	3.24828	0.316967	1	27	Crystallins	281723	3606621
QM	D013482	0.273177	3.24828	0.316967	1	27	Superoxide Dismutase	281495	20519832
QM	D011994	0.27998	1.33826	5.29453	7	451	Recombinant Proteins	286864	9405389
QM	D006493	0.281722	3.1278	0.328707	1	28	Heparin	280820	16436387
QM	D020794	0.281722	3.1278	0.328707	1	28	Receptor Protein-Tyrosine Kinases	282141	9776732
QM	D052247	0.281722	3.1278	0.328707	1	28	Nitric Oxide Synthase Type II	280943	24597304
QM	D014357	0.302879	1.5767	1.92528	3	164	Trypsin	327675	7397110
QM	D004274	0.306762	2.81455	0.363926	1	31	DNA, Recombinant	613610	2829898
QM	D016282	0.306762	2.81455	0.363926	1	31	Aspartic Acid Endopeptidases	337912	10819764
QM	D053583	0.306762	2.81455	0.363926	1	31	Interleukin-1beta	281250	18930361
QM	D007501	0.314914	2.72361	0.375665	1	32	Iron	512995	1281544
QM	D012996	0.314914	2.72361	0.375665	1	32	Solutions	282340	18329044
QM	D013481	0.314914	2.72361	0.375665	1	32	Superoxides	281112	25448770
QM	D047908	0.319861	1.76091	1.15047	2	98	Intracellular Signaling Peptides and Proteins	528390	21506113
QM	D005456	0.322971	2.63835	0.387405	1	33	Fluorescent Dyes	286866	10381584
QM	D007473	0.330933	2.55826	0.399144	1	34	Ion Channels	101179669	17785604
QM	D033921	0.330933	2.55826	0.399144	1	34	Vesicular Transport Proteins	281483	11606704
QM	D012450	0.337053	1.69009	1.19743	2	102	Safflower Oil	114482786	26519053
QM	D012313	0.338188	1.47495	2.05442	3	175	RNA	338471	15248600
QM	D010447	0.338803	2.48288	0.410884	1	35	Peptide Hydrolases	281691	12970452
QM	D008043	0.349862	1.64059	1.23265	2	105	Linseed Oil	114483560	26519053
QM	D008051	0.354266	2.34468	0.434363	1	37	Lipid Bilayers	326597	19220289
QM	D019001	0.361862	2.28118	0.446102	1	38	Nitric Oxide Synthase	281246	11777537
QM	D046988	0.369369	2.22103	0.457842	1	39	Proteasome Endopeptidase Complex	281509	16880273
QM	D004247	0.377515	1.17788	6.84415	8	583	DNA	100531291	18218766
QM	D006152	0.38412	2.10974	0.481321	1	41	Cyclic GMP	287024	19913548
QM	D014364	0.391367	2.05817	0.493061	1	42	Tryptophan	280717	21303653
QM	D015815	0.391367	2.05817	0.493061	1	42	Cell Adhesion Molecules	280760	9895299
QM	D008562	0.40838	1.44315	1.397	2	119	Membrane Glycoproteins	616955	1824695
QM	D008055	0.412601	1.91752	0.528279	1	45	Lipids	100307988	9891277
QM	D002364	0.419514	1.8748	0.540019	1	46	Caseins	520462	30969118
QM	D014157	0.427016	1.26647	2.38313	3	203	Transcription Factors	509889	32070024
QM	D010446	0.429814	1.16993	4.29667	5	366	Peptide Fragments	280903	4522780
QM	D006023	0.432686	1.3723	1.46744	2	125	Glycoproteins	337897	10725351
QM	D012333	0.434378	1.05321	24.8526	26	2117	RNA, Messenger	281758	12140684
QM	D007370	0.43977	1.75734	0.575237	1	49	Interferon Type I	281095	25078682
QM	D002784	0.446365	1.72138	0.586977	1	50	Cholesterol	280815	18823126
QM	D003902	0.452882	1.68685	0.598716	1	51	Detergents	281427	19607920
QM	D010743	0.452882	1.68685	0.598716	1	51	Phospholipids	281368	9689115
QM	D003432	0.459323	1.65369	0.610456	1	52	Cross-Linking Reagents	281728	22348341
QM	D009838	0.471979	1.59111	0.633935	1	54	Oligodeoxyribonucleotides	281428	6091100
QM	D007986	0.478196	1.56155	0.645674	1	55	Luteinizing Hormone	104978458	22811567
QM	D018398	0.478196	1.56155	0.645674	1	55	Homeodomain Proteins	503579	15642787
QM	D002918	0.484341	1.53308	0.657414	1	56	Chymotrypsin	280749	5101174
QM	D012697	0.484341	1.53308	0.657414	1	56	Serine Endopeptidases	511073	6391923
QM	D015342	0.484341	1.53308	0.657414	1	56	DNA Probes	281554	8244389
QM	D015237	0.490413	1.50562	0.669154	1	57	Dinoprost	282020	29276208
QM	D047428	0.496414	1.47912	0.680893	1	58	Protein Kinase Inhibitors	517948	20061439
A_1.125	D019868	0.0032366	-	0.0032366	1	1	Kanamycin Kinase	281187	25867424
A_1.125	D037661	0.0032366	-	0.0032366	1	1	Pulmonary Surfactant-Associated Proteins	281625	7492310
A_1.125	D017318	0.0064629	313.259	0.0064732	1	2	Annexin A3	327662	8747329
A_1.125	D019003	0.0064629	313.259	0.0064732	1	2	Deoxyribonuclease HpaII	100689546	20238172
A_1.125	D020506	0.0064629	313.259	0.0064732	1	2	Untranslated Regions	513856	25237709
A_1.125	D050759	0.0064629	313.259	0.0064732	1	2	Cyclin-Dependent Kinase Inhibitor p21	513497	7589237
A_1.125	D064451	0.0064629	313.259	0.0064732	1	2	Hepcidins	512301	28780484
A_1.125	D000509	0.00967894	156.621	0.0097098	1	3	alpha-Fetoproteins	280988	1689725
A_1.125	D011768	0.00967894	156.621	0.0097098	1	3	Pyruvate Dehydrogenase Complex	280891	6288374
A_1.125	D017305	0.00967894	156.621	0.0097098	1	3	Annexin A1	282689	23565988
A_1.125	D017314	0.00967894	156.621	0.0097098	1	3	Annexin A4	281625	9545337
A_1.125	D030481	0.00967894	156.621	0.0097098	1	3	Pyruvate Dehydrogenase (Lipoamide)	613610	21469508
A_1.125	D004262	0.0127662	12.4658	0.17154	2	53	DNA Restriction Enzymes	282466	3038891
A_1.125	D008291	0.0128847	104.408	0.0129464	1	4	Malate Dehydrogenase	107987612	22221029
A_1.125	D014268	0.0128847	104.408	0.0129464	1	4	Trifluoperazine	533360	1911746
A_1.125	D029702	0.0128847	104.408	0.0129464	1	4	Schizosaccharomyces pombe Proteins	787581	21949882
A_1.125	D049349	0.0128847	104.408	0.0129464	1	4	Receptors, Lysosphingolipid	504625	21469508
A_1.125	D051357	0.0128847	104.408	0.0129464	1	4	Cyclin-Dependent Kinase 2	281667	1333843
A_1.125	D037662	0.0160803	78.3017	0.016183	1	5	Pulmonary Surfactant-Associated Protein A	407213	15222309
A_1.125	D051906	0.0160803	78.3017	0.016183	1	5	Smad7 Protein	100498845	29716627
A_1.125	D012313	0.0190898	5.60569	0.566405	3	175	RNA	280828	9922392
A_1.125	D017306	0.0192658	62.6379	0.0194196	1	6	Annexin A2	282689	8747329
A_1.125	D022763	0.0192658	62.6379	0.0194196	1	6	CCAAT-Enhancer-Binding Protein-alpha	508025	23071815
A_1.125	D033962	0.0192658	62.6379	0.0194196	1	6	Adaptor Protein Complex 2	615849	15331762
A_1.125	D038681	0.0192658	62.6379	0.0194196	1	6	Follistatin	516010	26289443
A_1.125	D045683	0.0192658	62.6379	0.0194196	1	6	Furin	281187	15975431
A_1.125	D051787	0.0192658	62.6379	0.0194196	1	6	Myogenic Regulatory Factor 5	101409472	22194162
A_1.125	D000263	0.0224411	52.1954	0.0226562	1	7	Adenylate Kinase	510767	27758862
A_1.125	D002331	0.0224411	52.1954	0.0226562	1	7	Carnitine	281811	17143551
A_1.125	D003851	0.0224411	52.1954	0.0226562	1	7	Deoxyribonucleases	282217	4976790
A_1.125	D011663	0.0224411	52.1954	0.0226562	1	7	Pulmonary Surfactants	282072	8163202
A_1.125	D033965	0.0224411	52.1954	0.0226562	1	7	Adaptor Protein Complex alpha Subunits	532546	11877461
A_1.125	D064127	0.0224411	52.1954	0.0226562	1	7	Aurora Kinases	404053	11352945
A_1.125	D057093	0.0256062	44.7365	0.0258928	1	8	Orphan Nuclear Receptors	107987880	22221029
A_1.125	D002809	0.0287614	39.1422	0.0291294	1	9	Chondroitin Sulfates	327685	15226301
A_1.125	D004720	0.0287614	39.1422	0.0291294	1	9	Endonucleases	404098	15627504
A_1.125	D017302	0.0287614	39.1422	0.0291294	1	9	Annexins	511053	16717448
A_1.125	D017317	0.0287614	39.1422	0.0291294	1	9	Annexin A6	327685	11696438
A_1.125	D030301	0.0287614	39.1422	0.0291294	1	9	Activin Receptors, Type II	534536	19506300
A_1.125	D004722	0.0319064	34.7912	0.032366	1	10	Endoribonucleases	280930	19191310
A_1.125	D010649	0.0319064	34.7912	0.032366	1	10	Phenylalanine	100532702	18245504
A_1.125	D012739	0.0319064	34.7912	0.032366	1	10	Gonadal Steroid Hormones	281945	18409030
A_1.125	D018925	0.0319064	34.7912	0.032366	1	10	Chemokines	280828	27863538
A_1.125	D018797	0.0330025	7.37821	0.284821	2	88	Cell Cycle Proteins	526376	12639966
A_1.125	D005229	0.0381665	28.4624	0.0388392	1	12	Fatty Acids, Monounsaturated	100885273	21145173
A_1.125	D006020	0.0381665	28.4624	0.0388392	1	12	Glycopeptides	280988	2447075
A_1.125	D013109	0.0381665	28.4624	0.0388392	1	12	Sphingomyelins	613773	7654206
A_1.125	D022782	0.0381665	28.4624	0.0388392	1	12	CCAAT-Enhancer-Binding Protein-beta	338319	24327170
A_1.125	D007372	0.0412817	26.0891	0.0420758	1	13	Interferons	617420	14728724
A_1.125	D015252	0.0412817	26.0891	0.0420758	1	13	Deoxyribonucleases, Type II Site-Specific	281720	6092016
A_1.125	D017304	0.0412817	26.0891	0.0420758	1	13	Annexin A5	281626	1420335
A_1.125	D054645	0.0412817	26.0891	0.0420758	1	13	Protein Phosphatase 1	281667	22940584
A_1.125	D006497	0.0443869	24.0809	0.0453124	1	14	Heparitin Sulfate	529759	24480876
A_1.125	D058575	0.0443869	24.0809	0.0453124	1	14	Decorin	280760	25012297
A_1.125	D055435	0.0505676	20.8678	0.0517856	1	16	Myostatin	100531382	20477785
A_1.125	D037102	0.0536433	19.5625	0.0550222	1	17	Lectins	281068	7684896
A_1.125	D047390	0.0536433	19.5625	0.0550222	1	17	Casein Kinase II	281233	15004024
A_1.125	D018995	0.0597652	17.387	0.0614954	1	19	Myosin Heavy Chains	281338	23073773
A_1.125	D017346	0.0619636	5.1482	0.404575	2	125	Protein-Serine-Threonine Kinases	780973	15342727
A_1.125	D006063	0.0628115	16.471	0.064732	1	20	Chorionic Gonadotropin	281040	16894547
A_1.125	D047495	0.0628115	16.471	0.064732	1	20	PPAR gamma	281678	24213926
A_1.125	D008563	0.0658482	15.6466	0.0679686	1	21	Membrane Lipids	407230	19295659
A_1.125	D027682	0.0718924	14.2226	0.0744418	1	23	Cation Transport Proteins	281863	26126595
A_1.125	D006025	0.0749002	13.6034	0.0776784	1	24	Glycosaminoglycans	540041	17156989
A_1.125	D007797	0.0808869	12.5138	0.0841516	1	26	Laminin	532572	8055931
A_1.125	D018388	0.0838659	12.0318	0.0873882	1	27	Codon, Terminator	539462	11726686
A_1.125	D006493	0.0868355	11.5856	0.0906248	1	28	Heparin	282654	11278641
A_1.125	D004274	0.0956875	10.4253	0.100335	1	31	DNA, Recombinant	282422	3499608
A_1.125	D008081	0.0956875	10.4253	0.100335	1	31	Liposomes	282166	11123901
A_1.125	D010713	0.0956875	10.4253	0.100335	1	31	Phosphatidylcholines	509933	17176079
A_1.125	D007501	0.0986194	10.0884	0.103571	1	32	Iron	103157331	23881681
A_1.125	D010749	0.0986194	10.0884	0.103571	1	32	Phosphoprotein Phosphatases	282320	8396127
A_1.125	D008051	0.113139	8.68487	0.119754	1	37	Lipid Bilayers	282394	2848575
A_1.125	D033942	0.116015	8.44967	0.122991	1	38	Adaptor Proteins, Vesicular Transport	281831	11683998
A_1.125	D007930	0.118883	8.22686	0.126227	1	39	Leucine	281787	1445276
A_1.125	D021382	0.127429	7.62363	0.135937	1	42	Protein Sorting Signals	282373	1543494
A_1.125	D001120	0.133081	7.26824	0.14241	1	44	Arginine	287024	17496212
A_1.125	D002364	0.138698	6.94444	0.148884	1	46	Caseins	282430	15978734
A_1.125	D049452	0.147055	6.50934	0.158593	1	49	Green Fluorescent Proteins	281577	16262445
A_1.125	D010743	0.152583	6.24828	0.165067	1	51	Phospholipids	280685	23812842
A_1.125	D003432	0.155333	6.12542	0.168303	1	52	Cross-Linking Reagents	281181	15355353
A_1.125	D013006	0.158075	6.00729	0.17154	1	53	Growth Hormone	100307183	9720178
A_1.125	D009838	0.160808	5.89362	0.174776	1	54	Oligodeoxyribonucleotides	281070	1779968
A_1.125	D011509	0.163532	5.78416	0.178013	1	55	Proteoglycans	280985	9308898
A_1.125	D016601	0.163532	5.78416	0.178013	1	55	RNA-Binding Proteins	282298	7479061
A_1.125	D015342	0.166247	5.67868	0.18125	1	56	DNA Probes	281739	2543297
A_1.125	D015345	0.168954	5.57697	0.184486	1	57	Oligonucleotide Probes	509933	2145276
A_1.125	D011994	0.179178	2.11918	1.45971	3	451	Recombinant Proteins	281831	17978091
A_1.125	D024101	0.179695	5.20402	0.197433	1	61	Mitochondrial Proteins	100531601	20857204
A_1.125	D005982	0.187662	4.95539	0.207142	1	64	Glutathione Transferase	281597	12732638
A_1.125	D016212	0.20077	4.58976	0.223325	1	69	Transforming Growth Factor beta	281938	11711431
A_1.125	D020413	0.20077	4.58976	0.223325	1	69	3' Untranslated Regions	507859	29476341
A_1.125	D011506	0.200955	2.47493	0.82857	2	256	Proteins	407187	1731074
A_1.125	D012694	0.205955	4.45813	0.229799	1	71	Serine	540404	21079763
A_1.125	D016326	0.21367	4.27421	0.239508	1	74	Extracellular Matrix Proteins	281945	10343125
A_1.125	D005947	0.218773	4.15977	0.245982	1	76	Glucose	508541	18378570
A_1.125	D002352	0.221111	2.31747	0.883592	2	273	Carrier Proteins	614795	7543369
A_1.125	D008840	0.221312	4.10481	0.249218	1	77	Microfilament Proteins	533746	20801876
A_1.125	D048868	0.231388	3.89871	0.262165	1	81	Adaptor Proteins, Signal Transducing	504707	15310755
A_1.125	D015415	0.241335	3.71223	0.275111	1	85	Biomarkers	506480	21193527
A_1.125	D017868	0.256019	3.4636	0.294531	1	91	Cyclic AMP-Dependent Protein Kinases	282438	12810819
A_1.125	D047908	0.272798	3.21241	0.317187	1	98	Intracellular Signaling Peptides and Proteins	282041	12034773
A_1.125	D008565	0.294321	1.88523	1.08102	2	334	Membrane Proteins	280734	2349103
A_1.125	D002135	0.298416	2.88346	0.35279	1	109	Calcium-Binding Proteins	533360	1911746
A_1.125	D009687	0.302977	2.83072	0.359263	1	111	Nuclear Proteins	282220	22199357
A_1.125	D011493	0.312013	2.73079	0.372209	1	115	Protein Kinase C	614795	1706222
A_1.125	D020121	0.315085	1.37676	3.72209	5	1150	5' Untranslated Regions	615886	16305752
A_1.125	D017931	0.323208	1.31923	4.66718	6	1442	DNA Primers	512740	12927078
A_1.125	D006023	0.334102	2.50918	0.404575	1	125	Glycoproteins	281342	10892845
A_1.125	D021122	0.370063	2.20457	0.459597	1	142	Protein Subunits	538486	23893131
A_1.125	D010750	0.372118	2.18893	0.462834	1	143	Phosphoproteins	286876	12832649
A_1.125	D008894	0.377242	1.55084	1.30759	2	404	Milk Proteins	100307934	18218765
A_1.125	D012333	0.377564	1.19458	6.85188	8	2117	RNA, Messenger	281870	8949906
A_1.125	D004791	0.386318	2.08528	0.48549	1	150	Enzyme Inhibitors	100336082	14686927
A_1.125	D046911	0.406059	1.95305	0.517856	1	160	Macromolecular Substances	281781	15736931
A_1.125	D005227	0.411858	1.91656	0.527566	1	163	Fatty Acids	114483263	26519053
A_1.125	D000596	0.432651	1.7936	0.563169	1	174	Amino Acids	317698	22578803
A_1.125	D014157	0.484065	1.53363	0.65703	1	203	Transcription Factors	280962	12356942
A_1.125	D005819	0.499069	1.46748	0.686159	1	212	Genetic Markers	497205	22127264
A_1.2	D019868	0.00515662	-	0.00515662	1	1	Kanamycin Kinase	281187	25867424
A_1.2	D037661	0.00515662	-	0.00515662	1	1	Pulmonary Surfactant-Associated Proteins	281625	7492310
A_1.2	D002122	0.0102869	194.989	0.0103132	1	2	Calcium Chloride	504244	7887910
A_1.2	D017318	0.0102869	194.989	0.0103132	1	2	Annexin A3	327662	8747329
A_1.2	D019003	0.0102869	194.989	0.0103132	1	2	Deoxyribonuclease HpaII	100689607	20238172
A_1.2	D020506	0.0102869	194.989	0.0103132	1	2	Untranslated Regions	281187	19731204
A_1.2	D050759	0.0102869	194.989	0.0103132	1	2	Cyclin-Dependent Kinase Inhibitor p21	513497	19540267
A_1.2	D064451	0.0102869	194.989	0.0103132	1	2	Hepcidins	512301	28780484
A_1.2	D000509	0.0153911	97.4892	0.0154699	1	3	alpha-Fetoproteins	338049	20610533
A_1.2	D011768	0.0153911	97.4892	0.0154699	1	3	Pyruvate Dehydrogenase Complex	280891	6288374
A_1.2	D017305	0.0153911	97.4892	0.0154699	1	3	Annexin A1	327662	7678738
A_1.2	D017314	0.0153911	97.4892	0.0154699	1	3	Annexin A4	281625	12693987
A_1.2	D030481	0.0153911	97.4892	0.0154699	1	3	Pyruvate Dehydrogenase (Lipoamide)	504625	21469508
A_1.2	D051200	0.0153911	97.4892	0.0154699	1	3	Toll-Like Receptor 8	493686	19568743
A_1.2	D007930	0.0172243	10.6334	0.201108	2	39	Leucine	100532385	18245504
A_1.2	D008291	0.0204691	64.9892	0.0206265	1	4	Malate Dehydrogenase	514770	22221029
A_1.2	D013111	0.0204691	64.9892	0.0206265	1	4	Spider Venoms	788252	9261169
A_1.2	D014268	0.0204691	64.9892	0.0206265	1	4	Trifluoperazine	326597	7803388
A_1.2	D014336	0.0204691	64.9892	0.0206265	1	4	Troponin	511094	3042023
A_1.2	D019209	0.0204691	64.9892	0.0206265	1	4	Troponin C	326597	3375233
A_1.2	D029702	0.0204691	64.9892	0.0206265	1	4	Schizosaccharomyces pombe Proteins	787581	21949882
A_1.2	D049349	0.0204691	64.9892	0.0206265	1	4	Receptors, Lysosphingolipid	100327207	19133939
A_1.2	D050857	0.0204691	64.9892	0.0206265	1	4	Synaptotagmins	281956	8420960
A_1.2	D051196	0.0204691	64.9892	0.0206265	1	4	Toll-Like Receptor 3	532262	17442537
A_1.2	D051199	0.0204691	64.9892	0.0206265	1	4	Toll-Like Receptor 7	282602	17442537
A_1.2	D051357	0.0204691	64.9892	0.0206265	1	4	Cyclin-Dependent Kinase 2	281667	1333843
A_1.2	D037662	0.0255213	48.7392	0.0257831	1	5	Pulmonary Surfactant-Associated Protein A	507201	22037357
A_1.2	D051906	0.0255213	48.7392	0.0257831	1	5	Smad7 Protein	100498845	29716627
A_1.2	D011950	0.0305477	38.9892	0.0309397	1	6	Receptors, Cholinergic	539608	1587348
A_1.2	D016899	0.0305477	38.9892	0.0309397	1	6	Interferon-beta	281845	28432927
A_1.2	D017306	0.0305477	38.9892	0.0309397	1	6	Annexin A2	282689	20400246
A_1.2	D022763	0.0305477	38.9892	0.0309397	1	6	CCAAT-Enhancer-Binding Protein-alpha	508025	23071815
A_1.2	D033962	0.0305477	38.9892	0.0309397	1	6	Adaptor Protein Complex 2	338055	14527408
A_1.2	D038681	0.0305477	38.9892	0.0309397	1	6	Follistatin	327681	8011323
A_1.2	D045683	0.0305477	38.9892	0.0309397	1	6	Furin	281683	11323410
A_1.2	D051787	0.0305477	38.9892	0.0309397	1	6	Myogenic Regulatory Factor 5	101409472	22194162
A_1.2	D004262	0.0305791	7.70844	0.273301	2	53	DNA Restriction Enzymes	282425	3005319
A_1.2	D009838	0.0316505	7.55978	0.278457	2	54	Oligodeoxyribonucleotides	407170	1323289
A_1.2	D000263	0.0355485	32.4892	0.0360963	1	7	Adenylate Kinase	280815	18235103
A_1.2	D002331	0.0355485	32.4892	0.0360963	1	7	Carnitine	281092	9288928
A_1.2	D003851	0.0355485	32.4892	0.0360963	1	7	Deoxyribonucleases	281567	7531049
A_1.2	D011663	0.0355485	32.4892	0.0360963	1	7	Pulmonary Surfactants	282071	3689402
A_1.2	D033965	0.0355485	32.4892	0.0360963	1	7	Adaptor Protein Complex alpha Subunits	515216	10829017
A_1.2	D051194	0.0355485	32.4892	0.0360963	1	7	Toll-Like Receptor 1	539791	17719743
A_1.2	D051217	0.0355485	32.4892	0.0360963	1	7	Toll-Like Receptor 9	282602	22572235
A_1.2	D064127	0.0355485	32.4892	0.0360963	1	7	Aurora Kinases	404053	11352945
A_1.2	D057093	0.0405237	27.8464	0.0412529	1	8	Orphan Nuclear Receptors	107987880	22221029
A_1.2	D002809	0.0454735	24.3642	0.0464096	1	9	Chondroitin Sulfates	281625	9545337
A_1.2	D004720	0.0454735	24.3642	0.0464096	1	9	Endonucleases	281682	12832649
A_1.2	D017302	0.0454735	24.3642	0.0464096	1	9	Annexins	281758	25474885
A_1.2	D017317	0.0454735	24.3642	0.0464096	1	9	Annexin A6	281626	9545337
A_1.2	D030301	0.0454735	24.3642	0.0464096	1	9	Activin Receptors, Type II	281598	29716627
A_1.2	D004722	0.0503981	21.6559	0.0515662	1	10	Endoribonucleases	280930	23071641
A_1.2	D010649	0.0503981	21.6559	0.0515662	1	10	Phenylalanine	509933	15449951
A_1.2	D012739	0.0503981	21.6559	0.0515662	1	10	Gonadal Steroid Hormones	281187	30306773
A_1.2	D018925	0.0503981	21.6559	0.0515662	1	10	Chemokines	522673	23368631
A_1.2	D004492	0.0552975	19.4892	0.0567228	1	11	Edetic Acid	788566	15371637
A_1.2	D005973	0.0552975	19.4892	0.0567228	1	11	Glutamine	286762	5143102
A_1.2	D005229	0.0601719	17.7165	0.0618794	1	12	Fatty Acids, Monounsaturated	507176	19077218
A_1.2	D006020	0.0601719	17.7165	0.0618794	1	12	Glycopeptides	281913	8856064
A_1.2	D013109	0.0601719	17.7165	0.0618794	1	12	Sphingomyelins	281749	12788101
A_1.2	D018000	0.0601719	17.7165	0.0618794	1	12	Receptors, Peptide	100126041	14517323
A_1.2	D022782	0.0601719	17.7165	0.0618794	1	12	CCAAT-Enhancer-Binding Protein-beta	338319	24327170
A_1.2	D012313	0.0619069	3.44295	0.902408	3	175	RNA	281569	7507484
A_1.2	D007372	0.0650214	16.2392	0.067036	1	13	Interferons	404076	7510284
A_1.2	D015252	0.0650214	16.2392	0.067036	1	13	Deoxyribonucleases, Type II Site-Specific	282315	9800338
A_1.2	D017304	0.0650214	16.2392	0.067036	1	13	Annexin A5	281625	9545337
A_1.2	D054645	0.0650214	16.2392	0.067036	1	13	Protein Phosphatase 1	281667	22940584
A_1.2	D006497	0.0698462	14.9892	0.0721927	1	14	Heparitin Sulfate	287024	24480876
A_1.2	D058575	0.0698462	14.9892	0.0721927	1	14	Decorin	280760	25012297
A_1.2	D016898	0.0746463	13.9178	0.0773493	1	15	Interferon-alpha	100329210	8662077
A_1.2	D018797	0.0757329	4.56244	0.453782	2	88	Cell Cycle Proteins	281554	28552978
A_1.2	D055435	0.079422	12.9892	0.0825059	1	16	Myostatin	100531382	20477785
A_1.2	D023083	0.0841732	12.1767	0.0876625	1	17	beta-Defensins	767957	18369613
A_1.2	D037102	0.0841732	12.1767	0.0876625	1	17	Lectins	326598	8108426
A_1.2	D047390	0.0841732	12.1767	0.0876625	1	17	Casein Kinase II	539235	9172313
A_1.2	D018995	0.093603	10.8226	0.0979758	1	19	Myosin Heavy Chains	281938	18468460
A_1.2	D006063	0.0982818	10.2524	0.103132	1	20	Chorionic Gonadotropin	281040	16894547
A_1.2	D047495	0.0982818	10.2524	0.103132	1	20	PPAR gamma	100689572	20306301
A_1.2	D008563	0.102937	9.73925	0.108289	1	21	Membrane Lipids	281625	1911746
A_1.2	D051193	0.102937	9.73925	0.108289	1	21	Toll-Like Receptors	444870	16095720
A_1.2	D051195	0.107568	9.27496	0.113446	1	22	Toll-Like Receptor 2	281534	18363976
A_1.2	D002135	0.108785	3.66274	0.562071	2	109	Calcium-Binding Proteins	105755595	25149327
A_1.2	D027682	0.112175	8.85288	0.118602	1	23	Cation Transport Proteins	541246	21707618
A_1.2	D006025	0.116759	8.46751	0.123759	1	24	Glycosaminoglycans	280985	16691412
A_1.2	D008562	0.12565	3.34783	0.613638	2	119	Membrane Glycoproteins	281913	8856064
A_1.2	D007797	0.125857	7.78925	0.134072	1	26	Laminin	281187	20163680
A_1.2	D018388	0.130371	7.48925	0.139229	1	27	Codon, Terminator	613525	12775843
A_1.2	D006493	0.134862	7.21147	0.144385	1	28	Heparin	280843	23960078
A_1.2	D006023	0.136052	3.18346	0.644577	2	125	Glycoproteins	282329	29276208
A_1.2	D017346	0.136052	3.18346	0.644577	2	125	Protein-Serine-Threonine Kinases	282041	15297378
A_1.2	D004274	0.148198	6.48925	0.159855	1	31	DNA, Recombinant	281070	3474638
A_1.2	D008081	0.148198	6.48925	0.159855	1	31	Liposomes	338048	18573681
A_1.2	D010713	0.148198	6.48925	0.159855	1	31	Phosphatidylcholines	509522	9741689
A_1.2	D007501	0.152598	6.27957	0.165012	1	32	Iron	512500	9204897
A_1.2	D010749	0.152598	6.27957	0.165012	1	32	Phosphoprotein Phosphatases	535321	12912990
A_1.2	D051197	0.156975	6.083	0.170168	1	33	Toll-Like Receptor 4	613753	16621030
A_1.2	D050505	0.16133	5.89834	0.175325	1	34	Mutant Proteins	280829	21749650
A_1.2	D008051	0.174262	5.40591	0.190795	1	37	Lipid Bilayers	281070	18500827
A_1.2	D033942	0.178529	5.25952	0.195952	1	38	Adaptor Proteins, Vesicular Transport	282335	15143060
A_1.2	D000251	0.182774	5.12083	0.201108	1	39	Adenosine Triphosphatases	537739	24990491
A_1.2	D009479	0.182774	5.12083	0.201108	1	39	Neuropeptides	280880	12719537
A_1.2	D021382	0.195379	4.74534	0.216578	1	42	Protein Sorting Signals	513312	8047162
A_1.2	D001120	0.203675	4.52413	0.226891	1	44	Arginine	281839	21297899
A_1.2	D017931	0.208341	1.38858	7.43584	10	1442	DNA Primers	506807	16305752
A_1.2	D002364	0.211886	4.32258	0.237204	1	46	Caseins	282209	3549815
A_1.2	D049452	0.224047	4.05175	0.252674	1	49	Green Fluorescent Proteins	541127	19540841
A_1.2	D000596	0.226221	2.27035	0.897252	2	174	Amino Acids	281972	8703039
A_1.2	D010743	0.23205	3.88925	0.262988	1	51	Phospholipids	281625	9405281
A_1.2	D003432	0.236022	3.81278	0.268144	1	52	Cross-Linking Reagents	281940	15005606
A_1.2	D013006	0.239972	3.73925	0.273301	1	53	Growth Hormone	100689519	21094770
A_1.2	D020121	0.241183	1.38419	5.93011	8	1150	5' Untranslated Regions	527934	16305752
A_1.2	D011509	0.247813	3.60036	0.283614	1	55	Proteoglycans	537201	12419823
A_1.2	D016601	0.247813	3.60036	0.283614	1	55	RNA-Binding Proteins	539060	25168721
A_1.2	D015342	0.251704	3.5347	0.288771	1	56	DNA Probes	281617	2016061
A_1.2	D015345	0.255574	3.47139	0.293927	1	57	Oligonucleotide Probes	281437	1946423
A_1.2	D024101	0.27086	3.23925	0.314554	1	61	Mitochondrial Proteins	281496	19228881
A_1.2	D005982	0.282119	3.08449	0.330024	1	64	Glutathione Transferase	616553	16415341
A_1.2	D010446	0.292444	1.61402	1.88732	3	366	Peptide Fragments	282071	3689402
A_1.2	D005819	0.298755	1.85559	1.0932	2	212	Genetic Markers	107080494	26020876
A_1.2	D016212	0.300505	2.85689	0.355807	1	69	Transforming Growth Factor beta	100307412	11325189
A_1.2	D020413	0.300505	2.85689	0.355807	1	69	3' Untranslated Regions	790982	30707627
A_1.2	D012694	0.307727	2.77496	0.36612	1	71	Serine	617946	2511201
A_1.2	D016326	0.318424	2.66048	0.38159	1	74	Extracellular Matrix Proteins	280985	9550267
A_1.2	D002118	0.319667	1.76215	1.14993	2	223	Calcium	281894	15134431
A_1.2	D005947	0.325464	2.58925	0.391903	1	76	Glucose	282356	20861020
A_1.2	D008840	0.328956	2.55504	0.39706	1	77	Microfilament Proteins	281509	17925381
A_1.2	D009124	0.335889	2.48925	0.407373	1	79	Muscle Proteins	102465131	23100578
A_1.2	D010455	0.336672	1.69234	1.19634	2	232	Peptides	618054	21655362
A_1.2	D048868	0.34275	2.42675	0.417686	1	81	Adaptor Proteins, Signal Transducing	281038	17623778
A_1.2	D008894	0.346136	1.45795	2.08327	3	404	Milk Proteins	100307802	17582132
A_1.2	D015415	0.356263	2.31068	0.438313	1	85	Biomarkers	100313105	31671225
A_1.2	D003488	0.359598	2.28336	0.443469	1	86	Cyanogen Bromide	510522	434821
A_1.2	D017868	0.376019	2.15591	0.469252	1	91	Cyclic AMP-Dependent Protein Kinases	280792	16928957
A_1.2	D011506	0.381356	1.53038	1.32009	2	256	Proteins	280867	9920774
A_1.2	D047908	0.39831	1.99956	0.505349	1	98	Intracellular Signaling Peptides and Proteins	613548	22773836
A_1.2	D012333	0.409921	1.11442	10.9166	12	2117	RNA, Messenger	533657	16305752
A_1.2	D011994	0.412028	1.30154	2.32563	3	451	Recombinant Proteins	282041	17015463
A_1.2	D002352	0.412253	1.43302	1.40776	2	273	Carrier Proteins	510539	11886874
A_1.2	D011956	0.416788	1.88245	0.536288	1	104	Receptors, Cell Surface	104977768	24308668
A_1.2	D009687	0.437637	1.76197	0.572385	1	111	Nuclear Proteins	513895	16428331
A_1.2	D011493	0.449219	1.69977	0.593011	1	115	Protein Kinase C	522039	16928957
A_1.2	D008024	0.479864	1.54925	0.649734	1	126	Ligands	281203	20018744
A_1.5	D018995	6.41291e-06	41.5954	0.125075	4	19	Myosin Heavy Chains	531505	24072716
A_1.5	D052336	4.2976e-05	-	0.0131658	2	2	Proglucagon	511942	20688461
A_1.5	D053767	4.2976e-05	-	0.0131658	2	2	Glucagon-Like Peptide 2	280802	12554744
A_1.5	D018027	0.000128372	306.915	0.0197488	2	3	Receptors, Glucagon	280802	20688461
A_1.5	D004763	0.00658292	-	0.00658292	1	1	Glucagon-Like Peptides	280802	10605628
A_1.5	D004768	0.00658292	-	0.00658292	1	1	Enterotoxins	281246	10975994
A_1.5	D018089	0.00658292	-	0.00658292	1	1	Superantigens	281122	11598101
A_1.5	D024744	0.00658292	-	0.00658292	1	1	Skeletal Muscle Myosins	408020	15718201
A_1.5	D037661	0.00658292	-	0.00658292	1	1	Pulmonary Surfactant-Associated Proteins	281625	7492310
A_1.5	D052216	0.00658292	-	0.00658292	1	1	Glucagon-Like Peptide 1	280802	10605628
A_1.5	D000106	0.0131229	152.168	0.0131658	1	2	Acetate-CoA Ligase	100139219	20059914
A_1.5	D006923	0.0131229	152.168	0.0131658	1	2	Hymecromone	286792	11324718
A_1.5	D008112	0.0131229	152.168	0.0131658	1	2	Liver Glycogen	506406	18772567
A_1.5	D009226	0.0131229	152.168	0.0131658	1	2	Myristates	281653	17960496
A_1.5	D010767	0.0131229	152.168	0.0131658	1	2	Phosphorylcholine	407187	21939260
A_1.5	D013148	0.0131229	152.168	0.0131658	1	2	Spironolactone	537614	19038868
A_1.5	D015060	0.0131229	152.168	0.0131658	1	2	1,2-Dipalmitoylphosphatidylcholine	281447	8430337
A_1.5	D015094	0.0131229	152.168	0.0131658	1	2	3-Hydroxyacyl CoA Dehydrogenases	281809	9061028
A_1.5	D017318	0.0131229	152.168	0.0131658	1	2	Annexin A3	327662	8747329
A_1.5	D018819	0.0131229	152.168	0.0131658	1	2	Dipeptidyl Peptidase 4	281122	20838887
A_1.5	D064451	0.0131229	152.168	0.0131658	1	2	Hepcidins	512301	28780484
A_1.5	D005136	0.0174527	5.77853	0.546382	3	83	Eye Proteins	281447	15843174
A_1.5	D008081	0.0176438	10.5669	0.20407	2	31	Liposomes	281696	10191309
A_1.5	D020121	0.0189657	1.97334	7.57035	14	1150	5' Untranslated Regions	519212	16305752
A_1.5	D000451	0.0196201	76.0798	0.0197488	1	3	Mineralocorticoid Receptor Antagonists	537614	19038868
A_1.5	D000509	0.0196201	76.0798	0.0197488	1	3	alpha-Fetoproteins	280988	2436943
A_1.5	D000942	0.0196201	76.0798	0.0197488	1	3	Antigens, Bacterial	281122	12073152
A_1.5	D015879	0.0196201	76.0798	0.0197488	1	3	Myosin Subfragments	286816	24708997
A_1.5	D017305	0.0196201	76.0798	0.0197488	1	3	Annexin A1	327662	20400246
A_1.5	D017314	0.0196201	76.0798	0.0197488	1	3	Annexin A4	281625	8631806
A_1.5	D018161	0.0196201	76.0798	0.0197488	1	3	Receptors, Mineralocorticoid	281179	19038868
A_1.5	D019333	0.0196201	76.0798	0.0197488	1	3	Endothelin-2	281134	25370848
A_1.5	D019334	0.0196201	76.0798	0.0197488	1	3	Endothelin-3	281137	25370848
A_1.5	D024061	0.0196201	76.0798	0.0197488	1	3	Collagen Type III	282401	16046392
A_1.5	D047228	0.0196201	76.0798	0.0197488	1	3	Angiotensin II Type 1 Receptor Blockers	282423	22217828
A_1.5	D016207	0.0255303	4.96719	0.63196	3	96	Cytokines	615107	16930845
A_1.5	D000243	0.0260749	50.7171	0.0263317	1	4	Adenosine Deaminase	281122	18774942
A_1.5	D005780	0.0260749	50.7171	0.0263317	1	4	Gelatin	282872	15374620
A_1.5	D006821	0.0260749	50.7171	0.0263317	1	4	Hyaluronoglucosaminidase	280717	18677769
A_1.5	D008291	0.0260749	50.7171	0.0263317	1	4	Malate Dehydrogenase	107987607	22221029
A_1.5	D013111	0.0260749	50.7171	0.0263317	1	4	Spider Venoms	281278	9261169
A_1.5	D014268	0.0260749	50.7171	0.0263317	1	4	Trifluoperazine	327685	15226301
A_1.5	D015686	0.0260749	50.7171	0.0263317	1	4	Gene Products, env	104973909	26818260
A_1.5	D019344	0.0260749	50.7171	0.0263317	1	4	Lactic Acid	280802	8069456
A_1.5	D044022	0.0260749	50.7171	0.0263317	1	4	Receptor, Endothelin A	281070	18469147
A_1.5	D044023	0.0260749	50.7171	0.0263317	1	4	Receptor, Endothelin B	281137	26781611
A_1.5	D050857	0.0260749	50.7171	0.0263317	1	4	Synaptotagmins	613984	14993220
A_1.5	D017931	0.0270878	1.79987	9.49257	16	1442	DNA Primers	280730	9501056
A_1.5	D018076	0.0293305	1.59765	17.0234	25	2586	DNA, Complementary	527201	12477932
A_1.5	D003893	0.0324876	38.0357	0.0329146	1	5	Desmin	407121	17927910
A_1.5	D004152	0.0324876	38.0357	0.0329146	1	5	Dipeptidyl-Peptidases and Tripeptidyl-Peptidases	280760	3936484
A_1.5	D014335	0.0324876	38.0357	0.0329146	1	5	Tropomyosin	281661	16981728
A_1.5	D014408	0.0324876	38.0357	0.0329146	1	5	Biomarkers, Tumor	281447	12686556
A_1.5	D036361	0.0324876	38.0357	0.0329146	1	5	Peptide Hormones	509493	19132080
A_1.5	D037662	0.0324876	38.0357	0.0329146	1	5	Pulmonary Surfactant-Associated Protein A	282457	22037357
A_1.5	D051603	0.0324876	38.0357	0.0329146	1	5	Recoverin	281447	1959664
A_1.5	D010446	0.03414	2.59488	2.40935	6	366	Peptide Fragments	506888	3115829
A_1.5	D002135	0.0352963	4.35486	0.717538	3	109	Calcium-Binding Proteins	512904	11003702
A_1.5	D008055	0.0353959	7.12101	0.296231	2	45	Lipids	281499	17517737
A_1.5	D011950	0.0388584	30.4269	0.0394975	1	6	Receptors, Cholinergic	281688	2423878
A_1.5	D016232	0.0388584	30.4269	0.0394975	1	6	Endothelins	281133	8062389
A_1.5	D017306	0.0388584	30.4269	0.0394975	1	6	Annexin A2	282689	30610889
A_1.5	D020533	0.0388584	30.4269	0.0394975	1	6	Angiogenesis Inhibitors	414735	15579907
A_1.5	D024062	0.0388584	30.4269	0.0394975	1	6	Collagen Type V	282401	16046392
A_1.5	D033962	0.0388584	30.4269	0.0394975	1	6	Adaptor Protein Complex 2	615849	15331762
A_1.5	D005768	0.0451876	25.3543	0.0460804	1	7	Gastrointestinal Hormones	387602	18310443
A_1.5	D005934	0.0451876	25.3543	0.0460804	1	7	Glucagon	105754072	25273628
A_1.5	D011663	0.0451876	25.3543	0.0460804	1	7	Pulmonary Surfactants	282457	22037357
A_1.5	D017466	0.0451876	25.3543	0.0460804	1	7	Receptors, Endothelin	407157	10569984
A_1.5	D033965	0.0451876	25.3543	0.0460804	1	7	Adaptor Protein Complex alpha Subunits	281080	10692452
A_1.5	D051606	0.0451876	25.3543	0.0460804	1	7	G-Protein-Coupled Receptor Kinase 1	281457	22684056
A_1.5	D064127	0.0451876	25.3543	0.0460804	1	7	Aurora Kinases	404053	11352945
A_1.5	D000817	0.0514755	21.7311	0.0526633	1	8	Anilino Naphthalenesulfonates	281728	16363816
A_1.5	D002334	0.0514755	21.7311	0.0526633	1	8	Carnitine O-Palmitoyltransferase	282855	31810173
A_1.5	D009227	0.0514755	21.7311	0.0526633	1	8	Myristic Acids	281203	1903391
A_1.5	D011348	0.0514755	21.7311	0.0526633	1	8	Procollagen N-Endopeptidase	286806	14715656
A_1.5	D057093	0.0514755	21.7311	0.0526633	1	8	Orphan Nuclear Receptors	533929	23707615
A_1.5	D058851	0.0514755	21.7311	0.0526633	1	8	GPI-Linked Proteins	281057	25864644
A_1.5	D002918	0.0525637	5.66698	0.368643	2	56	Chymotrypsin	615199	1170880
A_1.5	D002809	0.0577223	19.0137	0.0592463	1	9	Chondroitin Sulfates	280985	17588949
A_1.5	D017252	0.0577223	19.0137	0.0592463	1	9	CD3 Complex	281055	1971793
A_1.5	D017302	0.0577223	19.0137	0.0592463	1	9	Annexins	281758	25474885
A_1.5	D017317	0.0577223	19.0137	0.0592463	1	9	Annexin A6	281626	8700157
A_1.5	D051597	0.0577223	19.0137	0.0592463	1	9	Hippocalcin	281447	1385864
A_1.5	D012333	0.0610594	1.52713	13.936	20	2117	RNA, Messenger	526516	16305752
A_1.5	D002518	0.0639283	16.9001	0.0658292	1	10	Ceramides	281800	17229935
A_1.5	D006859	0.0639283	16.9001	0.0658292	1	10	Hydrogen	281758	9490052
A_1.5	D007381	0.0639283	16.9001	0.0658292	1	10	Intermediate Filament Proteins	506406	1909844
A_1.5	D007521	0.0639283	16.9001	0.0658292	1	10	Isocitrate Dehydrogenase	539361	22720931
A_1.5	D010718	0.0639283	16.9001	0.0658292	1	10	Phosphatidylserines	790875	18039685
A_1.5	D018925	0.0639283	16.9001	0.0658292	1	10	Chemokines	508990	26342800
A_1.5	D000085	0.0700937	15.2092	0.0724121	1	11	Acetates	527517	19448003
A_1.5	D004492	0.0700937	15.2092	0.0724121	1	11	Edetic Acid	280986	1321822
A_1.5	D007376	0.0700937	15.2092	0.0724121	1	11	Interleukin-2	281122	11598101
A_1.5	D009587	0.0700937	15.2092	0.0724121	1	11	Nitrogen Isotopes	281447	21465563
A_1.5	D015106	0.0700937	15.2092	0.0724121	1	11	3',5'-Cyclic-GMP Phosphodiesterases	281977	3011376
A_1.5	D000951	0.0762189	13.8258	0.078995	1	12	Antigens, Neoplasm	785023	21347312
A_1.5	D004533	0.0762189	13.8258	0.078995	1	12	Egtazic Acid	287007	15485848
A_1.5	D005954	0.0762189	13.8258	0.078995	1	12	Glucosephosphate Dehydrogenase	282356	20861020
A_1.5	D006020	0.0762189	13.8258	0.078995	1	12	Glycopeptides	280749	5107231
A_1.5	D013109	0.0762189	13.8258	0.078995	1	12	Sphingomyelins	280815	20179319
A_1.5	D014633	0.0762189	13.8258	0.078995	1	12	Valine	286762	5817619
A_1.5	D017830	0.0762189	13.8258	0.078995	1	12	Octoxynol	516067	12516784
A_1.5	D018000	0.0762189	13.8258	0.078995	1	12	Receptors, Peptide	281278	10025961
A_1.5	D008823	0.0823041	12.673	0.0855779	1	13	Micelles	280748	20655391
A_1.5	D017304	0.0823041	12.673	0.0855779	1	13	Annexin A5	281626	8700157
A_1.5	D018960	0.0823041	12.673	0.0855779	1	13	Hyaluronan Receptors	281068	8328957
A_1.5	D047392	0.0823041	12.673	0.0855779	1	13	beta-Cyclodextrins	337925	12502561
A_1.5	D006497	0.0883495	11.6975	0.0921608	1	14	Heparitin Sulfate	282000	11007795
A_1.5	D011451	0.0883495	11.6975	0.0921608	1	14	Prostaglandin-Endoperoxide Synthases	282023	11207216
A_1.5	D004247	0.0904163	1.88562	3.83784	7	583	DNA	287011	3427982
A_1.5	D014357	0.0940752	2.85842	1.0796	3	164	Trypsin	281099	25038658
A_1.5	D002070	0.0943555	10.8613	0.0987438	1	15	Butadienes	360192	17687118
A_1.5	D018093	0.0943555	10.8613	0.0987438	1	15	Gelatinases	528478	20463008
A_1.5	D019814	0.0943555	10.8613	0.0987438	1	15	Myristic Acid	615074	26278174
A_1.5	D008074	0.10625	9.50263	0.11191	1	17	Lipoproteins	281447	1672047
A_1.5	D037102	0.10625	9.50263	0.11191	1	17	Lectins	281068	1993651
A_1.5	D000450	0.112139	8.94315	0.118493	1	18	Aldosterone	280804	21862090
A_1.5	D014453	0.112139	8.94315	0.118493	1	18	Glucuronosyltransferase	282385	20883646
A_1.5	D015293	0.112139	8.94315	0.118493	1	18	Transducin	281201	2414128
A_1.5	D019332	0.112139	8.94315	0.118493	1	18	Endothelin-1	281133	7945289
A_1.5	D006063	0.123802	8.00088	0.131658	1	20	Chorionic Gonadotropin	281900	15829623
A_1.5	D006820	0.123802	8.00088	0.131658	1	20	Hyaluronic Acid	282094	17518631
A_1.5	D051722	0.123802	8.00088	0.131658	1	20	ADAM Proteins	281552	18074395
A_1.5	D008563	0.129576	7.60042	0.138241	1	21	Membrane Lipids	327685	1911746
A_1.5	D011453	0.129576	7.60042	0.138241	1	21	Prostaglandins	281536	16223858
A_1.5	D012965	0.129576	7.60042	0.138241	1	21	Sodium Chloride	508890	1953650
A_1.5	D009570	0.135312	7.2381	0.144824	1	22	Nitriles	444881	26499291
A_1.5	D006162	0.141011	6.90871	0.151407	1	23	Guanylate Cyclase	525716	12596934
A_1.5	D027682	0.141011	6.90871	0.151407	1	23	Cation Transport Proteins	101409369	22035008
A_1.5	D006025	0.146673	6.60796	0.15799	1	24	Glycosaminoglycans	507559	20843813
A_1.5	D014508	0.146673	6.60796	0.15799	1	24	Urea	509246	18621907
A_1.5	D024042	0.146673	6.60796	0.15799	1	24	Collagen Type I	281168	17522997
A_1.5	D011480	0.152298	6.33228	0.164573	1	25	Protease Inhibitors	281368	10712396
A_1.5	D003470	0.157886	6.07866	0.171156	1	26	Culture Media	281499	19854170
A_1.5	D010727	0.157886	6.07866	0.171156	1	26	Phosphoric Diester Hydrolases	529405	2989287
A_1.5	D019255	0.157886	6.07866	0.171156	1	26	NADPH Oxidases	536132	19948738
A_1.5	D024043	0.163438	5.84454	0.177739	1	27	Collagen Type II	281168	17522997
A_1.5	D006493	0.168953	5.62776	0.184322	1	28	Heparin	280843	10085125
A_1.5	D052247	0.168953	5.62776	0.184322	1	28	Nitric Oxide Synthase Type II	281161	14561657
A_1.5	D002268	0.174432	5.42647	0.190905	1	29	Carboxypeptidases	280802	5102927
A_1.5	D011392	0.174432	5.42647	0.190905	1	29	Proline	280943	15310755
A_1.5	D012243	0.174432	5.42647	0.190905	1	29	Rhodopsin	281801	8120045
A_1.5	D020033	0.175355	2.12405	1.44166	3	219	Protein Isoforms	281071	12438140
A_1.5	D011994	0.176785	1.72188	2.9689	5	451	Recombinant Proteins	100313957	27165775
A_1.5	D016282	0.185283	5.06415	0.20407	1	31	Aspartic Acid Endopeptidases	281133	16186113
A_1.5	D053583	0.185283	5.06415	0.20407	1	31	Interleukin-1beta	540786	26503952
A_1.5	D007375	0.190655	4.90052	0.210653	1	32	Interleukin-1	280824	23814356
A_1.5	D007501	0.190655	4.90052	0.210653	1	32	Iron	102030742	22404347
A_1.5	D012996	0.190655	4.90052	0.210653	1	32	Solutions	281157	10620322
A_1.5	D005456	0.195992	4.74711	0.217236	1	33	Fluorescent Dyes	280838	15147215
A_1.5	D010455	0.196838	2.00202	1.52724	3	232	Peptides	281342	15795224
A_1.5	D006023	0.199005	2.47843	0.822865	2	125	Glycoproteins	282187	26601954
A_1.5	D007473	0.201295	4.603	0.223819	1	34	Ion Channels	281240	17785604
A_1.5	D010447	0.206562	4.46738	0.230402	1	35	Peptide Hydrolases	286816	16981728
A_1.5	D008051	0.216995	4.21872	0.243568	1	37	Lipid Bilayers	509933	21689528
A_1.5	D010100	0.222159	4.10447	0.250151	1	38	Oxygen	281495	25416864
A_1.5	D019001	0.222159	4.10447	0.250151	1	38	Nitric Oxide Synthase	281070	18469147
A_1.5	D033942	0.222159	4.10447	0.250151	1	38	Adaptor Proteins, Vesicular Transport	280724	18772496
A_1.5	D009479	0.227291	3.99624	0.256734	1	39	Neuropeptides	615187	8697804
A_1.5	D006152	0.237452	3.79601	0.2699	1	41	Cyclic GMP	282245	25767116
A_1.5	D014364	0.242484	3.70322	0.276483	1	42	Tryptophan	280846	18523968
A_1.5	D015815	0.242484	3.70322	0.276483	1	42	Cell Adhesion Molecules	281127	1729705
A_1.5	D008666	0.247482	3.61485	0.283065	1	43	Metalloendopeptidases	282886	11204721
A_1.5	D002364	0.262281	3.3733	0.302814	1	46	Caseins	281528	9880554
A_1.5	D014867	0.271986	3.22939	0.31598	1	48	Water	280859	15141214
A_1.5	D008894	0.275881	1.52664	2.6595	4	404	Milk Proteins	540626	12140684
A_1.5	D002784	0.281565	3.09724	0.329146	1	50	Cholesterol	523798	24724482
A_1.5	D046911	0.283965	1.92566	1.05327	2	160	Macromolecular Substances	327668	2526651
A_1.5	D003902	0.286307	3.03513	0.335729	1	51	Detergents	281509	12202484
A_1.5	D010743	0.286307	3.03513	0.335729	1	51	Phospholipids	280685	23812842
A_1.5	D003432	0.291019	2.97545	0.342312	1	52	Cross-Linking Reagents	282113	8530366
A_1.5	D046912	0.291019	2.97545	0.342312	1	52	Multiprotein Complexes	539764	16476778
A_1.5	D004262	0.295699	2.91807	0.348895	1	53	DNA Restriction Enzymes	280759	2837277
A_1.5	D007527	0.298575	1.85459	1.09276	2	166	Isoenzymes	282019	12080013
A_1.5	D009838	0.300349	2.86285	0.355478	1	54	Oligodeoxyribonucleotides	281750	1417782
A_1.5	D007986	0.304969	2.80968	0.36206	1	55	Luteinizing Hormone	104977632	22811567
A_1.5	D016601	0.304969	2.80968	0.36206	1	55	RNA-Binding Proteins	538427	8679524
A_1.5	D018398	0.304969	2.80968	0.36206	1	55	Homeodomain Proteins	522383	22573702
A_1.5	D012697	0.309558	2.75844	0.368643	1	56	Serine Endopeptidases	618164	8003976
A_1.5	D015342	0.309558	2.75844	0.368643	1	56	DNA Probes	281736	1661837
A_1.5	D015345	0.314117	2.70903	0.375226	1	57	Oligonucleotide Probes	404188	1832859
A_1.5	D000596	0.317981	1.76754	1.14543	2	174	Amino Acids	327718	213363
A_1.5	D019950	0.318646	2.66136	0.381809	1	58	Mitogen-Activated Protein Kinase 1	280846	20347004
A_1.5	D047428	0.318646	2.66136	0.381809	1	58	Protein Kinase Inhibitors	280991	20061439
A_1.5	D012313	0.320399	1.75723	1.15201	2	175	RNA	100126828	7508515
A_1.5	D003094	0.323146	2.61533	0.388392	1	59	Collagen	534069	3469199
A_1.5	D048052	0.323146	2.61533	0.388392	1	59	Mitogen-Activated Protein Kinase 3	338049	20696764
A_1.5	D024101	0.332057	2.52787	0.401558	1	61	Mitochondrial Proteins	281848	20857204
A_1.5	D011494	0.362339	2.26289	0.447638	1	68	Protein Kinases	517948	15501927
A_1.5	D008565	0.377585	1.37718	2.19869	3	334	Membrane Proteins	616179	12021844
A_1.5	D003598	0.379028	2.13493	0.47397	1	72	Cytoskeletal Proteins	281753	24144699
A_1.5	D011498	0.379028	2.13493	0.47397	1	72	Protein Precursors	281793	9111083
A_1.5	D054707	0.379028	2.13493	0.47397	1	72	Cyclic Nucleotide Phosphodiesterases, Type 6	537431	25142936
A_1.5	D009419	0.382357	1.52542	1.32317	2	201	Nerve Tissue Proteins	538427	15895553
A_1.5	D000242	0.395283	2.02062	0.500302	1	76	Cyclic AMP	281713	11752053
A_1.5	D005947	0.395283	2.02062	0.500302	1	76	Glucose	282323	30516470
A_1.5	D009124	0.407197	1.94258	0.52005	1	79	Muscle Proteins	408020	15372957
A_1.5	D005819	0.40788	1.44463	1.39558	2	212	Genetic Markers	100532388	19820053
A_1.5	D042461	0.41501	1.8938	0.533216	1	81	Vascular Endothelial Growth Factor A	280828	20156197
A_1.5	D048868	0.41501	1.8938	0.533216	1	81	Adaptor Proteins, Signal Transducing	767892	17530242
A_1.5	D052250	0.41501	1.8938	0.533216	1	81	Nitric Oxide Synthase Type III	287024	18708444
A_1.5	D015415	0.430331	1.80322	0.559548	1	85	Biomarkers	522383	22573702
A_1.5	D002118	0.432891	1.37188	1.46799	2	223	Calcium	281950	21620716
A_1.5	D011993	0.432891	1.37188	1.46799	2	223	Recombinant Fusion Proteins	281698	11889126
A_1.5	D003488	0.434099	1.78191	0.566131	1	86	Cyanogen Bromide	280813	4561255
A_1.5	D003545	0.434099	1.78191	0.566131	1	86	Cysteine	280976	2511202
A_1.5	D007328	0.445254	1.72087	0.58588	1	89	Insulin	281239	1880479
A_1.5	D004958	0.459789	1.64569	0.612211	1	93	Estradiol	282261	15129009
A_1.5	D012450	0.491127	1.49829	0.671458	1	102	Safflower Oil	114483513	26519053
A_1.5	D011956	0.497842	1.46904	0.684623	1	104	Receptors, Cell Surface	281048	11209057
