# Supplementary material for: Genome Wide Association Studies with Different Weighting Approaches Reveals Genomic Windows Associated with Meat Quality Traits in Beef Cattle
Source: Genes (Basel). 2026 Mar 28;17(4):385. doi: 10.3390/genes17040385 (PMC13116000; doi:10.3390/genes17040385)
Supplement: Supplementary file 1 [file genes-17-00385-s001.zip › Supplementary Materials/Sumplementary_Table_S8_BP_REA.xlsx]

## Sheet: Sheet1
Table S8 - GO Enrichment analysis for biological process for Ribeye Area (REA) trait.
GWAS	ID	Description	Gene_Ratio	Bg_Ratio	Rich_Factor	Fold_Enrichment	zScore	p-value	p.adjust	q-value	Gene_ID	Count
UM	GO:0048009	insulin-like growth factor receptor signaling pathway	2/41	10/13134	0.2	64.0683	11.1643	0.000421128	0.130129	0.122349	IGFBP1/IGFBP3	2
UM	GO:0051302	regulation of cell division	2/41	22/13134	0.0909091	29.122	7.38715	0.00211112	0.326167	0.306667	RAB11FIP4/EVI2B	2
UM	GO:0007169	cell surface receptor protein tyrosine kinase signaling pathway	4/41	218/13134	0.0183486	5.87783	4.06392	0.00462319	0.374252	0.351877	IGFBP1/IGFBP3/CLNK/LCP2	4
UM	GO:0045184	establishment of protein localization	5/41	453/13134	0.0110375	3.53578	3.07353	0.0128696	0.374252	0.351877	NACAD/RAMP3/TMED4/RANBP17/PXK	5
UM	GO:0006886	intracellular protein transport	4/41	295/13134	0.0135593	4.34361	3.25024	0.0131473	0.374252	0.351877	RAMP3/TMED4/RANBP17/PXK	4
UM	GO:0007167	enzyme-linked receptor protein signaling pathway	4/41	318/13134	0.0125786	4.02945	3.06024	0.0168905	0.374252	0.351877	IGFBP1/IGFBP3/CLNK/LCP2	4
UM	GO:0051668	localization within membrane	3/41	189/13134	0.015873	5.08479	3.16522	0.0209453	0.374252	0.351877	NACAD/RAMP3/RAB11FIP4	3
UM	GO:0051301	cell division	2/41	74/13134	0.027027	8.65788	3.69664	0.0222877	0.374252	0.351877	RAB11FIP4/EVI2B	2
UM	GO:0035239	tube morphogenesis	2/41	77/13134	0.025974	8.32056	3.60514	0.0240032	0.374252	0.351877	CCM2/SDCCAG8	2
UM	GO:0035295	tube development	2/41	84/13134	0.0238095	7.62718	3.40971	0.0282092	0.374252	0.351877	CCM2/SDCCAG8	2
UM	GO:0001682	tRNA 5'-leader removal	1/41	10/13134	0.1	32.0341	5.49365	0.0307922	0.374252	0.351877	RPP14	1
UM	GO:0001818	negative regulation of cytokine production	1/41	10/13134	0.1	32.0341	5.49365	0.0307922	0.374252	0.351877	LGALS9	1
UM	GO:0006611	protein export from nucleus	1/41	11/13134	0.0909091	29.122	5.22131	0.0338201	0.374252	0.351877	RANBP17	1
UM	GO:0045637	regulation of myeloid cell differentiation	1/41	11/13134	0.0909091	29.122	5.22131	0.0338201	0.374252	0.351877	EVI2B	1
UM	GO:0099116	tRNA 5'-end processing	1/41	11/13134	0.0909091	29.122	5.22131	0.0338201	0.374252	0.351877	RPP14	1
UM	GO:0015031	protein transport	4/41	397/13134	0.0100756	3.22762	2.52207	0.0345541	0.374252	0.351877	RAMP3/TMED4/RANBP17/PXK	4
UM	GO:0000963	mitochondrial RNA processing	1/41	12/13134	0.0833333	26.6951	4.98305	0.0368387	0.374252	0.351877	TBRG4	1
UM	GO:0031099	regeneration	1/41	12/13134	0.0833333	26.6951	4.98305	0.0368387	0.374252	0.351877	OMG	1
UM	GO:0035384	thioester biosynthetic process	1/41	12/13134	0.0833333	26.6951	4.98305	0.0368387	0.374252	0.351877	PDHB	1
UM	GO:0045022	early endosome to late endosome transport	1/41	12/13134	0.0833333	26.6951	4.98305	0.0368387	0.374252	0.351877	PXK	1
UM	GO:0071616	acyl-CoA biosynthetic process	1/41	12/13134	0.0833333	26.6951	4.98305	0.0368387	0.374252	0.351877	PDHB	1
UM	GO:0098927	vesicle-mediated transport between endosomal compartments	1/41	12/13134	0.0833333	26.6951	4.98305	0.0368387	0.374252	0.351877	PXK	1
UM	GO:1902107	positive regulation of leukocyte differentiation	1/41	12/13134	0.0833333	26.6951	4.98305	0.0368387	0.374252	0.351877	EVI2B	1
UM	GO:1903708	positive regulation of hemopoiesis	1/41	12/13134	0.0833333	26.6951	4.98305	0.0368387	0.374252	0.351877	EVI2B	1
UM	GO:0006605	protein targeting	2/41	99/13134	0.020202	6.47154	3.05792	0.0381251	0.374252	0.351877	NACAD/PXK	2
UM	GO:0030050	vesicle transport along actin filament	1/41	13/13134	0.0769231	24.6417	4.77222	0.0398481	0.374252	0.351877	MYO1G	1
UM	GO:0046631	alpha-beta T cell activation	1/41	13/13134	0.0769231	24.6417	4.77222	0.0398481	0.374252	0.351877	LGALS9	1
UM	GO:0099515	actin filament-based transport	1/41	13/13134	0.0769231	24.6417	4.77222	0.0398481	0.374252	0.351877	MYO1G	1
UM	GO:0006084	acetyl-CoA metabolic process	1/41	14/13134	0.0714286	22.8815	4.58384	0.0428483	0.374252	0.351877	PDHB	1
UM	GO:0061462	protein localization to lysosome	1/41	15/13134	0.0666667	21.3561	4.41412	0.0458394	0.374252	0.351877	PXK	1
UM	GO:0072522	purine-containing compound biosynthetic process	2/41	110/13134	0.0181818	5.82439	2.84329	0.0461205	0.374252	0.351877	ADCY1/PDHB	2
UM	GO:0001764	neuron migration	1/41	16/13134	0.0625	20.0213	4.26012	0.0488214	0.374252	0.351877	SDCCAG8	1
UM	GO:0002573	myeloid leukocyte differentiation	1/41	16/13134	0.0625	20.0213	4.26012	0.0488214	0.374252	0.351877	EVI2B	1
UM	GO:0031623	receptor internalization	1/41	18/13134	0.0555556	17.7967	3.99039	0.0547581	0.374252	0.351877	RAMP3	1
UM	GO:0042130	negative regulation of T cell proliferation	1/41	18/13134	0.0555556	17.7967	3.99039	0.0547581	0.374252	0.351877	LGALS9	1
UM	GO:0000966	RNA 5'-end processing	1/41	19/13134	0.0526316	16.8601	3.87126	0.0577129	0.374252	0.351877	RPP14	1
UM	GO:0008333	endosome to lysosome transport	1/41	19/13134	0.0526316	16.8601	3.87126	0.0577129	0.374252	0.351877	PXK	1
UM	GO:0032945	negative regulation of mononuclear cell proliferation	1/41	19/13134	0.0526316	16.8601	3.87126	0.0577129	0.374252	0.351877	LGALS9	1
UM	GO:0050672	negative regulation of lymphocyte proliferation	1/41	19/13134	0.0526316	16.8601	3.87126	0.0577129	0.374252	0.351877	LGALS9	1
UM	GO:0070664	negative regulation of leukocyte proliferation	1/41	19/13134	0.0526316	16.8601	3.87126	0.0577129	0.374252	0.351877	LGALS9	1
UM	GO:0016197	endosomal transport	2/41	125/13134	0.016	5.12546	2.59334	0.0579152	0.374252	0.351877	RAB11FIP4/PXK	2
UM	GO:0006457	protein folding	2/41	127/13134	0.015748	5.04475	2.56306	0.0595602	0.374252	0.351877	NUDCD3/PPIA	2
UM	GO:0000413	protein peptidyl-prolyl isomerization	1/41	20/13134	0.05	16.0171	3.76086	0.0606587	0.374252	0.351877	PPIA	1
UM	GO:0032465	regulation of cytokinesis	1/41	20/13134	0.05	16.0171	3.76086	0.0606587	0.374252	0.351877	RAB11FIP4	1
UM	GO:0006813	potassium ion transport	2/41	129/13134	0.0155039	4.96653	2.53341	0.0612215	0.374252	0.351877	KCNIP1/KCNMB1	2
UM	GO:0000038	very long-chain fatty acid metabolic process	1/41	21/13134	0.047619	15.2544	3.65814	0.0635955	0.374252	0.351877	ACOX2	1
UM	GO:1901293	nucleoside phosphate biosynthetic process	2/41	134/13134	0.0149254	4.78122	2.46188	0.0654438	0.374252	0.351877	ADCY1/PDHB	2
UM	GO:0009190	cyclic nucleotide biosynthetic process	1/41	22/13134	0.0454545	14.561	3.56223	0.0665233	0.374252	0.351877	ADCY1	1
UM	GO:0052652	cyclic purine nucleotide metabolic process	1/41	22/13134	0.0454545	14.561	3.56223	0.0665233	0.374252	0.351877	ADCY1	1
UM	GO:1901379	regulation of potassium ion transmembrane transport	1/41	22/13134	0.0454545	14.561	3.56223	0.0665233	0.374252	0.351877	KCNIP1	1
UM	GO:0006623	protein targeting to vacuole	1/41	23/13134	0.0434783	13.9279	3.47239	0.0694422	0.374252	0.351877	PXK	1
UM	GO:0043266	regulation of potassium ion transport	1/41	23/13134	0.0434783	13.9279	3.47239	0.0694422	0.374252	0.351877	KCNIP1	1
UM	GO:1902105	regulation of leukocyte differentiation	1/41	23/13134	0.0434783	13.9279	3.47239	0.0694422	0.374252	0.351877	EVI2B	1
UM	GO:0006099	tricarboxylic acid cycle	1/41	24/13134	0.0416667	13.3476	3.38797	0.0723522	0.374252	0.351877	LOC132342072	1
UM	GO:0006635	fatty acid beta-oxidation	1/41	24/13134	0.0416667	13.3476	3.38797	0.0723522	0.374252	0.351877	ACOX2	1
UM	GO:0016925	protein sumoylation	1/41	24/13134	0.0416667	13.3476	3.38797	0.0723522	0.374252	0.351877	ZMIZ2	1
UM	GO:0008277	regulation of G protein-coupled receptor signaling pathway	1/41	26/13134	0.0384615	12.3208	3.23334	0.0781455	0.374252	0.351877	RAMP3	1
UM	GO:0009187	cyclic nucleotide metabolic process	1/41	26/13134	0.0384615	12.3208	3.23334	0.0781455	0.374252	0.351877	ADCY1	1
UM	GO:0030048	actin filament-based movement	1/41	26/13134	0.0384615	12.3208	3.23334	0.0781455	0.374252	0.351877	MYO1G	1
UM	GO:0009593	detection of chemical stimulus	1/41	27/13134	0.037037	11.8645	3.16224	0.081029	0.374252	0.351877	KCNMB1	1
UM	GO:0019395	fatty acid oxidation	1/41	27/13134	0.037037	11.8645	3.16224	0.081029	0.374252	0.351877	ACOX2	1
UM	GO:0030010	establishment of cell polarity	1/41	27/13134	0.037037	11.8645	3.16224	0.081029	0.374252	0.351877	SDCCAG8	1
UM	GO:0050868	negative regulation of T cell activation	1/41	27/13134	0.037037	11.8645	3.16224	0.081029	0.374252	0.351877	LGALS9	1
UM	GO:0099518	vesicle cytoskeletal trafficking	1/41	27/13134	0.037037	11.8645	3.16224	0.081029	0.374252	0.351877	MYO1G	1
UM	GO:1903038	negative regulation of leukocyte cell-cell adhesion	1/41	27/13134	0.037037	11.8645	3.16224	0.081029	0.374252	0.351877	LGALS9	1
UM	GO:1903706	regulation of hemopoiesis	1/41	27/13134	0.037037	11.8645	3.16224	0.081029	0.374252	0.351877	EVI2B	1
UM	GO:0072657	protein localization to membrane	2/41	153/13134	0.0130719	4.18747	2.21918	0.0823304	0.374252	0.351877	NACAD/RAMP3	2
UM	GO:0018208	peptidyl-proline modification	1/41	29/13134	0.0344828	11.0463	3.03067	0.0867695	0.374252	0.351877	PPIA	1
UM	GO:0051250	negative regulation of lymphocyte activation	1/41	29/13134	0.0344828	11.0463	3.03067	0.0867695	0.374252	0.351877	LGALS9	1
UM	GO:0051592	response to calcium ion	1/41	29/13134	0.0344828	11.0463	3.03067	0.0867695	0.374252	0.351877	KCNMB1	1
UM	GO:0022408	negative regulation of cell-cell adhesion	1/41	30/13134	0.0333333	10.678	2.96962	0.0896266	0.374252	0.351877	LGALS9	1
UM	GO:0030099	myeloid cell differentiation	1/41	30/13134	0.0333333	10.678	2.96962	0.0896266	0.374252	0.351877	EVI2B	1
UM	GO:0032456	endocytic recycling	1/41	30/13134	0.0333333	10.678	2.96962	0.0896266	0.374252	0.351877	RAB11FIP4	1
UM	GO:0042129	regulation of T cell proliferation	1/41	30/13134	0.0333333	10.678	2.96962	0.0896266	0.374252	0.351877	LGALS9	1
UM	GO:0007041	lysosomal transport	1/41	31/13134	0.0322581	10.3336	2.91138	0.092475	0.375984	0.353505	PXK	1
UM	GO:0042098	T cell proliferation	1/41	31/13134	0.0322581	10.3336	2.91138	0.092475	0.375984	0.353505	LGALS9	1
UM	GO:0002695	negative regulation of leukocyte activation	1/41	32/13134	0.03125	10.0107	2.85573	0.0953147	0.377593	0.355018	LGALS9	1
UM	GO:0050866	negative regulation of cell activation	1/41	32/13134	0.03125	10.0107	2.85573	0.0953147	0.377593	0.355018	LGALS9	1
UM	GO:0034440	lipid oxidation	1/41	34/13134	0.0294118	9.42181	2.75146	0.100968	0.378568	0.355935	ACOX2	1
UM	GO:0072666	establishment of protein localization to vacuole	1/41	34/13134	0.0294118	9.42181	2.75146	0.100968	0.378568	0.355935	PXK	1
UM	GO:0032944	regulation of mononuclear cell proliferation	1/41	35/13134	0.0285714	9.15261	2.7025	0.103782	0.378568	0.355935	LGALS9	1
UM	GO:0050670	regulation of lymphocyte proliferation	1/41	35/13134	0.0285714	9.15261	2.7025	0.103782	0.378568	0.355935	LGALS9	1
UM	GO:0051017	actin filament bundle assembly	1/41	35/13134	0.0285714	9.15261	2.7025	0.103782	0.378568	0.355935	FAM107A	1
UM	GO:0070663	regulation of leukocyte proliferation	1/41	35/13134	0.0285714	9.15261	2.7025	0.103782	0.378568	0.355935	LGALS9	1
UM	GO:0006090	pyruvate metabolic process	1/41	36/13134	0.0277778	8.89837	2.65547	0.106587	0.378568	0.355935	PDHB	1
UM	GO:0010038	response to metal ion	1/41	36/13134	0.0277778	8.89837	2.65547	0.106587	0.378568	0.355935	KCNMB1	1
UM	GO:0072665	protein localization to vacuole	1/41	36/13134	0.0277778	8.89837	2.65547	0.106587	0.378568	0.355935	PXK	1
UM	GO:0061572	actin filament bundle organization	1/41	37/13134	0.027027	8.65788	2.61022	0.109384	0.384086	0.361123	FAM107A	1
UM	GO:0006637	acyl-CoA metabolic process	1/41	38/13134	0.0263158	8.43004	2.56666	0.112172	0.38488	0.36187	PDHB	1
UM	GO:0035383	thioester metabolic process	1/41	38/13134	0.0263158	8.43004	2.56666	0.112172	0.38488	0.36187	PDHB	1
UM	GO:0010629	negative regulation of gene expression	2/41	185/13134	0.0108108	3.46315	1.88805	0.113347	0.38488	0.36187	TBRG4/LGALS9	2
UM	GO:0009062	fatty acid catabolic process	1/41	40/13134	0.025	8.00854	2.48414	0.117722	0.389293	0.366019	ACOX2	1
UM	GO:0055088	lipid homeostasis	1/41	40/13134	0.025	8.00854	2.48414	0.117722	0.389293	0.366019	ACOX2	1
UM	GO:0030001	metal ion transport	3/41	388/13134	0.00773196	2.47687	1.65244	0.120049	0.389293	0.366019	RAMP3/KCNIP1/KCNMB1	3
UM	GO:0007162	negative regulation of cell adhesion	1/41	42/13134	0.0238095	7.62718	2.40716	0.123239	0.389293	0.366019	LGALS9	1
UM	GO:0032787	monocarboxylic acid metabolic process	2/41	197/13134	0.0101523	3.2522	1.78228	0.125665	0.389293	0.366019	ACOX2/PDHB	2
UM	GO:0006612	protein targeting to membrane	1/41	43/13134	0.0232558	7.4498	2.37055	0.125985	0.389293	0.366019	NACAD	1
UM	GO:0008285	negative regulation of cell population proliferation	1/41	43/13134	0.0232558	7.4498	2.37055	0.125985	0.389293	0.366019	LGALS9	1
UM	GO:0010720	positive regulation of cell development	1/41	43/13134	0.0232558	7.4498	2.37055	0.125985	0.389293	0.366019	EVI2B	1
UM	GO:0043123	positive regulation of canonical NF-kappaB signal transduction	1/41	43/13134	0.0232558	7.4498	2.37055	0.125985	0.389293	0.366019	TMED4	1
UM	GO:0007015	actin filament organization	2/41	201/13134	0.00995025	3.18748	1.74882	0.129842	0.397238	0.373489	MYO1G/FAM107A	2
UM	GO:0072329	monocarboxylic acid catabolic process	1/41	45/13134	0.0222222	7.1187	2.30073	0.131451	0.39822	0.374412	ACOX2	1
UM	GO:0072521	purine-containing compound metabolic process	2/41	206/13134	0.00970874	3.11011	1.70816	0.135109	0.405327	0.381094	ADCY1/PDHB	2
UM	GO:0140053	mitochondrial gene expression	1/41	48/13134	0.0208333	6.67378	2.20366	0.139588	0.414738	0.389942	TBRG4	1
UM	GO:0007098	centrosome cycle	1/41	49/13134	0.0204082	6.53758	2.17313	0.142284	0.418721	0.393688	SDCCAG8	1
UM	GO:0031023	microtubule organizing center organization	1/41	50/13134	0.02	6.40683	2.14344	0.144971	0.422605	0.39734	SDCCAG8	1
UM	GO:0051606	detection of stimulus	1/41	52/13134	0.0192308	6.16041	2.08643	0.150322	0.428818	0.403181	KCNMB1	1
UM	GO:0002683	negative regulation of immune system process	1/41	53/13134	0.0188679	6.04418	2.05903	0.152985	0.428818	0.403181	LGALS9	1
UM	GO:0098876	vesicle-mediated transport to the plasma membrane	1/41	53/13134	0.0188679	6.04418	2.05903	0.152985	0.428818	0.403181	RAB11FIP4	1
UM	GO:0000910	cytokinesis	1/41	54/13134	0.0185185	5.93225	2.03232	0.15564	0.428818	0.403181	RAB11FIP4	1
UM	GO:0043122	regulation of canonical NF-kappaB signal transduction	1/41	54/13134	0.0185185	5.93225	2.03232	0.15564	0.428818	0.403181	TMED4	1
UM	GO:0006812	monoatomic cation transport	3/41	449/13134	0.00668151	2.14037	1.37587	0.164084	0.428818	0.403181	RAMP3/KCNIP1/KCNMB1	3
UM	GO:0007030	Golgi organization	1/41	58/13134	0.0172414	5.52313	1.93183	0.166178	0.428818	0.403181	TMED4	1
UM	GO:0007163	establishment or maintenance of cell polarity	1/41	59/13134	0.0169492	5.42952	1.90816	0.168792	0.428818	0.403181	SDCCAG8	1
UM	GO:0043488	regulation of mRNA stability	1/41	59/13134	0.0169492	5.42952	1.90816	0.168792	0.428818	0.403181	TBRG4	1
UM	GO:0061013	regulation of mRNA catabolic process	1/41	59/13134	0.0169492	5.42952	1.90816	0.168792	0.428818	0.403181	TBRG4	1
UM	GO:0018205	peptidyl-lysine modification	1/41	60/13134	0.0166667	5.33902	1.88503	0.171399	0.428818	0.403181	ZMIZ2	1
UM	GO:0043487	regulation of RNA stability	1/41	60/13134	0.0166667	5.33902	1.88503	0.171399	0.428818	0.403181	TBRG4	1
UM	GO:0044272	sulfur compound biosynthetic process	1/41	60/13134	0.0166667	5.33902	1.88503	0.171399	0.428818	0.403181	PDHB	1
UM	GO:1903037	regulation of leukocyte cell-cell adhesion	1/41	60/13134	0.0166667	5.33902	1.88503	0.171399	0.428818	0.403181	LGALS9	1
UM	GO:0006898	receptor-mediated endocytosis	1/41	61/13134	0.0163934	5.2515	1.8624	0.173997	0.428818	0.403181	RAMP3	1
UM	GO:0007507	heart development	1/41	61/13134	0.0163934	5.2515	1.8624	0.173997	0.428818	0.403181	CCM2	1
UM	GO:0051260	protein homooligomerization	1/41	61/13134	0.0163934	5.2515	1.8624	0.173997	0.428818	0.403181	KCTD6	1
UM	GO:0051650	establishment of vesicle localization	1/41	61/13134	0.0163934	5.2515	1.8624	0.173997	0.428818	0.403181	MYO1G	1
UM	GO:0051648	vesicle localization	1/41	62/13134	0.016129	5.1668	1.84027	0.176588	0.428818	0.403181	MYO1G	1
UM	GO:0051604	protein maturation	2/41	246/13134	0.00813008	2.6044	1.42149	0.178789	0.428818	0.403181	NUDCD3/PPIA	2
UM	GO:0043604	amide biosynthetic process	1/41	63/13134	0.015873	5.08479	1.81861	0.179171	0.428818	0.403181	PDHB	1
UM	GO:0009152	purine ribonucleotide biosynthetic process	1/41	64/13134	0.015625	5.00534	1.7974	0.181745	0.428818	0.403181	ADCY1	1
UM	GO:0050863	regulation of T cell activation	1/41	65/13134	0.0153846	4.92833	1.77663	0.184312	0.428818	0.403181	LGALS9	1
UM	GO:0072659	protein localization to plasma membrane	1/41	65/13134	0.0153846	4.92833	1.77663	0.184312	0.428818	0.403181	RAMP3	1
UM	GO:0006753	nucleoside phosphate metabolic process	2/41	252/13134	0.00793651	2.54239	1.38343	0.185531	0.428818	0.403181	ADCY1/PDHB	2
UM	GO:0090407	organophosphate biosynthetic process	2/41	252/13134	0.00793651	2.54239	1.38343	0.185531	0.428818	0.403181	ADCY1/PDHB	2
UM	GO:0032943	mononuclear cell proliferation	1/41	67/13134	0.0149254	4.78122	1.73634	0.189422	0.428818	0.403181	LGALS9	1
UM	GO:0046651	lymphocyte proliferation	1/41	67/13134	0.0149254	4.78122	1.73634	0.189422	0.428818	0.403181	LGALS9	1
UM	GO:0070661	leukocyte proliferation	1/41	67/13134	0.0149254	4.78122	1.73634	0.189422	0.428818	0.403181	LGALS9	1
UM	GO:1904062	regulation of monoatomic cation transmembrane transport	1/41	67/13134	0.0149254	4.78122	1.73634	0.189422	0.428818	0.403181	KCNIP1	1
UM	GO:0045597	positive regulation of cell differentiation	1/41	68/13134	0.0147059	4.7109	1.71679	0.191965	0.428818	0.403181	EVI2B	1
UM	GO:0007159	leukocyte cell-cell adhesion	1/41	69/13134	0.0144928	4.64263	1.69761	0.194501	0.428818	0.403181	LGALS9	1
UM	GO:0022407	regulation of cell-cell adhesion	1/41	69/13134	0.0144928	4.64263	1.69761	0.194501	0.428818	0.403181	LGALS9	1
UM	GO:0009260	ribonucleotide biosynthetic process	1/41	70/13134	0.0142857	4.57631	1.6788	0.197029	0.428818	0.403181	ADCY1	1
UM	GO:0001568	blood vessel development	1/41	71/13134	0.0140845	4.51185	1.66034	0.199549	0.428818	0.403181	CCM2	1
UM	GO:0048514	blood vessel morphogenesis	1/41	71/13134	0.0140845	4.51185	1.66034	0.199549	0.428818	0.403181	CCM2	1
UM	GO:0051259	protein complex oligomerization	1/41	71/13134	0.0140845	4.51185	1.66034	0.199549	0.428818	0.403181	KCTD6	1
UM	GO:0051168	nuclear export	1/41	72/13134	0.0138889	4.44919	1.64222	0.202061	0.428818	0.403181	RANBP17	1
UM	GO:0001944	vasculature development	1/41	74/13134	0.0135135	4.32894	1.60696	0.207063	0.428818	0.403181	CCM2	1
UM	GO:0006865	amino acid transport	1/41	74/13134	0.0135135	4.32894	1.60696	0.207063	0.428818	0.403181	SLC7A1	1
UM	GO:0007249	canonical NF-kappaB signal transduction	1/41	74/13134	0.0135135	4.32894	1.60696	0.207063	0.428818	0.403181	TMED4	1
UM	GO:0055086	nucleobase-containing small molecule metabolic process	2/41	273/13134	0.00732601	2.34682	1.25837	0.209408	0.428818	0.403181	ADCY1/PDHB	2
UM	GO:0007034	vacuolar transport	1/41	75/13134	0.0133333	4.27122	1.58979	0.209552	0.428818	0.403181	PXK	1
UM	GO:0009060	aerobic respiration	1/41	75/13134	0.0133333	4.27122	1.58979	0.209552	0.428818	0.403181	LOC132342072	1
UM	GO:1990778	protein localization to cell periphery	1/41	75/13134	0.0133333	4.27122	1.58979	0.209552	0.428818	0.403181	RAMP3	1
UM	GO:0046390	ribose phosphate biosynthetic process	1/41	76/13134	0.0131579	4.21502	1.57292	0.212034	0.430409	0.404676	ADCY1	1
UM	GO:0010959	regulation of metal ion transport	1/41	77/13134	0.012987	4.16028	1.55634	0.214508	0.430409	0.404676	KCNIP1	1
UM	GO:0030041	actin filament polymerization	1/41	77/13134	0.012987	4.16028	1.55634	0.214508	0.430409	0.404676	FAM107A	1
UM	GO:0002521	leukocyte differentiation	1/41	81/13134	0.0123457	3.95483	1.49271	0.224329	0.434874	0.408875	EVI2B	1
UM	GO:0090150	establishment of protein localization to membrane	1/41	81/13134	0.0123457	3.95483	1.49271	0.224329	0.434874	0.408875	NACAD	1
UM	GO:0045333	cellular respiration	1/41	82/13134	0.0121951	3.9066	1.47744	0.226765	0.434874	0.408875	LOC132342072	1
UM	GO:0000226	microtubule cytoskeleton organization	2/41	290/13134	0.00689655	2.20925	1.16525	0.228978	0.434874	0.408875	KATNAL1/SDCCAG8	2
UM	GO:0006164	purine nucleotide biosynthetic process	1/41	83/13134	0.0120482	3.85954	1.4624	0.229194	0.434874	0.408875	ADCY1	1
UM	GO:0008154	actin polymerization or depolymerization	1/41	83/13134	0.0120482	3.85954	1.4624	0.229194	0.434874	0.408875	FAM107A	1
UM	GO:0051249	regulation of lymphocyte activation	1/41	83/13134	0.0120482	3.85954	1.4624	0.229194	0.434874	0.408875	LGALS9	1
UM	GO:0030705	cytoskeleton-dependent intracellular transport	1/41	84/13134	0.0119048	3.81359	1.4476	0.231615	0.434874	0.408875	MYO1G	1
UM	GO:0034765	regulation of monoatomic ion transmembrane transport	1/41	84/13134	0.0119048	3.81359	1.4476	0.231615	0.434874	0.408875	KCNIP1	1
UM	GO:0007189	adenylate cyclase-activating G protein-coupled receptor signaling pathway	1/41	85/13134	0.0117647	3.76872	1.43303	0.23403	0.434874	0.408875	ADCY1	1
UM	GO:0008033	tRNA processing	1/41	85/13134	0.0117647	3.76872	1.43303	0.23403	0.434874	0.408875	RPP14	1
UM	GO:0030258	lipid modification	1/41	85/13134	0.0117647	3.76872	1.43303	0.23403	0.434874	0.408875	ACOX2	1
UM	GO:0006888	endoplasmic reticulum to Golgi vesicle-mediated transport	1/41	86/13134	0.0116279	3.7249	1.41867	0.236436	0.434874	0.408875	TMED4	1
UM	GO:0044242	cellular lipid catabolic process	1/41	86/13134	0.0116279	3.7249	1.41867	0.236436	0.434874	0.408875	ACOX2	1
UM	GO:0030036	actin cytoskeleton organization	2/41	303/13134	0.00660066	2.11447	1.09828	0.24404	0.444507	0.417932	MYO1G/FAM107A	2
UM	GO:0018193	peptidyl-amino acid modification	2/41	304/13134	0.00657895	2.10751	1.09326	0.245201	0.444507	0.417932	PPIA/ZMIZ2	2
UM	GO:0001817	regulation of cytokine production	1/41	90/13134	0.0111111	3.55935	1.36333	0.245989	0.444507	0.417932	LGALS9	1
UM	GO:0006402	mRNA catabolic process	1/41	92/13134	0.0108696	3.48197	1.33682	0.250722	0.450414	0.423486	TBRG4	1
UM	GO:0097435	supramolecular fiber organization	2/41	310/13134	0.00645161	2.06672	1.06359	0.252174	0.450414	0.423486	MYO1G/FAM107A	2
UM	GO:0002694	regulation of leukocyte activation	1/41	94/13134	0.0106383	3.40789	1.31104	0.255426	0.452466	0.425415	LGALS9	1
UM	GO:0030029	actin filament-based process	2/41	315/13134	0.00634921	2.03391	1.03936	0.25799	0.452466	0.425415	MYO1G/FAM107A	2
UM	GO:0043269	regulation of monoatomic ion transport	1/41	97/13134	0.0103093	3.30249	1.27365	0.262428	0.452466	0.425415	KCNIP1	1
UM	GO:0060284	regulation of cell development	1/41	97/13134	0.0103093	3.30249	1.27365	0.262428	0.452466	0.425415	EVI2B	1
UM	GO:0001816	cytokine production	1/41	99/13134	0.010101	3.23577	1.24952	0.26706	0.452466	0.425415	LGALS9	1
UM	GO:0050865	regulation of cell activation	1/41	99/13134	0.010101	3.23577	1.24952	0.26706	0.452466	0.425415	LGALS9	1
UM	GO:0030155	regulation of cell adhesion	1/41	100/13134	0.01	3.20341	1.23769	0.269365	0.452466	0.425415	LGALS9	1
UM	GO:0032870	cellular response to hormone stimulus	1/41	101/13134	0.00990099	3.1717	1.226	0.271663	0.452466	0.425415	RAMP3	1
UM	GO:0034762	regulation of transmembrane transport	1/41	101/13134	0.00990099	3.1717	1.226	0.271663	0.452466	0.425415	KCNIP1	1
UM	GO:0051241	negative regulation of multicellular organismal process	1/41	101/13134	0.00990099	3.1717	1.226	0.271663	0.452466	0.425415	LGALS9	1
UM	GO:0009165	nucleotide biosynthetic process	1/41	103/13134	0.00970874	3.11011	1.20307	0.276239	0.452466	0.425415	ADCY1	1
UM	GO:0051258	protein polymerization	1/41	103/13134	0.00970874	3.11011	1.20307	0.276239	0.452466	0.425415	FAM107A	1
UM	GO:0002682	regulation of immune system process	2/41	331/13134	0.0060423	1.9356	0.964721	0.276621	0.452466	0.425415	EVI2B/LGALS9	2
UM	GO:0009150	purine ribonucleotide metabolic process	1/41	106/13134	0.00943396	3.02209	1.16968	0.283049	0.452466	0.425415	ADCY1	1
UM	GO:0016054	organic acid catabolic process	1/41	106/13134	0.00943396	3.02209	1.16968	0.283049	0.452466	0.425415	ACOX2	1
UM	GO:0046395	carboxylic acid catabolic process	1/41	106/13134	0.00943396	3.02209	1.16968	0.283049	0.452466	0.425415	ACOX2	1
UM	GO:1903311	regulation of mRNA metabolic process	1/41	106/13134	0.00943396	3.02209	1.16968	0.283049	0.452466	0.425415	TBRG4	1
UM	GO:0006401	RNA catabolic process	1/41	107/13134	0.00934579	2.99385	1.15882	0.285306	0.452466	0.425415	TBRG4	1
UM	GO:0071805	potassium ion transmembrane transport	1/41	107/13134	0.00934579	2.99385	1.15882	0.285306	0.452466	0.425415	KCNIP1	1
UM	GO:0015980	energy derivation by oxidation of organic compounds	1/41	108/13134	0.00925926	2.96612	1.14808	0.287555	0.452466	0.425415	LOC132342072	1
UM	GO:0032956	regulation of actin cytoskeleton organization	1/41	108/13134	0.00925926	2.96612	1.14808	0.287555	0.452466	0.425415	FAM107A	1
UM	GO:0032970	regulation of actin filament-based process	1/41	110/13134	0.00909091	2.9122	1.12697	0.292033	0.452466	0.425415	FAM107A	1
UM	GO:0051094	positive regulation of developmental process	1/41	110/13134	0.00909091	2.9122	1.12697	0.292033	0.452466	0.425415	EVI2B	1
UM	GO:0006816	calcium ion transport	1/41	112/13134	0.00892857	2.86019	1.10632	0.296484	0.452466	0.425415	RAMP3	1
UM	GO:0006913	nucleocytoplasmic transport	1/41	112/13134	0.00892857	2.86019	1.10632	0.296484	0.452466	0.425415	RANBP17	1
UM	GO:0030097	hemopoiesis	1/41	112/13134	0.00892857	2.86019	1.10632	0.296484	0.452466	0.425415	EVI2B	1
UM	GO:0051169	nuclear transport	1/41	112/13134	0.00892857	2.86019	1.10632	0.296484	0.452466	0.425415	RANBP17	1
UM	GO:0007188	adenylate cyclase-modulating G protein-coupled receptor signaling pathway	1/41	113/13134	0.00884956	2.83488	1.09617	0.298699	0.452466	0.425415	ADCY1	1
UM	GO:0009259	ribonucleotide metabolic process	1/41	113/13134	0.00884956	2.83488	1.09617	0.298699	0.452466	0.425415	ADCY1	1
UM	GO:0042391	regulation of membrane potential	1/41	113/13134	0.00884956	2.83488	1.09617	0.298699	0.452466	0.425415	GABRP	1
UM	GO:0048699	generation of neurons	2/41	350/13134	0.00571429	1.83052	0.881265	0.298733	0.452466	0.425415	SDCCAG8/OMG	2
UM	GO:0042110	T cell activation	1/41	114/13134	0.00877193	2.81001	1.08613	0.300907	0.452466	0.425415	LGALS9	1
UM	GO:0019752	carboxylic acid metabolic process	2/41	353/13134	0.00566572	1.81497	0.868558	0.302219	0.452466	0.425415	ACOX2/PDHB	2
UM	GO:0016042	lipid catabolic process	1/41	115/13134	0.00869565	2.78558	1.0762	0.303108	0.452466	0.425415	ACOX2	1
UM	GO:0009725	response to hormone	1/41	116/13134	0.00862069	2.76156	1.06637	0.305303	0.453551	0.426436	RAMP3	1
UM	GO:0043436	oxoacid metabolic process	2/41	357/13134	0.00560224	1.79463	0.851803	0.306863	0.453687	0.426563	ACOX2/PDHB	2
UM	GO:0141188	nucleic acid catabolic process	1/41	119/13134	0.00840336	2.69195	1.03751	0.311847	0.45886	0.431427	TBRG4	1
UM	GO:0019693	ribose phosphate metabolic process	1/41	121/13134	0.00826446	2.64745	1.01876	0.316176	0.463025	0.435343	ADCY1	1
UM	GO:0010628	positive regulation of gene expression	1/41	122/13134	0.00819672	2.62575	1.00952	0.31833	0.463981	0.436242	LGALS9	1
UM	GO:0010608	post-transcriptional regulation of gene expression	1/41	127/13134	0.00787402	2.52237	0.964692	0.329004	0.476497	0.448009	TBRG4	1
UM	GO:0006082	organic acid metabolic process	2/41	377/13134	0.00530504	1.69942	0.771066	0.330001	0.476497	0.448009	ACOX2/PDHB	2
UM	GO:0048646	anatomical structure formation involved in morphogenesis	1/41	129/13134	0.00775194	2.48327	0.947356	0.333228	0.478918	0.450286	SDCCAG8	1
UM	GO:0051656	establishment of organelle localization	1/41	130/13134	0.00769231	2.46417	0.93881	0.33533	0.479708	0.451028	MYO1G	1
UM	GO:0022008	neurogenesis	2/41	385/13134	0.00519481	1.66411	0.740095	0.339208	0.483019	0.454142	SDCCAG8/OMG	2
UM	GO:0072359	circulatory system development	1/41	133/13134	0.0075188	2.40858	0.913638	0.341597	0.484191	0.455243	CCM2	1
UM	GO:0044282	small molecule catabolic process	1/41	134/13134	0.00746269	2.39061	0.905398	0.343674	0.484909	0.455919	ACOX2	1
UM	GO:0006631	fatty acid metabolic process	1/41	135/13134	0.00740741	2.3729	0.897233	0.345744	0.485613	0.45658	ACOX2	1
UM	GO:0022402	cell cycle process	2/41	400/13134	0.005	1.60171	0.683891	0.356375	0.498281	0.468491	SDCCAG8/RAB11FIP4	2
UM	GO:0006163	purine nucleotide metabolic process	1/41	143/13134	0.00699301	2.24015	0.834402	0.362075	0.500015	0.470122	ADCY1	1
UM	GO:0006399	tRNA metabolic process	1/41	143/13134	0.00699301	2.24015	0.834402	0.362075	0.500015	0.470122	RPP14	1
UM	GO:0034220	monoatomic ion transmembrane transport	2/41	406/13134	0.00492611	1.57804	0.662053	0.363203	0.500015	0.470122	KCNIP1/GABRP	2
UM	GO:0043087	regulation of GTPase activity	1/41	144/13134	0.00694444	2.22459	0.826843	0.364089	0.500015	0.470122	NF1	1
UM	GO:0010564	regulation of cell cycle process	1/41	145/13134	0.00689655	2.20925	0.819346	0.366096	0.500547	0.470622	RAB11FIP4	1
UM	GO:0006790	sulfur compound metabolic process	1/41	147/13134	0.00680272	2.17919	0.804533	0.370092	0.503781	0.473662	PDHB	1
UM	GO:0046649	lymphocyte activation	1/41	148/13134	0.00675676	2.16447	0.797215	0.37208	0.504267	0.474119	LGALS9	1
UM	GO:0006091	generation of precursor metabolites and energy	1/41	151/13134	0.00662252	2.12147	0.775607	0.378009	0.510065	0.479571	LOC132342072	1
UM	GO:0051239	regulation of multicellular organismal process	2/41	421/13134	0.00475059	1.52181	0.608955	0.380162	0.51074	0.480205	EVI2B/LGALS9	2
UM	GO:0051493	regulation of cytoskeleton organization	1/41	154/13134	0.00649351	2.08014	0.754496	0.383884	0.513507	0.482807	FAM107A	1
UM	GO:0045595	regulation of cell differentiation	1/41	159/13134	0.00628931	2.01473	0.720357	0.393555	0.524174	0.492836	EVI2B	1
UM	GO:2000026	regulation of multicellular organismal development	1/41	161/13134	0.00621118	1.9897	0.70705	0.397382	0.527	0.495493	EVI2B	1
UM	GO:0048193	Golgi vesicle transport	1/41	162/13134	0.00617284	1.97742	0.700468	0.399286	0.527262	0.49574	TMED4	1
UM	GO:0007017	microtubule-based process	2/41	440/13134	0.00454545	1.4561	0.544552	0.401389	0.527758	0.496206	KATNAL1/SDCCAG8	2
UM	GO:0072594	establishment of protein localization to organelle	1/41	164/13134	0.00609756	1.9533	0.687443	0.403077	0.527758	0.496206	PXK	1
UM	GO:0045321	leukocyte activation	1/41	166/13134	0.0060241	1.92977	0.6746	0.406846	0.530444	0.498731	LGALS9	1
UM	GO:0043603	amide metabolic process	1/41	168/13134	0.00595238	1.90679	0.661934	0.41059	0.533078	0.501207	PDHB	1
UM	GO:0006897	endocytosis	1/41	173/13134	0.00578035	1.85168	0.631011	0.419852	0.542821	0.510368	RAMP3	1
UM	GO:0009117	nucleotide metabolic process	1/41	174/13134	0.00574713	1.84104	0.624949	0.421687	0.542922	0.510463	ADCY1	1
UM	GO:0019637	organophosphate metabolic process	2/41	470/13134	0.00425532	1.36316	0.448652	0.434239	0.552355	0.519332	ADCY1/PDHB	2
UM	GO:0051240	positive regulation of multicellular organismal process	1/41	181/13134	0.00552486	1.76984	0.583593	0.434376	0.552355	0.519332	EVI2B	1
UM	GO:0042127	regulation of cell population proliferation	1/41	182/13134	0.00549451	1.76012	0.577833	0.436166	0.552355	0.519332	LGALS9	1
UM	GO:0034655	nucleobase-containing compound catabolic process	1/41	183/13134	0.00546448	1.7505	0.572109	0.437951	0.552355	0.519332	TBRG4	1
UM	GO:0051640	organelle localization	1/41	183/13134	0.00546448	1.7505	0.572109	0.437951	0.552355	0.519332	MYO1G	1
UM	GO:0001775	cell activation	1/41	190/13134	0.00526316	1.68601	0.532998	0.450292	0.565381	0.53158	LGALS9	1
UM	GO:0010256	endomembrane system organization	1/41	192/13134	0.00520833	1.66845	0.52212	0.453769	0.565381	0.53158	TMED4	1
UM	GO:1902533	positive regulation of intracellular signal transduction	1/41	192/13134	0.00520833	1.66845	0.52212	0.453769	0.565381	0.53158	TMED4	1
UM	GO:0007049	cell cycle	2/41	495/13134	0.0040404	1.29431	0.373512	0.460911	0.571486	0.53732	SDCCAG8/RAB11FIP4	2
UM	GO:0009894	regulation of catabolic process	1/41	197/13134	0.00507614	1.6261	0.495466	0.462368	0.571486	0.53732	TBRG4	1
UM	GO:0008283	cell population proliferation	1/41	224/13134	0.00446429	1.4301	0.363313	0.506568	0.623624	0.58634	LGALS9	1
UM	GO:0007268	chemical synaptic transmission	1/41	232/13134	0.00431034	1.38078	0.327451	0.51897	0.628869	0.591272	GABRP	1
UM	GO:0051726	regulation of cell cycle	1/41	232/13134	0.00431034	1.38078	0.327451	0.51897	0.628869	0.591272	RAB11FIP4	1
UM	GO:0098916	anterograde trans-synaptic signaling	1/41	232/13134	0.00431034	1.38078	0.327451	0.51897	0.628869	0.591272	GABRP	1
UM	GO:0099537	trans-synaptic signaling	1/41	232/13134	0.00431034	1.38078	0.327451	0.51897	0.628869	0.591272	GABRP	1
UM	GO:0031175	neuron projection development	1/41	237/13134	0.00421941	1.35165	0.305701	0.526566	0.634918	0.596959	OMG	1
UM	GO:0048878	chemical homeostasis	1/41	238/13134	0.00420168	1.34597	0.301409	0.528071	0.634918	0.596959	ACOX2	1
UM	GO:0071495	cellular response to endogenous stimulus	1/41	242/13134	0.00413223	1.32373	0.284432	0.534044	0.636452	0.598402	RAMP3	1
UM	GO:0002684	positive regulation of immune system process	1/41	243/13134	0.00411523	1.31828	0.280234	0.535526	0.636452	0.598402	EVI2B	1
UM	GO:0099536	synaptic signaling	1/41	243/13134	0.00411523	1.31828	0.280234	0.535526	0.636452	0.598402	GABRP	1
UM	GO:0098657	import into cell	1/41	248/13134	0.00403226	1.2917	0.259512	0.542867	0.642341	0.603938	RAMP3	1
UM	GO:0033043	regulation of organelle organization	1/41	250/13134	0.004	1.28137	0.251345	0.545771	0.642341	0.603938	FAM107A	1
UM	GO:0051336	regulation of hydrolase activity	1/41	251/13134	0.00398406	1.27626	0.247287	0.547217	0.642341	0.603938	NF1	1
UM	GO:0032446	protein modification by small protein conjugation	1/41	254/13134	0.00393701	1.26119	0.235215	0.551526	0.642341	0.603938	ZMIZ2	1
UM	GO:0033365	protein localization to organelle	1/41	254/13134	0.00393701	1.26119	0.235215	0.551526	0.642341	0.603938	PXK	1
UM	GO:0009967	positive regulation of signal transduction	1/41	255/13134	0.00392157	1.25624	0.231224	0.552954	0.642341	0.603938	TMED4	1
UM	GO:0009719	response to endogenous stimulus	1/41	257/13134	0.00389105	1.24646	0.22329	0.555796	0.643224	0.604769	RAMP3	1
UM	GO:0051049	regulation of transport	1/41	261/13134	0.00383142	1.22736	0.207612	0.561427	0.646515	0.607863	KCNIP1	1
UM	GO:0048666	neuron development	1/41	262/13134	0.00381679	1.22268	0.203731	0.562824	0.646515	0.607863	OMG	1
UM	GO:0006511	ubiquitin-dependent protein catabolic process	1/41	280/13134	0.00357143	1.14408	0.136367	0.587237	0.666226	0.626395	KCTD6	1
UM	GO:0098609	cell-cell adhesion	1/41	283/13134	0.00353357	1.13195	0.125569	0.591174	0.666226	0.626395	LGALS9	1
UM	GO:0019941	modification-dependent protein catabolic process	1/41	285/13134	0.00350877	1.12401	0.118435	0.593779	0.666226	0.626395	KCTD6	1
UM	GO:0043632	modification-dependent macromolecule catabolic process	1/41	285/13134	0.00350877	1.12401	0.118435	0.593779	0.666226	0.626395	KCTD6	1
UM	GO:0050793	regulation of developmental process	1/41	285/13134	0.00350877	1.12401	0.118435	0.593779	0.666226	0.626395	EVI2B	1
UM	GO:0010647	positive regulation of cell communication	1/41	286/13134	0.0034965	1.12008	0.114887	0.595075	0.666226	0.626395	TMED4	1
UM	GO:0023056	positive regulation of signaling	1/41	286/13134	0.0034965	1.12008	0.114887	0.595075	0.666226	0.626395	TMED4	1
UM	GO:0042592	homeostatic process	1/41	289/13134	0.00346021	1.10845	0.104318	0.59894	0.668131	0.628187	ACOX2	1
UM	GO:0016477	cell migration	1/41	294/13134	0.00340136	1.0896	0.0869437	0.605301	0.670387	0.630307	SDCCAG8	1
UM	GO:1901137	carbohydrate derivative biosynthetic process	1/41	294/13134	0.00340136	1.0896	0.0869437	0.605301	0.670387	0.630307	ADCY1	1
UM	GO:0032879	regulation of localization	1/41	297/13134	0.003367	1.07859	0.0766606	0.60907	0.671133	0.631009	KCNIP1	1
UM	GO:0007267	cell-cell signaling	1/41	298/13134	0.0033557	1.07497	0.073256	0.610319	0.671133	0.631009	GABRP	1
UM	GO:0016071	mRNA metabolic process	1/41	319/13134	0.0031348	1.00421	0.00425479	0.635658	0.696519	0.654877	TBRG4	1
UM	GO:0098662	inorganic cation transmembrane transport	1/41	326/13134	0.00306748	0.982643	-0.0177586	0.643742	0.702884	0.660862	KCNIP1	1
UM	GO:0051603	proteolysis involved in protein catabolic process	1/41	332/13134	0.00301205	0.964884	-0.0362652	0.650531	0.705195	0.663035	KCTD6	1
UM	GO:0070887	cellular response to chemical stimulus	1/41	333/13134	0.003003	0.961986	-0.0393182	0.65165	0.705195	0.663035	RAMP3	1
UM	GO:0030182	neuron differentiation	1/41	335/13134	0.00298507	0.956243	-0.0453978	0.653878	0.705195	0.663035	OMG	1
UM	GO:0044248	cellular catabolic process	1/41	336/13134	0.00297619	0.953397	-0.0484245	0.654987	0.705195	0.663035	ACOX2	1
UM	GO:0098655	monoatomic cation transmembrane transport	1/41	339/13134	0.00294985	0.94496	-0.0574529	0.658292	0.706293	0.664067	KCNIP1	1
UM	GO:0050877	nervous system process	1/41	345/13134	0.00289855	0.928526	-0.0752825	0.664811	0.710819	0.668322	GABRP	1
UM	GO:0070647	protein modification by small protein conjugation or removal	1/41	350/13134	0.00285714	0.915261	-0.0899159	0.67015	0.711402	0.66887	ZMIZ2	1
UM	GO:0048870	cell motility	1/41	351/13134	0.002849	0.912654	-0.0928188	0.671208	0.711402	0.66887	SDCCAG8	1
UM	GO:0098660	inorganic ion transmembrane transport	1/41	352/13134	0.00284091	0.910061	-0.0957138	0.672263	0.711402	0.66887	KCNIP1	1
UM	GO:0043687	post-translational protein modification	1/41	358/13134	0.0027933	0.894809	-0.112922	0.678521	0.715574	0.672793	ZMIZ2	1
UM	GO:0030163	protein catabolic process	1/41	364/13134	0.00274725	0.880059	-0.129861	0.684663	0.719595	0.676574	KCTD6	1
UM	GO:0048513	animal organ development	1/41	379/13134	0.00263852	0.845228	-0.17109	0.699521	0.732719	0.688913	CCM2	1
UM	GO:0010557	positive regulation of macromolecule biosynthetic process	1/41	386/13134	0.00259067	0.8299	-0.189815	0.706219	0.733267	0.689428	LGALS9	1
UM	GO:1902531	regulation of intracellular signal transduction	1/41	386/13134	0.00259067	0.8299	-0.189815	0.706219	0.733267	0.689428	TMED4	1
UM	GO:0031328	positive regulation of cellular biosynthetic process	1/41	387/13134	0.00258398	0.827756	-0.192464	0.707164	0.733267	0.689428	LGALS9	1
UM	GO:0009891	positive regulation of biosynthetic process	1/41	393/13134	0.00254453	0.815118	-0.20823	0.712771	0.736609	0.692571	LGALS9	1
UM	GO:0051128	regulation of cellular component organization	1/41	404/13134	0.00247525	0.792924	-0.23657	0.72278	0.744463	0.699955	FAM107A	1
UM	GO:0007155	cell adhesion	1/41	435/13134	0.00229885	0.736417	-0.312847	0.749192	0.769035	0.723058	LGALS9	1
UM	GO:0050790	regulation of catalytic activity	1/41	438/13134	0.00228311	0.731373	-0.319969	0.751613	0.769035	0.723058	NF1	1
UM	GO:0044255	cellular lipid metabolic process	1/41	446/13134	0.00224215	0.718254	-0.338752	0.75796	0.771055	0.724957	ACOX2	1
UM	GO:0048584	positive regulation of response to stimulus	1/41	447/13134	0.00223714	0.716648	-0.341079	0.758742	0.771055	0.724957	TMED4	1
UM	GO:0120036	plasma membrane bounded cell projection organization	1/41	450/13134	0.00222222	0.71187	-0.348034	0.761074	0.771055	0.724957	OMG	1
UM	GO:0030030	cell projection organization	1/41	456/13134	0.00219298	0.702503	-0.361821	0.765671	0.773178	0.726953	OMG	1
UM	GO:0003008	system process	1/41	465/13134	0.00215054	0.688906	-0.382209	0.772406	0.774914	0.728585	GABRP	1
UM	GO:1901135	carbohydrate derivative metabolic process	1/41	465/13134	0.00215054	0.688906	-0.382209	0.772406	0.774914	0.728585	ADCY1	1
UM	GO:0033554	cellular response to stress	1/41	473/13134	0.00211416	0.677255	-0.400047	0.778234	0.778234	0.731707	OMG	1
QM	GO:0019985	translesion synthesis	2/111	10/13134	0.2	23.6649	6.61924	0.00304742	0.542788	0.534741	POLDIP2/PRIMPOL	2
QM	GO:0097035	regulation of membrane lipid distribution	3/111	36/13134	0.0833333	9.86036	4.9146	0.00342437	0.542788	0.534741	ATP8A2/LOC536660/TLCD1	3
QM	GO:0051301	cell division	4/111	74/13134	0.0540541	6.39591	4.29731	0.0035301	0.542788	0.534741	UNC119/SPAG5/RAB11FIP4/EVI2B	4
QM	GO:0000731	DNA synthesis involved in DNA repair	2/111	13/13134	0.153846	18.2037	5.72927	0.00519548	0.542788	0.534741	POLDIP2/PRIMPOL	2
QM	GO:0006301	postreplication repair	2/111	13/13134	0.153846	18.2037	5.72927	0.00519548	0.542788	0.534741	POLDIP2/PRIMPOL	2
QM	GO:0006906	vesicle fusion	3/111	53/13134	0.0566038	6.6976	3.83705	0.0101295	0.542788	0.534741	SEC22B/VPS41/RAB34	3
QM	GO:0090174	organelle membrane fusion	3/111	54/13134	0.0555556	6.57357	3.78891	0.0106604	0.542788	0.534741	SEC22B/VPS41/RAB34	3
QM	GO:0061024	membrane organization	6/111	233/13134	0.0257511	3.04698	2.9105	0.0141309	0.542788	0.534741	SEC22B/VPS41/ATP8A2/LOC536660/RAB34/TLCD1	6
QM	GO:0006836	neurotransmitter transport	3/111	60/13134	0.05	5.91622	3.52363	0.0141817	0.542788	0.534741	SLC6A4/SLC6A6/SYN2	3
QM	GO:0051302	regulation of cell division	2/111	22/13134	0.0909091	10.7568	4.22834	0.0146442	0.542788	0.534741	RAB11FIP4/EVI2B	2
QM	GO:0048513	animal organ development	8/111	379/13134	0.0211082	2.49761	2.73128	0.0149769	0.542788	0.534741	PDX1/CDX2/CRYBA1/GIT1/HESX1/DSP/CASP3/PDLIM3	8
QM	GO:0000288	nuclear-transcribed mRNA catabolic process, deadenylation-dependent decay	2/111	23/13134	0.0869565	10.2891	4.11629	0.0159513	0.542788	0.534741	PAN3/PDE12	2
QM	GO:0072659	protein localization to plasma membrane	3/111	65/13134	0.0461538	5.46112	3.32865	0.0175627	0.542788	0.534741	FLOT2/SLMAP/GRIP2	3
QM	GO:0015748	organophosphate ester transport	3/111	66/13134	0.0454545	5.37838	3.29207	0.0182881	0.542788	0.534741	ATP8A2/LOC536660/SLC25A4	3
QM	GO:0048284	organelle fusion	3/111	67/13134	0.0447761	5.2981	3.25622	0.0190301	0.542788	0.534741	SEC22B/VPS41/RAB34	3
QM	GO:0071897	DNA biosynthetic process	2/111	26/13134	0.0769231	9.10187	3.81761	0.0201573	0.542788	0.534741	POLDIP2/PRIMPOL	2
QM	GO:0043648	dicarboxylic acid metabolic process	2/111	29/13134	0.0689655	8.1603	3.56369	0.0247721	0.542788	0.534741	FH/KMO	2
QM	GO:1990778	protein localization to cell periphery	3/111	75/13134	0.04	4.73297	2.99308	0.0255607	0.542788	0.534741	FLOT2/SLMAP/GRIP2	3
QM	GO:0030099	myeloid cell differentiation	2/111	30/13134	0.0666667	7.88829	3.48705	0.0263972	0.542788	0.534741	EVI2B/CASP3	2
QM	GO:0032456	endocytic recycling	2/111	30/13134	0.0666667	7.88829	3.48705	0.0263972	0.542788	0.534741	RAB11FIP4/GRIP2	2
QM	GO:0061025	membrane fusion	3/111	76/13134	0.0394737	4.6707	2.96282	0.0264515	0.542788	0.534741	SEC22B/VPS41/RAB34	3
QM	GO:0035725	sodium ion transmembrane transport	3/111	77/13134	0.038961	4.61004	2.93308	0.0273588	0.542788	0.534741	SLC6A4/SLMAP/SLC6A6	3
QM	GO:0032543	mitochondrial translation	2/111	31/13134	0.0645161	7.63383	3.41387	0.0280644	0.542788	0.534741	WARS2/MTIF3	2
QM	GO:0045332	phospholipid translocation	2/111	32/13134	0.0625	7.39527	3.3439	0.0297729	0.542788	0.534741	ATP8A2/LOC536660	2
QM	GO:0050779	RNA destabilization	2/111	32/13134	0.0625	7.39527	3.3439	0.0297729	0.542788	0.534741	PAN3/PDE12	2
QM	GO:0061014	positive regulation of mRNA catabolic process	2/111	32/13134	0.0625	7.39527	3.3439	0.0297729	0.542788	0.534741	PAN3/PDE12	2
QM	GO:0061157	mRNA destabilization	2/111	32/13134	0.0625	7.39527	3.3439	0.0297729	0.542788	0.534741	PAN3/PDE12	2
QM	GO:0034204	lipid translocation	2/111	33/13134	0.0606061	7.17117	3.27688	0.0315218	0.542788	0.534741	ATP8A2/LOC536660	2
QM	GO:0033674	positive regulation of kinase activity	3/111	83/13134	0.0361446	4.27678	2.76473	0.0331477	0.542788	0.534741	FLT3/FLT1/UNC119	3
QM	GO:0007264	small GTPase-mediated signal transduction	5/111	217/13134	0.0230415	2.72637	2.36739	0.0368753	0.542788	0.534741	RALA/CHML/TNFAIP1/GIT1/ARHGEF3	5
QM	GO:0009267	cellular response to starvation	2/111	37/13134	0.0540541	6.39591	3.03436	0.038906	0.542788	0.534741	VPS41/MAP1LC3C	2
QM	GO:0170041	non-proteinogenic amino acid metabolic process	2/111	37/13134	0.0540541	6.39591	3.03436	0.038906	0.542788	0.534741	KMO/BLMH	2
QM	GO:0006637	acyl-CoA metabolic process	2/111	38/13134	0.0526316	6.2276	2.97929	0.0408454	0.542788	0.534741	HMGCS2/ACSL1	2
QM	GO:0035383	thioester metabolic process	2/111	38/13134	0.0526316	6.2276	2.97929	0.0408454	0.542788	0.534741	HMGCS2/ACSL1	2
QM	GO:0051347	positive regulation of transferase activity	3/111	91/13134	0.032967	3.9008	2.56353	0.0417772	0.542788	0.534741	FLT3/FLT1/UNC119	3
QM	GO:0007601	visual perception	2/111	40/13134	0.05	5.91622	2.87483	0.044831	0.542788	0.534741	UNC119/CRYBA1	2
QM	GO:0031669	cellular response to nutrient levels	2/111	40/13134	0.05	5.91622	2.87483	0.044831	0.542788	0.534741	VPS41/MAP1LC3C	2
QM	GO:0035023	regulation of Rho protein signal transduction	2/111	41/13134	0.0487805	5.77192	2.82523	0.0468757	0.542788	0.534741	TNFAIP1/ARHGEF3	2
QM	GO:0043588	skin development	2/111	41/13134	0.0487805	5.77192	2.82523	0.0468757	0.542788	0.534741	DSP/CASP3	2
QM	GO:0050953	sensory perception of light stimulus	2/111	41/13134	0.0487805	5.77192	2.82523	0.0468757	0.542788	0.534741	UNC119/CRYBA1	2
QM	GO:1903313	positive regulation of mRNA metabolic process	2/111	41/13134	0.0487805	5.77192	2.82523	0.0468757	0.542788	0.534741	PAN3/PDE12	2
QM	GO:0051056	regulation of small GTPase mediated signal transduction	3/111	97/13134	0.0309278	3.65952	2.4271	0.0489182	0.542788	0.534741	TNFAIP1/GIT1/ARHGEF3	3
QM	GO:0042594	response to starvation	2/111	42/13134	0.047619	5.63449	2.77723	0.0489541	0.542788	0.534741	VPS41/MAP1LC3C	2
QM	GO:0015914	phospholipid transport	2/111	46/13134	0.0434783	5.14454	2.5996	0.0575905	0.542788	0.534741	ATP8A2/LOC536660	2
QM	GO:0006814	sodium ion transport	3/111	105/13134	0.0285714	3.38069	2.26116	0.0593032	0.542788	0.534741	SLC6A4/SLMAP/SLC6A6	3
QM	GO:1903311	regulation of mRNA metabolic process	3/111	106/13134	0.0283019	3.3488	2.24155	0.0606689	0.542788	0.534741	PAN3/NSRP1/PDE12	3
QM	GO:0140053	mitochondrial gene expression	2/111	48/13134	0.0416667	4.93018	2.51836	0.0620928	0.542788	0.534741	WARS2/MTIF3	2
QM	GO:0019362	pyridine nucleotide metabolic process	2/111	49/13134	0.0408163	4.82956	2.47941	0.0643877	0.542788	0.534741	KMO/ALDOC	2
QM	GO:0046496	nicotinamide nucleotide metabolic process	2/111	49/13134	0.0408163	4.82956	2.47941	0.0643877	0.542788	0.534741	KMO/ALDOC	2
QM	GO:0006520	amino acid metabolic process	4/111	179/13134	0.0223464	2.64412	2.0447	0.0651552	0.542788	0.534741	PHGDH/WARS2/KMO/BLMH	4
QM	GO:0051094	positive regulation of developmental process	3/111	110/13134	0.0272727	3.22703	2.1654	0.066278	0.542788	0.534741	FLT1/EVI2B/NR2C2	3
QM	GO:1901606	alpha-amino acid catabolic process	2/111	50/13134	0.04	4.73297	2.4415	0.0667109	0.542788	0.534741	KMO/BLMH	2
QM	GO:0072524	pyridine-containing compound metabolic process	2/111	51/13134	0.0392157	4.64017	2.40459	0.0690618	0.542788	0.534741	KMO/ALDOC	2
QM	GO:0030097	hemopoiesis	3/111	112/13134	0.0267857	3.1694	2.12862	0.069169	0.542788	0.534741	FLT3/EVI2B/CASP3	3
QM	GO:1901605	alpha-amino acid metabolic process	3/111	114/13134	0.0263158	3.1138	2.09266	0.0721166	0.542788	0.534741	PHGDH/KMO/BLMH	3
QM	GO:0098876	vesicle-mediated transport to the plasma membrane	2/111	53/13134	0.0377358	4.46507	2.33355	0.073844	0.542788	0.534741	RAB11FIP4/GRIP2	2
QM	GO:0051668	localization within membrane	4/111	189/13134	0.021164	2.50422	1.923	0.0762182	0.542788	0.534741	RAB11FIP4/FLOT2/SLMAP/GRIP2	4
QM	GO:0000910	cytokinesis	2/111	54/13134	0.037037	4.38238	2.29934	0.0762741	0.542788	0.534741	UNC119/RAB11FIP4	2
QM	GO:0000956	nuclear-transcribed mRNA catabolic process	2/111	54/13134	0.037037	4.38238	2.29934	0.0762741	0.542788	0.534741	PAN3/PDE12	2
QM	GO:0042274	ribosomal small subunit biogenesis	2/111	54/13134	0.037037	4.38238	2.29934	0.0762741	0.542788	0.534741	ERAL1/RIOK1	2
QM	GO:0016050	vesicle organization	3/111	118/13134	0.0254237	3.00825	2.02305	0.0781783	0.542788	0.534741	SEC22B/VPS41/RAB34	3
QM	GO:0019752	carboxylic acid metabolic process	6/111	353/13134	0.0169972	2.01118	1.77795	0.0786475	0.542788	0.534741	PHGDH/FH/KMO/ALDOC/BLMH/ACSL1	6
QM	GO:0007266	Rho protein signal transduction	2/111	55/13134	0.0363636	4.3027	2.26596	0.0787295	0.542788	0.534741	TNFAIP1/ARHGEF3	2
QM	GO:0001818	negative regulation of cytokine production	1/111	10/13134	0.1	11.8324	3.16359	0.0813976	0.542788	0.534741	LGALS9	1
QM	GO:0009070	serine family amino acid biosynthetic process	1/111	10/13134	0.1	11.8324	3.16359	0.0813976	0.542788	0.534741	PHGDH	1
QM	GO:0044273	sulfur compound catabolic process	1/111	10/13134	0.1	11.8324	3.16359	0.0813976	0.542788	0.534741	BLMH	1
QM	GO:0048872	homeostasis of number of cells	1/111	10/13134	0.1	11.8324	3.16359	0.0813976	0.542788	0.534741	CASP3	1
QM	GO:0098887	neurotransmitter receptor transport, endosome to postsynaptic membrane	1/111	10/13134	0.1	11.8324	3.16359	0.0813976	0.542788	0.534741	GRIP2	1
QM	GO:0099638	endosome to plasma membrane protein transport	1/111	10/13134	0.1	11.8324	3.16359	0.0813976	0.542788	0.534741	GRIP2	1
QM	GO:0099639	neurotransmitter receptor transport, endosome to plasma membrane	1/111	10/13134	0.1	11.8324	3.16359	0.0813976	0.542788	0.534741	GRIP2	1
QM	GO:0043436	oxoacid metabolic process	6/111	357/13134	0.0168067	1.98864	1.74843	0.0820018	0.542788	0.534741	PHGDH/FH/KMO/ALDOC/BLMH/ACSL1	6
QM	GO:0009063	amino acid catabolic process	2/111	57/13134	0.0350877	4.15173	2.20151	0.0837135	0.542788	0.534741	KMO/BLMH	2
QM	GO:0007163	establishment or maintenance of cell polarity	2/111	59/13134	0.0338983	4.01099	2.13995	0.0887914	0.542788	0.534741	NOTCH2/SDCCAG8	2
QM	GO:0043488	regulation of mRNA stability	2/111	59/13134	0.0338983	4.01099	2.13995	0.0887914	0.542788	0.534741	PAN3/PDE12	2
QM	GO:0061013	regulation of mRNA catabolic process	2/111	59/13134	0.0338983	4.01099	2.13995	0.0887914	0.542788	0.534741	PAN3/PDE12	2
QM	GO:0045637	regulation of myeloid cell differentiation	1/111	11/13134	0.0909091	10.7568	2.98864	0.0891669	0.542788	0.534741	EVI2B	1
QM	GO:0051642	centrosome localization	1/111	11/13134	0.0909091	10.7568	2.98864	0.0891669	0.542788	0.534741	IFT20	1
QM	GO:0061842	microtubule organizing center localization	1/111	11/13134	0.0909091	10.7568	2.98864	0.0891669	0.542788	0.534741	IFT20	1
QM	GO:0010970	transport along microtubule	2/111	60/13134	0.0333333	3.94414	2.11017	0.0913642	0.542788	0.534741	TRAK2/IFT20	2
QM	GO:0043487	regulation of RNA stability	2/111	60/13134	0.0333333	3.94414	2.11017	0.0913642	0.542788	0.534741	PAN3/PDE12	2
QM	GO:0050793	regulation of developmental process	5/111	285/13134	0.0175439	2.07587	1.69525	0.0938847	0.542788	0.534741	NOTCH2/FLT1/FLOT2/EVI2B/NR2C2	5
QM	GO:0031667	response to nutrient levels	2/111	61/13134	0.0327869	3.87949	2.08104	0.0939587	0.542788	0.534741	VPS41/MAP1LC3C	2
QM	GO:0007033	vacuole organization	2/111	62/13134	0.0322581	3.81691	2.05251	0.0965745	0.542788	0.534741	MAP1LC3C/RAB34	2
QM	GO:0000096	sulfur amino acid metabolic process	1/111	12/13134	0.0833333	9.86036	2.83485	0.0968711	0.542788	0.534741	BLMH	1
QM	GO:0008089	anterograde axonal transport	1/111	12/13134	0.0833333	9.86036	2.83485	0.0968711	0.542788	0.534741	TRAK2	1
QM	GO:0031099	regeneration	1/111	12/13134	0.0833333	9.86036	2.83485	0.0968711	0.542788	0.534741	OMG	1
QM	GO:0035384	thioester biosynthetic process	1/111	12/13134	0.0833333	9.86036	2.83485	0.0968711	0.542788	0.534741	ACSL1	1
QM	GO:0051646	mitochondrion localization	1/111	12/13134	0.0833333	9.86036	2.83485	0.0968711	0.542788	0.534741	TRAK2	1
QM	GO:0071616	acyl-CoA biosynthetic process	1/111	12/13134	0.0833333	9.86036	2.83485	0.0968711	0.542788	0.534741	ACSL1	1
QM	GO:1902107	positive regulation of leukocyte differentiation	1/111	12/13134	0.0833333	9.86036	2.83485	0.0968711	0.542788	0.534741	EVI2B	1
QM	GO:1903708	positive regulation of hemopoiesis	1/111	12/13134	0.0833333	9.86036	2.83485	0.0968711	0.542788	0.534741	EVI2B	1
QM	GO:0072521	purine-containing compound metabolic process	4/111	206/13134	0.0194175	2.29756	1.73294	0.0970403	0.542788	0.534741	HMGCS2/KMO/ALDOC/ACSL1	4
QM	GO:0006082	organic acid metabolic process	6/111	377/13134	0.0159151	1.88315	1.60626	0.0999566	0.542788	0.534741	PHGDH/FH/KMO/ALDOC/BLMH/ACSL1	6
QM	GO:0061061	muscle structure development	2/111	64/13134	0.03125	3.69764	1.99721	0.101868	0.542788	0.534741	FLOT2/PDLIM3	2
QM	GO:0000028	ribosomal small subunit assembly	1/111	13/13134	0.0769231	9.10187	2.69812	0.104511	0.542788	0.534741	ERAL1	1
QM	GO:0008608	attachment of spindle microtubules to kinetochore	1/111	13/13134	0.0769231	9.10187	2.69812	0.104511	0.542788	0.534741	SPAG5	1
QM	GO:0008625	extrinsic apoptotic signaling pathway via death domain receptors	1/111	13/13134	0.0769231	9.10187	2.69812	0.104511	0.542788	0.534741	CFLAR	1
QM	GO:0009636	response to toxic substance	1/111	13/13134	0.0769231	9.10187	2.69812	0.104511	0.542788	0.534741	BLMH	1
QM	GO:0030900	forebrain development	1/111	13/13134	0.0769231	9.10187	2.69812	0.104511	0.542788	0.534741	HESX1	1
QM	GO:0042430	indole-containing compound metabolic process	1/111	13/13134	0.0769231	9.10187	2.69812	0.104511	0.542788	0.534741	KMO	1
QM	GO:0046631	alpha-beta T cell activation	1/111	13/13134	0.0769231	9.10187	2.69812	0.104511	0.542788	0.534741	LGALS9	1
QM	GO:0007420	brain development	2/111	65/13134	0.0307692	3.64075	1.97038	0.104544	0.542788	0.534741	GIT1/HESX1	2
QM	GO:0060322	head development	2/111	65/13134	0.0307692	3.64075	1.97038	0.104544	0.542788	0.534741	GIT1/HESX1	2
QM	GO:0033554	cellular response to stress	7/111	473/13134	0.0147992	1.7511	1.53597	0.105676	0.542788	0.534741	VPS41/MAP1LC3C/EXO1/POLDIP2/OMG/EEF1E1/PRIMPOL	7
QM	GO:0006915	apoptotic process	5/111	297/13134	0.016835	1.99199	1.5964	0.107006	0.542788	0.534741	CFLAR/CASP8/NOTCH2/TAOK1/CASP3	5
QM	GO:0099111	microtubule-based transport	2/111	66/13134	0.030303	3.58559	1.94408	0.10724	0.542788	0.534741	TRAK2/IFT20	2
QM	GO:0022008	neurogenesis	6/111	385/13134	0.0155844	1.84402	1.55178	0.107681	0.542788	0.534741	TRAK2/ATP8A2/LOC536660/SDCCAG8/OMG/CASP3	6
QM	GO:0000289	nuclear-transcribed mRNA poly(A) tail shortening	1/111	14/13134	0.0714286	8.45174	2.57539	0.112086	0.542788	0.534741	PAN3	1
QM	GO:0000959	mitochondrial RNA metabolic process	1/111	14/13134	0.0714286	8.45174	2.57539	0.112086	0.542788	0.534741	WARS2	1
QM	GO:0006084	acetyl-CoA metabolic process	1/111	14/13134	0.0714286	8.45174	2.57539	0.112086	0.542788	0.534741	HMGCS2	1
QM	GO:0031297	replication fork processing	1/111	14/13134	0.0714286	8.45174	2.57539	0.112086	0.542788	0.534741	PRIMPOL	1
QM	GO:0032968	positive regulation of transcription elongation by RNA polymerase II	1/111	14/13134	0.0714286	8.45174	2.57539	0.112086	0.542788	0.534741	SUPT6H	1
QM	GO:0044091	membrane biogenesis	1/111	14/13134	0.0714286	8.45174	2.57539	0.112086	0.542788	0.534741	TLCD1	1
QM	GO:0071709	membrane assembly	1/111	14/13134	0.0714286	8.45174	2.57539	0.112086	0.542788	0.534741	TLCD1	1
QM	GO:0072331	signal transduction by p53 class mediator	1/111	14/13134	0.0714286	8.45174	2.57539	0.112086	0.542788	0.534741	EEF1E1	1
QM	GO:0072525	pyridine-containing compound biosynthetic process	1/111	14/13134	0.0714286	8.45174	2.57539	0.112086	0.542788	0.534741	KMO	1
QM	GO:0086001	cardiac muscle cell action potential	1/111	14/13134	0.0714286	8.45174	2.57539	0.112086	0.542788	0.534741	SLMAP	1
QM	GO:0098877	neurotransmitter receptor transport to plasma membrane	1/111	14/13134	0.0714286	8.45174	2.57539	0.112086	0.542788	0.534741	GRIP2	1
QM	GO:0098969	neurotransmitter receptor transport to postsynaptic membrane	1/111	14/13134	0.0714286	8.45174	2.57539	0.112086	0.542788	0.534741	GRIP2	1
QM	GO:1901568	fatty acid derivative metabolic process	1/111	14/13134	0.0714286	8.45174	2.57539	0.112086	0.542788	0.534741	ACSL1	1
QM	GO:1903540	establishment of protein localization to postsynaptic membrane	1/111	14/13134	0.0714286	8.45174	2.57539	0.112086	0.542788	0.534741	GRIP2	1
QM	GO:0007169	cell surface receptor protein tyrosine kinase signaling pathway	4/111	218/13134	0.0183486	2.17109	1.60969	0.113183	0.542788	0.534741	CLNK/FLT3/FLT1/SHISA2	4
QM	GO:0012501	programmed cell death	5/111	304/13134	0.0164474	1.94612	1.54085	0.115058	0.542788	0.534741	CFLAR/CASP8/NOTCH2/TAOK1/CASP3	5
QM	GO:0008219	cell death	5/111	305/13134	0.0163934	1.93974	1.53303	0.116231	0.542788	0.534741	CFLAR/CASP8/NOTCH2/TAOK1/CASP3	5
QM	GO:0007040	lysosome organization	1/111	15/13134	0.0666667	7.88829	2.46431	0.119598	0.542788	0.534741	RAB34	1
QM	GO:0061097	regulation of protein tyrosine kinase activity	1/111	15/13134	0.0666667	7.88829	2.46431	0.119598	0.542788	0.534741	UNC119	1
QM	GO:0062237	protein localization to postsynapse	1/111	15/13134	0.0666667	7.88829	2.46431	0.119598	0.542788	0.534741	GRIP2	1
QM	GO:0080171	lytic vacuole organization	1/111	15/13134	0.0666667	7.88829	2.46431	0.119598	0.542788	0.534741	RAB34	1
QM	GO:0098930	axonal transport	1/111	15/13134	0.0666667	7.88829	2.46431	0.119598	0.542788	0.534741	TRAK2	1
QM	GO:1903539	protein localization to postsynaptic membrane	1/111	15/13134	0.0666667	7.88829	2.46431	0.119598	0.542788	0.534741	GRIP2	1
QM	GO:2001237	negative regulation of extrinsic apoptotic signaling pathway	1/111	15/13134	0.0666667	7.88829	2.46431	0.119598	0.542788	0.534741	CFLAR	1
QM	GO:0051254	positive regulation of RNA metabolic process	5/111	308/13134	0.0162338	1.92085	1.50975	0.119787	0.542788	0.534741	PAN3/RNF6/SUPT6H/PDE12/NR2C2	5
QM	GO:0001764	neuron migration	1/111	16/13134	0.0625	7.39527	2.36305	0.127048	0.542788	0.534741	SDCCAG8	1
QM	GO:0002573	myeloid leukocyte differentiation	1/111	16/13134	0.0625	7.39527	2.36305	0.127048	0.542788	0.534741	EVI2B	1
QM	GO:0006298	mismatch repair	1/111	16/13134	0.0625	7.39527	2.36305	0.127048	0.542788	0.534741	EXO1	1
QM	GO:0006721	terpenoid metabolic process	1/111	16/13134	0.0625	7.39527	2.36305	0.127048	0.542788	0.534741	HMGCS2	1
QM	GO:0008299	isoprenoid biosynthetic process	1/111	16/13134	0.0625	7.39527	2.36305	0.127048	0.542788	0.534741	HMGCS2	1
QM	GO:0032309	icosanoid secretion	1/111	16/13134	0.0625	7.39527	2.36305	0.127048	0.542788	0.534741	PROCA1	1
QM	GO:0035567	non-canonical Wnt signaling pathway	1/111	16/13134	0.0625	7.39527	2.36305	0.127048	0.542788	0.534741	FZD7	1
QM	GO:0050482	arachidonate secretion	1/111	16/13134	0.0625	7.39527	2.36305	0.127048	0.542788	0.534741	PROCA1	1
QM	GO:0086010	membrane depolarization during action potential	1/111	16/13134	0.0625	7.39527	2.36305	0.127048	0.542788	0.534741	SLMAP	1
QM	GO:1903963	arachidonate transport	1/111	16/13134	0.0625	7.39527	2.36305	0.127048	0.542788	0.534741	PROCA1	1
QM	GO:0006790	sulfur compound metabolic process	3/111	147/13134	0.0204082	2.41478	1.59251	0.128138	0.542788	0.534741	HMGCS2/BLMH/ACSL1	3
QM	GO:0043549	regulation of kinase activity	3/111	147/13134	0.0204082	2.41478	1.59251	0.128138	0.542788	0.534741	FLT3/FLT1/UNC119	3
QM	GO:0030855	epithelial cell differentiation	2/111	74/13134	0.027027	3.19795	1.75046	0.129433	0.542788	0.534741	PDX1/CASP3	2
QM	GO:0007167	enzyme-linked receptor protein signaling pathway	5/111	318/13134	0.0157233	1.86045	1.434	0.132004	0.542788	0.534741	CLNK/FLT3/FLT1/SHISA2/BMP6	5
QM	GO:0016236	macroautophagy	2/111	75/13134	0.0266667	3.15532	1.72812	0.132279	0.542788	0.534741	VPS41/MAP1LC3C	2
QM	GO:0031503	protein-containing complex localization	2/111	75/13134	0.0266667	3.15532	1.72812	0.132279	0.542788	0.534741	IFT20/GRIP2	2
QM	GO:0015711	organic anion transport	3/111	150/13134	0.02	2.36649	1.55394	0.133841	0.542788	0.534741	PROCA1/SLC6A6/SLC25A4	3
QM	GO:0009074	aromatic amino acid family catabolic process	1/111	17/13134	0.0588235	6.96025	2.27018	0.134434	0.542788	0.534741	KMO	1
QM	GO:0035418	protein localization to synapse	1/111	17/13134	0.0588235	6.96025	2.27018	0.134434	0.542788	0.534741	GRIP2	1
QM	GO:0045005	DNA-templated DNA replication maintenance of fidelity	1/111	17/13134	0.0588235	6.96025	2.27018	0.134434	0.542788	0.534741	PRIMPOL	1
QM	GO:0051058	negative regulation of small GTPase mediated signal transduction	1/111	17/13134	0.0588235	6.96025	2.27018	0.134434	0.542788	0.534741	TNFAIP1	1
QM	GO:0035239	tube morphogenesis	2/111	77/13134	0.025974	3.07336	1.68456	0.138014	0.542788	0.534741	FLT1/SDCCAG8	2
QM	GO:0072657	protein localization to membrane	3/111	153/13134	0.0196078	2.32008	1.51629	0.139632	0.542788	0.534741	FLOT2/SLMAP/GRIP2	3
QM	GO:0042130	negative regulation of T cell proliferation	1/111	18/13134	0.0555556	6.57357	2.18453	0.141759	0.542788	0.534741	LGALS9	1
QM	GO:0048732	gland development	1/111	18/13134	0.0555556	6.57357	2.18453	0.141759	0.542788	0.534741	HESX1	1
QM	GO:0050731	positive regulation of peptidyl-tyrosine phosphorylation	1/111	18/13134	0.0555556	6.57357	2.18453	0.141759	0.542788	0.534741	UNC119	1
QM	GO:0071715	icosanoid transport	1/111	18/13134	0.0555556	6.57357	2.18453	0.141759	0.542788	0.534741	PROCA1	1
QM	GO:2000649	regulation of sodium ion transmembrane transporter activity	1/111	18/13134	0.0555556	6.57357	2.18453	0.141759	0.542788	0.534741	SLMAP	1
QM	GO:2001236	regulation of extrinsic apoptotic signaling pathway	1/111	18/13134	0.0555556	6.57357	2.18453	0.141759	0.542788	0.534741	CFLAR	1
QM	GO:0051338	regulation of transferase activity	3/111	157/13134	0.0191083	2.26097	1.46743	0.147483	0.542788	0.534741	FLT3/FLT1/UNC119	3
QM	GO:0045935	positive regulation of nucleobase-containing compound metabolic process	5/111	331/13134	0.0151057	1.78738	1.33946	0.148696	0.542788	0.534741	PAN3/RNF6/SUPT6H/PDE12/NR2C2	5
QM	GO:0000281	mitotic cytokinesis	1/111	19/13134	0.0526316	6.2276	2.10515	0.149022	0.542788	0.534741	UNC119	1
QM	GO:0008088	axo-dendritic transport	1/111	19/13134	0.0526316	6.2276	2.10515	0.149022	0.542788	0.534741	TRAK2	1
QM	GO:0019674	NAD metabolic process	1/111	19/13134	0.0526316	6.2276	2.10515	0.149022	0.542788	0.534741	KMO	1
QM	GO:0032011	ARF protein signal transduction	1/111	19/13134	0.0526316	6.2276	2.10515	0.149022	0.542788	0.534741	GIT1	1
QM	GO:0032012	regulation of ARF protein signal transduction	1/111	19/13134	0.0526316	6.2276	2.10515	0.149022	0.542788	0.534741	GIT1	1
QM	GO:0032786	positive regulation of DNA-templated transcription, elongation	1/111	19/13134	0.0526316	6.2276	2.10515	0.149022	0.542788	0.534741	SUPT6H	1
QM	GO:0032945	negative regulation of mononuclear cell proliferation	1/111	19/13134	0.0526316	6.2276	2.10515	0.149022	0.542788	0.534741	LGALS9	1
QM	GO:0045197	establishment or maintenance of epithelial cell apical/basal polarity	1/111	19/13134	0.0526316	6.2276	2.10515	0.149022	0.542788	0.534741	NOTCH2	1
QM	GO:0050672	negative regulation of lymphocyte proliferation	1/111	19/13134	0.0526316	6.2276	2.10515	0.149022	0.542788	0.534741	LGALS9	1
QM	GO:0051899	membrane depolarization	1/111	19/13134	0.0526316	6.2276	2.10515	0.149022	0.542788	0.534741	SLMAP	1
QM	GO:0061951	establishment of protein localization to plasma membrane	1/111	19/13134	0.0526316	6.2276	2.10515	0.149022	0.542788	0.534741	GRIP2	1
QM	GO:0070664	negative regulation of leukocyte proliferation	1/111	19/13134	0.0526316	6.2276	2.10515	0.149022	0.542788	0.534741	LGALS9	1
QM	GO:0072384	organelle transport along microtubule	1/111	19/13134	0.0526316	6.2276	2.10515	0.149022	0.542788	0.534741	TRAK2	1
QM	GO:1902305	regulation of sodium ion transmembrane transport	1/111	19/13134	0.0526316	6.2276	2.10515	0.149022	0.542788	0.534741	SLMAP	1
QM	GO:0002521	leukocyte differentiation	2/111	81/13134	0.0246914	2.92159	1.60153	0.149641	0.542788	0.534741	FLT3/EVI2B	2
QM	GO:0009790	embryo development	2/111	81/13134	0.0246914	2.92159	1.60153	0.149641	0.542788	0.534741	CDX2/NR2C2	2
QM	GO:2000026	regulation of multicellular organismal development	3/111	161/13134	0.0186335	2.2048	1.42003	0.155475	0.542788	0.534741	FLT1/EVI2B/NR2C2	3
QM	GO:0002088	lens development in camera-type eye	1/111	20/13134	0.05	5.91622	2.03126	0.156224	0.542788	0.534741	CRYBA1	1
QM	GO:0006890	retrograde vesicle-mediated transport, Golgi to endoplasmic reticulum	1/111	20/13134	0.05	5.91622	2.03126	0.156224	0.542788	0.534741	SEC22B	1
QM	GO:0009416	response to light stimulus	1/111	20/13134	0.05	5.91622	2.03126	0.156224	0.542788	0.534741	PRIMPOL	1
QM	GO:0015844	monoamine transport	1/111	20/13134	0.05	5.91622	2.03126	0.156224	0.542788	0.534741	SLC6A4	1
QM	GO:0032465	regulation of cytokinesis	1/111	20/13134	0.05	5.91622	2.03126	0.156224	0.542788	0.534741	RAB11FIP4	1
QM	GO:0035088	establishment or maintenance of apical/basal cell polarity	1/111	20/13134	0.05	5.91622	2.03126	0.156224	0.542788	0.534741	NOTCH2	1
QM	GO:0051310	metaphase chromosome alignment	1/111	20/13134	0.05	5.91622	2.03126	0.156224	0.542788	0.534741	SPAG5	1
QM	GO:0061245	establishment or maintenance of bipolar cell polarity	1/111	20/13134	0.05	5.91622	2.03126	0.156224	0.542788	0.534741	NOTCH2	1
QM	GO:0090288	negative regulation of cellular response to growth factor stimulus	1/111	20/13134	0.05	5.91622	2.03126	0.156224	0.542788	0.534741	SHISA2	1
QM	GO:0006869	lipid transport	3/111	162/13134	0.0185185	2.19119	1.40839	0.157495	0.542788	0.534741	ATP8A2/LOC536660/PROCA1	3
QM	GO:0030705	cytoskeleton-dependent intracellular transport	2/111	84/13134	0.0238095	2.81725	1.54254	0.158487	0.542788	0.534741	TRAK2/IFT20	2
QM	GO:0035295	tube development	2/111	84/13134	0.0238095	2.81725	1.54254	0.158487	0.542788	0.534741	FLT1/SDCCAG8	2
QM	GO:0000038	very long-chain fatty acid metabolic process	1/111	21/13134	0.047619	5.63449	1.96222	0.163366	0.542788	0.534741	ACSL1	1
QM	GO:0001676	long-chain fatty acid metabolic process	1/111	21/13134	0.047619	5.63449	1.96222	0.163366	0.542788	0.534741	ACSL1	1
QM	GO:0097194	execution phase of apoptosis	1/111	21/13134	0.047619	5.63449	1.96222	0.163366	0.542788	0.534741	TAOK1	1
QM	GO:0099637	neurotransmitter receptor transport	1/111	21/13134	0.047619	5.63449	1.96222	0.163366	0.542788	0.534741	GRIP2	1
QM	GO:0006753	nucleoside phosphate metabolic process	4/111	252/13134	0.015873	1.87816	1.29949	0.164659	0.542788	0.534741	HMGCS2/KMO/ALDOC/ACSL1	4
QM	GO:0042327	positive regulation of phosphorylation	3/111	168/13134	0.0178571	2.11293	1.34032	0.169779	0.542788	0.534741	FLT3/FLT1/UNC119	3
QM	GO:0043603	amide metabolic process	3/111	168/13134	0.0178571	2.11293	1.34032	0.169779	0.542788	0.534741	HMGCS2/URAD/ACSL1	3
QM	GO:0009069	serine family amino acid metabolic process	1/111	22/13134	0.0454545	5.37838	1.89748	0.170448	0.542788	0.534741	PHGDH	1
QM	GO:0034243	regulation of transcription elongation by RNA polymerase II	1/111	22/13134	0.0454545	5.37838	1.89748	0.170448	0.542788	0.534741	SUPT6H	1
QM	GO:0035025	positive regulation of Rho protein signal transduction	1/111	22/13134	0.0454545	5.37838	1.89748	0.170448	0.542788	0.534741	ARHGEF3	1
QM	GO:0072583	clathrin-dependent endocytosis	1/111	22/13134	0.0454545	5.37838	1.89748	0.170448	0.542788	0.534741	UNC119	1
QM	GO:1902414	protein localization to cell junction	1/111	22/13134	0.0454545	5.37838	1.89748	0.170448	0.542788	0.534741	GRIP2	1
QM	GO:0010562	positive regulation of phosphorus metabolic process	3/111	170/13134	0.0176471	2.08808	1.31826	0.173934	0.542788	0.534741	FLT3/FLT1/UNC119	3
QM	GO:0045937	positive regulation of phosphate metabolic process	3/111	170/13134	0.0176471	2.08808	1.31826	0.173934	0.542788	0.534741	FLT3/FLT1/UNC119	3
QM	GO:0048699	generation of neurons	5/111	350/13134	0.0142857	1.69035	1.20853	0.174612	0.542788	0.534741	ATP8A2/LOC536660/SDCCAG8/OMG/CASP3	5
QM	GO:0002028	regulation of sodium ion transport	1/111	23/13134	0.0434783	5.14454	1.83658	0.177471	0.542788	0.534741	SLMAP	1
QM	GO:0006576	biogenic amine metabolic process	1/111	23/13134	0.0434783	5.14454	1.83658	0.177471	0.542788	0.534741	KMO	1
QM	GO:0006623	protein targeting to vacuole	1/111	23/13134	0.0434783	5.14454	1.83658	0.177471	0.542788	0.534741	VPS41	1
QM	GO:0007157	heterophilic cell-cell adhesion via plasma membrane cell adhesion molecules	1/111	23/13134	0.0434783	5.14454	1.83658	0.177471	0.542788	0.534741	NOTCH2	1
QM	GO:0009072	aromatic amino acid metabolic process	1/111	23/13134	0.0434783	5.14454	1.83658	0.177471	0.542788	0.534741	KMO	1
QM	GO:0045765	regulation of angiogenesis	1/111	23/13134	0.0434783	5.14454	1.83658	0.177471	0.542788	0.534741	FLT1	1
QM	GO:0051057	positive regulation of small GTPase mediated signal transduction	1/111	23/13134	0.0434783	5.14454	1.83658	0.177471	0.542788	0.534741	ARHGEF3	1
QM	GO:0097120	receptor localization to synapse	1/111	23/13134	0.0434783	5.14454	1.83658	0.177471	0.542788	0.534741	GRIP2	1
QM	GO:0099072	regulation of postsynaptic membrane neurotransmitter receptor levels	1/111	23/13134	0.0434783	5.14454	1.83658	0.177471	0.542788	0.534741	GRIP2	1
QM	GO:1901264	carbohydrate derivative transport	1/111	23/13134	0.0434783	5.14454	1.83658	0.177471	0.542788	0.534741	SLC25A4	1
QM	GO:1901342	regulation of vasculature development	1/111	23/13134	0.0434783	5.14454	1.83658	0.177471	0.542788	0.534741	FLT1	1
QM	GO:1902105	regulation of leukocyte differentiation	1/111	23/13134	0.0434783	5.14454	1.83658	0.177471	0.542788	0.534741	EVI2B	1
QM	GO:0010876	lipid localization	3/111	173/13134	0.017341	2.05187	1.28574	0.180222	0.542788	0.534741	ATP8A2/LOC536660/PROCA1	3
QM	GO:0006402	mRNA catabolic process	2/111	92/13134	0.0217391	2.57227	1.39713	0.182518	0.542788	0.534741	PAN3/PDE12	2
QM	GO:0006096	glycolytic process	1/111	24/13134	0.0416667	4.93018	1.77912	0.184435	0.542788	0.534741	ALDOC	1
QM	GO:0006099	tricarboxylic acid cycle	1/111	24/13134	0.0416667	4.93018	1.77912	0.184435	0.542788	0.534741	FH	1
QM	GO:0009137	purine nucleoside diphosphate catabolic process	1/111	24/13134	0.0416667	4.93018	1.77912	0.184435	0.542788	0.534741	ALDOC	1
QM	GO:0009181	purine ribonucleoside diphosphate catabolic process	1/111	24/13134	0.0416667	4.93018	1.77912	0.184435	0.542788	0.534741	ALDOC	1
QM	GO:0009191	ribonucleoside diphosphate catabolic process	1/111	24/13134	0.0416667	4.93018	1.77912	0.184435	0.542788	0.534741	ALDOC	1
QM	GO:0015909	long-chain fatty acid transport	1/111	24/13134	0.0416667	4.93018	1.77912	0.184435	0.542788	0.534741	PROCA1	1
QM	GO:0046032	ADP catabolic process	1/111	24/13134	0.0416667	4.93018	1.77912	0.184435	0.542788	0.534741	ALDOC	1
QM	GO:0009135	purine nucleoside diphosphate metabolic process	1/111	25/13134	0.04	4.73297	1.72476	0.19134	0.548671	0.540537	ALDOC	1
QM	GO:0009179	purine ribonucleoside diphosphate metabolic process	1/111	25/13134	0.04	4.73297	1.72476	0.19134	0.548671	0.540537	ALDOC	1
QM	GO:0046031	ADP metabolic process	1/111	25/13134	0.04	4.73297	1.72476	0.19134	0.548671	0.540537	ALDOC	1
QM	GO:0050000	chromosome localization	1/111	25/13134	0.04	4.73297	1.72476	0.19134	0.548671	0.540537	SPAG5	1
QM	GO:0051303	establishment of chromosome localization	1/111	25/13134	0.04	4.73297	1.72476	0.19134	0.548671	0.540537	SPAG5	1
QM	GO:0180046	GPI anchored protein biosynthesis	1/111	25/13134	0.04	4.73297	1.72476	0.19134	0.548671	0.540537	PIGS	1
QM	GO:0051240	positive regulation of multicellular organismal process	3/111	181/13134	0.0165746	1.96118	1.20211	0.197282	0.551799	0.543619	FLT1/EVI2B/NR2C2	3
QM	GO:0060627	regulation of vesicle-mediated transport	2/111	97/13134	0.0206186	2.43968	1.31386	0.1978	0.551799	0.543619	RALA/UNC119	2
QM	GO:0008277	regulation of G protein-coupled receptor signaling pathway	1/111	26/13134	0.0384615	4.55094	1.67321	0.198187	0.551799	0.543619	RGS7	1
QM	GO:0009185	ribonucleoside diphosphate metabolic process	1/111	26/13134	0.0384615	4.55094	1.67321	0.198187	0.551799	0.543619	ALDOC	1
QM	GO:0019364	pyridine nucleotide catabolic process	1/111	26/13134	0.0384615	4.55094	1.67321	0.198187	0.551799	0.543619	ALDOC	1
QM	GO:0050730	regulation of peptidyl-tyrosine phosphorylation	1/111	26/13134	0.0384615	4.55094	1.67321	0.198187	0.551799	0.543619	UNC119	1
QM	GO:0061512	protein localization to cilium	1/111	26/13134	0.0384615	4.55094	1.67321	0.198187	0.551799	0.543619	IFT20	1
QM	GO:0055086	nucleobase-containing small molecule metabolic process	4/111	273/13134	0.014652	1.73369	1.13095	0.2	0.552368	0.544179	HMGCS2/KMO/ALDOC/ACSL1	4
QM	GO:0034655	nucleobase-containing compound catabolic process	3/111	183/13134	0.0163934	1.93974	1.18187	0.201609	0.552368	0.544179	PAN3/ALDOC/PDE12	3
QM	GO:0009308	amine metabolic process	1/111	27/13134	0.037037	4.38238	1.62421	0.204977	0.552368	0.544179	KMO	1
QM	GO:0030010	establishment of cell polarity	1/111	27/13134	0.037037	4.38238	1.62421	0.204977	0.552368	0.544179	SDCCAG8	1
QM	GO:0050868	negative regulation of T cell activation	1/111	27/13134	0.037037	4.38238	1.62421	0.204977	0.552368	0.544179	LGALS9	1
QM	GO:0072526	pyridine-containing compound catabolic process	1/111	27/13134	0.037037	4.38238	1.62421	0.204977	0.552368	0.544179	ALDOC	1
QM	GO:1903038	negative regulation of leukocyte cell-cell adhesion	1/111	27/13134	0.037037	4.38238	1.62421	0.204977	0.552368	0.544179	LGALS9	1
QM	GO:1903706	regulation of hemopoiesis	1/111	27/13134	0.037037	4.38238	1.62421	0.204977	0.552368	0.544179	EVI2B	1
QM	GO:0010629	negative regulation of gene expression	3/111	185/13134	0.0162162	1.91877	1.16189	0.205958	0.552792	0.544597	PAN3/LGALS9/PDE12	3
QM	GO:0000381	regulation of alternative mRNA splicing, via spliceosome	1/111	28/13134	0.0357143	4.22587	1.57753	0.21171	0.563719	0.555362	NSRP1	1
QM	GO:0000422	autophagy of mitochondrion	1/111	28/13134	0.0357143	4.22587	1.57753	0.21171	0.563719	0.555362	MAP1LC3C	1
QM	GO:0009896	positive regulation of catabolic process	2/111	102/13134	0.0196078	2.32008	1.23562	0.213233	0.565531	0.557147	PAN3/PDE12	2
QM	GO:0007018	microtubule-based movement	3/111	189/13134	0.015873	1.87816	1.12265	0.214721	0.567236	0.558827	TRAK2/IFT20/DNAH12	3
QM	GO:0006720	isoprenoid metabolic process	1/111	29/13134	0.0344828	4.08015	1.53299	0.218386	0.570183	0.561731	HMGCS2	1
QM	GO:0051250	negative regulation of lymphocyte activation	1/111	29/13134	0.0344828	4.08015	1.53299	0.218386	0.570183	0.561731	LGALS9	1
QM	GO:2001234	negative regulation of apoptotic signaling pathway	1/111	29/13134	0.0344828	4.08015	1.53299	0.218386	0.570183	0.561731	CFLAR	1
QM	GO:0060429	epithelium development	2/111	104/13134	0.0192308	2.27547	1.2056	0.21944	0.570714	0.562253	PDX1/CASP3	2
QM	GO:0009952	anterior/posterior pattern specification	1/111	30/13134	0.0333333	3.94414	1.49041	0.225006	0.571266	0.562797	CDX2	1
QM	GO:0022408	negative regulation of cell-cell adhesion	1/111	30/13134	0.0333333	3.94414	1.49041	0.225006	0.571266	0.562797	LGALS9	1
QM	GO:0032784	regulation of DNA-templated transcription elongation	1/111	30/13134	0.0333333	3.94414	1.49041	0.225006	0.571266	0.562797	SUPT6H	1
QM	GO:0042073	intraciliary transport	1/111	30/13134	0.0333333	3.94414	1.49041	0.225006	0.571266	0.562797	IFT20	1
QM	GO:0042129	regulation of T cell proliferation	1/111	30/13134	0.0333333	3.94414	1.49041	0.225006	0.571266	0.562797	LGALS9	1
QM	GO:0016054	organic acid catabolic process	2/111	106/13134	0.0188679	2.23253	1.17625	0.225662	0.571266	0.562797	KMO/BLMH	2
QM	GO:0046395	carboxylic acid catabolic process	2/111	106/13134	0.0188679	2.23253	1.17625	0.225662	0.571266	0.562797	KMO/BLMH	2
QM	GO:0006401	RNA catabolic process	2/111	107/13134	0.0186916	2.21167	1.16183	0.228779	0.571266	0.562797	PAN3/PDE12	2
QM	GO:0016053	organic acid biosynthetic process	2/111	107/13134	0.0186916	2.21167	1.16183	0.228779	0.571266	0.562797	PHGDH/KMO	2
QM	GO:0046394	carboxylic acid biosynthetic process	2/111	107/13134	0.0186916	2.21167	1.16183	0.228779	0.571266	0.562797	PHGDH/KMO	2
QM	GO:0046903	secretion	3/111	196/13134	0.0153061	1.81109	1.05621	0.230243	0.571266	0.562797	RALA/PROCA1/SYN2	3
QM	GO:0001508	action potential	1/111	31/13134	0.0322581	3.81691	1.44963	0.231571	0.571266	0.562797	SLMAP	1
QM	GO:0042098	T cell proliferation	1/111	31/13134	0.0322581	3.81691	1.44963	0.231571	0.571266	0.562797	LGALS9	1
QM	GO:0043010	camera-type eye development	1/111	31/13134	0.0322581	3.81691	1.44963	0.231571	0.571266	0.562797	CRYBA1	1
QM	GO:0002695	negative regulation of leukocyte activation	1/111	32/13134	0.03125	3.69764	1.41051	0.238081	0.57688	0.568327	LGALS9	1
QM	GO:0009134	nucleoside diphosphate catabolic process	1/111	32/13134	0.03125	3.69764	1.41051	0.238081	0.57688	0.568327	ALDOC	1
QM	GO:0009314	response to radiation	1/111	32/13134	0.03125	3.69764	1.41051	0.238081	0.57688	0.568327	PRIMPOL	1
QM	GO:0050866	negative regulation of cell activation	1/111	32/13134	0.03125	3.69764	1.41051	0.238081	0.57688	0.568327	LGALS9	1
QM	GO:0015849	organic acid transport	2/111	110/13134	0.0181818	2.15135	1.11949	0.238145	0.57688	0.568327	PROCA1/SLC6A6	2
QM	GO:0006886	intracellular protein transport	4/111	295/13134	0.0135593	1.6044	0.969295	0.239228	0.577416	0.568856	VPS41/CHML/ARF4/GRIP2	4
QM	GO:0006368	transcription elongation by RNA polymerase II	1/111	33/13134	0.030303	3.58559	1.37294	0.244536	0.580354	0.57175	SUPT6H	1
QM	GO:0030100	regulation of endocytosis	1/111	33/13134	0.030303	3.58559	1.37294	0.244536	0.580354	0.57175	UNC119	1
QM	GO:0033627	cell adhesion mediated by integrin	1/111	33/13134	0.030303	3.58559	1.37294	0.244536	0.580354	0.57175	VTN	1
QM	GO:0015031	protein transport	5/111	397/13134	0.0125945	1.49023	0.915694	0.245134	0.580354	0.57175	VPS41/CHML/UNC119/ARF4/GRIP2	5
QM	GO:0009154	purine ribonucleotide catabolic process	1/111	34/13134	0.0294118	3.48013	1.3368	0.250937	0.580354	0.57175	ALDOC	1
QM	GO:0009261	ribonucleotide catabolic process	1/111	34/13134	0.0294118	3.48013	1.3368	0.250937	0.580354	0.57175	ALDOC	1
QM	GO:0042770	signal transduction in response to DNA damage	1/111	34/13134	0.0294118	3.48013	1.3368	0.250937	0.580354	0.57175	EEF1E1	1
QM	GO:0072666	establishment of protein localization to vacuole	1/111	34/13134	0.0294118	3.48013	1.3368	0.250937	0.580354	0.57175	VPS41	1
QM	GO:2001257	regulation of cation channel activity	1/111	34/13134	0.0294118	3.48013	1.3368	0.250937	0.580354	0.57175	SLMAP	1
QM	GO:0051129	negative regulation of cellular component organization	2/111	115/13134	0.0173913	2.05781	1.05186	0.253799	0.580354	0.57175	UNC119/SSH2	2
QM	GO:0030036	actin cytoskeleton organization	4/111	303/13134	0.0132013	1.56204	0.913785	0.253931	0.580354	0.57175	CORO6/SSH2/FLNB/PDLIM3	4
QM	GO:0000380	alternative mRNA splicing, via spliceosome	1/111	35/13134	0.0285714	3.38069	1.30199	0.257284	0.580354	0.57175	NSRP1	1
QM	GO:0008543	fibroblast growth factor receptor signaling pathway	1/111	35/13134	0.0285714	3.38069	1.30199	0.257284	0.580354	0.57175	SHISA2	1
QM	GO:0032944	regulation of mononuclear cell proliferation	1/111	35/13134	0.0285714	3.38069	1.30199	0.257284	0.580354	0.57175	LGALS9	1
QM	GO:0044344	cellular response to fibroblast growth factor stimulus	1/111	35/13134	0.0285714	3.38069	1.30199	0.257284	0.580354	0.57175	SHISA2	1
QM	GO:0050670	regulation of lymphocyte proliferation	1/111	35/13134	0.0285714	3.38069	1.30199	0.257284	0.580354	0.57175	LGALS9	1
QM	GO:0070663	regulation of leukocyte proliferation	1/111	35/13134	0.0285714	3.38069	1.30199	0.257284	0.580354	0.57175	LGALS9	1
QM	GO:0071774	response to fibroblast growth factor	1/111	35/13134	0.0285714	3.38069	1.30199	0.257284	0.580354	0.57175	SHISA2	1
QM	GO:0006090	pyruvate metabolic process	1/111	36/13134	0.0277778	3.28679	1.26842	0.263577	0.580354	0.57175	ALDOC	1
QM	GO:0009132	nucleoside diphosphate metabolic process	1/111	36/13134	0.0277778	3.28679	1.26842	0.263577	0.580354	0.57175	ALDOC	1
QM	GO:0030216	keratinocyte differentiation	1/111	36/13134	0.0277778	3.28679	1.26842	0.263577	0.580354	0.57175	CASP3	1
QM	GO:0072665	protein localization to vacuole	1/111	36/13134	0.0277778	3.28679	1.26842	0.263577	0.580354	0.57175	VPS41	1
QM	GO:0098656	monoatomic anion transmembrane transport	1/111	36/13134	0.0277778	3.28679	1.26842	0.263577	0.580354	0.57175	SLC13A2	1
QM	GO:0141188	nucleic acid catabolic process	2/111	119/13134	0.0168067	1.98864	1.00018	0.266341	0.580354	0.57175	PAN3/PDE12	2
QM	GO:0030837	negative regulation of actin filament polymerization	1/111	37/13134	0.027027	3.19795	1.23601	0.269818	0.580354	0.57175	SSH2	1
QM	GO:0031333	negative regulation of protein-containing complex assembly	1/111	37/13134	0.027027	3.19795	1.23601	0.269818	0.580354	0.57175	SSH2	1
QM	GO:0032272	negative regulation of protein polymerization	1/111	37/13134	0.027027	3.19795	1.23601	0.269818	0.580354	0.57175	SSH2	1
QM	GO:0048871	multicellular organismal-level homeostasis	1/111	37/13134	0.027027	3.19795	1.23601	0.269818	0.580354	0.57175	CASP3	1
QM	GO:0061640	cytoskeleton-dependent cytokinesis	1/111	37/13134	0.027027	3.19795	1.23601	0.269818	0.580354	0.57175	UNC119	1
QM	GO:0007417	central nervous system development	2/111	122/13134	0.0163934	1.93974	0.962731	0.27575	0.580354	0.57175	GIT1/HESX1	2
QM	GO:0000045	autophagosome assembly	1/111	38/13134	0.0263158	3.1138	1.20469	0.276007	0.580354	0.57175	MAP1LC3C	1
QM	GO:0006195	purine nucleotide catabolic process	1/111	38/13134	0.0263158	3.1138	1.20469	0.276007	0.580354	0.57175	ALDOC	1
QM	GO:0006909	phagocytosis	1/111	38/13134	0.0263158	3.1138	1.20469	0.276007	0.580354	0.57175	RAB34	1
QM	GO:0097191	extrinsic apoptotic signaling pathway	1/111	38/13134	0.0263158	3.1138	1.20469	0.276007	0.580354	0.57175	CFLAR	1
QM	GO:1903825	organic acid transmembrane transport	1/111	38/13134	0.0263158	3.1138	1.20469	0.276007	0.580354	0.57175	SLC6A6	1
QM	GO:0030029	actin filament-based process	4/111	315/13134	0.0126984	1.50253	0.833449	0.276327	0.580354	0.57175	CORO6/SSH2/FLNB/PDLIM3	4
QM	GO:0042981	regulation of apoptotic process	3/111	217/13134	0.0138249	1.63582	0.871909	0.277892	0.580354	0.57175	CFLAR/CASP8/CASP3	3
QM	GO:0006974	DNA damage response	4/111	316/13134	0.0126582	1.49778	0.826905	0.278209	0.580354	0.57175	EXO1/POLDIP2/EEF1E1/PRIMPOL	4
QM	GO:0016055	Wnt signaling pathway	2/111	124/13134	0.016129	1.90846	0.938349	0.28202	0.580354	0.57175	FZD7/SHISA2	2
QM	GO:0018108	peptidyl-tyrosine phosphorylation	1/111	39/13134	0.025641	3.03396	1.17438	0.282143	0.580354	0.57175	UNC119	1
QM	GO:0030490	maturation of SSU-rRNA	1/111	39/13134	0.025641	3.03396	1.17438	0.282143	0.580354	0.57175	RIOK1	1
QM	GO:0042255	ribosome assembly	1/111	39/13134	0.025641	3.03396	1.17438	0.282143	0.580354	0.57175	ERAL1	1
QM	GO:0016071	mRNA metabolic process	4/111	319/13134	0.0125392	1.48369	0.807405	0.283868	0.580354	0.57175	PAN3/NSRP1/SUPT6H/PDE12	4
QM	GO:0016197	endosomal transport	2/111	125/13134	0.016	1.89319	0.926327	0.285154	0.580354	0.57175	RAB11FIP4/GRIP2	2
QM	GO:0009968	negative regulation of signal transduction	3/111	221/13134	0.0135747	1.60621	0.839065	0.287096	0.580354	0.57175	CFLAR/SHISA2/TNFAIP1	3
QM	GO:0043067	regulation of programmed cell death	3/111	221/13134	0.0135747	1.60621	0.839065	0.287096	0.580354	0.57175	CFLAR/CASP8/CASP3	3
QM	GO:0006694	steroid biosynthetic process	1/111	40/13134	0.025	2.95811	1.14503	0.288228	0.580354	0.57175	HSD3B1	1
QM	GO:0055088	lipid homeostasis	1/111	40/13134	0.025	2.95811	1.14503	0.288228	0.580354	0.57175	TLCD1	1
QM	GO:0170034	L-amino acid biosynthetic process	1/111	40/13134	0.025	2.95811	1.14503	0.288228	0.580354	0.57175	PHGDH	1
QM	GO:0170038	proteinogenic amino acid biosynthetic process	1/111	40/13134	0.025	2.95811	1.14503	0.288228	0.580354	0.57175	PHGDH	1
QM	GO:2001233	regulation of apoptotic signaling pathway	1/111	40/13134	0.025	2.95811	1.14503	0.288228	0.580354	0.57175	CFLAR	1
QM	GO:0010608	post-transcriptional regulation of gene expression	2/111	127/13134	0.015748	1.86338	0.902611	0.291417	0.580354	0.57175	PAN3/PDE12	2
QM	GO:0007265	Ras protein signal transduction	1/111	41/13134	0.0243902	2.88596	1.11659	0.294262	0.580354	0.57175	RALA	1
QM	GO:0015908	fatty acid transport	1/111	41/13134	0.0243902	2.88596	1.11659	0.294262	0.580354	0.57175	PROCA1	1
QM	GO:0018212	peptidyl-tyrosine modification	1/111	41/13134	0.0243902	2.88596	1.11659	0.294262	0.580354	0.57175	UNC119	1
QM	GO:0030183	B cell differentiation	1/111	41/13134	0.0243902	2.88596	1.11659	0.294262	0.580354	0.57175	FLT3	1
QM	GO:0045860	positive regulation of protein kinase activity	1/111	41/13134	0.0243902	2.88596	1.11659	0.294262	0.580354	0.57175	UNC119	1
QM	GO:0060395	SMAD protein signal transduction	1/111	41/13134	0.0243902	2.88596	1.11659	0.294262	0.580354	0.57175	BMP6	1
QM	GO:0090287	regulation of cellular response to growth factor stimulus	1/111	41/13134	0.0243902	2.88596	1.11659	0.294262	0.580354	0.57175	SHISA2	1
QM	GO:0006914	autophagy	2/111	128/13134	0.015625	1.84882	0.890913	0.294547	0.580354	0.57175	VPS41/MAP1LC3C	2
QM	GO:0061919	process utilizing autophagic mechanism	2/111	128/13134	0.015625	1.84882	0.890913	0.294547	0.580354	0.57175	VPS41/MAP1LC3C	2
QM	GO:0048646	anatomical structure formation involved in morphogenesis	2/111	129/13134	0.0155039	1.83449	0.879319	0.297674	0.580354	0.57175	FLT1/SDCCAG8	2
QM	GO:0010648	negative regulation of cell communication	3/111	226/13134	0.0132743	1.57068	0.798919	0.298636	0.580354	0.57175	CFLAR/SHISA2/TNFAIP1	3
QM	GO:0006354	DNA-templated transcription elongation	1/111	42/13134	0.0238095	2.81725	1.08899	0.300245	0.580354	0.57175	SUPT6H	1
QM	GO:0006418	tRNA aminoacylation for protein translation	1/111	42/13134	0.0238095	2.81725	1.08899	0.300245	0.580354	0.57175	WARS2	1
QM	GO:0007162	negative regulation of cell adhesion	1/111	42/13134	0.0238095	2.81725	1.08899	0.300245	0.580354	0.57175	LGALS9	1
QM	GO:0051656	establishment of organelle localization	2/111	130/13134	0.0153846	1.82037	0.867827	0.3008	0.580354	0.57175	TRAK2/SPAG5	2
QM	GO:0023057	negative regulation of signaling	3/111	227/13134	0.0132159	1.56376	0.791008	0.300948	0.580354	0.57175	CFLAR/SHISA2/TNFAIP1	3
QM	GO:0001654	eye development	1/111	43/13134	0.0232558	2.75173	1.06219	0.306178	0.580354	0.57175	CRYBA1	1
QM	GO:0008285	negative regulation of cell population proliferation	1/111	43/13134	0.0232558	2.75173	1.06219	0.306178	0.580354	0.57175	LGALS9	1
QM	GO:0010720	positive regulation of cell development	1/111	43/13134	0.0232558	2.75173	1.06219	0.306178	0.580354	0.57175	EVI2B	1
QM	GO:0048024	regulation of mRNA splicing, via spliceosome	1/111	43/13134	0.0232558	2.75173	1.06219	0.306178	0.580354	0.57175	NSRP1	1
QM	GO:0048880	sensory system development	1/111	43/13134	0.0232558	2.75173	1.06219	0.306178	0.580354	0.57175	CRYBA1	1
QM	GO:0150063	visual system development	1/111	43/13134	0.0232558	2.75173	1.06219	0.306178	0.580354	0.57175	CRYBA1	1
QM	GO:1901607	alpha-amino acid biosynthetic process	1/111	43/13134	0.0232558	2.75173	1.06219	0.306178	0.580354	0.57175	PHGDH	1
QM	GO:1905037	autophagosome organization	1/111	43/13134	0.0232558	2.75173	1.06219	0.306178	0.580354	0.57175	MAP1LC3C	1
QM	GO:0072359	circulatory system development	2/111	133/13134	0.0150376	1.77931	0.833945	0.310163	0.584896	0.576225	FLT1/PDLIM3	2
QM	GO:0007269	neurotransmitter secretion	1/111	44/13134	0.0227273	2.68919	1.03615	0.312061	0.584896	0.576225	SYN2	1
QM	GO:0016052	carbohydrate catabolic process	1/111	44/13134	0.0227273	2.68919	1.03615	0.312061	0.584896	0.576225	ALDOC	1
QM	GO:0099643	signal release from synapse	1/111	44/13134	0.0227273	2.68919	1.03615	0.312061	0.584896	0.576225	SYN2	1
QM	GO:0044282	small molecule catabolic process	2/111	134/13134	0.0149254	1.76603	0.822843	0.313279	0.585544	0.576863	KMO/BLMH	2
QM	GO:0030182	neuron differentiation	4/111	335/13134	0.0119403	1.41283	0.706629	0.314321	0.58586	0.577175	ATP8A2/LOC536660/OMG/CASP3	4
QM	GO:0044248	cellular catabolic process	4/111	336/13134	0.0119048	1.40862	0.700502	0.316237	0.586009	0.577321	VPS41/KMO/MAP1LC3C/BLMH	4
QM	GO:0009166	nucleotide catabolic process	1/111	45/13134	0.0222222	2.62943	1.01083	0.317894	0.586009	0.577321	ALDOC	1
QM	GO:0043039	tRNA aminoacylation	1/111	45/13134	0.0222222	2.62943	1.01083	0.317894	0.586009	0.577321	WARS2	1
QM	GO:0072523	purine-containing compound catabolic process	1/111	45/13134	0.0222222	2.62943	1.01083	0.317894	0.586009	0.577321	ALDOC	1
QM	GO:0008652	amino acid biosynthetic process	1/111	46/13134	0.0217391	2.57227	0.986181	0.323679	0.591794	0.583021	PHGDH	1
QM	GO:0043038	amino acid activation	1/111	46/13134	0.0217391	2.57227	0.986181	0.323679	0.591794	0.583021	WARS2	1
QM	GO:0071216	cellular response to biotic stimulus	1/111	46/13134	0.0217391	2.57227	0.986181	0.323679	0.591794	0.583021	NOTCH2	1
QM	GO:0043085	positive regulation of catalytic activity	3/111	238/13134	0.012605	1.49148	0.706411	0.326426	0.594186	0.585378	FLT3/FLT1/UNC119	3
QM	GO:0003002	regionalization	1/111	47/13134	0.0212766	2.51754	0.962181	0.329415	0.594186	0.585378	CDX2	1
QM	GO:0007160	cell-matrix adhesion	1/111	47/13134	0.0212766	2.51754	0.962181	0.329415	0.594186	0.585378	VTN	1
QM	GO:0007219	Notch signaling pathway	1/111	47/13134	0.0212766	2.51754	0.962181	0.329415	0.594186	0.585378	NOTCH2	1
QM	GO:0009913	epidermal cell differentiation	1/111	47/13134	0.0212766	2.51754	0.962181	0.329415	0.594186	0.585378	CASP3	1
QM	GO:0030178	negative regulation of Wnt signaling pathway	1/111	48/13134	0.0208333	2.46509	0.938792	0.335103	0.59961	0.590721	SHISA2	1
QM	GO:0051051	negative regulation of transport	1/111	48/13134	0.0208333	2.46509	0.938792	0.335103	0.59961	0.590721	UNC119	1
QM	GO:0080135	regulation of cellular response to stress	1/111	48/13134	0.0208333	2.46509	0.938792	0.335103	0.59961	0.590721	EEF1E1	1
QM	GO:0045184	establishment of protein localization	5/111	453/13134	0.0110375	1.30601	0.611918	0.336905	0.601233	0.59232	VPS41/CHML/UNC119/ARF4/GRIP2	5
QM	GO:0007098	centrosome cycle	1/111	49/13134	0.0204082	2.41478	0.915986	0.340742	0.604027	0.595072	SDCCAG8	1
QM	GO:0017157	regulation of exocytosis	1/111	49/13134	0.0204082	2.41478	0.915986	0.340742	0.604027	0.595072	RALA	1
QM	GO:0006163	purine nucleotide metabolic process	2/111	143/13134	0.013986	1.65489	0.726943	0.341172	0.604027	0.595072	KMO/ALDOC	2
QM	GO:0042325	regulation of phosphorylation	3/111	246/13134	0.0121951	1.44298	0.64751	0.344968	0.605184	0.596212	FLT3/FLT1/UNC119	3
QM	GO:0031023	microtubule organizing center organization	1/111	50/13134	0.02	2.36649	0.893733	0.346335	0.605184	0.596212	SDCCAG8	1
QM	GO:0034728	nucleosome organization	1/111	50/13134	0.02	2.36649	0.893733	0.346335	0.605184	0.596212	SUPT6H	1
QM	GO:0045104	intermediate filament cytoskeleton organization	1/111	50/13134	0.02	2.36649	0.893733	0.346335	0.605184	0.596212	DSP	1
QM	GO:0046034	ATP metabolic process	1/111	50/13134	0.02	2.36649	0.893733	0.346335	0.605184	0.596212	ALDOC	1
QM	GO:0010564	regulation of cell cycle process	2/111	145/13134	0.0137931	1.63206	0.706549	0.347326	0.60534	0.596366	SPAG5/RAB11FIP4	2
QM	GO:0098657	import into cell	3/111	248/13134	0.0120968	1.43134	0.633107	0.349599	0.606971	0.597973	UNC119/SLC6A4/RAB34	3
QM	GO:0045103	intermediate filament-based process	1/111	51/13134	0.0196078	2.32008	0.872009	0.35188	0.606971	0.597973	DSP	1
QM	GO:0050684	regulation of mRNA processing	1/111	51/13134	0.0196078	2.32008	0.872009	0.35188	0.606971	0.597973	NSRP1	1
QM	GO:1902904	negative regulation of supramolecular fiber organization	1/111	51/13134	0.0196078	2.32008	0.872009	0.35188	0.606971	0.597973	SSH2	1
QM	GO:0046649	lymphocyte activation	2/111	148/13134	0.0135135	1.59898	0.676537	0.356523	0.612025	0.602952	FLT3/LGALS9	2
QM	GO:0070925	organelle assembly	4/111	357/13134	0.0112045	1.32576	0.576115	0.356634	0.612025	0.602952	TMEM237/MAP1LC3C/RAB34/ERAL1	4
QM	GO:0002683	negative regulation of immune system process	1/111	53/13134	0.0188679	2.23253	0.83005	0.362832	0.620585	0.611385	LGALS9	1
QM	GO:0006281	DNA repair	3/111	254/13134	0.011811	1.39753	0.590634	0.363472	0.620585	0.611385	EXO1/POLDIP2/PRIMPOL	3
QM	GO:0019637	organophosphate metabolic process	5/111	470/13134	0.0106383	1.25877	0.527429	0.365542	0.620824	0.611621	HMGCS2/KMO/ALDOC/PROCA1/ACSL1	5
QM	GO:0006091	generation of precursor metabolites and energy	2/111	151/13134	0.013245	1.56721	0.647191	0.365674	0.620824	0.611621	FH/ALDOC	2
QM	GO:0006413	translational initiation	1/111	54/13134	0.0185185	2.19119	0.809771	0.368239	0.620824	0.611621	MTIF3	1
QM	GO:0007423	sensory organ development	1/111	54/13134	0.0185185	2.19119	0.809771	0.368239	0.620824	0.611621	CRYBA1	1
QM	GO:0051494	negative regulation of cytoskeleton organization	1/111	54/13134	0.0185185	2.19119	0.809771	0.368239	0.620824	0.611621	SSH2	1
QM	GO:0006259	DNA metabolic process	4/111	364/13134	0.010989	1.30027	0.536354	0.370128	0.622446	0.613218	EXO1/POLDIP2/MYO18A/PRIMPOL	4
QM	GO:1990542	mitochondrial transmembrane transport	1/111	55/13134	0.0181818	2.15135	0.789932	0.3736	0.626714	0.617423	SLC25A4	1
QM	GO:0015850	organic hydroxy compound transport	1/111	56/13134	0.0178571	2.11293	0.770515	0.378916	0.630308	0.620964	SLC6A4	1
QM	GO:0042113	B cell activation	1/111	56/13134	0.0178571	2.11293	0.770515	0.378916	0.630308	0.620964	FLT3	1
QM	GO:0008610	lipid biosynthetic process	3/111	261/13134	0.0114943	1.36005	0.542414	0.379602	0.630308	0.620964	HMGCS2/HSD3B1/ACSL1	3
QM	GO:0051049	regulation of transport	3/111	261/13134	0.0114943	1.36005	0.542414	0.379602	0.630308	0.620964	RALA/UNC119/SLMAP	3
QM	GO:0048666	neuron development	3/111	262/13134	0.0114504	1.35486	0.535638	0.3819	0.630308	0.620964	ATP8A2/LOC536660/OMG	3
QM	GO:0007009	plasma membrane organization	1/111	57/13134	0.0175439	2.07587	0.7515	0.384187	0.630308	0.620964	TLCD1	1
QM	GO:0008544	epidermis development	1/111	57/13134	0.0175439	2.07587	0.7515	0.384187	0.630308	0.620964	CASP3	1
QM	GO:0019220	regulation of phosphate metabolic process	3/111	263/13134	0.0114068	1.34971	0.528889	0.384197	0.630308	0.620964	FLT3/FLT1/UNC119	3
QM	GO:0051174	regulation of phosphorus metabolic process	3/111	263/13134	0.0114068	1.34971	0.528889	0.384197	0.630308	0.620964	FLT3/FLT1/UNC119	3
QM	GO:0007030	Golgi organization	1/111	58/13134	0.0172414	2.04007	0.732873	0.389415	0.636438	0.627003	SEC22B	1
QM	GO:0045595	regulation of cell differentiation	2/111	159/13134	0.0125786	1.48836	0.571965	0.38983	0.636438	0.627003	FLOT2/EVI2B	2
QM	GO:0045893	positive regulation of DNA-templated transcription	3/111	267/13134	0.011236	1.32949	0.502161	0.393364	0.639097	0.629622	RNF6/SUPT6H/NR2C2	3
QM	GO:1902680	positive regulation of RNA biosynthetic process	3/111	267/13134	0.011236	1.32949	0.502161	0.393364	0.639097	0.629622	RNF6/SUPT6H/NR2C2	3
QM	GO:0009205	purine ribonucleoside triphosphate metabolic process	1/111	60/13134	0.0166667	1.97207	0.696719	0.399737	0.641467	0.631957	ALDOC	1
QM	GO:0042180	cellular ketone metabolic process	1/111	60/13134	0.0166667	1.97207	0.696719	0.399737	0.641467	0.631957	KMO	1
QM	GO:0044272	sulfur compound biosynthetic process	1/111	60/13134	0.0166667	1.97207	0.696719	0.399737	0.641467	0.631957	ACSL1	1
QM	GO:1901292	nucleoside phosphate catabolic process	1/111	60/13134	0.0166667	1.97207	0.696719	0.399737	0.641467	0.631957	ALDOC	1
QM	GO:1903037	regulation of leukocyte cell-cell adhesion	1/111	60/13134	0.0166667	1.97207	0.696719	0.399737	0.641467	0.631957	LGALS9	1
QM	GO:0006898	receptor-mediated endocytosis	1/111	61/13134	0.0163934	1.93974	0.679163	0.404834	0.641467	0.631957	UNC119	1
QM	GO:0007389	pattern specification process	1/111	61/13134	0.0163934	1.93974	0.679163	0.404834	0.641467	0.631957	CDX2	1
QM	GO:0007507	heart development	1/111	61/13134	0.0163934	1.93974	0.679163	0.404834	0.641467	0.631957	PDLIM3	1
QM	GO:0043065	positive regulation of apoptotic process	1/111	61/13134	0.0163934	1.93974	0.679163	0.404834	0.641467	0.631957	CASP3	1
QM	GO:0051260	protein homooligomerization	1/111	61/13134	0.0163934	1.93974	0.679163	0.404834	0.641467	0.631957	TNFAIP1	1
QM	GO:0009144	purine nucleoside triphosphate metabolic process	1/111	62/13134	0.016129	1.90846	0.661938	0.409887	0.641467	0.631957	ALDOC	1
QM	GO:0009199	ribonucleoside triphosphate metabolic process	1/111	62/13134	0.016129	1.90846	0.661938	0.409887	0.641467	0.631957	ALDOC	1
QM	GO:0030833	regulation of actin filament polymerization	1/111	62/13134	0.016129	1.90846	0.661938	0.409887	0.641467	0.631957	SSH2	1
QM	GO:0042060	wound healing	1/111	62/13134	0.016129	1.90846	0.661938	0.409887	0.641467	0.631957	DSP	1
QM	GO:0045321	leukocyte activation	2/111	166/13134	0.0120482	1.42559	0.50945	0.410634	0.641467	0.631957	FLT3/LGALS9	2
QM	GO:0010557	positive regulation of macromolecule biosynthetic process	4/111	386/13134	0.0103627	1.22616	0.416365	0.412382	0.641467	0.631957	RNF6/LGALS9/SUPT6H/NR2C2	4
QM	GO:1902531	regulation of intracellular signal transduction	4/111	386/13134	0.0103627	1.22616	0.416365	0.412382	0.641467	0.631957	TNFAIP1/GIT1/ARHGEF3/EEF1E1	4
QM	GO:0032940	secretion by cell	2/111	167/13134	0.011976	1.41706	0.500752	0.413579	0.641467	0.631957	RALA/SYN2	2
QM	GO:0031328	positive regulation of cellular biosynthetic process	4/111	387/13134	0.0103359	1.22299	0.411079	0.414292	0.641467	0.631957	RNF6/LGALS9/SUPT6H/NR2C2	4
QM	GO:0043068	positive regulation of programmed cell death	1/111	63/13134	0.015873	1.87816	0.645029	0.414898	0.641467	0.631957	CASP3	1
QM	GO:0043604	amide biosynthetic process	1/111	63/13134	0.015873	1.87816	0.645029	0.414898	0.641467	0.631957	ACSL1	1
QM	GO:0001525	angiogenesis	1/111	64/13134	0.015625	1.84882	0.628427	0.419867	0.64322	0.633685	FLT1	1
QM	GO:0008064	regulation of actin polymerization or depolymerization	1/111	64/13134	0.015625	1.84882	0.628427	0.419867	0.64322	0.633685	SSH2	1
QM	GO:0030098	lymphocyte differentiation	1/111	64/13134	0.015625	1.84882	0.628427	0.419867	0.64322	0.633685	FLT3	1
QM	GO:0030832	regulation of actin filament length	1/111	64/13134	0.015625	1.84882	0.628427	0.419867	0.64322	0.633685	SSH2	1
QM	GO:0048585	negative regulation of response to stimulus	3/111	280/13134	0.0107143	1.26776	0.418114	0.422905	0.643632	0.63409	CFLAR/SHISA2/TNFAIP1	3
QM	GO:0050863	regulation of T cell activation	1/111	65/13134	0.0153846	1.82037	0.612118	0.424794	0.643632	0.63409	LGALS9	1
QM	GO:0009891	positive regulation of biosynthetic process	4/111	393/13134	0.0101781	1.20432	0.379656	0.425725	0.643632	0.63409	RNF6/LGALS9/SUPT6H/NR2C2	4
QM	GO:0098609	cell-cell adhesion	3/111	283/13134	0.0106007	1.25432	0.399297	0.429658	0.643632	0.63409	NOTCH2/LGALS9/DSP	3
QM	GO:0009611	response to wounding	1/111	66/13134	0.0151515	1.79279	0.596094	0.429679	0.643632	0.63409	DSP	1
QM	GO:0031589	cell-substrate adhesion	1/111	66/13134	0.0151515	1.79279	0.596094	0.429679	0.643632	0.63409	VTN	1
QM	GO:0006897	endocytosis	2/111	173/13134	0.0115607	1.36791	0.449712	0.431092	0.643632	0.63409	UNC119/RAB34	2
QM	GO:0009117	nucleotide metabolic process	2/111	174/13134	0.0114943	1.36005	0.44139	0.433985	0.643632	0.63409	KMO/ALDOC	2
QM	GO:0022898	regulation of transmembrane transporter activity	1/111	67/13134	0.0149254	1.76603	0.580344	0.434523	0.643632	0.63409	SLMAP	1
QM	GO:0032409	regulation of transporter activity	1/111	67/13134	0.0149254	1.76603	0.580344	0.434523	0.643632	0.63409	SLMAP	1
QM	GO:0032412	regulation of monoatomic ion transmembrane transporter activity	1/111	67/13134	0.0149254	1.76603	0.580344	0.434523	0.643632	0.63409	SLMAP	1
QM	GO:0032943	mononuclear cell proliferation	1/111	67/13134	0.0149254	1.76603	0.580344	0.434523	0.643632	0.63409	LGALS9	1
QM	GO:0046651	lymphocyte proliferation	1/111	67/13134	0.0149254	1.76603	0.580344	0.434523	0.643632	0.63409	LGALS9	1
QM	GO:0070661	leukocyte proliferation	1/111	67/13134	0.0149254	1.76603	0.580344	0.434523	0.643632	0.63409	LGALS9	1
QM	GO:1904062	regulation of monoatomic cation transmembrane transport	1/111	67/13134	0.0149254	1.76603	0.580344	0.434523	0.643632	0.63409	SLMAP	1
QM	GO:0022402	cell cycle process	4/111	400/13134	0.01	1.18324	0.343608	0.438997	0.643643	0.634101	SDCCAG8/UNC119/SPAG5/RAB11FIP4	4
QM	GO:0006839	mitochondrial transport	1/111	68/13134	0.0147059	1.74006	0.564859	0.439327	0.643643	0.634101	SLC25A4	1
QM	GO:0015718	monocarboxylic acid transport	1/111	68/13134	0.0147059	1.74006	0.564859	0.439327	0.643643	0.634101	PROCA1	1
QM	GO:0045597	positive regulation of cell differentiation	1/111	68/13134	0.0147059	1.74006	0.564859	0.439327	0.643643	0.634101	EVI2B	1
QM	GO:1903131	mononuclear cell differentiation	1/111	68/13134	0.0147059	1.74006	0.564859	0.439327	0.643643	0.634101	FLT3	1
QM	GO:0007159	leukocyte cell-cell adhesion	1/111	69/13134	0.0144928	1.71485	0.549629	0.44409	0.646387	0.636805	LGALS9	1
QM	GO:0022407	regulation of cell-cell adhesion	1/111	69/13134	0.0144928	1.71485	0.549629	0.44409	0.646387	0.636805	LGALS9	1
QM	GO:0043484	regulation of RNA splicing	1/111	69/13134	0.0144928	1.71485	0.549629	0.44409	0.646387	0.636805	NSRP1	1
QM	GO:0009141	nucleoside triphosphate metabolic process	1/111	70/13134	0.0142857	1.69035	0.534646	0.448813	0.648408	0.638796	ALDOC	1
QM	GO:0032271	regulation of protein polymerization	1/111	70/13134	0.0142857	1.69035	0.534646	0.448813	0.648408	0.638796	SSH2	1
QM	GO:0044093	positive regulation of molecular function	3/111	292/13134	0.010274	1.21566	0.34406	0.449748	0.648408	0.638796	FLT3/FLT1/UNC119	3
QM	GO:0034220	monoatomic ion transmembrane transport	4/111	406/13134	0.00985222	1.16576	0.313215	0.450307	0.648408	0.638796	SLC13A2/SLC6A4/SLMAP/SLC6A6	4
QM	GO:0001568	blood vessel development	1/111	71/13134	0.0140845	1.66654	0.519902	0.453496	0.648408	0.638796	FLT1	1
QM	GO:0007283	spermatogenesis	1/111	71/13134	0.0140845	1.66654	0.519902	0.453496	0.648408	0.638796	CFAP97	1
QM	GO:0048514	blood vessel morphogenesis	1/111	71/13134	0.0140845	1.66654	0.519902	0.453496	0.648408	0.638796	FLT1	1
QM	GO:0051259	protein complex oligomerization	1/111	71/13134	0.0140845	1.66654	0.519902	0.453496	0.648408	0.638796	TNFAIP1	1
QM	GO:0016477	cell migration	3/111	294/13134	0.0102041	1.20739	0.332024	0.454176	0.648408	0.638796	FLT1/SDCCAG8/CORO6	3
QM	GO:0051640	organelle localization	2/111	183/13134	0.010929	1.29316	0.368697	0.45966	0.654845	0.645137	TRAK2/SPAG5	2
QM	GO:0032879	regulation of localization	3/111	297/13134	0.010101	1.1952	0.314126	0.46079	0.655063	0.645352	RALA/UNC119/SLMAP	3
QM	GO:0045944	positive regulation of transcription by RNA polymerase II	2/111	185/13134	0.0108108	1.27918	0.353055	0.465276	0.659037	0.649267	SUPT6H/NR2C2	2
QM	GO:0001944	vasculature development	1/111	74/13134	0.0135135	1.59898	0.477027	0.467311	0.659037	0.649267	FLT1	1
QM	GO:0044283	small molecule biosynthetic process	2/111	186/13134	0.0107527	1.2723	0.345301	0.468071	0.659037	0.649267	PHGDH/KMO	2
QM	GO:0140352	export from cell	2/111	186/13134	0.0107527	1.2723	0.345301	0.468071	0.659037	0.649267	RALA/SYN2	2
QM	GO:0006261	DNA-templated DNA replication	1/111	75/13134	0.0133333	1.57766	0.463163	0.471838	0.659037	0.649267	PRIMPOL	1
QM	GO:0007034	vacuolar transport	1/111	75/13134	0.0133333	1.57766	0.463163	0.471838	0.659037	0.649267	VPS41	1
QM	GO:0009060	aerobic respiration	1/111	75/13134	0.0133333	1.57766	0.463163	0.471838	0.659037	0.649267	FH	1
QM	GO:0015931	nucleobase-containing compound transport	1/111	75/13134	0.0133333	1.57766	0.463163	0.471838	0.659037	0.649267	SLC25A4	1
QM	GO:0006644	phospholipid metabolic process	2/111	189/13134	0.010582	1.25211	0.322297	0.476404	0.659037	0.649267	HMGCS2/PROCA1	2
QM	GO:0009888	tissue development	2/111	189/13134	0.010582	1.25211	0.322297	0.476404	0.659037	0.649267	PDX1/CASP3	2
QM	GO:0051239	regulation of multicellular organismal process	4/111	421/13134	0.00950119	1.12422	0.239167	0.478261	0.659037	0.649267	FLT1/EVI2B/LGALS9/NR2C2	4
QM	GO:0001775	cell activation	2/111	190/13134	0.0105263	1.24552	0.314714	0.479164	0.659037	0.649267	FLT3/LGALS9	2
QM	GO:0010959	regulation of metal ion transport	1/111	77/13134	0.012987	1.53668	0.43604	0.480779	0.659037	0.649267	SLMAP	1
QM	GO:0030041	actin filament polymerization	1/111	77/13134	0.012987	1.53668	0.43604	0.480779	0.659037	0.649267	SSH2	1
QM	GO:0030111	regulation of Wnt signaling pathway	1/111	77/13134	0.012987	1.53668	0.43604	0.480779	0.659037	0.649267	SHISA2	1
QM	GO:0048232	male gamete generation	1/111	77/13134	0.012987	1.53668	0.43604	0.480779	0.659037	0.649267	CFAP97	1
QM	GO:0016311	dephosphorylation	2/111	191/13134	0.0104712	1.239	0.307172	0.481916	0.659037	0.649267	MTMR6/SSH2	2
QM	GO:0010256	endomembrane system organization	2/111	192/13134	0.0104167	1.23255	0.299671	0.484659	0.659037	0.649267	SEC22B/TLCD1	2
QM	GO:0044782	cilium organization	2/111	192/13134	0.0104167	1.23255	0.299671	0.484659	0.659037	0.649267	TMEM237/IFT20	2
QM	GO:1902533	positive regulation of intracellular signal transduction	2/111	192/13134	0.0104167	1.23255	0.299671	0.484659	0.659037	0.649267	ARHGEF3/EEF1E1	2
QM	GO:0006820	monoatomic anion transport	1/111	78/13134	0.0128205	1.51698	0.422769	0.485193	0.659037	0.649267	SLC13A2	1
QM	GO:0043254	regulation of protein-containing complex assembly	1/111	78/13134	0.0128205	1.51698	0.422769	0.485193	0.659037	0.649267	SSH2	1
QM	GO:0042254	ribosome biogenesis	2/111	193/13134	0.0103627	1.22616	0.292211	0.487393	0.660688	0.650894	ERAL1/RIOK1	2
QM	GO:0008202	steroid metabolic process	1/111	80/13134	0.0125	1.47905	0.396776	0.49391	0.666828	0.656942	HSD3B1	1
QM	GO:0010639	negative regulation of organelle organization	1/111	80/13134	0.0125	1.47905	0.396776	0.49391	0.666828	0.656942	SSH2	1
QM	GO:0090150	establishment of protein localization to membrane	1/111	81/13134	0.0123457	1.46079	0.384045	0.498213	0.667303	0.65741	GRIP2	1
QM	GO:1903530	regulation of secretion by cell	1/111	81/13134	0.0123457	1.46079	0.384045	0.498213	0.667303	0.65741	RALA	1
QM	GO:0009894	regulation of catabolic process	2/111	197/13134	0.0101523	1.20126	0.262764	0.498239	0.667303	0.65741	PAN3/PDE12	2
QM	GO:0032787	monocarboxylic acid metabolic process	2/111	197/13134	0.0101523	1.20126	0.262764	0.498239	0.667303	0.65741	ALDOC/ACSL1	2
QM	GO:0023061	signal release	1/111	82/13134	0.0121951	1.44298	0.371484	0.50248	0.670306	0.660369	SYN2	1
QM	GO:0045333	cellular respiration	1/111	82/13134	0.0121951	1.44298	0.371484	0.50248	0.670306	0.660369	FH	1
QM	GO:0007155	cell adhesion	4/111	435/13134	0.0091954	1.08804	0.172396	0.503867	0.670823	0.660879	NOTCH2/VTN/LGALS9/DSP	4
QM	GO:0008154	actin polymerization or depolymerization	1/111	83/13134	0.0120482	1.42559	0.359088	0.506711	0.671943	0.661982	SSH2	1
QM	GO:0051249	regulation of lymphocyte activation	1/111	83/13134	0.0120482	1.42559	0.359088	0.506711	0.671943	0.661982	LGALS9	1
QM	GO:0007015	actin filament organization	2/111	201/13134	0.00995025	1.17736	0.233929	0.50894	0.672193	0.662228	CORO6/SSH2	2
QM	GO:0050790	regulation of catalytic activity	4/111	438/13134	0.00913242	1.08059	0.158365	0.509286	0.672193	0.662228	FLT3/FLT1/UNC119/NF1	4
QM	GO:0034765	regulation of monoatomic ion transmembrane transport	1/111	84/13134	0.0119048	1.40862	0.346853	0.510907	0.672193	0.662228	SLMAP	1
QM	GO:0170039	proteinogenic amino acid metabolic process	1/111	84/13134	0.0119048	1.40862	0.346853	0.510907	0.672193	0.662228	PHGDH	1
QM	GO:0007017	microtubule-based process	4/111	440/13134	0.00909091	1.07568	0.149064	0.512884	0.673474	0.66349	TRAK2/SDCCAG8/IFT20/DNAH12	4
QM	GO:0046434	organophosphate catabolic process	1/111	85/13134	0.0117647	1.39205	0.334774	0.515067	0.675019	0.665012	ALDOC	1
QM	GO:0006888	endoplasmic reticulum to Golgi vesicle-mediated transport	1/111	86/13134	0.0116279	1.37586	0.322847	0.519192	0.679099	0.669031	SEC22B	1
QM	GO:0098662	inorganic cation transmembrane transport	3/111	326/13134	0.00920245	1.08887	0.150014	0.522835	0.682214	0.6721	SLC6A4/SLMAP/SLC6A6	3
QM	GO:0044255	cellular lipid metabolic process	4/111	446/13134	0.00896861	1.0612	0.121407	0.523607	0.682214	0.6721	HMGCS2/ABHD15/PROCA1/ACSL1	4
QM	GO:0009628	response to abiotic stimulus	1/111	89/13134	0.011236	1.32949	0.287938	0.531359	0.688305	0.678101	PRIMPOL	1
QM	GO:0009887	animal organ morphogenesis	1/111	89/13134	0.011236	1.32949	0.287938	0.531359	0.688305	0.678101	CDX2	1
QM	GO:0110053	regulation of actin filament organization	1/111	89/13134	0.011236	1.32949	0.287938	0.531359	0.688305	0.678101	SSH2	1
QM	GO:0001817	regulation of cytokine production	1/111	90/13134	0.0111111	1.31471	0.27658	0.535347	0.690804	0.680563	LGALS9	1
QM	GO:0097190	apoptotic signaling pathway	1/111	90/13134	0.0111111	1.31471	0.27658	0.535347	0.690804	0.680563	CFLAR	1
QM	GO:0006260	DNA replication	1/111	91/13134	0.010989	1.30027	0.265355	0.539301	0.69324	0.682963	PRIMPOL	1
QM	GO:0051046	regulation of secretion	1/111	91/13134	0.010989	1.30027	0.265355	0.539301	0.69324	0.682963	RALA	1
QM	GO:0007178	cell surface receptor protein serine/threonine kinase signaling pathway	1/111	92/13134	0.0108696	1.28613	0.254261	0.543222	0.696944	0.686612	BMP6	1
QM	GO:0071824	protein-DNA complex organization	1/111	93/13134	0.0107527	1.2723	0.243293	0.547109	0.699258	0.688892	SUPT6H	1
QM	GO:0170033	L-amino acid metabolic process	1/111	93/13134	0.0107527	1.2723	0.243293	0.547109	0.699258	0.688892	PHGDH	1
QM	GO:0098655	monoatomic cation transmembrane transport	3/111	339/13134	0.00884956	1.04712	0.0811435	0.549388	0.700184	0.689804	SLC6A4/SLMAP/SLC6A6	3
QM	GO:0002694	regulation of leukocyte activation	1/111	94/13134	0.0106383	1.25877	0.232448	0.550964	0.700184	0.689804	LGALS9	1
QM	GO:1901136	carbohydrate derivative catabolic process	1/111	94/13134	0.0106383	1.25877	0.232448	0.550964	0.700184	0.689804	ALDOC	1
QM	GO:0008654	phospholipid biosynthetic process	1/111	95/13134	0.0105263	1.24552	0.221724	0.554787	0.703709	0.693276	HMGCS2	1
QM	GO:0043269	regulation of monoatomic ion transport	1/111	97/13134	0.0103093	1.21984	0.200627	0.562335	0.707865	0.697371	SLMAP	1
QM	GO:0060284	regulation of cell development	1/111	97/13134	0.0103093	1.21984	0.200627	0.562335	0.707865	0.697371	EVI2B	1
QM	GO:0098813	nuclear chromosome segregation	1/111	97/13134	0.0103093	1.21984	0.200627	0.562335	0.707865	0.697371	SPAG5	1
QM	GO:0016567	protein ubiquitination	2/111	223/13134	0.00896861	1.0612	0.0851031	0.565105	0.707865	0.697371	RNF6/TNFAIP1	2
QM	GO:0001816	cytokine production	1/111	99/13134	0.010101	1.1952	0.179978	0.569756	0.707865	0.697371	LGALS9	1
QM	GO:0006605	protein targeting	1/111	99/13134	0.010101	1.1952	0.179978	0.569756	0.707865	0.697371	VPS41	1
QM	GO:0022618	protein-RNA complex assembly	1/111	99/13134	0.010101	1.1952	0.179978	0.569756	0.707865	0.697371	ERAL1	1
QM	GO:0050865	regulation of cell activation	1/111	99/13134	0.010101	1.1952	0.179978	0.569756	0.707865	0.697371	LGALS9	1
QM	GO:0060070	canonical Wnt signaling pathway	1/111	99/13134	0.010101	1.1952	0.179978	0.569756	0.707865	0.697371	FZD7	1
QM	GO:0048870	cell motility	3/111	351/13134	0.00854701	1.01132	0.0198442	0.573129	0.707865	0.697371	FLT1/SDCCAG8/CORO6	3
QM	GO:0030155	regulation of cell adhesion	1/111	100/13134	0.01	1.18324	0.169815	0.57342	0.707865	0.697371	LGALS9	1
QM	GO:0043066	negative regulation of apoptotic process	1/111	100/13134	0.01	1.18324	0.169815	0.57342	0.707865	0.697371	CFLAR	1
QM	GO:0098660	inorganic ion transmembrane transport	3/111	352/13134	0.00852273	1.00845	0.0148289	0.575073	0.707865	0.697371	SLC6A4/SLMAP/SLC6A6	3
QM	GO:0003006	developmental process involved in reproduction	1/111	101/13134	0.00990099	1.17153	0.159758	0.577053	0.707865	0.697371	CFAP97	1
QM	GO:0007276	gamete generation	1/111	101/13134	0.00990099	1.17153	0.159758	0.577053	0.707865	0.697371	CFAP97	1
QM	GO:0034762	regulation of transmembrane transport	1/111	101/13134	0.00990099	1.17153	0.159758	0.577053	0.707865	0.697371	SLMAP	1
QM	GO:0043069	negative regulation of programmed cell death	1/111	101/13134	0.00990099	1.17153	0.159758	0.577053	0.707865	0.697371	CFLAR	1
QM	GO:0051241	negative regulation of multicellular organismal process	1/111	101/13134	0.00990099	1.17153	0.159758	0.577053	0.707865	0.697371	LGALS9	1
QM	GO:0022411	cellular component disassembly	1/111	102/13134	0.00980392	1.16004	0.149802	0.580655	0.710984	0.700444	MTIF3	1
QM	GO:0051258	protein polymerization	1/111	103/13134	0.00970874	1.14878	0.139946	0.584227	0.7119	0.701346	SSH2	1
QM	GO:0071826	protein-RNA complex organization	1/111	103/13134	0.00970874	1.14878	0.139946	0.584227	0.7119	0.701346	ERAL1	1
QM	GO:0006397	mRNA processing	2/111	232/13134	0.00862069	1.02004	0.0284277	0.586733	0.7119	0.701346	PAN3/NSRP1	2
QM	GO:0051726	regulation of cell cycle	2/111	232/13134	0.00862069	1.02004	0.0284277	0.586733	0.7119	0.701346	SPAG5/RAB11FIP4	2
QM	GO:0032535	regulation of cellular component size	1/111	104/13134	0.00961538	1.13773	0.130189	0.587768	0.7119	0.701346	SSH2	1
QM	GO:1902903	regulation of supramolecular fiber organization	1/111	104/13134	0.00961538	1.13773	0.130189	0.587768	0.7119	0.701346	SSH2	1
QM	GO:0045859	regulation of protein kinase activity	1/111	105/13134	0.00952381	1.1269	0.120527	0.59128	0.713577	0.702999	UNC119	1
QM	GO:1902532	negative regulation of intracellular signal transduction	1/111	105/13134	0.00952381	1.1269	0.120527	0.59128	0.713577	0.702999	TNFAIP1	1
QM	GO:0009150	purine ribonucleotide metabolic process	1/111	106/13134	0.00943396	1.11627	0.110958	0.594762	0.716491	0.705869	ALDOC	1
QM	GO:0015980	energy derivation by oxidation of organic compounds	1/111	108/13134	0.00925926	1.0956	0.0920942	0.601638	0.722181	0.711475	FH	1
QM	GO:0032956	regulation of actin cytoskeleton organization	1/111	108/13134	0.00925926	1.0956	0.0920942	0.601638	0.722181	0.711475	SSH2	1
QM	GO:0046942	carboxylic acid transport	1/111	109/13134	0.00917431	1.08554	0.0827948	0.605033	0.724959	0.714212	PROCA1	1
QM	GO:0007049	cell cycle	4/111	495/13134	0.00808081	0.956156	-0.0918	0.606676	0.725108	0.714358	SDCCAG8/UNC119/SPAG5/RAB11FIP4	4
QM	GO:0032970	regulation of actin filament-based process	1/111	110/13134	0.00909091	1.07568	0.0735815	0.608399	0.725108	0.714358	SSH2	1
QM	GO:0072522	purine-containing compound biosynthetic process	1/111	110/13134	0.00909091	1.07568	0.0735815	0.608399	0.725108	0.714358	ACSL1	1
QM	GO:0006913	nucleocytoplasmic transport	1/111	112/13134	0.00892857	1.05647	0.0554057	0.615046	0.729144	0.718335	NUP58	1
QM	GO:0051169	nuclear transport	1/111	112/13134	0.00892857	1.05647	0.0554057	0.615046	0.729144	0.718335	NUP58	1
QM	GO:0098742	cell-cell adhesion via plasma-membrane adhesion molecules	1/111	112/13134	0.00892857	1.05647	0.0554057	0.615046	0.729144	0.718335	NOTCH2	1
QM	GO:0009259	ribonucleotide metabolic process	1/111	113/13134	0.00884956	1.04712	0.0464399	0.618327	0.729722	0.718904	ALDOC	1
QM	GO:0042391	regulation of membrane potential	1/111	113/13134	0.00884956	1.04712	0.0464399	0.618327	0.729722	0.718904	SLMAP	1
QM	GO:0051604	protein maturation	2/111	246/13134	0.00813008	0.961986	-0.0555651	0.618795	0.729722	0.718904	PIGS/TXNDC5	2
QM	GO:0006887	exocytosis	1/111	114/13134	0.00877193	1.03793	0.0375533	0.621581	0.730439	0.71961	RALA	1
QM	GO:0042110	T cell activation	1/111	114/13134	0.00877193	1.03793	0.0375533	0.621581	0.730439	0.71961	LGALS9	1
QM	GO:0022603	regulation of anatomical structure morphogenesis	1/111	115/13134	0.00869565	1.02891	0.0287444	0.624807	0.732946	0.722081	FLT1	1
QM	GO:0007600	sensory perception	2/111	250/13134	0.008	0.946595	-0.0787078	0.627602	0.734941	0.724045	UNC119/CRYBA1	2
QM	GO:0090407	organophosphate biosynthetic process	2/111	252/13134	0.00793651	0.939082	-0.0901452	0.631947	0.738739	0.727788	HMGCS2/ACSL1	2
QM	GO:0000122	negative regulation of transcription by RNA polymerase II	2/111	254/13134	0.00787402	0.931688	-0.101495	0.636252	0.739905	0.728936	ZNF697/PHF12	2
QM	GO:0032446	protein modification by small protein conjugation	2/111	254/13134	0.00787402	0.931688	-0.101495	0.636252	0.739905	0.728936	RNF6/TNFAIP1	2
QM	GO:0033365	protein localization to organelle	2/111	254/13134	0.00787402	0.931688	-0.101495	0.636252	0.739905	0.728936	VPS41/IFT20	2
QM	GO:0009967	positive regulation of signal transduction	2/111	255/13134	0.00784314	0.928034	-0.107138	0.63839	0.741107	0.730121	ARHGEF3/EEF1E1	2
QM	GO:0022613	ribonucleoprotein complex biogenesis	2/111	256/13134	0.0078125	0.924409	-0.11276	0.640519	0.74196	0.730961	ERAL1/RIOK1	2
QM	GO:0030001	metal ion transport	3/111	388/13134	0.00773196	0.914879	-0.157128	0.641337	0.74196	0.730961	SLC6A4/SLMAP/SLC6A6	3
QM	GO:0019693	ribose phosphate metabolic process	1/111	121/13134	0.00826446	0.977887	-0.02256	0.643599	0.743296	0.732277	ALDOC	1
QM	GO:0010628	positive regulation of gene expression	1/111	122/13134	0.00819672	0.969872	-0.0308655	0.646639	0.744245	0.733212	LGALS9	1
QM	GO:0048609	multicellular organismal reproductive process	1/111	122/13134	0.00819672	0.969872	-0.0308655	0.646639	0.744245	0.733212	CFAP97	1
QM	GO:0001934	positive regulation of protein phosphorylation	1/111	125/13134	0.008	0.946595	-0.0553868	0.655606	0.753274	0.742106	UNC119	1
QM	GO:0006457	protein folding	1/111	127/13134	0.00787402	0.931688	-0.0714169	0.661458	0.758698	0.747451	TXNDC5	1
QM	GO:0006470	protein dephosphorylation	1/111	129/13134	0.00775194	0.917243	-0.0872034	0.667212	0.763992	0.752666	SSH2	1
QM	GO:0006364	rRNA processing	1/111	130/13134	0.00769231	0.910187	-0.0950079	0.670053	0.765937	0.754583	RIOK1	1
QM	GO:0006310	DNA recombination	1/111	132/13134	0.00757576	0.896396	-0.110445	0.675661	0.771035	0.759605	EXO1	1
QM	GO:1901293	nucleoside phosphate biosynthetic process	1/111	134/13134	0.00746269	0.883017	-0.125658	0.681176	0.776009	0.764504	ACSL1	1
QM	GO:0006631	fatty acid metabolic process	1/111	135/13134	0.00740741	0.876476	-0.133183	0.683898	0.776473	0.764962	ACSL1	1
QM	GO:0007059	chromosome segregation	1/111	135/13134	0.00740741	0.876476	-0.133183	0.683898	0.776473	0.764962	SPAG5	1
QM	GO:0006511	ubiquitin-dependent protein catabolic process	2/111	280/13134	0.00714286	0.845174	-0.241764	0.688709	0.780127	0.768562	RNF6/TNFAIP1	2
QM	GO:0006338	chromatin remodeling	1/111	138/13134	0.00724638	0.857423	-0.155444	0.691928	0.780127	0.768562	SUPT6H	1
QM	GO:0016072	rRNA metabolic process	1/111	139/13134	0.00719424	0.851254	-0.162762	0.694559	0.780127	0.768562	RIOK1	1
QM	GO:0090066	regulation of anatomical structure size	1/111	140/13134	0.00714286	0.845174	-0.17003	0.697168	0.780127	0.768562	SSH2	1
QM	GO:0019941	modification-dependent protein catabolic process	2/111	285/13134	0.00701754	0.830346	-0.267325	0.698062	0.780127	0.768562	RNF6/TNFAIP1	2
QM	GO:0043632	modification-dependent macromolecule catabolic process	2/111	285/13134	0.00701754	0.830346	-0.267325	0.698062	0.780127	0.768562	RNF6/TNFAIP1	2
QM	GO:0007005	mitochondrion organization	1/111	141/13134	0.0070922	0.83918	-0.177249	0.699755	0.780127	0.768562	PRIMPOL	1
QM	GO:0031401	positive regulation of protein modification process	1/111	141/13134	0.0070922	0.83918	-0.177249	0.699755	0.780127	0.768562	UNC119	1
QM	GO:0140694	non-membrane-bounded organelle assembly	1/111	141/13134	0.0070922	0.83918	-0.177249	0.699755	0.780127	0.768562	ERAL1	1
QM	GO:0010647	positive regulation of cell communication	2/111	286/13134	0.00699301	0.827443	-0.272387	0.699905	0.780127	0.768562	ARHGEF3/EEF1E1	2
QM	GO:0023056	positive regulation of signaling	2/111	286/13134	0.00699301	0.827443	-0.272387	0.699905	0.780127	0.768562	ARHGEF3/EEF1E1	2
QM	GO:0070848	response to growth factor	1/111	142/13134	0.00704225	0.83327	-0.18442	0.70232	0.780226	0.768659	SHISA2	1
QM	GO:0071363	cellular response to growth factor stimulus	1/111	142/13134	0.00704225	0.83327	-0.18442	0.70232	0.780226	0.768659	SHISA2	1
QM	GO:0006399	tRNA metabolic process	1/111	143/13134	0.00699301	0.827443	-0.191544	0.704863	0.781038	0.769459	WARS2	1
QM	GO:0042592	homeostatic process	2/111	289/13134	0.00692042	0.818853	-0.287475	0.705378	0.781038	0.769459	TLCD1/CASP3	2
QM	GO:0043087	regulation of GTPase activity	1/111	144/13134	0.00694444	0.821697	-0.19862	0.707385	0.781969	0.770377	NF1	1
QM	GO:0051493	regulation of cytoskeleton organization	1/111	154/13134	0.00649351	0.76834	-0.26697	0.731457	0.807249	0.795282	SSH2	1
QM	GO:0006812	monoatomic cation transport	3/111	449/13134	0.00668151	0.790586	-0.416843	0.736506	0.811487	0.799457	SLC6A4/SLMAP/SLC6A6	3
QM	GO:0120036	plasma membrane bounded cell projection organization	3/111	450/13134	0.00666667	0.788829	-0.420824	0.737888	0.811676	0.799643	TMEM237/IFT20/OMG	3
QM	GO:0044087	regulation of cellular component biogenesis	1/111	158/13134	0.00632911	0.748888	-0.293166	0.740527	0.812898	0.800847	SSH2	1
QM	GO:0097435	supramolecular fiber organization	2/111	310/13134	0.00645161	0.763383	-0.389227	0.741421	0.812898	0.800847	CORO6/SSH2	2
QM	GO:0080134	regulation of response to stress	1/111	159/13134	0.00628931	0.744178	-0.29962	0.742746	0.813023	0.80097	EEF1E1	1
QM	GO:0030030	cell projection organization	3/111	456/13134	0.00657895	0.77845	-0.444547	0.746057	0.815316	0.80323	TMEM237/IFT20/OMG	3
QM	GO:0048193	Golgi vesicle transport	1/111	162/13134	0.00617284	0.730397	-0.318762	0.749293	0.817521	0.805402	SEC22B	1
QM	GO:0045892	negative regulation of DNA-templated transcription	2/111	317/13134	0.00630915	0.746526	-0.421753	0.752579	0.819517	0.807368	ZNF697/PHF12	2
QM	GO:0072594	establishment of protein localization to organelle	1/111	164/13134	0.00609756	0.72149	-0.331345	0.753565	0.819517	0.807368	VPS41	1
QM	GO:0019221	cytokine-mediated signaling pathway	1/111	165/13134	0.00606061	0.717117	-0.337585	0.755674	0.820098	0.80794	FLT3	1
QM	GO:1902679	negative regulation of RNA biosynthetic process	2/111	320/13134	0.00625	0.739527	-0.435495	0.757234	0.820098	0.80794	ZNF697/PHF12	2
QM	GO:0043161	proteasome-mediated ubiquitin-dependent protein catabolic process	1/111	166/13134	0.0060241	0.712797	-0.343791	0.757765	0.820098	0.80794	TNFAIP1	1
QM	GO:0006325	chromatin organization	1/111	168/13134	0.00595238	0.704311	-0.356102	0.761895	0.821915	0.809731	SUPT6H	1
QM	GO:0060271	cilium assembly	1/111	168/13134	0.00595238	0.704311	-0.356102	0.761895	0.821915	0.809731	TMEM237	1
QM	GO:0006412	translation	2/111	325/13134	0.00615385	0.72815	-0.458144	0.764826	0.823753	0.811541	WARS2/MTIF3	2
QM	GO:0071345	cellular response to cytokine stimulus	1/111	172/13134	0.00581395	0.687932	-0.380334	0.769945	0.827938	0.815664	FLT3	1
QM	GO:0002682	regulation of immune system process	2/111	331/13134	0.0060423	0.714951	-0.484916	0.773667	0.830609	0.818295	EVI2B/LGALS9	2
QM	GO:0051603	proteolysis involved in protein catabolic process	2/111	332/13134	0.0060241	0.712797	-0.489336	0.775112	0.830831	0.818514	RNF6/TNFAIP1	2
QM	GO:0051253	negative regulation of RNA metabolic process	2/111	334/13134	0.00598802	0.708529	-0.49814	0.777979	0.832574	0.820231	ZNF697/PHF12	2
QM	GO:0000375	RNA splicing, via transesterification reactions	1/111	181/13134	0.00552486	0.653726	-0.433074	0.787085	0.838308	0.825881	NSRP1	1
QM	GO:0000377	RNA splicing, via transesterification reactions with bulged adenosine as nucleophile	1/111	181/13134	0.00552486	0.653726	-0.433074	0.787085	0.838308	0.825881	NSRP1	1
QM	GO:0000398	mRNA splicing, via spliceosome	1/111	181/13134	0.00552486	0.653726	-0.433074	0.787085	0.838308	0.825881	NSRP1	1
QM	GO:0042127	regulation of cell population proliferation	1/111	182/13134	0.00549451	0.650134	-0.438791	0.78891	0.83892	0.826483	LGALS9	1
QM	GO:0010498	proteasomal protein catabolic process	1/111	184/13134	0.00543478	0.643067	-0.450141	0.792513	0.840802	0.828338	TNFAIP1	1
QM	GO:0050877	nervous system process	2/111	345/13134	0.0057971	0.685938	-0.545751	0.793186	0.840802	0.828338	UNC119/CRYBA1	2
QM	GO:0034097	response to cytokine	1/111	188/13134	0.00531915	0.629385	-0.472522	0.799536	0.843807	0.831297	FLT3	1
QM	GO:1901652	response to peptide	1/111	188/13134	0.00531915	0.629385	-0.472522	0.799536	0.843807	0.831297	FLT3	1
QM	GO:0070647	protein modification by small protein conjugation or removal	2/111	350/13134	0.00571429	0.676139	-0.566953	0.799793	0.843807	0.831297	RNF6/TNFAIP1	2
QM	GO:0045934	negative regulation of nucleobase-containing compound metabolic process	2/111	353/13134	0.00566572	0.670393	-0.579548	0.803667	0.846563	0.834013	ZNF697/PHF12	2
QM	GO:0043687	post-translational protein modification	2/111	358/13134	0.00558659	0.66103	-0.600335	0.809979	0.851874	0.839246	RNF6/TNFAIP1	2
QM	GO:0120031	plasma membrane bounded cell projection assembly	1/111	196/13134	0.00510204	0.603696	-0.516073	0.812885	0.853592	0.840938	TMEM237	1
QM	GO:0030163	protein catabolic process	2/111	364/13134	0.00549451	0.650134	-0.62495	0.817316	0.855928	0.843239	RNF6/TNFAIP1	2
QM	GO:0001932	regulation of protein phosphorylation	1/111	199/13134	0.00502513	0.594595	-0.532011	0.81766	0.855928	0.843239	UNC119	1
QM	GO:0030031	cell projection assembly	1/111	202/13134	0.0049505	0.585764	-0.547745	0.822314	0.859459	0.846718	TMEM237	1
QM	GO:1903047	mitotic cell cycle process	1/111	209/13134	0.00478469	0.566145	-0.583701	0.832722	0.868983	0.856101	UNC119	1
QM	GO:0019953	sexual reproduction	1/111	220/13134	0.00454545	0.537838	-0.63821	0.847868	0.883416	0.870319	CFAP97	1
QM	GO:0008380	RNA splicing	1/111	222/13134	0.0045045	0.532992	-0.647876	0.850472	0.884675	0.87156	NSRP1	1
QM	GO:0008283	cell population proliferation	1/111	224/13134	0.00446429	0.528234	-0.65747	0.853032	0.884675	0.87156	LGALS9	1
QM	GO:0031399	regulation of protein modification process	1/111	224/13134	0.00446429	0.528234	-0.65747	0.853032	0.884675	0.87156	UNC119	1
QM	GO:0051247	positive regulation of protein metabolic process	1/111	229/13134	0.00436681	0.5167	-0.681151	0.859244	0.887989	0.874825	UNC119	1
QM	GO:0051128	regulation of cellular component organization	2/111	404/13134	0.0049505	0.585764	-0.780751	0.860113	0.887989	0.874825	UNC119/SSH2	2
QM	GO:0007268	chemical synaptic transmission	1/111	232/13134	0.00431034	0.510019	-0.695157	0.862845	0.887989	0.874825	SYN2	1
QM	GO:0098916	anterograde trans-synaptic signaling	1/111	232/13134	0.00431034	0.510019	-0.695157	0.862845	0.887989	0.874825	SYN2	1
QM	GO:0099537	trans-synaptic signaling	1/111	232/13134	0.00431034	0.510019	-0.695157	0.862845	0.887989	0.874825	SYN2	1
QM	GO:0031175	neuron projection development	1/111	237/13134	0.00421941	0.499259	-0.718176	0.868645	0.892384	0.879155	OMG	1
QM	GO:0048878	chemical homeostasis	1/111	238/13134	0.00420168	0.497161	-0.722733	0.869776	0.892384	0.879155	TLCD1	1
QM	GO:0071495	cellular response to endogenous stimulus	1/111	242/13134	0.00413223	0.488943	-0.740806	0.874202	0.893937	0.880684	SHISA2	1
QM	GO:0002684	positive regulation of immune system process	1/111	243/13134	0.00411523	0.486931	-0.745286	0.875285	0.893937	0.880684	EVI2B	1
QM	GO:0099536	synaptic signaling	1/111	243/13134	0.00411523	0.486931	-0.745286	0.875285	0.893937	0.880684	SYN2	1
QM	GO:0005975	carbohydrate metabolic process	1/111	247/13134	0.00404858	0.479046	-0.763062	0.879526	0.896903	0.883606	ALDOC	1
QM	GO:0033043	regulation of organelle organization	1/111	250/13134	0.004	0.473297	-0.776244	0.882613	0.898351	0.885033	SSH2	1
QM	GO:0051336	regulation of hydrolase activity	1/111	251/13134	0.00398406	0.471412	-0.78061	0.883624	0.898351	0.885033	NF1	1
QM	GO:0022414	reproductive process	1/111	255/13134	0.00392157	0.464017	-0.797936	0.887584	0.901011	0.887654	CFAP97	1
QM	GO:0009719	response to endogenous stimulus	1/111	257/13134	0.00389105	0.460406	-0.806518	0.889513	0.901606	0.88824	SHISA2	1
QM	GO:0048584	positive regulation of response to stimulus	2/111	447/13134	0.00447427	0.529415	-0.934545	0.895818	0.906627	0.893187	ARHGEF3/EEF1E1	2
QM	GO:0000278	mitotic cell cycle	1/111	276/13134	0.00362319	0.428711	-0.885547	0.906282	0.915836	0.902259	UNC119	1
QM	GO:0003008	system process	2/111	465/13134	0.00430108	0.508922	-0.995391	0.908107	0.9163	0.902716	UNC119/CRYBA1	2
QM	GO:0009607	response to biotic stimulus	1/111	288/13134	0.00347222	0.410848	-0.933313	0.915546	0.92242	0.908745	NOTCH2	1
QM	GO:0000226	microtubule cytoskeleton organization	1/111	290/13134	0.00344828	0.408015	-0.941126	0.917	0.922499	0.908823	SDCCAG8	1
QM	GO:0007267	cell-cell signaling	1/111	298/13134	0.0033557	0.397061	-0.971973	0.922569	0.926712	0.912974	SYN2	1
QM	GO:0018193	peptidyl-amino acid modification	1/111	304/13134	0.00328947	0.389225	-0.994702	0.926501	0.929271	0.915495	UNC119	1
QM	GO:0051246	regulation of protein metabolic process	1/111	434/13134	0.00230415	0.272637	-1.4226	0.976384	0.977841	0.963345	UNC119	1
QM	GO:1901135	carbohydrate derivative metabolic process	1/111	465/13134	0.00215054	0.254461	-1.51117	0.982016	0.982016	0.967458	ALDOC	1
A_1.125	GO:0051302	regulation of cell division	2/62	22/13134	0.0909091	19.2581	5.90253	0.00476604	0.430318	0.430318	RAB11FIP4/EVI2B	2
A_1.125	GO:0030705	cytoskeleton-dependent intracellular transport	3/62	84/13134	0.0357143	7.56567	4.15738	0.00727558	0.430318	0.430318	TRAK2/MYO1G/IFT122	3
A_1.125	GO:0006090	pyruvate metabolic process	2/62	36/13134	0.0555556	11.7688	4.45578	0.0124595	0.430318	0.430318	GCK/PDHB	2
A_1.125	GO:0007162	negative regulation of cell adhesion	2/62	42/13134	0.047619	10.0876	4.06233	0.0167228	0.430318	0.430318	LGALS9/PLXND1	2
A_1.125	GO:0010720	positive regulation of cell development	2/62	43/13134	0.0465116	9.85296	4.00445	0.0174858	0.430318	0.430318	EVI2B/PLXND1	2
A_1.125	GO:0045184	establishment of protein localization	6/62	453/13134	0.013245	2.80581	2.69371	0.0196465	0.430318	0.430318	GCK/NACAD/RAMP3/TMED4/RANBP17/PXK	6
A_1.125	GO:0016197	endosomal transport	3/62	125/13134	0.024	5.08413	3.15965	0.0211787	0.430318	0.430318	RAB11FIP4/PXK/TMCC1	3
A_1.125	GO:0051606	detection of stimulus	2/62	52/13134	0.0384615	8.14764	3.55659	0.0249918	0.430318	0.430318	KCNMB1/RHO	2
A_1.125	GO:0010970	transport along microtubule	2/62	60/13134	0.0333333	7.06129	3.24073	0.0325699	0.430318	0.430318	TRAK2/IFT122	2
A_1.125	GO:0007507	heart development	2/62	61/13134	0.0327869	6.94553	3.20534	0.0335734	0.430318	0.430318	MYL7/CCM2	2
A_1.125	GO:0099111	microtubule-based transport	2/62	66/13134	0.030303	6.41935	3.03964	0.0387688	0.430318	0.430318	TRAK2/IFT122	2
A_1.125	GO:0015031	protein transport	5/62	397/13134	0.0125945	2.66799	2.32414	0.0390533	0.430318	0.430318	GCK/RAMP3/TMED4/RANBP17/PXK	5
A_1.125	GO:0045597	positive regulation of cell differentiation	2/62	68/13134	0.0294118	6.23055	2.97809	0.0409277	0.430318	0.430318	EVI2B/PLXND1	2
A_1.125	GO:0001682	tRNA 5'-leader removal	1/62	10/13134	0.1	21.1839	4.39722	0.046231	0.430318	0.430318	RPP14	1
A_1.125	GO:0001818	negative regulation of cytokine production	1/62	10/13134	0.1	21.1839	4.39722	0.046231	0.430318	0.430318	LGALS9	1
A_1.125	GO:0051301	cell division	2/62	74/13134	0.027027	5.72537	2.80729	0.0476674	0.430318	0.430318	RAB11FIP4/EVI2B	2
A_1.125	GO:0006886	intracellular protein transport	4/62	295/13134	0.0135593	2.87239	2.24	0.0504233	0.430318	0.430318	RAMP3/TMED4/RANBP17/PXK	4
A_1.125	GO:0001678	intracellular glucose homeostasis	1/62	11/13134	0.0909091	19.2581	4.17197	0.0507367	0.430318	0.430318	GCK	1
A_1.125	GO:0006611	protein export from nucleus	1/62	11/13134	0.0909091	19.2581	4.17197	0.0507367	0.430318	0.430318	RANBP17	1
A_1.125	GO:0045637	regulation of myeloid cell differentiation	1/62	11/13134	0.0909091	19.2581	4.17197	0.0507367	0.430318	0.430318	EVI2B	1
A_1.125	GO:0099116	tRNA 5'-end processing	1/62	11/13134	0.0909091	19.2581	4.17197	0.0507367	0.430318	0.430318	RPP14	1
A_1.125	GO:0035239	tube morphogenesis	2/62	77/13134	0.025974	5.5023	2.72876	0.0511793	0.430318	0.430318	CCM2/SDCCAG8	2
A_1.125	GO:0000963	mitochondrial RNA processing	1/62	12/13134	0.0833333	17.6532	3.97462	0.0552216	0.430318	0.430318	TBRG4	1
A_1.125	GO:0006271	DNA strand elongation involved in DNA replication	1/62	12/13134	0.0833333	17.6532	3.97462	0.0552216	0.430318	0.430318	POLD2	1
A_1.125	GO:0008089	anterograde axonal transport	1/62	12/13134	0.0833333	17.6532	3.97462	0.0552216	0.430318	0.430318	TRAK2	1
A_1.125	GO:0022616	DNA strand elongation	1/62	12/13134	0.0833333	17.6532	3.97462	0.0552216	0.430318	0.430318	POLD2	1
A_1.125	GO:0031099	regeneration	1/62	12/13134	0.0833333	17.6532	3.97462	0.0552216	0.430318	0.430318	OMG	1
A_1.125	GO:0035384	thioester biosynthetic process	1/62	12/13134	0.0833333	17.6532	3.97462	0.0552216	0.430318	0.430318	PDHB	1
A_1.125	GO:0045022	early endosome to late endosome transport	1/62	12/13134	0.0833333	17.6532	3.97462	0.0552216	0.430318	0.430318	PXK	1
A_1.125	GO:0048738	cardiac muscle tissue development	1/62	12/13134	0.0833333	17.6532	3.97462	0.0552216	0.430318	0.430318	MYL7	1
A_1.125	GO:0051646	mitochondrion localization	1/62	12/13134	0.0833333	17.6532	3.97462	0.0552216	0.430318	0.430318	TRAK2	1
A_1.125	GO:0071616	acyl-CoA biosynthetic process	1/62	12/13134	0.0833333	17.6532	3.97462	0.0552216	0.430318	0.430318	PDHB	1
A_1.125	GO:0098927	vesicle-mediated transport between endosomal compartments	1/62	12/13134	0.0833333	17.6532	3.97462	0.0552216	0.430318	0.430318	PXK	1
A_1.125	GO:1902107	positive regulation of leukocyte differentiation	1/62	12/13134	0.0833333	17.6532	3.97462	0.0552216	0.430318	0.430318	EVI2B	1
A_1.125	GO:1903708	positive regulation of hemopoiesis	1/62	12/13134	0.0833333	17.6532	3.97462	0.0552216	0.430318	0.430318	EVI2B	1
A_1.125	GO:0023061	signal release	2/62	82/13134	0.0243902	5.1668	2.60662	0.0572318	0.430318	0.430318	GCK/SYN2	2
A_1.125	GO:0008625	extrinsic apoptotic signaling pathway via death domain receptors	1/62	13/13134	0.0769231	16.2953	3.79973	0.0596855	0.430318	0.430318	CFLAR	1
A_1.125	GO:0030050	vesicle transport along actin filament	1/62	13/13134	0.0769231	16.2953	3.79973	0.0596855	0.430318	0.430318	MYO1G	1
A_1.125	GO:0030073	insulin secretion	1/62	13/13134	0.0769231	16.2953	3.79973	0.0596855	0.430318	0.430318	GCK	1
A_1.125	GO:0046631	alpha-beta T cell activation	1/62	13/13134	0.0769231	16.2953	3.79973	0.0596855	0.430318	0.430318	LGALS9	1
A_1.125	GO:0099515	actin filament-based transport	1/62	13/13134	0.0769231	16.2953	3.79973	0.0596855	0.430318	0.430318	MYO1G	1
A_1.125	GO:0035295	tube development	2/62	84/13134	0.0238095	5.04378	2.56052	0.0597198	0.430318	0.430318	CCM2/SDCCAG8	2
A_1.125	GO:0051668	localization within membrane	3/62	189/13134	0.015873	3.36252	2.253	0.0598325	0.430318	0.430318	NACAD/RAMP3/RAB11FIP4	3
A_1.125	GO:0008033	tRNA processing	2/62	85/13134	0.0235294	4.98444	2.53802	0.0609777	0.430318	0.430318	RPP14/TSEN2	2
A_1.125	GO:0006888	endoplasmic reticulum to Golgi vesicle-mediated transport	2/62	86/13134	0.0232558	4.92648	2.51587	0.0622447	0.430318	0.430318	YKT6/TMED4	2
A_1.125	GO:0006084	acetyl-CoA metabolic process	1/62	14/13134	0.0714286	15.1313	3.64323	0.0641288	0.430318	0.430318	PDHB	1
A_1.125	GO:0043542	endothelial cell migration	1/62	14/13134	0.0714286	15.1313	3.64323	0.0641288	0.430318	0.430318	PLXND1	1
A_1.125	GO:0032787	monocarboxylic acid metabolic process	3/62	197/13134	0.0152284	3.22597	2.16792	0.0660572	0.430318	0.430318	GCK/ACOX2/PDHB	3
A_1.125	GO:0002791	regulation of peptide secretion	1/62	15/13134	0.0666667	14.1226	3.50204	0.0685513	0.430318	0.430318	GCK	1
A_1.125	GO:0061462	protein localization to lysosome	1/62	15/13134	0.0666667	14.1226	3.50204	0.0685513	0.430318	0.430318	PXK	1
A_1.125	GO:0090276	regulation of peptide hormone secretion	1/62	15/13134	0.0666667	14.1226	3.50204	0.0685513	0.430318	0.430318	GCK	1
A_1.125	GO:0098930	axonal transport	1/62	15/13134	0.0666667	14.1226	3.50204	0.0685513	0.430318	0.430318	TRAK2	1
A_1.125	GO:2001237	negative regulation of extrinsic apoptotic signaling pathway	1/62	15/13134	0.0666667	14.1226	3.50204	0.0685513	0.430318	0.430318	CFLAR	1
A_1.125	GO:0001764	neuron migration	1/62	16/13134	0.0625	13.2399	3.37374	0.0729533	0.430318	0.430318	SDCCAG8	1
A_1.125	GO:0002573	myeloid leukocyte differentiation	1/62	16/13134	0.0625	13.2399	3.37374	0.0729533	0.430318	0.430318	EVI2B	1
A_1.125	GO:0035567	non-canonical Wnt signaling pathway	1/62	16/13134	0.0625	13.2399	3.37374	0.0729533	0.430318	0.430318	FZD7	1
A_1.125	GO:0042593	glucose homeostasis	1/62	16/13134	0.0625	13.2399	3.37374	0.0729533	0.430318	0.430318	GCK	1
A_1.125	GO:0050708	regulation of protein secretion	1/62	16/13134	0.0625	13.2399	3.37374	0.0729533	0.430318	0.430318	GCK	1
A_1.125	GO:0090087	regulation of peptide transport	1/62	16/13134	0.0625	13.2399	3.37374	0.0729533	0.430318	0.430318	GCK	1
A_1.125	GO:0072521	purine-containing compound metabolic process	3/62	206/13134	0.0145631	3.08503	2.07724	0.0734027	0.430318	0.430318	GCK/ADCY1/PDHB	3
A_1.125	GO:0060284	regulation of cell development	2/62	97/13134	0.0206186	4.36781	2.29272	0.0767529	0.430318	0.430318	EVI2B/PLXND1	2
A_1.125	GO:0009581	detection of external stimulus	1/62	17/13134	0.0588235	12.4611	3.25642	0.0773349	0.430318	0.430318	RHO	1
A_1.125	GO:0009582	detection of abiotic stimulus	1/62	17/13134	0.0588235	12.4611	3.25642	0.0773349	0.430318	0.430318	RHO	1
A_1.125	GO:0033500	carbohydrate homeostasis	1/62	17/13134	0.0588235	12.4611	3.25642	0.0773349	0.430318	0.430318	GCK	1
A_1.125	GO:0006605	protein targeting	2/62	99/13134	0.020202	4.27957	2.25572	0.0794968	0.430318	0.430318	NACAD/PXK	2
A_1.125	GO:0030155	regulation of cell adhesion	2/62	100/13134	0.02	4.23677	2.23759	0.0808802	0.430318	0.430318	LGALS9/PLXND1	2
A_1.125	GO:0007032	endosome organization	1/62	18/13134	0.0555556	11.7688	3.14855	0.081696	0.430318	0.430318	TMCC1	1
A_1.125	GO:0031623	receptor internalization	1/62	18/13134	0.0555556	11.7688	3.14855	0.081696	0.430318	0.430318	RAMP3	1
A_1.125	GO:0042130	negative regulation of T cell proliferation	1/62	18/13134	0.0555556	11.7688	3.14855	0.081696	0.430318	0.430318	LGALS9	1
A_1.125	GO:0051156	glucose 6-phosphate metabolic process	1/62	18/13134	0.0555556	11.7688	3.14855	0.081696	0.430318	0.430318	GCK	1
A_1.125	GO:2001236	regulation of extrinsic apoptotic signaling pathway	1/62	18/13134	0.0555556	11.7688	3.14855	0.081696	0.430318	0.430318	CFLAR	1
A_1.125	GO:0000966	RNA 5'-end processing	1/62	19/13134	0.0526316	11.1494	3.04888	0.0860369	0.430318	0.430318	RPP14	1
A_1.125	GO:0002790	peptide secretion	1/62	19/13134	0.0526316	11.1494	3.04888	0.0860369	0.430318	0.430318	GCK	1
A_1.125	GO:0008088	axo-dendritic transport	1/62	19/13134	0.0526316	11.1494	3.04888	0.0860369	0.430318	0.430318	TRAK2	1
A_1.125	GO:0008333	endosome to lysosome transport	1/62	19/13134	0.0526316	11.1494	3.04888	0.0860369	0.430318	0.430318	PXK	1
A_1.125	GO:0014706	striated muscle tissue development	1/62	19/13134	0.0526316	11.1494	3.04888	0.0860369	0.430318	0.430318	MYL7	1
A_1.125	GO:0030072	peptide hormone secretion	1/62	19/13134	0.0526316	11.1494	3.04888	0.0860369	0.430318	0.430318	GCK	1
A_1.125	GO:0032945	negative regulation of mononuclear cell proliferation	1/62	19/13134	0.0526316	11.1494	3.04888	0.0860369	0.430318	0.430318	LGALS9	1
A_1.125	GO:0050672	negative regulation of lymphocyte proliferation	1/62	19/13134	0.0526316	11.1494	3.04888	0.0860369	0.430318	0.430318	LGALS9	1
A_1.125	GO:0070664	negative regulation of leukocyte proliferation	1/62	19/13134	0.0526316	11.1494	3.04888	0.0860369	0.430318	0.430318	LGALS9	1
A_1.125	GO:0072384	organelle transport along microtubule	1/62	19/13134	0.0526316	11.1494	3.04888	0.0860369	0.430318	0.430318	TRAK2	1
A_1.125	GO:0009150	purine ribonucleotide metabolic process	2/62	106/13134	0.0188679	3.99696	2.13354	0.0893359	0.430318	0.430318	GCK/ADCY1	2
A_1.125	GO:0000413	protein peptidyl-prolyl isomerization	1/62	20/13134	0.05	10.5919	2.95638	0.0903576	0.430318	0.430318	PPIA	1
A_1.125	GO:0009416	response to light stimulus	1/62	20/13134	0.05	10.5919	2.95638	0.0903576	0.430318	0.430318	RHO	1
A_1.125	GO:0032465	regulation of cytokinesis	1/62	20/13134	0.05	10.5919	2.95638	0.0903576	0.430318	0.430318	RAB11FIP4	1
A_1.125	GO:0046883	regulation of hormone secretion	1/62	20/13134	0.05	10.5919	2.95638	0.0903576	0.430318	0.430318	GCK	1
A_1.125	GO:0000038	very long-chain fatty acid metabolic process	1/62	21/13134	0.047619	10.0876	2.8702	0.0946581	0.430318	0.430318	ACOX2	1
A_1.125	GO:0060537	muscle tissue development	1/62	21/13134	0.047619	10.0876	2.8702	0.0946581	0.430318	0.430318	MYL7	1
A_1.125	GO:0051094	positive regulation of developmental process	2/62	110/13134	0.0181818	3.85161	2.06834	0.0951134	0.430318	0.430318	EVI2B/PLXND1	2
A_1.125	GO:0072522	purine-containing compound biosynthetic process	2/62	110/13134	0.0181818	3.85161	2.06834	0.0951134	0.430318	0.430318	ADCY1/PDHB	2
A_1.125	GO:0009190	cyclic nucleotide biosynthetic process	1/62	22/13134	0.0454545	9.62903	2.78962	0.0989387	0.430318	0.430318	ADCY1	1
A_1.125	GO:0050772	positive regulation of axonogenesis	1/62	22/13134	0.0454545	9.62903	2.78962	0.0989387	0.430318	0.430318	PLXND1	1
A_1.125	GO:0051223	regulation of protein transport	1/62	22/13134	0.0454545	9.62903	2.78962	0.0989387	0.430318	0.430318	GCK	1
A_1.125	GO:0052652	cyclic purine nucleotide metabolic process	1/62	22/13134	0.0454545	9.62903	2.78962	0.0989387	0.430318	0.430318	ADCY1	1
A_1.125	GO:1901379	regulation of potassium ion transmembrane transport	1/62	22/13134	0.0454545	9.62903	2.78962	0.0989387	0.430318	0.430318	KCNIP1	1
A_1.125	GO:1905515	non-motile cilium assembly	1/62	22/13134	0.0454545	9.62903	2.78962	0.0989387	0.430318	0.430318	IFT122	1
A_1.125	GO:0009259	ribonucleotide metabolic process	2/62	113/13134	0.0176991	3.74936	2.02141	0.099516	0.430318	0.430318	GCK/ADCY1	2
A_1.125	GO:0006623	protein targeting to vacuole	1/62	23/13134	0.0434783	9.21038	2.71404	0.103199	0.430318	0.430318	PXK	1
A_1.125	GO:0009914	hormone transport	1/62	23/13134	0.0434783	9.21038	2.71404	0.103199	0.430318	0.430318	GCK	1
A_1.125	GO:0043266	regulation of potassium ion transport	1/62	23/13134	0.0434783	9.21038	2.71404	0.103199	0.430318	0.430318	KCNIP1	1
A_1.125	GO:0046879	hormone secretion	1/62	23/13134	0.0434783	9.21038	2.71404	0.103199	0.430318	0.430318	GCK	1
A_1.125	GO:1902105	regulation of leukocyte differentiation	1/62	23/13134	0.0434783	9.21038	2.71404	0.103199	0.430318	0.430318	EVI2B	1
A_1.125	GO:0006096	glycolytic process	1/62	24/13134	0.0416667	8.82661	2.64293	0.10744	0.430318	0.430318	GCK	1
A_1.125	GO:0006099	tricarboxylic acid cycle	1/62	24/13134	0.0416667	8.82661	2.64293	0.10744	0.430318	0.430318	LOC132342072	1
A_1.125	GO:0006635	fatty acid beta-oxidation	1/62	24/13134	0.0416667	8.82661	2.64293	0.10744	0.430318	0.430318	ACOX2	1
A_1.125	GO:0009137	purine nucleoside diphosphate catabolic process	1/62	24/13134	0.0416667	8.82661	2.64293	0.10744	0.430318	0.430318	GCK	1
A_1.125	GO:0009181	purine ribonucleoside diphosphate catabolic process	1/62	24/13134	0.0416667	8.82661	2.64293	0.10744	0.430318	0.430318	GCK	1
A_1.125	GO:0009191	ribonucleoside diphosphate catabolic process	1/62	24/13134	0.0416667	8.82661	2.64293	0.10744	0.430318	0.430318	GCK	1
A_1.125	GO:0015833	peptide transport	1/62	24/13134	0.0416667	8.82661	2.64293	0.10744	0.430318	0.430318	GCK	1
A_1.125	GO:0016925	protein sumoylation	1/62	24/13134	0.0416667	8.82661	2.64293	0.10744	0.430318	0.430318	ZMIZ2	1
A_1.125	GO:0046032	ADP catabolic process	1/62	24/13134	0.0416667	8.82661	2.64293	0.10744	0.430318	0.430318	GCK	1
A_1.125	GO:0070201	regulation of establishment of protein localization	1/62	24/13134	0.0416667	8.82661	2.64293	0.10744	0.430318	0.430318	GCK	1
A_1.125	GO:0022008	neurogenesis	4/62	385/13134	0.0103896	2.20092	1.64708	0.108172	0.430318	0.430318	TRAK2/SDCCAG8/OMG/PLXND1	4
A_1.125	GO:0019693	ribose phosphate metabolic process	2/62	121/13134	0.0165289	3.50147	1.90373	0.111527	0.430318	0.430318	GCK/ADCY1	2
A_1.125	GO:0009135	purine nucleoside diphosphate metabolic process	1/62	25/13134	0.04	8.47355	2.57584	0.111661	0.430318	0.430318	GCK	1
A_1.125	GO:0009179	purine ribonucleoside diphosphate metabolic process	1/62	25/13134	0.04	8.47355	2.57584	0.111661	0.430318	0.430318	GCK	1
A_1.125	GO:0046031	ADP metabolic process	1/62	25/13134	0.04	8.47355	2.57584	0.111661	0.430318	0.430318	GCK	1
A_1.125	GO:0008277	regulation of G protein-coupled receptor signaling pathway	1/62	26/13134	0.0384615	8.14764	2.5124	0.115863	0.430318	0.430318	RAMP3	1
A_1.125	GO:0009185	ribonucleoside diphosphate metabolic process	1/62	26/13134	0.0384615	8.14764	2.5124	0.115863	0.430318	0.430318	GCK	1
A_1.125	GO:0009187	cyclic nucleotide metabolic process	1/62	26/13134	0.0384615	8.14764	2.5124	0.115863	0.430318	0.430318	ADCY1	1
A_1.125	GO:0019364	pyridine nucleotide catabolic process	1/62	26/13134	0.0384615	8.14764	2.5124	0.115863	0.430318	0.430318	GCK	1
A_1.125	GO:0030048	actin filament-based movement	1/62	26/13134	0.0384615	8.14764	2.5124	0.115863	0.430318	0.430318	MYO1G	1
A_1.125	GO:0061512	protein localization to cilium	1/62	26/13134	0.0384615	8.14764	2.5124	0.115863	0.430318	0.430318	IFT122	1
A_1.125	GO:0006753	nucleoside phosphate metabolic process	3/62	252/13134	0.0119048	2.52189	1.67996	0.116132	0.430318	0.430318	GCK/ADCY1/PDHB	3
A_1.125	GO:0032446	protein modification by small protein conjugation	3/62	254/13134	0.011811	2.50203	1.66473	0.118169	0.430318	0.430318	ZMIZ2/CAND2/MKRN2	3
A_1.125	GO:0009593	detection of chemical stimulus	1/62	27/13134	0.037037	7.84588	2.45226	0.120045	0.430318	0.430318	KCNMB1	1
A_1.125	GO:0019395	fatty acid oxidation	1/62	27/13134	0.037037	7.84588	2.45226	0.120045	0.430318	0.430318	ACOX2	1
A_1.125	GO:0030010	establishment of cell polarity	1/62	27/13134	0.037037	7.84588	2.45226	0.120045	0.430318	0.430318	SDCCAG8	1
A_1.125	GO:0050868	negative regulation of T cell activation	1/62	27/13134	0.037037	7.84588	2.45226	0.120045	0.430318	0.430318	LGALS9	1
A_1.125	GO:0072526	pyridine-containing compound catabolic process	1/62	27/13134	0.037037	7.84588	2.45226	0.120045	0.430318	0.430318	GCK	1
A_1.125	GO:0099518	vesicle cytoskeletal trafficking	1/62	27/13134	0.037037	7.84588	2.45226	0.120045	0.430318	0.430318	MYO1G	1
A_1.125	GO:1903038	negative regulation of leukocyte cell-cell adhesion	1/62	27/13134	0.037037	7.84588	2.45226	0.120045	0.430318	0.430318	LGALS9	1
A_1.125	GO:1903706	regulation of hemopoiesis	1/62	27/13134	0.037037	7.84588	2.45226	0.120045	0.430318	0.430318	EVI2B	1
A_1.125	GO:0006457	protein folding	2/62	127/13134	0.015748	3.33604	1.8218	0.120774	0.430318	0.430318	NUDCD3/PPIA	2
A_1.125	GO:0006813	potassium ion transport	2/62	129/13134	0.0155039	3.28432	1.79558	0.123898	0.430318	0.430318	KCNIP1/KCNMB1	2
A_1.125	GO:0051656	establishment of organelle localization	2/62	130/13134	0.0153846	3.25906	1.78265	0.125467	0.430318	0.430318	TRAK2/MYO1G	2
A_1.125	GO:0018208	peptidyl-proline modification	1/62	29/13134	0.0344828	7.30478	2.34076	0.12835	0.430318	0.430318	PPIA	1
A_1.125	GO:0050769	positive regulation of neurogenesis	1/62	29/13134	0.0344828	7.30478	2.34076	0.12835	0.430318	0.430318	PLXND1	1
A_1.125	GO:0051250	negative regulation of lymphocyte activation	1/62	29/13134	0.0344828	7.30478	2.34076	0.12835	0.430318	0.430318	LGALS9	1
A_1.125	GO:0051592	response to calcium ion	1/62	29/13134	0.0344828	7.30478	2.34076	0.12835	0.430318	0.430318	KCNMB1	1
A_1.125	GO:0071526	semaphorin-plexin signaling pathway	1/62	29/13134	0.0344828	7.30478	2.34076	0.12835	0.430318	0.430318	PLXND1	1
A_1.125	GO:2001234	negative regulation of apoptotic signaling pathway	1/62	29/13134	0.0344828	7.30478	2.34076	0.12835	0.430318	0.430318	CFLAR	1
A_1.125	GO:0072359	circulatory system development	2/62	133/13134	0.0150376	3.18554	1.74463	0.130204	0.430318	0.430318	MYL7/CCM2	2
A_1.125	GO:1901293	nucleoside phosphate biosynthetic process	2/62	134/13134	0.0149254	3.16177	1.7322	0.131793	0.430318	0.430318	ADCY1/PDHB	2
A_1.125	GO:0022408	negative regulation of cell-cell adhesion	1/62	30/13134	0.0333333	7.06129	2.28892	0.132474	0.430318	0.430318	LGALS9	1
A_1.125	GO:0030099	myeloid cell differentiation	1/62	30/13134	0.0333333	7.06129	2.28892	0.132474	0.430318	0.430318	EVI2B	1
A_1.125	GO:0032456	endocytic recycling	1/62	30/13134	0.0333333	7.06129	2.28892	0.132474	0.430318	0.430318	RAB11FIP4	1
A_1.125	GO:0042073	intraciliary transport	1/62	30/13134	0.0333333	7.06129	2.28892	0.132474	0.430318	0.430318	IFT122	1
A_1.125	GO:0042129	regulation of T cell proliferation	1/62	30/13134	0.0333333	7.06129	2.28892	0.132474	0.430318	0.430318	LGALS9	1
A_1.125	GO:0007041	lysosomal transport	1/62	31/13134	0.0322581	6.83351	2.2394	0.136579	0.431659	0.431659	PXK	1
A_1.125	GO:0008360	regulation of cell shape	1/62	31/13134	0.0322581	6.83351	2.2394	0.136579	0.431659	0.431659	PLXND1	1
A_1.125	GO:0042098	T cell proliferation	1/62	31/13134	0.0322581	6.83351	2.2394	0.136579	0.431659	0.431659	LGALS9	1
A_1.125	GO:0055086	nucleobase-containing small molecule metabolic process	3/62	273/13134	0.010989	2.3279	1.52692	0.138169	0.431659	0.431659	GCK/ADCY1/PDHB	3
A_1.125	GO:0002695	negative regulation of leukocyte activation	1/62	32/13134	0.03125	6.61996	2.19203	0.140664	0.431659	0.431659	LGALS9	1
A_1.125	GO:0009134	nucleoside diphosphate catabolic process	1/62	32/13134	0.03125	6.61996	2.19203	0.140664	0.431659	0.431659	GCK	1
A_1.125	GO:0009314	response to radiation	1/62	32/13134	0.03125	6.61996	2.19203	0.140664	0.431659	0.431659	RHO	1
A_1.125	GO:0050866	negative regulation of cell activation	1/62	32/13134	0.03125	6.61996	2.19203	0.140664	0.431659	0.431659	LGALS9	1
A_1.125	GO:0006163	purine nucleotide metabolic process	2/62	143/13134	0.013986	2.96278	1.62527	0.146284	0.431659	0.431659	GCK/ADCY1	2
A_1.125	GO:0006399	tRNA metabolic process	2/62	143/13134	0.013986	2.96278	1.62527	0.146284	0.431659	0.431659	RPP14/TSEN2	2
A_1.125	GO:0043087	regulation of GTPase activity	2/62	144/13134	0.0138889	2.9422	1.61391	0.147915	0.431659	0.431659	NF1/PLXND1	2
A_1.125	GO:0009154	purine ribonucleotide catabolic process	1/62	34/13134	0.0294118	6.23055	2.10309	0.148778	0.431659	0.431659	GCK	1
A_1.125	GO:0009261	ribonucleotide catabolic process	1/62	34/13134	0.0294118	6.23055	2.10309	0.148778	0.431659	0.431659	GCK	1
A_1.125	GO:0034440	lipid oxidation	1/62	34/13134	0.0294118	6.23055	2.10309	0.148778	0.431659	0.431659	ACOX2	1
A_1.125	GO:0072666	establishment of protein localization to vacuole	1/62	34/13134	0.0294118	6.23055	2.10309	0.148778	0.431659	0.431659	PXK	1
A_1.125	GO:0032944	regulation of mononuclear cell proliferation	1/62	35/13134	0.0285714	6.05253	2.06125	0.152807	0.431659	0.431659	LGALS9	1
A_1.125	GO:0050670	regulation of lymphocyte proliferation	1/62	35/13134	0.0285714	6.05253	2.06125	0.152807	0.431659	0.431659	LGALS9	1
A_1.125	GO:0051017	actin filament bundle assembly	1/62	35/13134	0.0285714	6.05253	2.06125	0.152807	0.431659	0.431659	FAM107A	1
A_1.125	GO:0070663	regulation of leukocyte proliferation	1/62	35/13134	0.0285714	6.05253	2.06125	0.152807	0.431659	0.431659	LGALS9	1
A_1.125	GO:0007017	microtubule-based process	4/62	440/13134	0.00909091	1.92581	1.36036	0.153629	0.431659	0.431659	TRAK2/KATNAL1/SDCCAG8/IFT122	4
A_1.125	GO:0009132	nucleoside diphosphate metabolic process	1/62	36/13134	0.0277778	5.88441	2.02101	0.156817	0.431659	0.431659	GCK	1
A_1.125	GO:0010038	response to metal ion	1/62	36/13134	0.0277778	5.88441	2.02101	0.156817	0.431659	0.431659	KCNMB1	1
A_1.125	GO:0072665	protein localization to vacuole	1/62	36/13134	0.0277778	5.88441	2.02101	0.156817	0.431659	0.431659	PXK	1
A_1.125	GO:0006091	generation of precursor metabolites and energy	2/62	151/13134	0.013245	2.80581	1.53702	0.159432	0.431659	0.431659	GCK/LOC132342072	2
A_1.125	GO:0022604	regulation of cell morphogenesis	1/62	37/13134	0.027027	5.72537	1.98225	0.160808	0.431659	0.431659	PLXND1	1
A_1.125	GO:0031346	positive regulation of cell projection organization	1/62	37/13134	0.027027	5.72537	1.98225	0.160808	0.431659	0.431659	PLXND1	1
A_1.125	GO:0061572	actin filament bundle organization	1/62	37/13134	0.027027	5.72537	1.98225	0.160808	0.431659	0.431659	FAM107A	1
A_1.125	GO:0120036	plasma membrane bounded cell projection organization	4/62	450/13134	0.00888889	1.88301	1.31266	0.16259	0.431659	0.431659	TMEM237/OMG/PLXND1/IFT122	4
A_1.125	GO:0072657	protein localization to membrane	2/62	153/13134	0.0130719	2.76913	1.51586	0.162754	0.431659	0.431659	NACAD/RAMP3	2
A_1.125	GO:0006195	purine nucleotide catabolic process	1/62	38/13134	0.0263158	5.5747	1.94488	0.164781	0.431659	0.431659	GCK	1
A_1.125	GO:0006637	acyl-CoA metabolic process	1/62	38/13134	0.0263158	5.5747	1.94488	0.164781	0.431659	0.431659	PDHB	1
A_1.125	GO:0035383	thioester metabolic process	1/62	38/13134	0.0263158	5.5747	1.94488	0.164781	0.431659	0.431659	PDHB	1
A_1.125	GO:0097191	extrinsic apoptotic signaling pathway	1/62	38/13134	0.0263158	5.5747	1.94488	0.164781	0.431659	0.431659	CFLAR	1
A_1.125	GO:0007267	cell-cell signaling	3/62	298/13134	0.0100671	2.1326	1.362	0.166102	0.431659	0.431659	GCK/GABRP/SYN2	3
A_1.125	GO:0030030	cell projection organization	4/62	456/13134	0.00877193	1.85823	1.28461	0.168059	0.431659	0.431659	TMEM237/OMG/PLXND1/IFT122	4
A_1.125	GO:0042886	amide transport	1/62	39/13134	0.025641	5.43176	1.90881	0.168735	0.431659	0.431659	GCK	1
A_1.125	GO:0007601	visual perception	1/62	40/13134	0.025	5.29597	1.87397	0.17267	0.431659	0.431659	RHO	1
A_1.125	GO:0009062	fatty acid catabolic process	1/62	40/13134	0.025	5.29597	1.87397	0.17267	0.431659	0.431659	ACOX2	1
A_1.125	GO:0009306	protein secretion	1/62	40/13134	0.025	5.29597	1.87397	0.17267	0.431659	0.431659	GCK	1
A_1.125	GO:0055088	lipid homeostasis	1/62	40/13134	0.025	5.29597	1.87397	0.17267	0.431659	0.431659	ACOX2	1
A_1.125	GO:0060047	heart contraction	1/62	40/13134	0.025	5.29597	1.87397	0.17267	0.431659	0.431659	MYL7	1
A_1.125	GO:2001233	regulation of apoptotic signaling pathway	1/62	40/13134	0.025	5.29597	1.87397	0.17267	0.431659	0.431659	CFLAR	1
A_1.125	GO:0045595	regulation of cell differentiation	2/62	159/13134	0.0125786	2.66464	1.45436	0.172794	0.431659	0.431659	EVI2B/PLXND1	2
A_1.125	GO:2000026	regulation of multicellular organismal development	2/62	161/13134	0.0124224	2.63154	1.43449	0.176164	0.431659	0.431659	EVI2B/PLXND1	2
A_1.125	GO:0003015	heart process	1/62	41/13134	0.0243902	5.1668	1.84027	0.176588	0.431659	0.431659	MYL7	1
A_1.125	GO:0035592	establishment of protein localization to extracellular region	1/62	41/13134	0.0243902	5.1668	1.84027	0.176588	0.431659	0.431659	GCK	1
A_1.125	GO:0050953	sensory perception of light stimulus	1/62	41/13134	0.0243902	5.1668	1.84027	0.176588	0.431659	0.431659	RHO	1
A_1.125	GO:0051962	positive regulation of nervous system development	1/62	41/13134	0.0243902	5.1668	1.84027	0.176588	0.431659	0.431659	PLXND1	1
A_1.125	GO:0071692	protein localization to extracellular region	1/62	41/13134	0.0243902	5.1668	1.84027	0.176588	0.431659	0.431659	GCK	1
A_1.125	GO:0048193	Golgi vesicle transport	2/62	162/13134	0.0123457	2.61529	1.42466	0.177853	0.432566	0.432566	YKT6/TMED4	2
A_1.125	GO:0006612	protein targeting to membrane	1/62	43/13134	0.0232558	4.92648	1.77606	0.184368	0.440115	0.440115	NACAD	1
A_1.125	GO:0008285	negative regulation of cell population proliferation	1/62	43/13134	0.0232558	4.92648	1.77606	0.184368	0.440115	0.440115	LGALS9	1
A_1.125	GO:0043123	positive regulation of canonical NF-kappaB signal transduction	1/62	43/13134	0.0232558	4.92648	1.77606	0.184368	0.440115	0.440115	TMED4	1
A_1.125	GO:0032940	secretion by cell	2/62	167/13134	0.011976	2.53699	1.37663	0.186336	0.440115	0.440115	GCK/SYN2	2
A_1.125	GO:0060271	cilium assembly	2/62	168/13134	0.0119048	2.52189	1.36723	0.18804	0.440115	0.440115	TMEM237/IFT122	2
A_1.125	GO:0007269	neurotransmitter secretion	1/62	44/13134	0.0227273	4.81452	1.74543	0.188231	0.440115	0.440115	SYN2	1
A_1.125	GO:0016052	carbohydrate catabolic process	1/62	44/13134	0.0227273	4.81452	1.74543	0.188231	0.440115	0.440115	GCK	1
A_1.125	GO:0099643	signal release from synapse	1/62	44/13134	0.0227273	4.81452	1.74543	0.188231	0.440115	0.440115	SYN2	1
A_1.125	GO:0006334	nucleosome assembly	1/62	45/13134	0.0222222	4.70753	1.71571	0.192076	0.440591	0.440591	H1-8	1
A_1.125	GO:0009166	nucleotide catabolic process	1/62	45/13134	0.0222222	4.70753	1.71571	0.192076	0.440591	0.440591	GCK	1
A_1.125	GO:0072329	monocarboxylic acid catabolic process	1/62	45/13134	0.0222222	4.70753	1.71571	0.192076	0.440591	0.440591	ACOX2	1
A_1.125	GO:0072523	purine-containing compound catabolic process	1/62	45/13134	0.0222222	4.70753	1.71571	0.192076	0.440591	0.440591	GCK	1
A_1.125	GO:0009117	nucleotide metabolic process	2/62	174/13134	0.0114943	2.43493	1.31223	0.198309	0.452742	0.452742	GCK/ADCY1	2
A_1.125	GO:0050770	regulation of axonogenesis	1/62	48/13134	0.0208333	4.41331	1.63155	0.203503	0.46026	0.46026	PLXND1	1
A_1.125	GO:0140053	mitochondrial gene expression	1/62	48/13134	0.0208333	4.41331	1.63155	0.203503	0.46026	0.46026	TBRG4	1
A_1.125	GO:0007098	centrosome cycle	1/62	49/13134	0.0204082	4.32324	1.60502	0.207277	0.462172	0.462172	SDCCAG8	1
A_1.125	GO:0019362	pyridine nucleotide metabolic process	1/62	49/13134	0.0204082	4.32324	1.60502	0.207277	0.462172	0.462172	GCK	1
A_1.125	GO:0046496	nicotinamide nucleotide metabolic process	1/62	49/13134	0.0204082	4.32324	1.60502	0.207277	0.462172	0.462172	GCK	1
A_1.125	GO:0051240	positive regulation of multicellular organismal process	2/62	181/13134	0.0110497	2.34076	1.25087	0.210376	0.462172	0.462172	EVI2B/PLXND1	2
A_1.125	GO:0031023	microtubule organizing center organization	1/62	50/13134	0.02	4.23677	1.57919	0.211033	0.462172	0.462172	SDCCAG8	1
A_1.125	GO:0034728	nucleosome organization	1/62	50/13134	0.02	4.23677	1.57919	0.211033	0.462172	0.462172	H1-8	1
A_1.125	GO:0046034	ATP metabolic process	1/62	50/13134	0.02	4.23677	1.57919	0.211033	0.462172	0.462172	GCK	1
A_1.125	GO:0034655	nucleobase-containing compound catabolic process	2/62	183/13134	0.010929	2.31518	1.23386	0.213839	0.46406	0.46406	GCK/TBRG4	2
A_1.125	GO:0051640	organelle localization	2/62	183/13134	0.010929	2.31518	1.23386	0.213839	0.46406	0.46406	TRAK2/MYO1G	2
A_1.125	GO:0072524	pyridine-containing compound metabolic process	1/62	51/13134	0.0196078	4.1537	1.55403	0.214772	0.46406	0.46406	GCK	1
A_1.125	GO:0010629	negative regulation of gene expression	2/62	185/13134	0.0108108	2.29015	1.21707	0.217307	0.467035	0.467035	TBRG4/LGALS9	2
A_1.125	GO:0032880	regulation of protein localization	1/62	52/13134	0.0192308	4.07382	1.5295	0.218493	0.467035	0.467035	GCK	1
A_1.125	GO:0140352	export from cell	2/62	186/13134	0.0107527	2.27784	1.20875	0.219043	0.467035	0.467035	GCK/SYN2	2
A_1.125	GO:0002683	negative regulation of immune system process	1/62	53/13134	0.0188679	3.99696	1.50558	0.222197	0.469621	0.469621	LGALS9	1
A_1.125	GO:0098876	vesicle-mediated transport to the plasma membrane	1/62	53/13134	0.0188679	3.99696	1.50558	0.222197	0.469621	0.469621	RAB11FIP4	1
A_1.125	GO:0007018	microtubule-based movement	2/62	189/13134	0.010582	2.24168	1.18412	0.224259	0.470641	0.470641	TRAK2/IFT122	2
A_1.125	GO:0000910	cytokinesis	1/62	54/13134	0.0185185	3.92294	1.48224	0.225883	0.470641	0.470641	RAB11FIP4	1
A_1.125	GO:0043122	regulation of canonical NF-kappaB signal transduction	1/62	54/13134	0.0185185	3.92294	1.48224	0.225883	0.470641	0.470641	TMED4	1
A_1.125	GO:0048699	generation of neurons	3/62	350/13134	0.00857143	1.81576	1.0653	0.228724	0.470641	0.470641	SDCCAG8/OMG/PLXND1	3
A_1.125	GO:0070647	protein modification by small protein conjugation or removal	3/62	350/13134	0.00857143	1.81576	1.0653	0.228724	0.470641	0.470641	ZMIZ2/CAND2/MKRN2	3
A_1.125	GO:0010256	endomembrane system organization	2/62	192/13134	0.0104167	2.20665	1.15995	0.229486	0.470641	0.470641	TMED4/TMCC1	2
A_1.125	GO:0044782	cilium organization	2/62	192/13134	0.0104167	2.20665	1.15995	0.229486	0.470641	0.470641	TMEM237/IFT122	2
A_1.125	GO:0019752	carboxylic acid metabolic process	3/62	353/13134	0.00849858	1.80033	1.04974	0.232478	0.471889	0.471889	GCK/ACOX2/PDHB	3
A_1.125	GO:0046903	secretion	2/62	196/13134	0.0102041	2.16162	1.12841	0.236469	0.471889	0.471889	GCK/SYN2	2
A_1.125	GO:0120031	plasma membrane bounded cell projection assembly	2/62	196/13134	0.0102041	2.16162	1.12841	0.236469	0.471889	0.471889	TMEM237/IFT122	2
A_1.125	GO:0043436	oxoacid metabolic process	3/62	357/13134	0.00840336	1.78016	1.02922	0.237501	0.471889	0.471889	GCK/ACOX2/PDHB	3
A_1.125	GO:0043687	post-translational protein modification	3/62	358/13134	0.00837989	1.77518	1.02413	0.23876	0.471889	0.471889	ZMIZ2/CAND2/MKRN2	3
A_1.125	GO:0007030	Golgi organization	1/62	58/13134	0.0172414	3.65239	1.39419	0.240458	0.471889	0.471889	TMED4	1
A_1.125	GO:0007163	establishment or maintenance of cell polarity	1/62	59/13134	0.0169492	3.59049	1.37339	0.24406	0.471889	0.471889	SDCCAG8	1
A_1.125	GO:0043488	regulation of mRNA stability	1/62	59/13134	0.0169492	3.59049	1.37339	0.24406	0.471889	0.471889	TBRG4	1
A_1.125	GO:0061013	regulation of mRNA catabolic process	1/62	59/13134	0.0169492	3.59049	1.37339	0.24406	0.471889	0.471889	TBRG4	1
A_1.125	GO:0007015	actin filament organization	2/62	201/13134	0.00995025	2.10785	1.09002	0.245215	0.471889	0.471889	MYO1G/FAM107A	2
A_1.125	GO:0030031	cell projection assembly	2/62	202/13134	0.00990099	2.09741	1.08248	0.246966	0.471889	0.471889	TMEM237/IFT122	2
A_1.125	GO:0006836	neurotransmitter transport	1/62	60/13134	0.0166667	3.53065	1.35304	0.247644	0.471889	0.471889	SYN2	1
A_1.125	GO:0009205	purine ribonucleoside triphosphate metabolic process	1/62	60/13134	0.0166667	3.53065	1.35304	0.247644	0.471889	0.471889	GCK	1
A_1.125	GO:0018205	peptidyl-lysine modification	1/62	60/13134	0.0166667	3.53065	1.35304	0.247644	0.471889	0.471889	ZMIZ2	1
A_1.125	GO:0043487	regulation of RNA stability	1/62	60/13134	0.0166667	3.53065	1.35304	0.247644	0.471889	0.471889	TBRG4	1
A_1.125	GO:0044272	sulfur compound biosynthetic process	1/62	60/13134	0.0166667	3.53065	1.35304	0.247644	0.471889	0.471889	PDHB	1
A_1.125	GO:1901292	nucleoside phosphate catabolic process	1/62	60/13134	0.0166667	3.53065	1.35304	0.247644	0.471889	0.471889	GCK	1
A_1.125	GO:1903037	regulation of leukocyte cell-cell adhesion	1/62	60/13134	0.0166667	3.53065	1.35304	0.247644	0.471889	0.471889	LGALS9	1
A_1.125	GO:0006898	receptor-mediated endocytosis	1/62	61/13134	0.0163934	3.47277	1.33311	0.251212	0.4731	0.4731	RAMP3	1
A_1.125	GO:0051260	protein homooligomerization	1/62	61/13134	0.0163934	3.47277	1.33311	0.251212	0.4731	0.4731	KCTD6	1
A_1.125	GO:0051650	establishment of vesicle localization	1/62	61/13134	0.0163934	3.47277	1.33311	0.251212	0.4731	0.4731	MYO1G	1
A_1.125	GO:0009144	purine nucleoside triphosphate metabolic process	1/62	62/13134	0.016129	3.41675	1.3136	0.254763	0.474252	0.474252	GCK	1
A_1.125	GO:0009199	ribonucleoside triphosphate metabolic process	1/62	62/13134	0.016129	3.41675	1.3136	0.254763	0.474252	0.474252	GCK	1
A_1.125	GO:0051648	vesicle localization	1/62	62/13134	0.016129	3.41675	1.3136	0.254763	0.474252	0.474252	MYO1G	1
A_1.125	GO:0043604	amide biosynthetic process	1/62	63/13134	0.015873	3.36252	1.29449	0.258298	0.477161	0.477161	PDHB	1
A_1.125	GO:0050767	regulation of neurogenesis	1/62	63/13134	0.015873	3.36252	1.29449	0.258298	0.477161	0.477161	PLXND1	1
A_1.125	GO:0009152	purine ribonucleotide biosynthetic process	1/62	64/13134	0.015625	3.30998	1.27575	0.261816	0.481821	0.481821	ADCY1	1
A_1.125	GO:0006082	organic acid metabolic process	3/62	377/13134	0.00795756	1.68572	0.930357	0.262893	0.48197	0.48197	GCK/ACOX2/PDHB	3
A_1.125	GO:0050863	regulation of T cell activation	1/62	65/13134	0.0153846	3.25906	1.25739	0.265318	0.482759	0.482759	LGALS9	1
A_1.125	GO:0072659	protein localization to plasma membrane	1/62	65/13134	0.0153846	3.25906	1.25739	0.265318	0.482759	0.482759	RAMP3	1
A_1.125	GO:0060341	regulation of cellular localization	1/62	66/13134	0.0151515	3.20968	1.23938	0.268803	0.486271	0.486271	GCK	1
A_1.125	GO:0032943	mononuclear cell proliferation	1/62	67/13134	0.0149254	3.16177	1.2217	0.272272	0.486271	0.486271	LGALS9	1
A_1.125	GO:0046651	lymphocyte proliferation	1/62	67/13134	0.0149254	3.16177	1.2217	0.272272	0.486271	0.486271	LGALS9	1
A_1.125	GO:0070661	leukocyte proliferation	1/62	67/13134	0.0149254	3.16177	1.2217	0.272272	0.486271	0.486271	LGALS9	1
A_1.125	GO:1904062	regulation of monoatomic cation transmembrane transport	1/62	67/13134	0.0149254	3.16177	1.2217	0.272272	0.486271	0.486271	KCNIP1	1
A_1.125	GO:0042981	regulation of apoptotic process	2/62	217/13134	0.00921659	1.95243	0.974292	0.273276	0.486271	0.486271	CFLAR/CASP8	2
A_1.125	GO:0007169	cell surface receptor protein tyrosine kinase signaling pathway	2/62	218/13134	0.00917431	1.94347	0.967389	0.275031	0.487601	0.487601	CLNK/LCP2	2
A_1.125	GO:0030001	metal ion transport	3/62	388/13134	0.00773196	1.63793	0.878431	0.277016	0.489109	0.489109	RAMP3/KCNIP1/KCNMB1	3
A_1.125	GO:0007159	leukocyte cell-cell adhesion	1/62	69/13134	0.0144928	3.07013	1.18734	0.279162	0.489109	0.489109	LGALS9	1
A_1.125	GO:0022407	regulation of cell-cell adhesion	1/62	69/13134	0.0144928	3.07013	1.18734	0.279162	0.489109	0.489109	LGALS9	1
A_1.125	GO:0043067	regulation of programmed cell death	2/62	221/13134	0.00904977	1.91709	0.946896	0.280295	0.489109	0.489109	CFLAR/CASP8	2
A_1.125	GO:0009141	nucleoside triphosphate metabolic process	1/62	70/13134	0.0142857	3.02627	1.17062	0.282583	0.489109	0.489109	GCK	1
A_1.125	GO:0009260	ribonucleotide biosynthetic process	1/62	70/13134	0.0142857	3.02627	1.17062	0.282583	0.489109	0.489109	ADCY1	1
A_1.125	GO:0016567	protein ubiquitination	2/62	223/13134	0.00896861	1.8999	0.933411	0.283804	0.489109	0.489109	CAND2/MKRN2	2
A_1.125	GO:0001568	blood vessel development	1/62	71/13134	0.0140845	2.98364	1.15419	0.285988	0.489109	0.489109	CCM2	1
A_1.125	GO:0048514	blood vessel morphogenesis	1/62	71/13134	0.0140845	2.98364	1.15419	0.285988	0.489109	0.489109	CCM2	1
A_1.125	GO:0051259	protein complex oligomerization	1/62	71/13134	0.0140845	2.98364	1.15419	0.285988	0.489109	0.489109	KCTD6	1
A_1.125	GO:0051168	nuclear export	1/62	72/13134	0.0138889	2.9422	1.13805	0.289376	0.491503	0.491503	RANBP17	1
A_1.125	GO:0001944	vasculature development	1/62	74/13134	0.0135135	2.86269	1.1066	0.296107	0.491503	0.491503	CCM2	1
A_1.125	GO:0006865	amino acid transport	1/62	74/13134	0.0135135	2.86269	1.1066	0.296107	0.491503	0.491503	SLC7A1	1
A_1.125	GO:0007249	canonical NF-kappaB signal transduction	1/62	74/13134	0.0135135	2.86269	1.1066	0.296107	0.491503	0.491503	TMED4	1
A_1.125	GO:0006261	DNA-templated DNA replication	1/62	75/13134	0.0133333	2.82452	1.09126	0.299448	0.491503	0.491503	POLD2	1
A_1.125	GO:0007034	vacuolar transport	1/62	75/13134	0.0133333	2.82452	1.09126	0.299448	0.491503	0.491503	PXK	1
A_1.125	GO:0009060	aerobic respiration	1/62	75/13134	0.0133333	2.82452	1.09126	0.299448	0.491503	0.491503	LOC132342072	1
A_1.125	GO:0031503	protein-containing complex localization	1/62	75/13134	0.0133333	2.82452	1.09126	0.299448	0.491503	0.491503	IFT122	1
A_1.125	GO:1990778	protein localization to cell periphery	1/62	75/13134	0.0133333	2.82452	1.09126	0.299448	0.491503	0.491503	RAMP3	1
A_1.125	GO:0007268	chemical synaptic transmission	2/62	232/13134	0.00862069	1.8262	0.87439	0.299573	0.491503	0.491503	GABRP/SYN2	2
A_1.125	GO:0098916	anterograde trans-synaptic signaling	2/62	232/13134	0.00862069	1.8262	0.87439	0.299573	0.491503	0.491503	GABRP/SYN2	2
A_1.125	GO:0099537	trans-synaptic signaling	2/62	232/13134	0.00862069	1.8262	0.87439	0.299573	0.491503	0.491503	GABRP/SYN2	2
A_1.125	GO:0010817	regulation of hormone levels	1/62	76/13134	0.0131579	2.78735	1.07618	0.302774	0.491754	0.491754	GCK	1
A_1.125	GO:0010975	regulation of neuron projection development	1/62	76/13134	0.0131579	2.78735	1.07618	0.302774	0.491754	0.491754	PLXND1	1
A_1.125	GO:0046390	ribose phosphate biosynthetic process	1/62	76/13134	0.0131579	2.78735	1.07618	0.302774	0.491754	0.491754	ADCY1	1
A_1.125	GO:0010959	regulation of metal ion transport	1/62	77/13134	0.012987	2.75115	1.06134	0.306085	0.493817	0.493817	KCNIP1	1
A_1.125	GO:0030041	actin filament polymerization	1/62	77/13134	0.012987	2.75115	1.06134	0.306085	0.493817	0.493817	FAM107A	1
A_1.125	GO:0031175	neuron projection development	2/62	237/13134	0.00843882	1.78767	0.842714	0.308315	0.495762	0.495762	OMG/PLXND1	2
A_1.125	GO:0048878	chemical homeostasis	2/62	238/13134	0.00840336	1.78016	0.836469	0.310061	0.496919	0.496919	GCK/ACOX2	2
A_1.125	GO:0051960	regulation of nervous system development	1/62	79/13134	0.0126582	2.6815	1.03236	0.312659	0.49943	0.49943	PLXND1	1
A_1.125	GO:0099536	synaptic signaling	2/62	243/13134	0.00823045	1.74353	0.805683	0.318779	0.502531	0.502531	GABRP/SYN2	2
A_1.125	GO:0002521	leukocyte differentiation	1/62	81/13134	0.0123457	2.61529	1.00426	0.319173	0.502531	0.502531	EVI2B	1
A_1.125	GO:0090150	establishment of protein localization to membrane	1/62	81/13134	0.0123457	2.61529	1.00426	0.319173	0.502531	0.502531	NACAD	1
A_1.125	GO:1903530	regulation of secretion by cell	1/62	81/13134	0.0123457	2.61529	1.00426	0.319173	0.502531	0.502531	GCK	1
A_1.125	GO:0051239	regulation of multicellular organismal process	3/62	421/13134	0.00712589	1.50954	0.731816	0.319793	0.502531	0.502531	EVI2B/LGALS9/PLXND1	3
A_1.125	GO:0045333	cellular respiration	1/62	82/13134	0.0121951	2.5834	0.990525	0.322407	0.503523	0.503523	LOC132342072	1
A_1.125	GO:0051604	protein maturation	2/62	246/13134	0.00813008	1.72227	0.787551	0.323999	0.503523	0.503523	NUDCD3/PPIA	2
A_1.125	GO:0006164	purine nucleotide biosynthetic process	1/62	83/13134	0.0120482	2.55227	0.976995	0.325625	0.503523	0.503523	ADCY1	1
A_1.125	GO:0008154	actin polymerization or depolymerization	1/62	83/13134	0.0120482	2.55227	0.976995	0.325625	0.503523	0.503523	FAM107A	1
A_1.125	GO:0051249	regulation of lymphocyte activation	1/62	83/13134	0.0120482	2.55227	0.976995	0.325625	0.503523	0.503523	LGALS9	1
A_1.125	GO:0034765	regulation of monoatomic ion transmembrane transport	1/62	84/13134	0.0119048	2.52189	0.963661	0.328829	0.503828	0.503828	KCNIP1	1
A_1.125	GO:0007189	adenylate cyclase-activating G protein-coupled receptor signaling pathway	1/62	85/13134	0.0117647	2.49222	0.950518	0.332018	0.503828	0.503828	ADCY1	1
A_1.125	GO:0008015	blood circulation	1/62	85/13134	0.0117647	2.49222	0.950518	0.332018	0.503828	0.503828	MYL7	1
A_1.125	GO:0030258	lipid modification	1/62	85/13134	0.0117647	2.49222	0.950518	0.332018	0.503828	0.503828	ACOX2	1
A_1.125	GO:0046434	organophosphate catabolic process	1/62	85/13134	0.0117647	2.49222	0.950518	0.332018	0.503828	0.503828	GCK	1
A_1.125	GO:0051336	regulation of hydrolase activity	2/62	251/13134	0.00796813	1.68796	0.757874	0.332678	0.503828	0.503828	NF1/PLXND1	2
A_1.125	GO:0090407	organophosphate biosynthetic process	2/62	252/13134	0.00793651	1.68126	0.752018	0.33441	0.503828	0.503828	ADCY1/PDHB	2
A_1.125	GO:0003013	circulatory system process	1/62	86/13134	0.0116279	2.46324	0.937562	0.335191	0.503828	0.503828	MYL7	1
A_1.125	GO:0044242	cellular lipid catabolic process	1/62	86/13134	0.0116279	2.46324	0.937562	0.335191	0.503828	0.503828	ACOX2	1
A_1.125	GO:0033365	protein localization to organelle	2/62	254/13134	0.00787402	1.66802	0.740382	0.337872	0.505437	0.505437	PXK/IFT122	2
A_1.125	GO:0065004	protein-DNA complex assembly	1/62	87/13134	0.0114943	2.43493	0.924786	0.33835	0.505437	0.505437	H1-8	1
A_1.125	GO:0000209	protein polyubiquitination	1/62	89/13134	0.011236	2.38021	0.899757	0.344624	0.51165	0.51165	MKRN2	1
A_1.125	GO:0009628	response to abiotic stimulus	1/62	89/13134	0.011236	2.38021	0.899757	0.344624	0.51165	0.51165	RHO	1
A_1.125	GO:0001817	regulation of cytokine production	1/62	90/13134	0.0111111	2.35376	0.887494	0.347739	0.512666	0.512666	LGALS9	1
A_1.125	GO:0097190	apoptotic signaling pathway	1/62	90/13134	0.0111111	2.35376	0.887494	0.347739	0.512666	0.512666	CFLAR	1
A_1.125	GO:0051049	regulation of transport	2/62	261/13134	0.00766284	1.62329	0.700445	0.349945	0.512666	0.512666	GCK/KCNIP1	2
A_1.125	GO:0006260	DNA replication	1/62	91/13134	0.010989	2.3279	0.875394	0.350839	0.512666	0.512666	POLD2	1
A_1.125	GO:0051046	regulation of secretion	1/62	91/13134	0.010989	2.3279	0.875394	0.350839	0.512666	0.512666	GCK	1
A_1.125	GO:0048666	neuron development	2/62	262/13134	0.00763359	1.61709	0.694836	0.351664	0.512666	0.512666	OMG/PLXND1	2
A_1.125	GO:0006402	mRNA catabolic process	1/62	92/13134	0.0108696	2.30259	0.863451	0.353925	0.514414	0.514414	TBRG4	1
A_1.125	GO:0006812	monoatomic cation transport	3/62	449/13134	0.00668151	1.4154	0.616815	0.356236	0.51578	0.51578	RAMP3/KCNIP1/KCNMB1	3
A_1.125	GO:0071824	protein-DNA complex organization	1/62	93/13134	0.0107527	2.27784	0.851663	0.356996	0.51578	0.51578	H1-8	1
A_1.125	GO:0002694	regulation of leukocyte activation	1/62	94/13134	0.0106383	2.2536	0.840025	0.360053	0.517109	0.517109	LGALS9	1
A_1.125	GO:1901136	carbohydrate derivative catabolic process	1/62	94/13134	0.0106383	2.2536	0.840025	0.360053	0.517109	0.517109	GCK	1
A_1.125	GO:0120035	regulation of plasma membrane bounded cell projection organization	1/62	95/13134	0.0105263	2.22988	0.828533	0.363096	0.519936	0.519936	PLXND1	1
A_1.125	GO:0043269	regulation of monoatomic ion transport	1/62	97/13134	0.0103093	2.1839	0.805973	0.369139	0.525444	0.525444	KCNIP1	1
A_1.125	GO:0007411	axon guidance	1/62	98/13134	0.0102041	2.16162	0.794898	0.372139	0.525444	0.525444	PLXND1	1
A_1.125	GO:0097485	neuron projection guidance	1/62	98/13134	0.0102041	2.16162	0.794898	0.372139	0.525444	0.525444	PLXND1	1
A_1.125	GO:0001816	cytokine production	1/62	99/13134	0.010101	2.13978	0.783956	0.375125	0.525444	0.525444	LGALS9	1
A_1.125	GO:0031344	regulation of cell projection organization	1/62	99/13134	0.010101	2.13978	0.783956	0.375125	0.525444	0.525444	PLXND1	1
A_1.125	GO:0050865	regulation of cell activation	1/62	99/13134	0.010101	2.13978	0.783956	0.375125	0.525444	0.525444	LGALS9	1
A_1.125	GO:0060070	canonical Wnt signaling pathway	1/62	99/13134	0.010101	2.13978	0.783956	0.375125	0.525444	0.525444	FZD7	1
A_1.125	GO:0003008	system process	3/62	465/13134	0.00645161	1.3667	0.554466	0.376991	0.525444	0.525444	MYL7/GABRP/RHO	3
A_1.125	GO:0043066	negative regulation of apoptotic process	1/62	100/13134	0.01	2.11839	0.773143	0.378097	0.525444	0.525444	CFLAR	1
A_1.125	GO:0032870	cellular response to hormone stimulus	1/62	101/13134	0.00990099	2.09741	0.762457	0.381056	0.525444	0.525444	RAMP3	1
A_1.125	GO:0034762	regulation of transmembrane transport	1/62	101/13134	0.00990099	2.09741	0.762457	0.381056	0.525444	0.525444	KCNIP1	1
A_1.125	GO:0043069	negative regulation of programmed cell death	1/62	101/13134	0.00990099	2.09741	0.762457	0.381056	0.525444	0.525444	CFLAR	1
A_1.125	GO:0051241	negative regulation of multicellular organismal process	1/62	101/13134	0.00990099	2.09741	0.762457	0.381056	0.525444	0.525444	LGALS9	1
A_1.125	GO:0019637	organophosphate metabolic process	3/62	470/13134	0.00638298	1.35216	0.535442	0.383455	0.52725	0.52725	GCK/ADCY1/PDHB	3
A_1.125	GO:0009165	nucleotide biosynthetic process	1/62	103/13134	0.00970874	2.05669	0.741451	0.386931	0.529024	0.529024	ADCY1	1
A_1.125	GO:0051258	protein polymerization	1/62	103/13134	0.00970874	2.05669	0.741451	0.386931	0.529024	0.529024	FAM107A	1
A_1.125	GO:0050793	regulation of developmental process	2/62	285/13134	0.00701754	1.48659	0.571947	0.390756	0.532749	0.532749	EVI2B/PLXND1	2
A_1.125	GO:0016054	organic acid catabolic process	1/62	106/13134	0.00943396	1.99848	0.71082	0.39564	0.533638	0.533638	ACOX2	1
A_1.125	GO:0046395	carboxylic acid catabolic process	1/62	106/13134	0.00943396	1.99848	0.71082	0.39564	0.533638	0.533638	ACOX2	1
A_1.125	GO:1903311	regulation of mRNA metabolic process	1/62	106/13134	0.00943396	1.99848	0.71082	0.39564	0.533638	0.533638	TBRG4	1
A_1.125	GO:0042592	homeostatic process	2/62	289/13134	0.00692042	1.46601	0.551678	0.397456	0.533638	0.533638	GCK/ACOX2	2
A_1.125	GO:0006401	RNA catabolic process	1/62	107/13134	0.00934579	1.9798	0.700833	0.398517	0.533638	0.533638	TBRG4	1
A_1.125	GO:0071805	potassium ion transmembrane transport	1/62	107/13134	0.00934579	1.9798	0.700833	0.398517	0.533638	0.533638	KCNIP1	1
A_1.125	GO:0000226	microtubule cytoskeleton organization	2/62	290/13134	0.00689655	1.46096	0.546658	0.399126	0.533638	0.533638	KATNAL1/SDCCAG8	2
A_1.125	GO:0015980	energy derivation by oxidation of organic compounds	1/62	108/13134	0.00925926	1.96147	0.690953	0.401379	0.533702	0.533702	LOC132342072	1
A_1.125	GO:0032956	regulation of actin cytoskeleton organization	1/62	108/13134	0.00925926	1.96147	0.690953	0.401379	0.533702	0.533702	FAM107A	1
A_1.125	GO:0016477	cell migration	2/62	294/13134	0.00680272	1.44108	0.526763	0.405785	0.536949	0.536949	SDCCAG8/PLXND1	2
A_1.125	GO:0032970	regulation of actin filament-based process	1/62	110/13134	0.00909091	1.92581	0.671508	0.407064	0.536949	0.536949	FAM107A	1
A_1.125	GO:0006915	apoptotic process	2/62	297/13134	0.00673401	1.42652	0.512031	0.410758	0.536949	0.536949	CFLAR/CASP8	2
A_1.125	GO:0032879	regulation of localization	2/62	297/13134	0.00673401	1.42652	0.512031	0.410758	0.536949	0.536949	GCK/KCNIP1	2
A_1.125	GO:0006816	calcium ion transport	1/62	112/13134	0.00892857	1.89142	0.652466	0.412696	0.536949	0.536949	RAMP3	1
A_1.125	GO:0006913	nucleocytoplasmic transport	1/62	112/13134	0.00892857	1.89142	0.652466	0.412696	0.536949	0.536949	RANBP17	1
A_1.125	GO:0030097	hemopoiesis	1/62	112/13134	0.00892857	1.89142	0.652466	0.412696	0.536949	0.536949	EVI2B	1
A_1.125	GO:0051169	nuclear transport	1/62	112/13134	0.00892857	1.89142	0.652466	0.412696	0.536949	0.536949	RANBP17	1
A_1.125	GO:0007188	adenylate cyclase-modulating G protein-coupled receptor signaling pathway	1/62	113/13134	0.00884956	1.87468	0.643091	0.415493	0.537113	0.537113	ADCY1	1
A_1.125	GO:0042391	regulation of membrane potential	1/62	113/13134	0.00884956	1.87468	0.643091	0.415493	0.537113	0.537113	GABRP	1
A_1.125	GO:0042110	T cell activation	1/62	114/13134	0.00877193	1.85823	0.633811	0.418276	0.537113	0.537113	LGALS9	1
A_1.125	GO:0030036	actin cytoskeleton organization	2/62	303/13134	0.00660066	1.39828	0.483038	0.420643	0.537113	0.537113	MYO1G/FAM107A	2
A_1.125	GO:0016042	lipid catabolic process	1/62	115/13134	0.00869565	1.84208	0.624623	0.421046	0.537113	0.537113	ACOX2	1
A_1.125	GO:0022603	regulation of anatomical structure morphogenesis	1/62	115/13134	0.00869565	1.84208	0.624623	0.421046	0.537113	0.537113	PLXND1	1
A_1.125	GO:0012501	programmed cell death	2/62	304/13134	0.00657895	1.39368	0.478265	0.422283	0.537113	0.537113	CFLAR/CASP8	2
A_1.125	GO:0018193	peptidyl-amino acid modification	2/62	304/13134	0.00657895	1.39368	0.478265	0.422283	0.537113	0.537113	PPIA/ZMIZ2	2
A_1.125	GO:0009725	response to hormone	1/62	116/13134	0.00862069	1.8262	0.615526	0.423803	0.537113	0.537113	RAMP3	1
A_1.125	GO:0008219	cell death	2/62	305/13134	0.00655738	1.38911	0.473509	0.42392	0.537113	0.537113	CFLAR/CASP8	2
A_1.125	GO:0016050	vesicle organization	1/62	118/13134	0.00847458	1.79524	0.597598	0.429279	0.542483	0.542483	TMCC1	1
A_1.125	GO:0141188	nucleic acid catabolic process	1/62	119/13134	0.00840336	1.78016	0.588763	0.431997	0.543177	0.543177	TBRG4	1
A_1.125	GO:0097435	supramolecular fiber organization	2/62	310/13134	0.00645161	1.3667	0.449975	0.432072	0.543177	0.543177	MYO1G/FAM107A	2
A_1.125	GO:0010628	positive regulation of gene expression	1/62	122/13134	0.00819672	1.73638	0.562754	0.440077	0.550491	0.550491	LGALS9	1
A_1.125	GO:0030029	actin filament-based process	2/62	315/13134	0.00634921	1.34501	0.426839	0.440166	0.550491	0.550491	MYO1G/FAM107A	2
A_1.125	GO:0007167	enzyme-linked receptor protein signaling pathway	2/62	318/13134	0.00628931	1.33232	0.413142	0.444992	0.554174	0.554174	CLNK/LCP2	2
A_1.125	GO:0016055	Wnt signaling pathway	1/62	124/13134	0.00806452	1.70838	0.545812	0.4454	0.554174	0.554174	FZD7	1
A_1.125	GO:0030334	regulation of cell migration	1/62	126/13134	0.00793651	1.68126	0.529175	0.450674	0.559298	0.559298	PLXND1	1
A_1.125	GO:0010608	post-transcriptional regulation of gene expression	1/62	127/13134	0.00787402	1.66802	0.520967	0.453292	0.561108	0.561108	TBRG4	1
A_1.125	GO:0048646	anatomical structure formation involved in morphogenesis	1/62	129/13134	0.00775194	1.64216	0.504766	0.458492	0.566097	0.566097	SDCCAG8	1
A_1.125	GO:0002682	regulation of immune system process	2/62	331/13134	0.0060423	1.27999	0.355313	0.465647	0.572693	0.572693	EVI2B/LGALS9	2
A_1.125	GO:0051130	positive regulation of cellular component organization	1/62	132/13134	0.00757576	1.60484	0.480981	0.4662	0.572693	0.572693	PLXND1	1
A_1.125	GO:0044282	small molecule catabolic process	1/62	134/13134	0.00746269	1.58089	0.465456	0.471279	0.57618	0.57618	ACOX2	1
A_1.125	GO:0030182	neuron differentiation	2/62	335/13134	0.00597015	1.26471	0.337994	0.471913	0.57618	0.57618	OMG/PLXND1	2
A_1.125	GO:0006631	fatty acid metabolic process	1/62	135/13134	0.00740741	1.56918	0.457789	0.473801	0.57618	0.57618	ACOX2	1
A_1.125	GO:2000145	regulation of cell motility	1/62	135/13134	0.00740741	1.56918	0.457789	0.473801	0.57618	0.57618	PLXND1	1
A_1.125	GO:0006338	chromatin remodeling	1/62	138/13134	0.00724638	1.53506	0.435158	0.481295	0.582366	0.582366	H1-8	1
A_1.125	GO:0040012	regulation of locomotion	1/62	138/13134	0.00724638	1.53506	0.435158	0.481295	0.582366	0.582366	PLXND1	1
A_1.125	GO:0050877	nervous system process	2/62	345/13134	0.0057971	1.22805	0.295617	0.487393	0.588274	0.588274	GABRP/RHO	2
A_1.125	GO:0007409	axonogenesis	1/62	143/13134	0.00699301	1.48139	0.398612	0.493552	0.594227	0.594227	PLXND1	1
A_1.125	GO:0048870	cell motility	2/62	351/13134	0.00569801	1.20706	0.270792	0.496548	0.596351	0.596351	SDCCAG8/PLXND1	2
A_1.125	GO:0010564	regulation of cell cycle process	1/62	145/13134	0.00689655	1.46096	0.384382	0.498375	0.597063	0.597063	RAB11FIP4	1
A_1.125	GO:0006790	sulfur compound metabolic process	1/62	147/13134	0.00680272	1.44108	0.370363	0.503152	0.601257	0.601257	PDHB	1
A_1.125	GO:0046649	lymphocyte activation	1/62	148/13134	0.00675676	1.43134	0.363431	0.505524	0.601257	0.601257	LGALS9	1
A_1.125	GO:0070925	organelle assembly	2/62	357/13134	0.00560224	1.18677	0.246398	0.505602	0.601257	0.601257	TMEM237/IFT122	2
A_1.125	GO:0061564	axon development	1/62	150/13134	0.00666667	1.41226	0.349717	0.510235	0.605278	0.605278	PLXND1	1
A_1.125	GO:0006259	DNA metabolic process	2/62	364/13134	0.00549451	1.16395	0.218459	0.516036	0.610663	0.610663	POLD2/MBD4	2
A_1.125	GO:0051493	regulation of cytoskeleton organization	1/62	154/13134	0.00649351	1.37558	0.32287	0.519524	0.613291	0.613291	FAM107A	1
A_1.125	GO:0055082	intracellular chemical homeostasis	1/62	155/13134	0.00645161	1.3667	0.316275	0.521819	0.614502	0.614502	GCK	1
A_1.125	GO:0048285	organelle fission	1/62	161/13134	0.00621118	1.31577	0.277631	0.535364	0.628923	0.628923	TMCC1	1
A_1.125	GO:0048513	animal organ development	2/62	379/13134	0.00527704	1.11788	0.160374	0.537913	0.630387	0.630387	MYL7/CCM2	2
A_1.125	GO:0072594	establishment of protein localization to organelle	1/62	164/13134	0.00609756	1.2917	0.258878	0.541995	0.633636	0.633636	PXK	1
A_1.125	GO:0045321	leukocyte activation	1/62	166/13134	0.0060241	1.27614	0.246575	0.546363	0.637204	0.637204	LGALS9	1
A_1.125	GO:0006325	chromatin organization	1/62	168/13134	0.00595238	1.26094	0.234427	0.550691	0.637642	0.637642	H1-8	1
A_1.125	GO:0043603	amide metabolic process	1/62	168/13134	0.00595238	1.26094	0.234427	0.550691	0.637642	0.637642	PDHB	1
A_1.125	GO:0048667	cell morphogenesis involved in neuron differentiation	1/62	168/13134	0.00595238	1.26094	0.234427	0.550691	0.637642	0.637642	PLXND1	1
A_1.125	GO:0006897	endocytosis	1/62	173/13134	0.00578035	1.2245	0.204705	0.561332	0.648412	0.648412	RAMP3	1
A_1.125	GO:0022402	cell cycle process	2/62	400/13134	0.005	1.05919	0.0827997	0.567412	0.653875	0.653875	SDCCAG8/RAB11FIP4	2
A_1.125	GO:0051128	regulation of cellular component organization	2/62	404/13134	0.0049505	1.04871	0.068481	0.57288	0.657272	0.657272	FAM107A/PLXND1	2
A_1.125	GO:0034220	monoatomic ion transmembrane transport	2/62	406/13134	0.00492611	1.04354	0.0613737	0.575595	0.657272	0.657272	KCNIP1/GABRP	2
A_1.125	GO:0048812	neuron projection morphogenesis	1/62	180/13134	0.00555556	1.17688	0.16456	0.575815	0.657272	0.657272	PLXND1	1
A_1.125	GO:0019725	cellular homeostasis	1/62	182/13134	0.00549451	1.16395	0.153385	0.579866	0.657272	0.657272	GCK	1
A_1.125	GO:0042127	regulation of cell population proliferation	1/62	182/13134	0.00549451	1.16395	0.153385	0.579866	0.657272	0.657272	LGALS9	1
A_1.125	GO:0048858	cell projection morphogenesis	1/62	182/13134	0.00549451	1.16395	0.153385	0.579866	0.657272	0.657272	PLXND1	1
A_1.125	GO:0120039	plasma membrane bounded cell projection morphogenesis	1/62	182/13134	0.00549451	1.16395	0.153385	0.579866	0.657272	0.657272	PLXND1	1
A_1.125	GO:0009888	tissue development	1/62	189/13134	0.00529101	1.12084	0.115238	0.593747	0.671433	0.671433	MYL7	1
A_1.125	GO:0001775	cell activation	1/62	190/13134	0.00526316	1.11494	0.109906	0.595693	0.672063	0.672063	LGALS9	1
A_1.125	GO:1902533	positive regulation of intracellular signal transduction	1/62	192/13134	0.00520833	1.10333	0.0993274	0.599557	0.67485	0.67485	TMED4	1
A_1.125	GO:0009894	regulation of catabolic process	1/62	197/13134	0.00507614	1.07532	0.0733589	0.609058	0.683954	0.683954	TBRG4	1
A_1.125	GO:0007155	cell adhesion	2/62	435/13134	0.0045977	0.973971	-0.0380209	0.613587	0.687445	0.687445	LGALS9/PLXND1	2
A_1.125	GO:0050790	regulation of catalytic activity	2/62	438/13134	0.00456621	0.9673	-0.0479355	0.61737	0.690085	0.690085	NF1/PLXND1	2
A_1.125	GO:0040011	locomotion	1/62	214/13134	0.0046729	0.989901	-0.0102585	0.639735	0.713437	0.713437	PLXND1	1
A_1.125	GO:1901135	carbohydrate derivative metabolic process	2/62	465/13134	0.00430108	0.911134	-0.134368	0.650167	0.723405	0.723405	GCK/ADCY1	2
A_1.125	GO:0009968	negative regulation of signal transduction	1/62	221/13134	0.00452489	0.958546	-0.042801	0.651667	0.72341	0.72341	CFLAR	1
A_1.125	GO:0008380	RNA splicing	1/62	222/13134	0.0045045	0.954228	-0.0473677	0.653339	0.723607	0.723607	TSEN2	1
A_1.125	GO:0008283	cell population proliferation	1/62	224/13134	0.00446429	0.945709	-0.0564416	0.65666	0.725625	0.725625	LGALS9	1
A_1.125	GO:0033554	cellular response to stress	2/62	473/13134	0.00422833	0.895724	-0.15907	0.659458	0.725945	0.725945	OMG/MBD4	2
A_1.125	GO:0010648	negative regulation of cell communication	1/62	226/13134	0.00442478	0.937339	-0.0654374	0.65995	0.725945	0.725945	CFLAR	1
A_1.125	GO:0023057	negative regulation of signaling	1/62	227/13134	0.00440529	0.93321	-0.0699065	0.661584	0.726092	0.726092	CFLAR	1
A_1.125	GO:0051726	regulation of cell cycle	1/62	232/13134	0.00431034	0.913098	-0.0919714	0.669635	0.733266	0.733266	RAB11FIP4	1
A_1.125	GO:0061024	membrane organization	1/62	233/13134	0.00429185	0.909179	-0.0963295	0.671223	0.733345	0.733345	TMCC1	1
A_1.125	GO:0007049	cell cycle	2/62	495/13134	0.0040404	0.855914	-0.225048	0.684011	0.745199	0.745199	SDCCAG8/RAB11FIP4	2
A_1.125	GO:0071495	cellular response to endogenous stimulus	1/62	242/13134	0.00413223	0.875367	-0.134769	0.685177	0.745199	0.745199	RAMP3	1
A_1.125	GO:0002684	positive regulation of immune system process	1/62	243/13134	0.00411523	0.871764	-0.138956	0.686691	0.745199	0.745199	EVI2B	1
A_1.125	GO:0000902	cell morphogenesis	1/62	245/13134	0.00408163	0.864648	-0.147281	0.689698	0.746787	0.746787	PLXND1	1
A_1.125	GO:0005975	carbohydrate metabolic process	1/62	247/13134	0.00404858	0.857647	-0.155542	0.692676	0.748097	0.748097	GCK	1
A_1.125	GO:0098657	import into cell	1/62	248/13134	0.00403226	0.854188	-0.159649	0.694155	0.748097	0.748097	RAMP3	1
A_1.125	GO:0007600	sensory perception	1/62	250/13134	0.004	0.847355	-0.167816	0.697091	0.748097	0.748097	RHO	1
A_1.125	GO:0033043	regulation of organelle organization	1/62	250/13134	0.004	0.847355	-0.167816	0.697091	0.748097	0.748097	FAM107A	1
A_1.125	GO:0000122	negative regulation of transcription by RNA polymerase II	1/62	254/13134	0.00393701	0.834011	-0.18397	0.70288	0.750851	0.750851	AEBP1	1
A_1.125	GO:0006281	DNA repair	1/62	254/13134	0.00393701	0.834011	-0.18397	0.70288	0.750851	0.750851	MBD4	1
A_1.125	GO:0009967	positive regulation of signal transduction	1/62	255/13134	0.00392157	0.83074	-0.187971	0.70431	0.750851	0.750851	TMED4	1
A_1.125	GO:0009719	response to endogenous stimulus	1/62	257/13134	0.00389105	0.824275	-0.195929	0.70715	0.752222	0.752222	RAMP3	1
A_1.125	GO:0006511	ubiquitin-dependent protein catabolic process	1/62	280/13134	0.00357143	0.756567	-0.283561	0.737945	0.780936	0.780936	KCTD6	1
A_1.125	GO:0048585	negative regulation of response to stimulus	1/62	280/13134	0.00357143	0.756567	-0.283561	0.737945	0.780936	0.780936	CFLAR	1
A_1.125	GO:0098609	cell-cell adhesion	1/62	283/13134	0.00353357	0.748547	-0.294502	0.741719	0.780936	0.780936	LGALS9	1
A_1.125	GO:0019941	modification-dependent protein catabolic process	1/62	285/13134	0.00350877	0.743294	-0.301739	0.744205	0.780936	0.780936	KCTD6	1
A_1.125	GO:0043632	modification-dependent macromolecule catabolic process	1/62	285/13134	0.00350877	0.743294	-0.301739	0.744205	0.780936	0.780936	KCTD6	1
A_1.125	GO:0010647	positive regulation of cell communication	1/62	286/13134	0.0034965	0.740695	-0.30534	0.745439	0.780936	0.780936	TMED4	1
A_1.125	GO:0023056	positive regulation of signaling	1/62	286/13134	0.0034965	0.740695	-0.30534	0.745439	0.780936	0.780936	TMED4	1
A_1.125	GO:1901137	carbohydrate derivative biosynthetic process	1/62	294/13134	0.00340136	0.72054	-0.333747	0.755105	0.789354	0.789354	ADCY1	1
A_1.125	GO:0006974	DNA damage response	1/62	316/13134	0.00316456	0.670376	-0.408469	0.779862	0.812634	0.812634	MBD4	1
A_1.125	GO:0045892	negative regulation of DNA-templated transcription	1/62	317/13134	0.00315457	0.668261	-0.411756	0.780927	0.812634	0.812634	AEBP1	1
A_1.125	GO:0016071	mRNA metabolic process	1/62	319/13134	0.0031348	0.664071	-0.418302	0.783041	0.812634	0.812634	TBRG4	1
A_1.125	GO:1902679	negative regulation of RNA biosynthetic process	1/62	320/13134	0.003125	0.661996	-0.421562	0.784091	0.812634	0.812634	AEBP1	1
A_1.125	GO:0006412	translation	1/62	325/13134	0.00307692	0.651811	-0.437729	0.789265	0.81556	0.81556	RPL32	1
A_1.125	GO:0098662	inorganic cation transmembrane transport	1/62	326/13134	0.00306748	0.649812	-0.440937	0.790285	0.81556	0.81556	KCNIP1	1
A_1.125	GO:0051603	proteolysis involved in protein catabolic process	1/62	332/13134	0.00301205	0.638068	-0.460006	0.796304	0.818567	0.818567	KCTD6	1
A_1.125	GO:0070887	cellular response to chemical stimulus	1/62	333/13134	0.003003	0.636152	-0.463155	0.79729	0.818567	0.818567	RAMP3	1
A_1.125	GO:0051253	negative regulation of RNA metabolic process	1/62	334/13134	0.00299401	0.634248	-0.466297	0.798272	0.818567	0.818567	AEBP1	1
A_1.125	GO:0044248	cellular catabolic process	1/62	336/13134	0.00297619	0.630472	-0.472555	0.800221	0.818831	0.818831	ACOX2	1
A_1.125	GO:0098655	monoatomic cation transmembrane transport	1/62	339/13134	0.00294985	0.624893	-0.481883	0.803111	0.820054	0.820054	KCNIP1	1
A_1.125	GO:0098660	inorganic ion transmembrane transport	1/62	352/13134	0.00284091	0.601815	-0.521512	0.815165	0.829777	0.829777	KCNIP1	1
A_1.125	GO:0045934	negative regulation of nucleobase-containing compound metabolic process	1/62	353/13134	0.00283286	0.60011	-0.524509	0.816062	0.829777	0.829777	AEBP1	1
A_1.125	GO:0030163	protein catabolic process	1/62	364/13134	0.00274725	0.581974	-0.557012	0.825646	0.837762	0.837762	KCTD6	1
A_1.125	GO:0010557	positive regulation of macromolecule biosynthetic process	1/62	386/13134	0.00259067	0.548805	-0.619646	0.843363	0.85116	0.85116	LGALS9	1
A_1.125	GO:1902531	regulation of intracellular signal transduction	1/62	386/13134	0.00259067	0.548805	-0.619646	0.843363	0.85116	0.85116	TMED4	1
A_1.125	GO:0031328	positive regulation of cellular biosynthetic process	1/62	387/13134	0.00258398	0.547387	-0.622423	0.844125	0.85116	0.85116	LGALS9	1
A_1.125	GO:0009891	positive regulation of biosynthetic process	1/62	393/13134	0.00254453	0.53903	-0.638961	0.84862	0.853913	0.853913	LGALS9	1
A_1.125	GO:0009605	response to external stimulus	1/62	418/13134	0.00239234	0.506791	-0.705749	0.866015	0.869609	0.869609	RHO	1
A_1.125	GO:0044255	cellular lipid metabolic process	1/62	446/13134	0.00224215	0.474975	-0.776887	0.883169	0.88374	0.88374	ACOX2	1
A_1.125	GO:0048584	positive regulation of response to stimulus	1/62	447/13134	0.00223714	0.473912	-0.779362	0.88374	0.88374	0.88374	TMED4	1
A_1.2	GO:0035384	thioester biosynthetic process	2/76	12/13134	0.166667	28.8026	7.35067	0.0021006	0.45479	0.45479	PDHB/ACSL1	2
A_1.2	GO:0071616	acyl-CoA biosynthetic process	2/76	12/13134	0.166667	28.8026	7.35067	0.0021006	0.45479	0.45479	PDHB/ACSL1	2
A_1.2	GO:0007507	heart development	3/76	61/13134	0.0491803	8.49914	4.47857	0.00526776	0.45479	0.45479	MYL7/CCM2/PDLIM3	3
A_1.2	GO:0009416	response to light stimulus	2/76	20/13134	0.1	17.2816	5.55897	0.0058688	0.45479	0.45479	RHO/PRIMPOL	2
A_1.2	GO:0000038	very long-chain fatty acid metabolic process	2/76	21/13134	0.0952381	16.4586	5.40855	0.00646238	0.45479	0.45479	ACOX2/ACSL1	2
A_1.2	GO:0051302	regulation of cell division	2/76	22/13134	0.0909091	15.7105	5.26812	0.00708213	0.45479	0.45479	RAB11FIP4/EVI2B	2
A_1.2	GO:0030705	cytoskeleton-dependent intracellular transport	3/76	84/13134	0.0357143	6.17199	3.62779	0.012688	0.45479	0.45479	TRAK2/MYO1G/IFT122	3
A_1.2	GO:0030099	myeloid cell differentiation	2/76	30/13134	0.0666667	11.5211	4.40117	0.0129447	0.45479	0.45479	EVI2B/CASP3	2
A_1.2	GO:0009314	response to radiation	2/76	32/13134	0.0625	10.801	4.23474	0.0146506	0.45479	0.45479	RHO/PRIMPOL	2
A_1.2	GO:0006090	pyruvate metabolic process	2/76	36/13134	0.0555556	9.60088	3.94223	0.0183343	0.45479	0.45479	GCK/PDHB	2
A_1.2	GO:0006637	acyl-CoA metabolic process	2/76	38/13134	0.0526316	9.09557	3.81259	0.0203075	0.45479	0.45479	PDHB/ACSL1	2
A_1.2	GO:0035383	thioester metabolic process	2/76	38/13134	0.0526316	9.09557	3.81259	0.0203075	0.45479	0.45479	PDHB/ACSL1	2
A_1.2	GO:0022008	neurogenesis	6/76	385/13134	0.0155844	2.69323	2.57252	0.02387	0.45479	0.45479	TRAK2/LOC536660/SDCCAG8/OMG/PLXND1/CASP3	6
A_1.2	GO:0007162	negative regulation of cell adhesion	2/76	42/13134	0.047619	8.22932	3.57989	0.0245059	0.45479	0.45479	LGALS9/PLXND1	2
A_1.2	GO:0010720	positive regulation of cell development	2/76	43/13134	0.0465116	8.03794	3.5265	0.0256064	0.45479	0.45479	EVI2B/PLXND1	2
A_1.2	GO:0072522	purine-containing compound biosynthetic process	3/76	110/13134	0.0272727	4.71316	2.98344	0.0258416	0.45479	0.45479	ADCY1/PDHB/ACSL1	3
A_1.2	GO:0032787	monocarboxylic acid metabolic process	4/76	197/13134	0.0203046	3.50895	2.70682	0.0272687	0.45479	0.45479	GCK/ACOX2/PDHB/ACSL1	4
A_1.2	GO:0140053	mitochondrial gene expression	2/76	48/13134	0.0416667	7.20066	3.28326	0.0314011	0.45479	0.45479	TBRG4/MTIF3	2
A_1.2	GO:0072521	purine-containing compound metabolic process	4/76	206/13134	0.0194175	3.35565	2.59973	0.0314163	0.45479	0.45479	GCK/ADCY1/PDHB/ACSL1	4
A_1.2	GO:0016197	endosomal transport	3/76	125/13134	0.024	4.14758	2.69749	0.0357959	0.45479	0.45479	RAB11FIP4/PXK/TMCC1	3
A_1.2	GO:0051606	detection of stimulus	2/76	52/13134	0.0384615	6.64676	3.11254	0.0363726	0.45479	0.45479	KCNMB1/RHO	2
A_1.2	GO:0072359	circulatory system development	3/76	133/13134	0.0225564	3.8981	2.56272	0.0418037	0.45479	0.45479	MYL7/CCM2/PDLIM3	3
A_1.2	GO:1901293	nucleoside phosphate biosynthetic process	3/76	134/13134	0.0223881	3.86901	2.54661	0.0425883	0.45479	0.45479	ADCY1/PDHB/ACSL1	3
A_1.2	GO:0045184	establishment of protein localization	6/76	453/13134	0.013245	2.28895	2.1299	0.0469925	0.45479	0.45479	GCK/NACAD/RAMP3/TMED4/RANBP17/PXK	6
A_1.2	GO:0010970	transport along microtubule	2/76	60/13134	0.0333333	5.76053	2.81953	0.0471439	0.45479	0.45479	TRAK2/IFT122	2
A_1.2	GO:0044272	sulfur compound biosynthetic process	2/76	60/13134	0.0333333	5.76053	2.81953	0.0471439	0.45479	0.45479	PDHB/ACSL1	2
A_1.2	GO:0043604	amide biosynthetic process	2/76	63/13134	0.031746	5.48622	2.72299	0.0514488	0.45479	0.45479	PDHB/ACSL1	2
A_1.2	GO:0048699	generation of neurons	5/76	350/13134	0.0142857	2.4688	2.12477	0.0519719	0.45479	0.45479	LOC536660/SDCCAG8/OMG/PLXND1/CASP3	5
A_1.2	GO:0070647	protein modification by small protein conjugation or removal	5/76	350/13134	0.0142857	2.4688	2.12477	0.0519719	0.45479	0.45479	ZMIZ2/USP12/RNF6/CAND2/MKRN2	5
A_1.2	GO:0015748	organophosphate ester transport	2/76	66/13134	0.030303	5.23684	2.63245	0.0558891	0.45479	0.45479	LOC536660/SLC25A4	2
A_1.2	GO:0099111	microtubule-based transport	2/76	66/13134	0.030303	5.23684	2.63245	0.0558891	0.45479	0.45479	TRAK2/IFT122	2
A_1.2	GO:0043687	post-translational protein modification	5/76	358/13134	0.0139665	2.41363	2.06885	0.0562272	0.45479	0.45479	ZMIZ2/USP12/RNF6/CAND2/MKRN2	5
A_1.2	GO:0001682	tRNA 5'-leader removal	1/76	10/13134	0.1	17.2816	3.92929	0.0564002	0.45479	0.45479	RPP14	1
A_1.2	GO:0001818	negative regulation of cytokine production	1/76	10/13134	0.1	17.2816	3.92929	0.0564002	0.45479	0.45479	LGALS9	1
A_1.2	GO:0019985	translesion synthesis	1/76	10/13134	0.1	17.2816	3.92929	0.0564002	0.45479	0.45479	PRIMPOL	1
A_1.2	GO:0048872	homeostasis of number of cells	1/76	10/13134	0.1	17.2816	3.92929	0.0564002	0.45479	0.45479	CASP3	1
A_1.2	GO:0006753	nucleoside phosphate metabolic process	4/76	252/13134	0.015873	2.74311	2.13149	0.0581696	0.45479	0.45479	GCK/ADCY1/PDHB/ACSL1	4
A_1.2	GO:0045597	positive regulation of cell differentiation	2/76	68/13134	0.0294118	5.08282	2.5751	0.0589216	0.45479	0.45479	EVI2B/PLXND1	2
A_1.2	GO:0032446	protein modification by small protein conjugation	4/76	254/13134	0.015748	2.72151	2.11358	0.0595436	0.45479	0.45479	ZMIZ2/RNF6/CAND2/MKRN2	4
A_1.2	GO:0001678	intracellular glucose homeostasis	1/76	11/13134	0.0909091	15.7105	3.72356	0.0618645	0.45479	0.45479	GCK	1
A_1.2	GO:0006611	protein export from nucleus	1/76	11/13134	0.0909091	15.7105	3.72356	0.0618645	0.45479	0.45479	RANBP17	1
A_1.2	GO:0045637	regulation of myeloid cell differentiation	1/76	11/13134	0.0909091	15.7105	3.72356	0.0618645	0.45479	0.45479	EVI2B	1
A_1.2	GO:0099116	tRNA 5'-end processing	1/76	11/13134	0.0909091	15.7105	3.72356	0.0618645	0.45479	0.45479	RPP14	1
A_1.2	GO:0000963	mitochondrial RNA processing	1/76	12/13134	0.0833333	14.4013	3.54314	0.0672975	0.45479	0.45479	TBRG4	1
A_1.2	GO:0006271	DNA strand elongation involved in DNA replication	1/76	12/13134	0.0833333	14.4013	3.54314	0.0672975	0.45479	0.45479	POLD2	1
A_1.2	GO:0008089	anterograde axonal transport	1/76	12/13134	0.0833333	14.4013	3.54314	0.0672975	0.45479	0.45479	TRAK2	1
A_1.2	GO:0022616	DNA strand elongation	1/76	12/13134	0.0833333	14.4013	3.54314	0.0672975	0.45479	0.45479	POLD2	1
A_1.2	GO:0031099	regeneration	1/76	12/13134	0.0833333	14.4013	3.54314	0.0672975	0.45479	0.45479	OMG	1
A_1.2	GO:0034315	regulation of Arp2/3 complex-mediated actin nucleation	1/76	12/13134	0.0833333	14.4013	3.54314	0.0672975	0.45479	0.45479	WASF3	1
A_1.2	GO:0045022	early endosome to late endosome transport	1/76	12/13134	0.0833333	14.4013	3.54314	0.0672975	0.45479	0.45479	PXK	1
A_1.2	GO:0048738	cardiac muscle tissue development	1/76	12/13134	0.0833333	14.4013	3.54314	0.0672975	0.45479	0.45479	MYL7	1
A_1.2	GO:0051646	mitochondrion localization	1/76	12/13134	0.0833333	14.4013	3.54314	0.0672975	0.45479	0.45479	TRAK2	1
A_1.2	GO:0098927	vesicle-mediated transport between endosomal compartments	1/76	12/13134	0.0833333	14.4013	3.54314	0.0672975	0.45479	0.45479	PXK	1
A_1.2	GO:1902107	positive regulation of leukocyte differentiation	1/76	12/13134	0.0833333	14.4013	3.54314	0.0672975	0.45479	0.45479	EVI2B	1
A_1.2	GO:1903708	positive regulation of hemopoiesis	1/76	12/13134	0.0833333	14.4013	3.54314	0.0672975	0.45479	0.45479	EVI2B	1
A_1.2	GO:0051301	cell division	2/76	74/13134	0.027027	4.6707	2.4157	0.0683483	0.45479	0.45479	RAB11FIP4/EVI2B	2
A_1.2	GO:0006261	DNA-templated DNA replication	2/76	75/13134	0.0266667	4.60842	2.3908	0.0699652	0.45479	0.45479	POLD2/PRIMPOL	2
A_1.2	GO:0000731	DNA synthesis involved in DNA repair	1/76	13/13134	0.0769231	13.2935	3.3831	0.0726996	0.45479	0.45479	PRIMPOL	1
A_1.2	GO:0006301	postreplication repair	1/76	13/13134	0.0769231	13.2935	3.3831	0.0726996	0.45479	0.45479	PRIMPOL	1
A_1.2	GO:0008625	extrinsic apoptotic signaling pathway via death domain receptors	1/76	13/13134	0.0769231	13.2935	3.3831	0.0726996	0.45479	0.45479	CFLAR	1
A_1.2	GO:0030050	vesicle transport along actin filament	1/76	13/13134	0.0769231	13.2935	3.3831	0.0726996	0.45479	0.45479	MYO1G	1
A_1.2	GO:0030073	insulin secretion	1/76	13/13134	0.0769231	13.2935	3.3831	0.0726996	0.45479	0.45479	GCK	1
A_1.2	GO:0046631	alpha-beta T cell activation	1/76	13/13134	0.0769231	13.2935	3.3831	0.0726996	0.45479	0.45479	LGALS9	1
A_1.2	GO:0099515	actin filament-based transport	1/76	13/13134	0.0769231	13.2935	3.3831	0.0726996	0.45479	0.45479	MYO1G	1
A_1.2	GO:0035239	tube morphogenesis	2/76	77/13134	0.025974	4.48872	2.34229	0.0732366	0.45479	0.45479	CCM2/SDCCAG8	2
A_1.2	GO:0055086	nucleobase-containing small molecule metabolic process	4/76	273/13134	0.014652	2.5321	1.95156	0.0734545	0.45479	0.45479	GCK/ADCY1/PDHB/ACSL1	4
A_1.2	GO:0006084	acetyl-CoA metabolic process	1/76	14/13134	0.0714286	12.344	3.23976	0.0780707	0.45479	0.45479	PDHB	1
A_1.2	GO:0031297	replication fork processing	1/76	14/13134	0.0714286	12.344	3.23976	0.0780707	0.45479	0.45479	PRIMPOL	1
A_1.2	GO:0043542	endothelial cell migration	1/76	14/13134	0.0714286	12.344	3.23976	0.0780707	0.45479	0.45479	PLXND1	1
A_1.2	GO:0051125	regulation of actin nucleation	1/76	14/13134	0.0714286	12.344	3.23976	0.0780707	0.45479	0.45479	WASF3	1
A_1.2	GO:1901568	fatty acid derivative metabolic process	1/76	14/13134	0.0714286	12.344	3.23976	0.0780707	0.45479	0.45479	ACSL1	1
A_1.2	GO:0015031	protein transport	5/76	397/13134	0.0125945	2.17652	1.81598	0.0797874	0.45479	0.45479	GCK/RAMP3/TMED4/RANBP17/PXK	5
A_1.2	GO:0023061	signal release	2/76	82/13134	0.0243902	4.21502	2.22793	0.0816248	0.45479	0.45479	GCK/SYN2	2
A_1.2	GO:0002791	regulation of peptide secretion	1/76	15/13134	0.0666667	11.5211	3.11032	0.0834112	0.45479	0.45479	GCK	1
A_1.2	GO:0061462	protein localization to lysosome	1/76	15/13134	0.0666667	11.5211	3.11032	0.0834112	0.45479	0.45479	PXK	1
A_1.2	GO:0090276	regulation of peptide hormone secretion	1/76	15/13134	0.0666667	11.5211	3.11032	0.0834112	0.45479	0.45479	GCK	1
A_1.2	GO:0098930	axonal transport	1/76	15/13134	0.0666667	11.5211	3.11032	0.0834112	0.45479	0.45479	TRAK2	1
A_1.2	GO:2001237	negative regulation of extrinsic apoptotic signaling pathway	1/76	15/13134	0.0666667	11.5211	3.11032	0.0834112	0.45479	0.45479	CFLAR	1
A_1.2	GO:0035295	tube development	2/76	84/13134	0.0238095	4.11466	2.18472	0.08506	0.45479	0.45479	CCM2/SDCCAG8	2
A_1.2	GO:0008033	tRNA processing	2/76	85/13134	0.0235294	4.06625	2.16361	0.0867941	0.45479	0.45479	RPP14/TSEN2	2
A_1.2	GO:0006888	endoplasmic reticulum to Golgi vesicle-mediated transport	2/76	86/13134	0.0232558	4.01897	2.14283	0.0885388	0.45479	0.45479	YKT6/TMED4	2
A_1.2	GO:0001764	neuron migration	1/76	16/13134	0.0625	10.801	2.99258	0.0887211	0.45479	0.45479	SDCCAG8	1
A_1.2	GO:0002573	myeloid leukocyte differentiation	1/76	16/13134	0.0625	10.801	2.99258	0.0887211	0.45479	0.45479	EVI2B	1
A_1.2	GO:0035567	non-canonical Wnt signaling pathway	1/76	16/13134	0.0625	10.801	2.99258	0.0887211	0.45479	0.45479	FZD7	1
A_1.2	GO:0042593	glucose homeostasis	1/76	16/13134	0.0625	10.801	2.99258	0.0887211	0.45479	0.45479	GCK	1
A_1.2	GO:0050708	regulation of protein secretion	1/76	16/13134	0.0625	10.801	2.99258	0.0887211	0.45479	0.45479	GCK	1
A_1.2	GO:0090087	regulation of peptide transport	1/76	16/13134	0.0625	10.801	2.99258	0.0887211	0.45479	0.45479	GCK	1
A_1.2	GO:0006886	intracellular protein transport	4/76	295/13134	0.0135593	2.34326	1.78015	0.0914491	0.45479	0.45479	RAMP3/TMED4/RANBP17/PXK	4
A_1.2	GO:0009628	response to abiotic stimulus	2/76	89/13134	0.0224719	3.8835	2.0823	0.0938353	0.45479	0.45479	RHO/PRIMPOL	2
A_1.2	GO:0009581	detection of external stimulus	1/76	17/13134	0.0588235	10.1656	2.88483	0.0940006	0.45479	0.45479	RHO	1
A_1.2	GO:0009582	detection of abiotic stimulus	1/76	17/13134	0.0588235	10.1656	2.88483	0.0940006	0.45479	0.45479	RHO	1
A_1.2	GO:0033500	carbohydrate homeostasis	1/76	17/13134	0.0588235	10.1656	2.88483	0.0940006	0.45479	0.45479	GCK	1
A_1.2	GO:0045005	DNA-templated DNA replication maintenance of fidelity	1/76	17/13134	0.0588235	10.1656	2.88483	0.0940006	0.45479	0.45479	PRIMPOL	1
A_1.2	GO:0051668	localization within membrane	3/76	189/13134	0.015873	2.74311	1.84143	0.0964491	0.45479	0.45479	NACAD/RAMP3/RAB11FIP4	3
A_1.2	GO:0006260	DNA replication	2/76	91/13134	0.021978	3.79815	2.0434	0.0974165	0.45479	0.45479	POLD2/PRIMPOL	2
A_1.2	GO:0030036	actin cytoskeleton organization	4/76	303/13134	0.0132013	2.2814	1.72157	0.0984748	0.45479	0.45479	MYO1G/WASF3/FAM107A/PDLIM3	4
A_1.2	GO:0007032	endosome organization	1/76	18/13134	0.0555556	9.60088	2.78566	0.09925	0.45479	0.45479	TMCC1	1
A_1.2	GO:0031623	receptor internalization	1/76	18/13134	0.0555556	9.60088	2.78566	0.09925	0.45479	0.45479	RAMP3	1
A_1.2	GO:0042130	negative regulation of T cell proliferation	1/76	18/13134	0.0555556	9.60088	2.78566	0.09925	0.45479	0.45479	LGALS9	1
A_1.2	GO:0051156	glucose 6-phosphate metabolic process	1/76	18/13134	0.0555556	9.60088	2.78566	0.09925	0.45479	0.45479	GCK	1
A_1.2	GO:2001236	regulation of extrinsic apoptotic signaling pathway	1/76	18/13134	0.0555556	9.60088	2.78566	0.09925	0.45479	0.45479	CFLAR	1
A_1.2	GO:0000966	RNA 5'-end processing	1/76	19/13134	0.0526316	9.09557	2.69396	0.104469	0.45479	0.45479	RPP14	1
A_1.2	GO:0002790	peptide secretion	1/76	19/13134	0.0526316	9.09557	2.69396	0.104469	0.45479	0.45479	GCK	1
A_1.2	GO:0008088	axo-dendritic transport	1/76	19/13134	0.0526316	9.09557	2.69396	0.104469	0.45479	0.45479	TRAK2	1
A_1.2	GO:0008333	endosome to lysosome transport	1/76	19/13134	0.0526316	9.09557	2.69396	0.104469	0.45479	0.45479	PXK	1
A_1.2	GO:0014706	striated muscle tissue development	1/76	19/13134	0.0526316	9.09557	2.69396	0.104469	0.45479	0.45479	MYL7	1
A_1.2	GO:0030072	peptide hormone secretion	1/76	19/13134	0.0526316	9.09557	2.69396	0.104469	0.45479	0.45479	GCK	1
A_1.2	GO:0032945	negative regulation of mononuclear cell proliferation	1/76	19/13134	0.0526316	9.09557	2.69396	0.104469	0.45479	0.45479	LGALS9	1
A_1.2	GO:0050672	negative regulation of lymphocyte proliferation	1/76	19/13134	0.0526316	9.09557	2.69396	0.104469	0.45479	0.45479	LGALS9	1
A_1.2	GO:0070664	negative regulation of leukocyte proliferation	1/76	19/13134	0.0526316	9.09557	2.69396	0.104469	0.45479	0.45479	LGALS9	1
A_1.2	GO:0072384	organelle transport along microtubule	1/76	19/13134	0.0526316	9.09557	2.69396	0.104469	0.45479	0.45479	TRAK2	1
A_1.2	GO:0060284	regulation of cell development	2/76	97/13134	0.0206186	3.56321	1.933	0.108387	0.45479	0.45479	EVI2B/PLXND1	2
A_1.2	GO:0030029	actin filament-based process	4/76	315/13134	0.0126984	2.19449	1.63704	0.109475	0.45479	0.45479	MYO1G/WASF3/FAM107A/PDLIM3	4
A_1.2	GO:0000413	protein peptidyl-prolyl isomerization	1/76	20/13134	0.05	8.64079	2.60877	0.109659	0.45479	0.45479	PPIA	1
A_1.2	GO:0032465	regulation of cytokinesis	1/76	20/13134	0.05	8.64079	2.60877	0.109659	0.45479	0.45479	RAB11FIP4	1
A_1.2	GO:0046883	regulation of hormone secretion	1/76	20/13134	0.05	8.64079	2.60877	0.109659	0.45479	0.45479	GCK	1
A_1.2	GO:0007015	actin filament organization	3/76	201/13134	0.0149254	2.57934	1.72137	0.110711	0.45479	0.45479	MYO1G/WASF3/FAM107A	3
A_1.2	GO:0006605	protein targeting	2/76	99/13134	0.020202	3.49123	1.89813	0.112114	0.45479	0.45479	NACAD/PXK	2
A_1.2	GO:0030155	regulation of cell adhesion	2/76	100/13134	0.02	3.45632	1.88103	0.113991	0.45479	0.45479	LGALS9/PLXND1	2
A_1.2	GO:0001676	long-chain fatty acid metabolic process	1/76	21/13134	0.047619	8.22932	2.52934	0.114819	0.45479	0.45479	ACSL1	1
A_1.2	GO:0060537	muscle tissue development	1/76	21/13134	0.047619	8.22932	2.52934	0.114819	0.45479	0.45479	MYL7	1
A_1.2	GO:0009190	cyclic nucleotide biosynthetic process	1/76	22/13134	0.0454545	7.85526	2.455	0.119949	0.45479	0.45479	ADCY1	1
A_1.2	GO:0050772	positive regulation of axonogenesis	1/76	22/13134	0.0454545	7.85526	2.455	0.119949	0.45479	0.45479	PLXND1	1
A_1.2	GO:0051223	regulation of protein transport	1/76	22/13134	0.0454545	7.85526	2.455	0.119949	0.45479	0.45479	GCK	1
A_1.2	GO:0052652	cyclic purine nucleotide metabolic process	1/76	22/13134	0.0454545	7.85526	2.455	0.119949	0.45479	0.45479	ADCY1	1
A_1.2	GO:1901379	regulation of potassium ion transmembrane transport	1/76	22/13134	0.0454545	7.85526	2.455	0.119949	0.45479	0.45479	KCNIP1	1
A_1.2	GO:1905515	non-motile cilium assembly	1/76	22/13134	0.0454545	7.85526	2.455	0.119949	0.45479	0.45479	IFT122	1
A_1.2	GO:0006623	protein targeting to vacuole	1/76	23/13134	0.0434783	7.51373	2.38521	0.12505	0.45479	0.45479	PXK	1
A_1.2	GO:0009914	hormone transport	1/76	23/13134	0.0434783	7.51373	2.38521	0.12505	0.45479	0.45479	GCK	1
A_1.2	GO:0043266	regulation of potassium ion transport	1/76	23/13134	0.0434783	7.51373	2.38521	0.12505	0.45479	0.45479	KCNIP1	1
A_1.2	GO:0046879	hormone secretion	1/76	23/13134	0.0434783	7.51373	2.38521	0.12505	0.45479	0.45479	GCK	1
A_1.2	GO:1901264	carbohydrate derivative transport	1/76	23/13134	0.0434783	7.51373	2.38521	0.12505	0.45479	0.45479	SLC25A4	1
A_1.2	GO:1902105	regulation of leukocyte differentiation	1/76	23/13134	0.0434783	7.51373	2.38521	0.12505	0.45479	0.45479	EVI2B	1
A_1.2	GO:0009150	purine ribonucleotide metabolic process	2/76	106/13134	0.0188679	3.26068	1.7828	0.125416	0.45479	0.45479	GCK/ADCY1	2
A_1.2	GO:0030182	neuron differentiation	4/76	335/13134	0.0119403	2.06347	1.50422	0.128978	0.45479	0.45479	LOC536660/OMG/PLXND1/CASP3	4
A_1.2	GO:0032956	regulation of actin cytoskeleton organization	2/76	108/13134	0.0185185	3.20029	1.75161	0.129285	0.45479	0.45479	WASF3/FAM107A	2
A_1.2	GO:0006096	glycolytic process	1/76	24/13134	0.0416667	7.20066	2.31949	0.130122	0.45479	0.45479	GCK	1
A_1.2	GO:0006099	tricarboxylic acid cycle	1/76	24/13134	0.0416667	7.20066	2.31949	0.130122	0.45479	0.45479	LOC132342072	1
A_1.2	GO:0006635	fatty acid beta-oxidation	1/76	24/13134	0.0416667	7.20066	2.31949	0.130122	0.45479	0.45479	ACOX2	1
A_1.2	GO:0009137	purine nucleoside diphosphate catabolic process	1/76	24/13134	0.0416667	7.20066	2.31949	0.130122	0.45479	0.45479	GCK	1
A_1.2	GO:0009181	purine ribonucleoside diphosphate catabolic process	1/76	24/13134	0.0416667	7.20066	2.31949	0.130122	0.45479	0.45479	GCK	1
A_1.2	GO:0009191	ribonucleoside diphosphate catabolic process	1/76	24/13134	0.0416667	7.20066	2.31949	0.130122	0.45479	0.45479	GCK	1
A_1.2	GO:0015833	peptide transport	1/76	24/13134	0.0416667	7.20066	2.31949	0.130122	0.45479	0.45479	GCK	1
A_1.2	GO:0016925	protein sumoylation	1/76	24/13134	0.0416667	7.20066	2.31949	0.130122	0.45479	0.45479	ZMIZ2	1
A_1.2	GO:0046032	ADP catabolic process	1/76	24/13134	0.0416667	7.20066	2.31949	0.130122	0.45479	0.45479	GCK	1
A_1.2	GO:0070201	regulation of establishment of protein localization	1/76	24/13134	0.0416667	7.20066	2.31949	0.130122	0.45479	0.45479	GCK	1
A_1.2	GO:0042981	regulation of apoptotic process	3/76	217/13134	0.0138249	2.38916	1.57417	0.130902	0.45479	0.45479	CFLAR/CASP8/CASP3	3
A_1.2	GO:0032970	regulation of actin filament-based process	2/76	110/13134	0.0181818	3.14211	1.72114	0.133181	0.45479	0.45479	WASF3/FAM107A	2
A_1.2	GO:0051094	positive regulation of developmental process	2/76	110/13134	0.0181818	3.14211	1.72114	0.133181	0.45479	0.45479	EVI2B/PLXND1	2
A_1.2	GO:0009135	purine nucleoside diphosphate metabolic process	1/76	25/13134	0.04	6.91263	2.25744	0.135165	0.45479	0.45479	GCK	1
A_1.2	GO:0009179	purine ribonucleoside diphosphate metabolic process	1/76	25/13134	0.04	6.91263	2.25744	0.135165	0.45479	0.45479	GCK	1
A_1.2	GO:0034314	Arp2/3 complex-mediated actin nucleation	1/76	25/13134	0.04	6.91263	2.25744	0.135165	0.45479	0.45479	WASF3	1
A_1.2	GO:0046031	ADP metabolic process	1/76	25/13134	0.04	6.91263	2.25744	0.135165	0.45479	0.45479	GCK	1
A_1.2	GO:0043067	regulation of programmed cell death	3/76	221/13134	0.0135747	2.34592	1.5394	0.136143	0.45479	0.45479	CFLAR/CASP8/CASP3	3
A_1.2	GO:0030097	hemopoiesis	2/76	112/13134	0.0178571	3.086	1.69135	0.137104	0.45479	0.45479	EVI2B/CASP3	2
A_1.2	GO:0016567	protein ubiquitination	3/76	223/13134	0.0134529	2.32488	1.52229	0.13879	0.45479	0.45479	RNF6/CAND2/MKRN2	3
A_1.2	GO:0009259	ribonucleotide metabolic process	2/76	113/13134	0.0176991	3.05869	1.67671	0.139076	0.45479	0.45479	GCK/ADCY1	2
A_1.2	GO:0008277	regulation of G protein-coupled receptor signaling pathway	1/76	26/13134	0.0384615	6.64676	2.19871	0.140178	0.45479	0.45479	RAMP3	1
A_1.2	GO:0009185	ribonucleoside diphosphate metabolic process	1/76	26/13134	0.0384615	6.64676	2.19871	0.140178	0.45479	0.45479	GCK	1
A_1.2	GO:0009187	cyclic nucleotide metabolic process	1/76	26/13134	0.0384615	6.64676	2.19871	0.140178	0.45479	0.45479	ADCY1	1
A_1.2	GO:0019364	pyridine nucleotide catabolic process	1/76	26/13134	0.0384615	6.64676	2.19871	0.140178	0.45479	0.45479	GCK	1
A_1.2	GO:0030048	actin filament-based movement	1/76	26/13134	0.0384615	6.64676	2.19871	0.140178	0.45479	0.45479	MYO1G	1
A_1.2	GO:0061512	protein localization to cilium	1/76	26/13134	0.0384615	6.64676	2.19871	0.140178	0.45479	0.45479	IFT122	1
A_1.2	GO:0071897	DNA biosynthetic process	1/76	26/13134	0.0384615	6.64676	2.19871	0.140178	0.45479	0.45479	PRIMPOL	1
A_1.2	GO:1902905	positive regulation of supramolecular fiber organization	1/76	26/13134	0.0384615	6.64676	2.19871	0.140178	0.45479	0.45479	WASF3	1
A_1.2	GO:0009593	detection of chemical stimulus	1/76	27/13134	0.037037	6.40058	2.143	0.145164	0.45479	0.45479	KCNMB1	1
A_1.2	GO:0019395	fatty acid oxidation	1/76	27/13134	0.037037	6.40058	2.143	0.145164	0.45479	0.45479	ACOX2	1
A_1.2	GO:0030010	establishment of cell polarity	1/76	27/13134	0.037037	6.40058	2.143	0.145164	0.45479	0.45479	SDCCAG8	1
A_1.2	GO:0050868	negative regulation of T cell activation	1/76	27/13134	0.037037	6.40058	2.143	0.145164	0.45479	0.45479	LGALS9	1
A_1.2	GO:0072526	pyridine-containing compound catabolic process	1/76	27/13134	0.037037	6.40058	2.143	0.145164	0.45479	0.45479	GCK	1
A_1.2	GO:0099518	vesicle cytoskeletal trafficking	1/76	27/13134	0.037037	6.40058	2.143	0.145164	0.45479	0.45479	MYO1G	1
A_1.2	GO:1903038	negative regulation of leukocyte cell-cell adhesion	1/76	27/13134	0.037037	6.40058	2.143	0.145164	0.45479	0.45479	LGALS9	1
A_1.2	GO:1903706	regulation of hemopoiesis	1/76	27/13134	0.037037	6.40058	2.143	0.145164	0.45479	0.45479	EVI2B	1
A_1.2	GO:0019752	carboxylic acid metabolic process	4/76	353/13134	0.0113314	1.95825	1.39231	0.147693	0.459255	0.459255	GCK/ACOX2/PDHB/ACSL1	4
A_1.2	GO:0051495	positive regulation of cytoskeleton organization	1/76	28/13134	0.0357143	6.17199	2.09003	0.15012	0.459255	0.459255	WASF3	1
A_1.2	GO:0043436	oxoacid metabolic process	4/76	357/13134	0.0112045	1.93631	1.36833	0.151991	0.459255	0.459255	GCK/ACOX2/PDHB/ACSL1	4
A_1.2	GO:0018208	peptidyl-proline modification	1/76	29/13134	0.0344828	5.95917	2.03957	0.155049	0.459255	0.459255	PPIA	1
A_1.2	GO:0050769	positive regulation of neurogenesis	1/76	29/13134	0.0344828	5.95917	2.03957	0.155049	0.459255	0.459255	PLXND1	1
A_1.2	GO:0051250	negative regulation of lymphocyte activation	1/76	29/13134	0.0344828	5.95917	2.03957	0.155049	0.459255	0.459255	LGALS9	1
A_1.2	GO:0051592	response to calcium ion	1/76	29/13134	0.0344828	5.95917	2.03957	0.155049	0.459255	0.459255	KCNMB1	1
A_1.2	GO:0071526	semaphorin-plexin signaling pathway	1/76	29/13134	0.0344828	5.95917	2.03957	0.155049	0.459255	0.459255	PLXND1	1
A_1.2	GO:2001234	negative regulation of apoptotic signaling pathway	1/76	29/13134	0.0344828	5.95917	2.03957	0.155049	0.459255	0.459255	CFLAR	1
A_1.2	GO:0019693	ribose phosphate metabolic process	2/76	121/13134	0.0165289	2.85646	1.56509	0.155062	0.459255	0.459255	GCK/ADCY1	2
A_1.2	GO:0022408	negative regulation of cell-cell adhesion	1/76	30/13134	0.0333333	5.76053	1.99143	0.159949	0.461129	0.461129	LGALS9	1
A_1.2	GO:0032456	endocytic recycling	1/76	30/13134	0.0333333	5.76053	1.99143	0.159949	0.461129	0.461129	RAB11FIP4	1
A_1.2	GO:0042073	intraciliary transport	1/76	30/13134	0.0333333	5.76053	1.99143	0.159949	0.461129	0.461129	IFT122	1
A_1.2	GO:0042129	regulation of T cell proliferation	1/76	30/13134	0.0333333	5.76053	1.99143	0.159949	0.461129	0.461129	LGALS9	1
A_1.2	GO:0045010	actin nucleation	1/76	30/13134	0.0333333	5.76053	1.99143	0.159949	0.461129	0.461129	WASF3	1
A_1.2	GO:0007041	lysosomal transport	1/76	31/13134	0.0322581	5.5747	1.9454	0.164821	0.465276	0.465276	PXK	1
A_1.2	GO:0008360	regulation of cell shape	1/76	31/13134	0.0322581	5.5747	1.9454	0.164821	0.465276	0.465276	PLXND1	1
A_1.2	GO:0032543	mitochondrial translation	1/76	31/13134	0.0322581	5.5747	1.9454	0.164821	0.465276	0.465276	MTIF3	1
A_1.2	GO:0042098	T cell proliferation	1/76	31/13134	0.0322581	5.5747	1.9454	0.164821	0.465276	0.465276	LGALS9	1
A_1.2	GO:0006457	protein folding	2/76	127/13134	0.015748	2.72151	1.48721	0.167276	0.466794	0.466794	NUDCD3/PPIA	2
A_1.2	GO:0002695	negative regulation of leukocyte activation	1/76	32/13134	0.03125	5.40049	1.90133	0.169665	0.466794	0.466794	LGALS9	1
A_1.2	GO:0009134	nucleoside diphosphate catabolic process	1/76	32/13134	0.03125	5.40049	1.90133	0.169665	0.466794	0.466794	GCK	1
A_1.2	GO:0045332	phospholipid translocation	1/76	32/13134	0.03125	5.40049	1.90133	0.169665	0.466794	0.466794	LOC536660	1
A_1.2	GO:0050866	negative regulation of cell activation	1/76	32/13134	0.03125	5.40049	1.90133	0.169665	0.466794	0.466794	LGALS9	1
A_1.2	GO:0006813	potassium ion transport	2/76	129/13134	0.0155039	2.67931	1.46225	0.171384	0.467138	0.467138	KCNIP1/KCNMB1	2
A_1.2	GO:0051656	establishment of organelle localization	2/76	130/13134	0.0153846	2.6587	1.44995	0.173445	0.467138	0.467138	TRAK2/MYO1G	2
A_1.2	GO:0006082	organic acid metabolic process	4/76	377/13134	0.0106101	1.83359	1.25285	0.174181	0.467138	0.467138	GCK/ACOX2/PDHB/ACSL1	4
A_1.2	GO:0034204	lipid translocation	1/76	33/13134	0.030303	5.23684	1.85908	0.174482	0.467138	0.467138	LOC536660	1
A_1.2	GO:0048513	animal organ development	4/76	379/13134	0.0105541	1.82391	1.24168	0.17646	0.467138	0.467138	MYL7/CCM2/CASP3/PDLIM3	4
A_1.2	GO:0051130	positive regulation of cellular component organization	2/76	132/13134	0.0151515	2.61842	1.42569	0.177579	0.467138	0.467138	WASF3/PLXND1	2
A_1.2	GO:0090407	organophosphate biosynthetic process	3/76	252/13134	0.0119048	2.05733	1.29291	0.179016	0.467138	0.467138	ADCY1/PDHB/ACSL1	3
A_1.2	GO:0009154	purine ribonucleotide catabolic process	1/76	34/13134	0.0294118	5.08282	1.8185	0.179271	0.467138	0.467138	GCK	1
A_1.2	GO:0009261	ribonucleotide catabolic process	1/76	34/13134	0.0294118	5.08282	1.8185	0.179271	0.467138	0.467138	GCK	1
A_1.2	GO:0034440	lipid oxidation	1/76	34/13134	0.0294118	5.08282	1.8185	0.179271	0.467138	0.467138	ACOX2	1
A_1.2	GO:0072666	establishment of protein localization to vacuole	1/76	34/13134	0.0294118	5.08282	1.8185	0.179271	0.467138	0.467138	PXK	1
A_1.2	GO:0006631	fatty acid metabolic process	2/76	135/13134	0.0148148	2.56023	1.39012	0.183809	0.468288	0.468288	ACOX2/ACSL1	2
A_1.2	GO:0032944	regulation of mononuclear cell proliferation	1/76	35/13134	0.0285714	4.93759	1.77949	0.184032	0.468288	0.468288	LGALS9	1
A_1.2	GO:0050670	regulation of lymphocyte proliferation	1/76	35/13134	0.0285714	4.93759	1.77949	0.184032	0.468288	0.468288	LGALS9	1
A_1.2	GO:0051017	actin filament bundle assembly	1/76	35/13134	0.0285714	4.93759	1.77949	0.184032	0.468288	0.468288	FAM107A	1
A_1.2	GO:0070663	regulation of leukocyte proliferation	1/76	35/13134	0.0285714	4.93759	1.77949	0.184032	0.468288	0.468288	LGALS9	1
A_1.2	GO:0009132	nucleoside diphosphate metabolic process	1/76	36/13134	0.0277778	4.80044	1.74194	0.188766	0.469318	0.469318	GCK	1
A_1.2	GO:0010038	response to metal ion	1/76	36/13134	0.0277778	4.80044	1.74194	0.188766	0.469318	0.469318	KCNMB1	1
A_1.2	GO:0030216	keratinocyte differentiation	1/76	36/13134	0.0277778	4.80044	1.74194	0.188766	0.469318	0.469318	CASP3	1
A_1.2	GO:0072665	protein localization to vacuole	1/76	36/13134	0.0277778	4.80044	1.74194	0.188766	0.469318	0.469318	PXK	1
A_1.2	GO:0097035	regulation of membrane lipid distribution	1/76	36/13134	0.0277778	4.80044	1.74194	0.188766	0.469318	0.469318	LOC536660	1
A_1.2	GO:0022604	regulation of cell morphogenesis	1/76	37/13134	0.027027	4.6707	1.70574	0.193473	0.470487	0.470487	PLXND1	1
A_1.2	GO:0031346	positive regulation of cell projection organization	1/76	37/13134	0.027027	4.6707	1.70574	0.193473	0.470487	0.470487	PLXND1	1
A_1.2	GO:0048871	multicellular organismal-level homeostasis	1/76	37/13134	0.027027	4.6707	1.70574	0.193473	0.470487	0.470487	CASP3	1
A_1.2	GO:0061572	actin filament bundle organization	1/76	37/13134	0.027027	4.6707	1.70574	0.193473	0.470487	0.470487	FAM107A	1
A_1.2	GO:0048666	neuron development	3/76	262/13134	0.0114504	1.97881	1.22089	0.193577	0.470487	0.470487	LOC536660/OMG/PLXND1	3
A_1.2	GO:0006195	purine nucleotide catabolic process	1/76	38/13134	0.0263158	4.54778	1.67082	0.198154	0.474886	0.474886	GCK	1
A_1.2	GO:0097191	extrinsic apoptotic signaling pathway	1/76	38/13134	0.0263158	4.54778	1.67082	0.198154	0.474886	0.474886	CFLAR	1
A_1.2	GO:0006163	purine nucleotide metabolic process	2/76	143/13134	0.013986	2.417	1.29978	0.200573	0.474886	0.474886	GCK/ADCY1	2
A_1.2	GO:0006399	tRNA metabolic process	2/76	143/13134	0.013986	2.417	1.29978	0.200573	0.474886	0.474886	RPP14/TSEN2	2
A_1.2	GO:0043087	regulation of GTPase activity	2/76	144/13134	0.0138889	2.40022	1.28891	0.202682	0.474886	0.474886	NF1/PLXND1	2
A_1.2	GO:0042886	amide transport	1/76	39/13134	0.025641	4.43117	1.63709	0.202807	0.474886	0.474886	GCK	1
A_1.2	GO:0007601	visual perception	1/76	40/13134	0.025	4.32039	1.60448	0.207434	0.474886	0.474886	RHO	1
A_1.2	GO:0009062	fatty acid catabolic process	1/76	40/13134	0.025	4.32039	1.60448	0.207434	0.474886	0.474886	ACOX2	1
A_1.2	GO:0009306	protein secretion	1/76	40/13134	0.025	4.32039	1.60448	0.207434	0.474886	0.474886	GCK	1
A_1.2	GO:0055088	lipid homeostasis	1/76	40/13134	0.025	4.32039	1.60448	0.207434	0.474886	0.474886	ACOX2	1
A_1.2	GO:0060047	heart contraction	1/76	40/13134	0.025	4.32039	1.60448	0.207434	0.474886	0.474886	MYL7	1
A_1.2	GO:2001233	regulation of apoptotic signaling pathway	1/76	40/13134	0.025	4.32039	1.60448	0.207434	0.474886	0.474886	CFLAR	1
A_1.2	GO:0006790	sulfur compound metabolic process	2/76	147/13134	0.0136054	2.35124	1.25686	0.209024	0.474886	0.474886	PDHB/ACSL1	2
A_1.2	GO:0003015	heart process	1/76	41/13134	0.0243902	4.21502	1.57292	0.212034	0.474886	0.474886	MYL7	1
A_1.2	GO:0035592	establishment of protein localization to extracellular region	1/76	41/13134	0.0243902	4.21502	1.57292	0.212034	0.474886	0.474886	GCK	1
A_1.2	GO:0043588	skin development	1/76	41/13134	0.0243902	4.21502	1.57292	0.212034	0.474886	0.474886	CASP3	1
A_1.2	GO:0050953	sensory perception of light stimulus	1/76	41/13134	0.0243902	4.21502	1.57292	0.212034	0.474886	0.474886	RHO	1
A_1.2	GO:0051962	positive regulation of nervous system development	1/76	41/13134	0.0243902	4.21502	1.57292	0.212034	0.474886	0.474886	PLXND1	1
A_1.2	GO:0071692	protein localization to extracellular region	1/76	41/13134	0.0243902	4.21502	1.57292	0.212034	0.474886	0.474886	GCK	1
A_1.2	GO:0006091	generation of precursor metabolites and energy	2/76	151/13134	0.013245	2.28895	1.21531	0.217513	0.485152	0.485152	GCK/LOC132342072	2
A_1.2	GO:0006612	protein targeting to membrane	1/76	43/13134	0.0232558	4.01897	1.51272	0.221155	0.486636	0.486636	NACAD	1
A_1.2	GO:0008285	negative regulation of cell population proliferation	1/76	43/13134	0.0232558	4.01897	1.51272	0.221155	0.486636	0.486636	LGALS9	1
A_1.2	GO:0043123	positive regulation of canonical NF-kappaB signal transduction	1/76	43/13134	0.0232558	4.01897	1.51272	0.221155	0.486636	0.486636	TMED4	1
A_1.2	GO:0072657	protein localization to membrane	2/76	153/13134	0.0130719	2.25903	1.19503	0.22177	0.486636	0.486636	NACAD/RAMP3	2
A_1.2	GO:0051493	regulation of cytoskeleton organization	2/76	154/13134	0.012987	2.24436	1.185	0.223901	0.487318	0.487318	WASF3/FAM107A	2
A_1.2	GO:0007269	neurotransmitter secretion	1/76	44/13134	0.0227273	3.92763	1.48396	0.225677	0.487318	0.487318	SYN2	1
A_1.2	GO:0016052	carbohydrate catabolic process	1/76	44/13134	0.0227273	3.92763	1.48396	0.225677	0.487318	0.487318	GCK	1
A_1.2	GO:0099643	signal release from synapse	1/76	44/13134	0.0227273	3.92763	1.48396	0.225677	0.487318	0.487318	SYN2	1
A_1.2	GO:0006334	nucleosome assembly	1/76	45/13134	0.0222222	3.84035	1.45605	0.230173	0.489229	0.489229	H1-8	1
A_1.2	GO:0009166	nucleotide catabolic process	1/76	45/13134	0.0222222	3.84035	1.45605	0.230173	0.489229	0.489229	GCK	1
A_1.2	GO:0072329	monocarboxylic acid catabolic process	1/76	45/13134	0.0222222	3.84035	1.45605	0.230173	0.489229	0.489229	ACOX2	1
A_1.2	GO:0072523	purine-containing compound catabolic process	1/76	45/13134	0.0222222	3.84035	1.45605	0.230173	0.489229	0.489229	GCK	1
A_1.2	GO:0042592	homeostatic process	3/76	289/13134	0.0103806	1.79394	1.04116	0.234238	0.492931	0.492931	GCK/ACOX2/CASP3	3
A_1.2	GO:0045595	regulation of cell differentiation	2/76	159/13134	0.0125786	2.17378	1.13601	0.23458	0.492931	0.492931	EVI2B/PLXND1	2
A_1.2	GO:0015914	phospholipid transport	1/76	46/13134	0.0217391	3.75686	1.42892	0.234642	0.492931	0.492931	LOC536660	1
A_1.2	GO:2000026	regulation of multicellular organismal development	2/76	161/13134	0.0124224	2.14678	1.11692	0.238861	0.498404	0.498404	EVI2B/PLXND1	2
A_1.2	GO:0009913	epidermal cell differentiation	1/76	47/13134	0.0212766	3.67693	1.40254	0.239087	0.498404	0.498404	CASP3	1
A_1.2	GO:0048193	Golgi vesicle transport	2/76	162/13134	0.0123457	2.13353	1.10748	0.241003	0.500474	0.500474	YKT6/TMED4	2
A_1.2	GO:0050770	regulation of axonogenesis	1/76	48/13134	0.0208333	3.60033	1.37688	0.243506	0.50219	0.50219	PLXND1	1
A_1.2	GO:0006915	apoptotic process	3/76	297/13134	0.010101	1.74561	0.991542	0.246585	0.50219	0.50219	CFLAR/CASP8/CASP3	3
A_1.2	GO:0007098	centrosome cycle	1/76	49/13134	0.0204082	3.52685	1.35189	0.247899	0.50219	0.50219	SDCCAG8	1
A_1.2	GO:0019362	pyridine nucleotide metabolic process	1/76	49/13134	0.0204082	3.52685	1.35189	0.247899	0.50219	0.50219	GCK	1
A_1.2	GO:0046496	nicotinamide nucleotide metabolic process	1/76	49/13134	0.0204082	3.52685	1.35189	0.247899	0.50219	0.50219	GCK	1
A_1.2	GO:0007267	cell-cell signaling	3/76	298/13134	0.0100671	1.73976	0.985445	0.248136	0.50219	0.50219	GCK/GABRP/SYN2	3
A_1.2	GO:0007017	microtubule-based process	4/76	440/13134	0.00909091	1.57105	0.929509	0.250298	0.50219	0.50219	TRAK2/KATNAL1/SDCCAG8/IFT122	4
A_1.2	GO:0032940	secretion by cell	2/76	167/13134	0.011976	2.06965	1.06128	0.251728	0.50219	0.50219	GCK/SYN2	2
A_1.2	GO:0031023	microtubule organizing center organization	1/76	50/13134	0.02	3.45632	1.32755	0.252267	0.50219	0.50219	SDCCAG8	1
A_1.2	GO:0034728	nucleosome organization	1/76	50/13134	0.02	3.45632	1.32755	0.252267	0.50219	0.50219	H1-8	1
A_1.2	GO:0046034	ATP metabolic process	1/76	50/13134	0.02	3.45632	1.32755	0.252267	0.50219	0.50219	GCK	1
A_1.2	GO:0043603	amide metabolic process	2/76	168/13134	0.0119048	2.05733	1.05224	0.253875	0.50219	0.50219	PDHB/ACSL1	2
A_1.2	GO:0060271	cilium assembly	2/76	168/13134	0.0119048	2.05733	1.05224	0.253875	0.50219	0.50219	TMEM237/IFT122	2
A_1.2	GO:0072524	pyridine-containing compound metabolic process	1/76	51/13134	0.0196078	3.38854	1.30381	0.256611	0.505623	0.505623	GCK	1
A_1.2	GO:0012501	programmed cell death	3/76	304/13134	0.00986842	1.70542	0.949338	0.257476	0.505623	0.505623	CFLAR/CASP8/CASP3	3
A_1.2	GO:0008219	cell death	3/76	305/13134	0.00983607	1.69983	0.943398	0.259037	0.506853	0.506853	CFLAR/CASP8/CASP3	3
A_1.2	GO:0032880	regulation of protein localization	1/76	52/13134	0.0192308	3.32338	1.28066	0.260929	0.508718	0.508718	GCK	1
A_1.2	GO:0120036	plasma membrane bounded cell projection organization	4/76	450/13134	0.00888889	1.53614	0.882891	0.263035	0.510715	0.510715	TMEM237/OMG/PLXND1/IFT122	4
A_1.2	GO:0002683	negative regulation of immune system process	1/76	53/13134	0.0188679	3.26068	1.25807	0.265223	0.510715	0.510715	LGALS9	1
A_1.2	GO:0098876	vesicle-mediated transport to the plasma membrane	1/76	53/13134	0.0188679	3.26068	1.25807	0.265223	0.510715	0.510715	RAB11FIP4	1
A_1.2	GO:0009117	nucleotide metabolic process	2/76	174/13134	0.0114943	1.98639	0.999242	0.266766	0.510715	0.510715	GCK/ADCY1	2
A_1.2	GO:0097435	supramolecular fiber organization	3/76	310/13134	0.00967742	1.67241	0.914017	0.266865	0.510715	0.510715	MYO1G/WASF3/FAM107A	3
A_1.2	GO:0000910	cytokinesis	1/76	54/13134	0.0185185	3.20029	1.23602	0.269492	0.510715	0.510715	RAB11FIP4	1
A_1.2	GO:0006413	translational initiation	1/76	54/13134	0.0185185	3.20029	1.23602	0.269492	0.510715	0.510715	MTIF3	1
A_1.2	GO:0043122	regulation of canonical NF-kappaB signal transduction	1/76	54/13134	0.0185185	3.20029	1.23602	0.269492	0.510715	0.510715	TMED4	1
A_1.2	GO:0030030	cell projection organization	4/76	456/13134	0.00877193	1.51593	0.855454	0.27074	0.511293	0.511293	TMEM237/OMG/PLXND1/IFT122	4
A_1.2	GO:1990542	mitochondrial transmembrane transport	1/76	55/13134	0.0181818	3.14211	1.21447	0.273736	0.515157	0.515157	SLC25A4	1
A_1.2	GO:0051240	positive regulation of multicellular organismal process	2/76	181/13134	0.0110497	1.90957	0.940024	0.281807	0.51771	0.51771	EVI2B/PLXND1	2
A_1.2	GO:0008544	epidermis development	1/76	57/13134	0.0175439	3.03186	1.17281	0.282153	0.51771	0.51771	CASP3	1
A_1.2	GO:0034655	nucleobase-containing compound catabolic process	2/76	183/13134	0.010929	1.8887	0.923588	0.286103	0.51771	0.51771	GCK/TBRG4	2
A_1.2	GO:0051640	organelle localization	2/76	183/13134	0.010929	1.8887	0.923588	0.286103	0.51771	0.51771	TRAK2/MYO1G	2
A_1.2	GO:0007030	Golgi organization	1/76	58/13134	0.0172414	2.97958	1.15266	0.286325	0.51771	0.51771	TMED4	1
A_1.2	GO:0019637	organophosphate metabolic process	4/76	470/13134	0.00851064	1.47077	0.792912	0.288874	0.51771	0.51771	GCK/ADCY1/PDHB/ACSL1	4
A_1.2	GO:0010629	negative regulation of gene expression	2/76	185/13134	0.0108108	1.86828	0.907355	0.290395	0.51771	0.51771	TBRG4/LGALS9	2
A_1.2	GO:0007163	establishment or maintenance of cell polarity	1/76	59/13134	0.0169492	2.92908	1.13294	0.290473	0.51771	0.51771	SDCCAG8	1
A_1.2	GO:0043488	regulation of mRNA stability	1/76	59/13134	0.0169492	2.92908	1.13294	0.290473	0.51771	0.51771	TBRG4	1
A_1.2	GO:0061013	regulation of mRNA catabolic process	1/76	59/13134	0.0169492	2.92908	1.13294	0.290473	0.51771	0.51771	TBRG4	1
A_1.2	GO:0006412	translation	3/76	325/13134	0.00923077	1.59522	0.828923	0.290513	0.51771	0.51771	MTIF3/RPL21/RPL32	3
A_1.2	GO:0140352	export from cell	2/76	186/13134	0.0107527	1.85823	0.899314	0.292541	0.51771	0.51771	GCK/SYN2	2
A_1.2	GO:0006836	neurotransmitter transport	1/76	60/13134	0.0166667	2.88026	1.11363	0.294597	0.51771	0.51771	SYN2	1
A_1.2	GO:0009205	purine ribonucleoside triphosphate metabolic process	1/76	60/13134	0.0166667	2.88026	1.11363	0.294597	0.51771	0.51771	GCK	1
A_1.2	GO:0018205	peptidyl-lysine modification	1/76	60/13134	0.0166667	2.88026	1.11363	0.294597	0.51771	0.51771	ZMIZ2	1
A_1.2	GO:0043487	regulation of RNA stability	1/76	60/13134	0.0166667	2.88026	1.11363	0.294597	0.51771	0.51771	TBRG4	1
A_1.2	GO:1901292	nucleoside phosphate catabolic process	1/76	60/13134	0.0166667	2.88026	1.11363	0.294597	0.51771	0.51771	GCK	1
A_1.2	GO:1903037	regulation of leukocyte cell-cell adhesion	1/76	60/13134	0.0166667	2.88026	1.11363	0.294597	0.51771	0.51771	LGALS9	1
A_1.2	GO:0006898	receptor-mediated endocytosis	1/76	61/13134	0.0163934	2.83305	1.09471	0.298697	0.51771	0.51771	RAMP3	1
A_1.2	GO:0010638	positive regulation of organelle organization	1/76	61/13134	0.0163934	2.83305	1.09471	0.298697	0.51771	0.51771	WASF3	1
A_1.2	GO:0043065	positive regulation of apoptotic process	1/76	61/13134	0.0163934	2.83305	1.09471	0.298697	0.51771	0.51771	CASP3	1
A_1.2	GO:0051260	protein homooligomerization	1/76	61/13134	0.0163934	2.83305	1.09471	0.298697	0.51771	0.51771	KCTD6	1
A_1.2	GO:0051650	establishment of vesicle localization	1/76	61/13134	0.0163934	2.83305	1.09471	0.298697	0.51771	0.51771	MYO1G	1
A_1.2	GO:0007018	microtubule-based movement	2/76	189/13134	0.010582	1.82874	0.875483	0.298973	0.51771	0.51771	TRAK2/IFT122	2
A_1.2	GO:0009888	tissue development	2/76	189/13134	0.010582	1.82874	0.875483	0.298973	0.51771	0.51771	MYL7/CASP3	2
A_1.2	GO:0009144	purine nucleoside triphosphate metabolic process	1/76	62/13134	0.016129	2.78735	1.07618	0.302774	0.519315	0.519315	GCK	1
A_1.2	GO:0009199	ribonucleoside triphosphate metabolic process	1/76	62/13134	0.016129	2.78735	1.07618	0.302774	0.519315	0.519315	GCK	1
A_1.2	GO:0051648	vesicle localization	1/76	62/13134	0.016129	2.78735	1.07618	0.302774	0.519315	0.519315	MYO1G	1
A_1.2	GO:0010256	endomembrane system organization	2/76	192/13134	0.0104167	1.80016	0.852079	0.305396	0.51969	0.51969	TMED4/TMCC1	2
A_1.2	GO:0044782	cilium organization	2/76	192/13134	0.0104167	1.80016	0.852079	0.305396	0.51969	0.51969	TMEM237/IFT122	2
A_1.2	GO:0043068	positive regulation of programmed cell death	1/76	63/13134	0.015873	2.74311	1.05801	0.306828	0.51969	0.51969	CASP3	1
A_1.2	GO:0050767	regulation of neurogenesis	1/76	63/13134	0.015873	2.74311	1.05801	0.306828	0.51969	0.51969	PLXND1	1
A_1.2	GO:0009152	purine ribonucleotide biosynthetic process	1/76	64/13134	0.015625	2.70025	1.04019	0.310858	0.523246	0.523246	ADCY1	1
A_1.2	GO:0061061	muscle structure development	1/76	64/13134	0.015625	2.70025	1.04019	0.310858	0.523246	0.523246	PDLIM3	1
A_1.2	GO:0046903	secretion	2/76	196/13134	0.0102041	1.76343	0.821509	0.313946	0.523488	0.523488	GCK/SYN2	2
A_1.2	GO:0120031	plasma membrane bounded cell projection assembly	2/76	196/13134	0.0102041	1.76343	0.821509	0.313946	0.523488	0.523488	TMEM237/IFT122	2
A_1.2	GO:0050863	regulation of T cell activation	1/76	65/13134	0.0153846	2.6587	1.02272	0.314866	0.523488	0.523488	LGALS9	1
A_1.2	GO:0072659	protein localization to plasma membrane	1/76	65/13134	0.0153846	2.6587	1.02272	0.314866	0.523488	0.523488	RAMP3	1
A_1.2	GO:0060341	regulation of cellular localization	1/76	66/13134	0.0151515	2.61842	1.00556	0.31885	0.528491	0.528491	GCK	1
A_1.2	GO:0032943	mononuclear cell proliferation	1/76	67/13134	0.0149254	2.57934	0.988725	0.322811	0.528591	0.528591	LGALS9	1
A_1.2	GO:0046651	lymphocyte proliferation	1/76	67/13134	0.0149254	2.57934	0.988725	0.322811	0.528591	0.528591	LGALS9	1
A_1.2	GO:0070661	leukocyte proliferation	1/76	67/13134	0.0149254	2.57934	0.988725	0.322811	0.528591	0.528591	LGALS9	1
A_1.2	GO:1904062	regulation of monoatomic cation transmembrane transport	1/76	67/13134	0.0149254	2.57934	0.988725	0.322811	0.528591	0.528591	KCNIP1	1
A_1.2	GO:0030031	cell projection assembly	2/76	202/13134	0.00990099	1.71105	0.776948	0.326728	0.531827	0.531827	TMEM237/IFT122	2
A_1.2	GO:0006839	mitochondrial transport	1/76	68/13134	0.0147059	2.54141	0.97219	0.32675	0.531827	0.531827	SLC25A4	1
A_1.2	GO:0007159	leukocyte cell-cell adhesion	1/76	69/13134	0.0144928	2.50458	0.955949	0.330666	0.534988	0.534988	LGALS9	1
A_1.2	GO:0022407	regulation of cell-cell adhesion	1/76	69/13134	0.0144928	2.50458	0.955949	0.330666	0.534988	0.534988	LGALS9	1
A_1.2	GO:0009141	nucleoside triphosphate metabolic process	1/76	70/13134	0.0142857	2.4688	0.93999	0.334559	0.537916	0.537916	GCK	1
A_1.2	GO:0009260	ribonucleotide biosynthetic process	1/76	70/13134	0.0142857	2.4688	0.93999	0.334559	0.537916	0.537916	ADCY1	1
A_1.2	GO:0001568	blood vessel development	1/76	71/13134	0.0140845	2.43403	0.924304	0.338431	0.537916	0.537916	CCM2	1
A_1.2	GO:0007283	spermatogenesis	1/76	71/13134	0.0140845	2.43403	0.924304	0.338431	0.537916	0.537916	CFAP97	1
A_1.2	GO:0048514	blood vessel morphogenesis	1/76	71/13134	0.0140845	2.43403	0.924304	0.338431	0.537916	0.537916	CCM2	1
A_1.2	GO:0051259	protein complex oligomerization	1/76	71/13134	0.0140845	2.43403	0.924304	0.338431	0.537916	0.537916	KCTD6	1
A_1.2	GO:0051168	nuclear export	1/76	72/13134	0.0138889	2.40022	0.908883	0.34228	0.542443	0.542443	RANBP17	1
A_1.2	GO:0001944	vasculature development	1/76	74/13134	0.0135135	2.33535	0.878799	0.349911	0.544609	0.544609	CCM2	1
A_1.2	GO:0006865	amino acid transport	1/76	74/13134	0.0135135	2.33535	0.878799	0.349911	0.544609	0.544609	SLC7A1	1
A_1.2	GO:0007249	canonical NF-kappaB signal transduction	1/76	74/13134	0.0135135	2.33535	0.878799	0.349911	0.544609	0.544609	TMED4	1
A_1.2	GO:0030855	epithelial cell differentiation	1/76	74/13134	0.0135135	2.33535	0.878799	0.349911	0.544609	0.544609	CASP3	1
A_1.2	GO:0006259	DNA metabolic process	3/76	364/13134	0.00824176	1.42431	0.626303	0.352517	0.544609	0.544609	POLD2/MBD4/PRIMPOL	3
A_1.2	GO:0007034	vacuolar transport	1/76	75/13134	0.0133333	2.30421	0.86412	0.353695	0.544609	0.544609	PXK	1
A_1.2	GO:0009060	aerobic respiration	1/76	75/13134	0.0133333	2.30421	0.86412	0.353695	0.544609	0.544609	LOC132342072	1
A_1.2	GO:0015931	nucleobase-containing compound transport	1/76	75/13134	0.0133333	2.30421	0.86412	0.353695	0.544609	0.544609	SLC25A4	1
A_1.2	GO:0031503	protein-containing complex localization	1/76	75/13134	0.0133333	2.30421	0.86412	0.353695	0.544609	0.544609	IFT122	1
A_1.2	GO:1990778	protein localization to cell periphery	1/76	75/13134	0.0133333	2.30421	0.86412	0.353695	0.544609	0.544609	RAMP3	1
A_1.2	GO:0010817	regulation of hormone levels	1/76	76/13134	0.0131579	2.27389	0.849672	0.357456	0.545315	0.545315	GCK	1
A_1.2	GO:0010975	regulation of neuron projection development	1/76	76/13134	0.0131579	2.27389	0.849672	0.357456	0.545315	0.545315	PLXND1	1
A_1.2	GO:0046390	ribose phosphate biosynthetic process	1/76	76/13134	0.0131579	2.27389	0.849672	0.357456	0.545315	0.545315	ADCY1	1
A_1.2	GO:0007169	cell surface receptor protein tyrosine kinase signaling pathway	2/76	218/13134	0.00917431	1.58547	0.664992	0.360497	0.545315	0.545315	CLNK/LCP2	2
A_1.2	GO:0010959	regulation of metal ion transport	1/76	77/13134	0.012987	2.24436	0.83545	0.361196	0.545315	0.545315	KCNIP1	1
A_1.2	GO:0030041	actin filament polymerization	1/76	77/13134	0.012987	2.24436	0.83545	0.361196	0.545315	0.545315	FAM107A	1
A_1.2	GO:0048232	male gamete generation	1/76	77/13134	0.012987	2.24436	0.83545	0.361196	0.545315	0.545315	CFAP97	1
A_1.2	GO:0051960	regulation of nervous system development	1/76	79/13134	0.0126582	2.18754	0.807652	0.368611	0.554964	0.554964	PLXND1	1
A_1.2	GO:0002521	leukocyte differentiation	1/76	81/13134	0.0123457	2.13353	0.780675	0.375941	0.561322	0.561322	EVI2B	1
A_1.2	GO:0090150	establishment of protein localization to membrane	1/76	81/13134	0.0123457	2.13353	0.780675	0.375941	0.561322	0.561322	NACAD	1
A_1.2	GO:1903530	regulation of secretion by cell	1/76	81/13134	0.0123457	2.13353	0.780675	0.375941	0.561322	0.561322	GCK	1
A_1.2	GO:0045333	cellular respiration	1/76	82/13134	0.0121951	2.10751	0.767479	0.379574	0.561423	0.561423	LOC132342072	1
A_1.2	GO:0006164	purine nucleotide biosynthetic process	1/76	83/13134	0.0120482	2.08212	0.75447	0.383187	0.561423	0.561423	ADCY1	1
A_1.2	GO:0008154	actin polymerization or depolymerization	1/76	83/13134	0.0120482	2.08212	0.75447	0.383187	0.561423	0.561423	FAM107A	1
A_1.2	GO:0051249	regulation of lymphocyte activation	1/76	83/13134	0.0120482	2.08212	0.75447	0.383187	0.561423	0.561423	LGALS9	1
A_1.2	GO:0034765	regulation of monoatomic ion transmembrane transport	1/76	84/13134	0.0119048	2.05733	0.741644	0.386779	0.561423	0.561423	KCNIP1	1
A_1.2	GO:0007268	chemical synaptic transmission	2/76	232/13134	0.00862069	1.48979	0.574218	0.389548	0.561423	0.561423	GABRP/SYN2	2
A_1.2	GO:0098916	anterograde trans-synaptic signaling	2/76	232/13134	0.00862069	1.48979	0.574218	0.389548	0.561423	0.561423	GABRP/SYN2	2
A_1.2	GO:0099537	trans-synaptic signaling	2/76	232/13134	0.00862069	1.48979	0.574218	0.389548	0.561423	0.561423	GABRP/SYN2	2
A_1.2	GO:0007189	adenylate cyclase-activating G protein-coupled receptor signaling pathway	1/76	85/13134	0.0117647	2.03313	0.728996	0.39035	0.561423	0.561423	ADCY1	1
A_1.2	GO:0008015	blood circulation	1/76	85/13134	0.0117647	2.03313	0.728996	0.39035	0.561423	0.561423	MYL7	1
A_1.2	GO:0016579	protein deubiquitination	1/76	85/13134	0.0117647	2.03313	0.728996	0.39035	0.561423	0.561423	USP12	1
A_1.2	GO:0030258	lipid modification	1/76	85/13134	0.0117647	2.03313	0.728996	0.39035	0.561423	0.561423	ACOX2	1
A_1.2	GO:0046434	organophosphate catabolic process	1/76	85/13134	0.0117647	2.03313	0.728996	0.39035	0.561423	0.561423	GCK	1
A_1.2	GO:0030001	metal ion transport	3/76	388/13134	0.00773196	1.3362	0.512841	0.39051	0.561423	0.561423	RAMP3/KCNIP1/KCNMB1	3
A_1.2	GO:0061024	membrane organization	2/76	233/13134	0.00858369	1.4834	0.567964	0.391602	0.561504	0.561504	LOC536660/TMCC1	2
A_1.2	GO:0003013	circulatory system process	1/76	86/13134	0.0116279	2.00949	0.716519	0.393901	0.561827	0.561827	MYL7	1
A_1.2	GO:0044242	cellular lipid catabolic process	1/76	86/13134	0.0116279	2.00949	0.716519	0.393901	0.561827	0.561827	ACOX2	1
A_1.2	GO:0065004	protein-DNA complex assembly	1/76	87/13134	0.0114943	1.98639	0.704211	0.397431	0.565375	0.565375	H1-8	1
A_1.2	GO:0031175	neuron projection development	2/76	237/13134	0.00843882	1.45836	0.543235	0.399789	0.56724	0.56724	OMG/PLXND1	2
A_1.2	GO:0048878	chemical homeostasis	2/76	238/13134	0.00840336	1.45223	0.537124	0.401828	0.568644	0.568644	GCK/ACOX2	2
A_1.2	GO:0000209	protein polyubiquitination	1/76	89/13134	0.011236	1.94175	0.680079	0.404431	0.569355	0.569355	MKRN2	1
A_1.2	GO:0110053	regulation of actin filament organization	1/76	89/13134	0.011236	1.94175	0.680079	0.404431	0.569355	0.569355	WASF3	1
A_1.2	GO:0001817	regulation of cytokine production	1/76	90/13134	0.0111111	1.92018	0.668247	0.407901	0.571272	0.571272	LGALS9	1
A_1.2	GO:0097190	apoptotic signaling pathway	1/76	90/13134	0.0111111	1.92018	0.668247	0.407901	0.571272	0.571272	CFLAR	1
A_1.2	GO:0051046	regulation of secretion	1/76	91/13134	0.010989	1.89907	0.656566	0.411351	0.574011	0.574011	GCK	1
A_1.2	GO:0099536	synaptic signaling	2/76	243/13134	0.00823045	1.42235	0.506973	0.411975	0.574011	0.574011	GABRP/SYN2	2
A_1.2	GO:0006402	mRNA catabolic process	1/76	92/13134	0.0108696	1.87843	0.645031	0.414781	0.576057	0.576057	TBRG4	1
A_1.2	GO:0051128	regulation of cellular component organization	3/76	404/13134	0.00742574	1.28329	0.441216	0.415568	0.576057	0.576057	WASF3/FAM107A/PLXND1	3
A_1.2	GO:0051604	protein maturation	2/76	246/13134	0.00813008	1.40501	0.489201	0.418024	0.576742	0.576742	NUDCD3/PPIA	2
A_1.2	GO:0071824	protein-DNA complex organization	1/76	93/13134	0.0107527	1.85823	0.63364	0.418191	0.576742	0.576742	H1-8	1
A_1.2	GO:0002694	regulation of leukocyte activation	1/76	94/13134	0.0106383	1.83847	0.622388	0.421582	0.578474	0.578474	LGALS9	1
A_1.2	GO:1901136	carbohydrate derivative catabolic process	1/76	94/13134	0.0106383	1.83847	0.622388	0.421582	0.578474	0.578474	GCK	1
A_1.2	GO:0120035	regulation of plasma membrane bounded cell projection organization	1/76	95/13134	0.0105263	1.81911	0.611272	0.424953	0.579492	0.579492	PLXND1	1
A_1.2	GO:0033043	regulation of organelle organization	2/76	250/13134	0.008	1.38253	0.465861	0.426041	0.579492	0.579492	WASF3/FAM107A	2
A_1.2	GO:0051336	regulation of hydrolase activity	2/76	251/13134	0.00796813	1.37702	0.460088	0.428037	0.579492	0.579492	NF1/PLXND1	2
A_1.2	GO:0043269	regulation of monoatomic ion transport	1/76	97/13134	0.0103093	1.78161	0.589434	0.431637	0.579492	0.579492	KCNIP1	1
A_1.2	GO:0006281	DNA repair	2/76	254/13134	0.00787402	1.36075	0.442915	0.434003	0.579492	0.579492	MBD4/PRIMPOL	2
A_1.2	GO:0033365	protein localization to organelle	2/76	254/13134	0.00787402	1.36075	0.442915	0.434003	0.579492	0.579492	PXK/IFT122	2
A_1.2	GO:0007411	axon guidance	1/76	98/13134	0.0102041	1.76343	0.578707	0.43495	0.579492	0.579492	PLXND1	1
A_1.2	GO:0070646	protein modification by small protein removal	1/76	98/13134	0.0102041	1.76343	0.578707	0.43495	0.579492	0.579492	USP12	1
A_1.2	GO:0097485	neuron projection guidance	1/76	98/13134	0.0102041	1.76343	0.578707	0.43495	0.579492	0.579492	PLXND1	1
A_1.2	GO:0001816	cytokine production	1/76	99/13134	0.010101	1.74561	0.568102	0.438245	0.579492	0.579492	LGALS9	1
A_1.2	GO:0031344	regulation of cell projection organization	1/76	99/13134	0.010101	1.74561	0.568102	0.438245	0.579492	0.579492	PLXND1	1
A_1.2	GO:0050865	regulation of cell activation	1/76	99/13134	0.010101	1.74561	0.568102	0.438245	0.579492	0.579492	LGALS9	1
A_1.2	GO:0060070	canonical Wnt signaling pathway	1/76	99/13134	0.010101	1.74561	0.568102	0.438245	0.579492	0.579492	FZD7	1
A_1.2	GO:0043066	negative regulation of apoptotic process	1/76	100/13134	0.01	1.72816	0.557618	0.44152	0.579492	0.579492	CFLAR	1
A_1.2	GO:0051239	regulation of multicellular organismal process	3/76	421/13134	0.00712589	1.23147	0.368261	0.441848	0.579492	0.579492	EVI2B/LGALS9/PLXND1	3
A_1.2	GO:0003006	developmental process involved in reproduction	1/76	101/13134	0.00990099	1.71105	0.547252	0.444776	0.579492	0.579492	CFAP97	1
A_1.2	GO:0007276	gamete generation	1/76	101/13134	0.00990099	1.71105	0.547252	0.444776	0.579492	0.579492	CFAP97	1
A_1.2	GO:0032870	cellular response to hormone stimulus	1/76	101/13134	0.00990099	1.71105	0.547252	0.444776	0.579492	0.579492	RAMP3	1
A_1.2	GO:0034762	regulation of transmembrane transport	1/76	101/13134	0.00990099	1.71105	0.547252	0.444776	0.579492	0.579492	KCNIP1	1
A_1.2	GO:0043069	negative regulation of programmed cell death	1/76	101/13134	0.00990099	1.71105	0.547252	0.444776	0.579492	0.579492	CFLAR	1
A_1.2	GO:0051241	negative regulation of multicellular organismal process	1/76	101/13134	0.00990099	1.71105	0.547252	0.444776	0.579492	0.579492	LGALS9	1
A_1.2	GO:0051049	regulation of transport	2/76	261/13134	0.00766284	1.32426	0.403667	0.447796	0.580918	0.580918	GCK/KCNIP1	2
A_1.2	GO:0022411	cellular component disassembly	1/76	102/13134	0.00980392	1.69427	0.537001	0.448014	0.580918	0.580918	MTIF3	1
A_1.2	GO:0009165	nucleotide biosynthetic process	1/76	103/13134	0.00970874	1.67782	0.526862	0.451233	0.582306	0.582306	ADCY1	1
A_1.2	GO:0051258	protein polymerization	1/76	103/13134	0.00970874	1.67782	0.526862	0.451233	0.582306	0.582306	FAM107A	1
A_1.2	GO:0060429	epithelium development	1/76	104/13134	0.00961538	1.66169	0.516832	0.454434	0.583656	0.583656	CASP3	1
A_1.2	GO:1902903	regulation of supramolecular fiber organization	1/76	104/13134	0.00961538	1.66169	0.516832	0.454434	0.583656	0.583656	WASF3	1
A_1.2	GO:0016054	organic acid catabolic process	1/76	106/13134	0.00943396	1.63034	0.497093	0.46078	0.587629	0.587629	ACOX2	1
A_1.2	GO:0046395	carboxylic acid catabolic process	1/76	106/13134	0.00943396	1.63034	0.497093	0.46078	0.587629	0.587629	ACOX2	1
A_1.2	GO:1903311	regulation of mRNA metabolic process	1/76	106/13134	0.00943396	1.63034	0.497093	0.46078	0.587629	0.587629	TBRG4	1
A_1.2	GO:0006401	RNA catabolic process	1/76	107/13134	0.00934579	1.6151	0.487379	0.463925	0.58887	0.58887	TBRG4	1
A_1.2	GO:0071805	potassium ion transmembrane transport	1/76	107/13134	0.00934579	1.6151	0.487379	0.463925	0.58887	0.58887	KCNIP1	1
A_1.2	GO:0015980	energy derivation by oxidation of organic compounds	1/76	108/13134	0.00925926	1.60015	0.477764	0.467053	0.591454	0.591454	LOC132342072	1
A_1.2	GO:0006816	calcium ion transport	1/76	112/13134	0.00892857	1.543	0.44027	0.479383	0.602844	0.602844	RAMP3	1
A_1.2	GO:0006913	nucleocytoplasmic transport	1/76	112/13134	0.00892857	1.543	0.44027	0.479383	0.602844	0.602844	RANBP17	1
A_1.2	GO:0051169	nuclear transport	1/76	112/13134	0.00892857	1.543	0.44027	0.479383	0.602844	0.602844	RANBP17	1
A_1.2	GO:0007188	adenylate cyclase-modulating G protein-coupled receptor signaling pathway	1/76	113/13134	0.00884956	1.52934	0.431127	0.482422	0.603405	0.603405	ADCY1	1
A_1.2	GO:0042391	regulation of membrane potential	1/76	113/13134	0.00884956	1.52934	0.431127	0.482422	0.603405	0.603405	GABRP	1
A_1.2	GO:0006812	monoatomic cation transport	3/76	449/13134	0.00668151	1.15467	0.254412	0.484134	0.603405	0.603405	RAMP3/KCNIP1/KCNMB1	3
A_1.2	GO:0006511	ubiquitin-dependent protein catabolic process	2/76	280/13134	0.00714286	1.2344	0.302458	0.484283	0.603405	0.603405	RNF6/KCTD6	2
A_1.2	GO:0042110	T cell activation	1/76	114/13134	0.00877193	1.51593	0.422072	0.485443	0.603463	0.603463	LGALS9	1
A_1.2	GO:0016042	lipid catabolic process	1/76	115/13134	0.00869565	1.50275	0.413104	0.488446	0.604425	0.604425	ACOX2	1
A_1.2	GO:0022603	regulation of anatomical structure morphogenesis	1/76	115/13134	0.00869565	1.50275	0.413104	0.488446	0.604425	0.604425	PLXND1	1
A_1.2	GO:0009725	response to hormone	1/76	116/13134	0.00862069	1.48979	0.404221	0.491433	0.605325	0.605325	RAMP3	1
A_1.2	GO:0019941	modification-dependent protein catabolic process	2/76	285/13134	0.00701754	1.21274	0.277008	0.493641	0.605325	0.605325	RNF6/KCTD6	2
A_1.2	GO:0043632	modification-dependent macromolecule catabolic process	2/76	285/13134	0.00701754	1.21274	0.277008	0.493641	0.605325	0.605325	RNF6/KCTD6	2
A_1.2	GO:0050793	regulation of developmental process	2/76	285/13134	0.00701754	1.21274	0.277008	0.493641	0.605325	0.605325	EVI2B/PLXND1	2
A_1.2	GO:0016050	vesicle organization	1/76	118/13134	0.00847458	1.46454	0.386702	0.497354	0.6085	0.6085	TMCC1	1
A_1.2	GO:0141188	nucleic acid catabolic process	1/76	119/13134	0.00840336	1.45223	0.378063	0.500289	0.610713	0.610713	TBRG4	1
A_1.2	GO:0000226	microtubule cytoskeleton organization	2/76	290/13134	0.00689655	1.19183	0.252013	0.502895	0.612515	0.612515	KATNAL1/SDCCAG8	2
A_1.2	GO:0003008	system process	3/76	465/13134	0.00645161	1.11494	0.192521	0.507635	0.61579	0.61579	MYL7/GABRP/RHO	3
A_1.2	GO:0010628	positive regulation of gene expression	1/76	122/13134	0.00819672	1.41652	0.352612	0.508992	0.61579	0.61579	LGALS9	1
A_1.2	GO:0048609	multicellular organismal reproductive process	1/76	122/13134	0.00819672	1.41652	0.352612	0.508992	0.61579	0.61579	CFAP97	1
A_1.2	GO:0016477	cell migration	2/76	294/13134	0.00680272	1.17562	0.232332	0.510221	0.615901	0.615901	SDCCAG8/PLXND1	2
A_1.2	GO:0016055	Wnt signaling pathway	1/76	124/13134	0.00806452	1.39368	0.336017	0.514712	0.619719	0.619719	FZD7	1
A_1.2	GO:0032879	regulation of localization	2/76	297/13134	0.00673401	1.16374	0.21775	0.51567	0.619719	0.619719	GCK/KCNIP1	2
A_1.2	GO:0033554	cellular response to stress	3/76	473/13134	0.00634249	1.09608	0.162366	0.519183	0.622561	0.622561	OMG/MBD4/PRIMPOL	3
A_1.2	GO:0030334	regulation of cell migration	1/76	126/13134	0.00793651	1.37155	0.319707	0.520365	0.6226	0.6226	PLXND1	1
A_1.2	GO:0010608	post-transcriptional regulation of gene expression	1/76	127/13134	0.00787402	1.36075	0.311656	0.523167	0.624574	0.624574	TBRG4	1
A_1.2	GO:0018193	peptidyl-amino acid modification	2/76	304/13134	0.00657895	1.13695	0.184299	0.528231	0.628439	0.628439	PPIA/ZMIZ2	2
A_1.2	GO:0048646	anatomical structure formation involved in morphogenesis	1/76	129/13134	0.00775194	1.33966	0.295754	0.528723	0.628439	0.628439	SDCCAG8	1
A_1.2	GO:0044282	small molecule catabolic process	1/76	134/13134	0.00746269	1.28967	0.257119	0.542336	0.643208	0.643208	ACOX2	1
A_1.2	GO:2000145	regulation of cell motility	1/76	135/13134	0.00740741	1.28012	0.249575	0.545012	0.64497	0.64497	PLXND1	1
A_1.2	GO:0006974	DNA damage response	2/76	316/13134	0.00632911	1.09377	0.128722	0.549259	0.64858	0.64858	MBD4/PRIMPOL	2
A_1.2	GO:0007167	enzyme-linked receptor protein signaling pathway	2/76	318/13134	0.00628931	1.08689	0.119665	0.552701	0.648694	0.648694	CLNK/LCP2	2
A_1.2	GO:0006338	chromatin remodeling	1/76	138/13134	0.00724638	1.25229	0.227291	0.552946	0.648694	0.648694	H1-8	1
A_1.2	GO:0040012	regulation of locomotion	1/76	138/13134	0.00724638	1.25229	0.227291	0.552946	0.648694	0.648694	PLXND1	1
A_1.2	GO:0007005	mitochondrion organization	1/76	141/13134	0.0070922	1.22564	0.205508	0.560744	0.656422	0.656422	PRIMPOL	1
A_1.2	GO:0007409	axonogenesis	1/76	143/13134	0.00699301	1.2085	0.191253	0.565868	0.660992	0.660992	PLXND1	1
A_1.2	GO:0010564	regulation of cell cycle process	1/76	145/13134	0.00689655	1.19183	0.177203	0.570933	0.665474	0.665474	RAB11FIP4	1
A_1.2	GO:0002682	regulation of immune system process	2/76	331/13134	0.0060423	1.0442	0.0621401	0.574627	0.668343	0.668343	EVI2B/LGALS9	2
A_1.2	GO:0051603	proteolysis involved in protein catabolic process	2/76	332/13134	0.0060241	1.04106	0.0578081	0.576282	0.668833	0.668833	RNF6/KCTD6	2
A_1.2	GO:0046649	lymphocyte activation	1/76	148/13134	0.00675676	1.16767	0.156498	0.578421	0.66988	0.66988	LGALS9	1
A_1.2	GO:0015711	organic anion transport	1/76	150/13134	0.00666667	1.15211	0.142934	0.583341	0.672704	0.672704	SLC25A4	1
A_1.2	GO:0061564	axon development	1/76	150/13134	0.00666667	1.15211	0.142934	0.583341	0.672704	0.672704	PLXND1	1
A_1.2	GO:0055082	intracellular chemical homeostasis	1/76	155/13134	0.00645161	1.11494	0.109817	0.595395	0.685147	0.685147	GCK	1
A_1.2	GO:0050877	nervous system process	2/76	345/13134	0.0057971	1.00183	0.00262876	0.597373	0.685967	0.685967	GABRP/RHO	2
A_1.2	GO:0048870	cell motility	2/76	351/13134	0.00569801	0.984705	-0.0221578	0.606845	0.69537	0.69537	SDCCAG8/PLXND1	2
A_1.2	GO:0048285	organelle fission	1/76	161/13134	0.00621118	1.07339	0.0714793	0.609407	0.696832	0.696832	TMCC1	1
A_1.2	GO:0006869	lipid transport	1/76	162/13134	0.00617284	1.06676	0.06523	0.611695	0.697976	0.697976	LOC536660	1
A_1.2	GO:0070925	organelle assembly	2/76	357/13134	0.00560224	0.968156	-0.0465374	0.61615	0.700205	0.700205	TMEM237/IFT122	2
A_1.2	GO:0072594	establishment of protein localization to organelle	1/76	164/13134	0.00609756	1.05375	0.0528469	0.616232	0.700205	0.700205	PXK	1
A_1.2	GO:0045321	leukocyte activation	1/76	166/13134	0.0060241	1.04106	0.040614	0.620716	0.703825	0.703825	LGALS9	1
A_1.2	GO:0006325	chromatin organization	1/76	168/13134	0.00595238	1.02867	0.0285273	0.625149	0.705897	0.705897	H1-8	1
A_1.2	GO:0048667	cell morphogenesis involved in neuron differentiation	1/76	168/13134	0.00595238	1.02867	0.0285273	0.625149	0.705897	0.705897	PLXND1	1
A_1.2	GO:0030163	protein catabolic process	2/76	364/13134	0.00549451	0.949537	-0.0744863	0.626796	0.706286	0.706286	RNF6/KCTD6	2
A_1.2	GO:0006897	endocytosis	1/76	173/13134	0.00578035	0.998935	-0.00107553	0.636009	0.713699	0.713699	RAMP3	1
A_1.2	GO:0010876	lipid localization	1/76	173/13134	0.00578035	0.998935	-0.00107553	0.636009	0.713699	0.713699	LOC536660	1
A_1.2	GO:0048812	neuron projection morphogenesis	1/76	180/13134	0.00555556	0.960088	-0.0411331	0.650692	0.727234	0.727234	PLXND1	1
A_1.2	GO:0019725	cellular homeostasis	1/76	182/13134	0.00549451	0.949537	-0.0522984	0.654779	0.727234	0.727234	GCK	1
A_1.2	GO:0042127	regulation of cell population proliferation	1/76	182/13134	0.00549451	0.949537	-0.0522984	0.654779	0.727234	0.727234	LGALS9	1
A_1.2	GO:0048858	cell projection morphogenesis	1/76	182/13134	0.00549451	0.949537	-0.0522984	0.654779	0.727234	0.727234	PLXND1	1
A_1.2	GO:0120039	plasma membrane bounded cell projection morphogenesis	1/76	182/13134	0.00549451	0.949537	-0.0522984	0.654779	0.727234	0.727234	PLXND1	1
A_1.2	GO:0010557	positive regulation of macromolecule biosynthetic process	2/76	386/13134	0.00518135	0.895419	-0.159103	0.65879	0.730193	0.730193	RNF6/LGALS9	2
A_1.2	GO:0031328	positive regulation of cellular biosynthetic process	2/76	387/13134	0.00516796	0.893105	-0.16284	0.660192	0.730253	0.730253	RNF6/LGALS9	2
A_1.2	GO:0009891	positive regulation of biosynthetic process	2/76	393/13134	0.00508906	0.87947	-0.185072	0.668508	0.737946	0.737946	RNF6/LGALS9	2
A_1.2	GO:0001775	cell activation	1/76	190/13134	0.00526316	0.909557	-0.0958008	0.67066	0.738816	0.738816	LGALS9	1
A_1.2	GO:1902533	positive regulation of intracellular signal transduction	1/76	192/13134	0.00520833	0.900082	-0.1064	0.674516	0.741557	0.741557	TMED4	1
A_1.2	GO:0022402	cell cycle process	2/76	400/13134	0.005	0.864079	-0.210613	0.678006	0.743885	0.743885	SDCCAG8/RAB11FIP4	2
A_1.2	GO:0009894	regulation of catabolic process	1/76	197/13134	0.00507614	0.877238	-0.132444	0.683963	0.748905	0.748905	TBRG4	1
A_1.2	GO:0034220	monoatomic ion transmembrane transport	2/76	406/13134	0.00492611	0.851309	-0.232176	0.685973	0.749591	0.749591	KCNIP1/GABRP	2
A_1.2	GO:0040011	locomotion	1/76	214/13134	0.0046729	0.80755	-0.216542	0.714102	0.778759	0.778759	PLXND1	1
A_1.2	GO:0007155	cell adhesion	2/76	435/13134	0.0045977	0.794555	-0.332434	0.722261	0.785207	0.785207	LGALS9/PLXND1	2
A_1.2	GO:0019953	sexual reproduction	1/76	220/13134	0.00454545	0.785526	-0.24474	0.724047	0.785207	0.785207	CFAP97	1
A_1.2	GO:0009968	negative regulation of signal transduction	1/76	221/13134	0.00452489	0.781972	-0.249371	0.725671	0.785207	0.785207	CFLAR	1
A_1.2	GO:0050790	regulation of catalytic activity	2/76	438/13134	0.00456621	0.789113	-0.342455	0.725809	0.785207	0.785207	NF1/PLXND1	2
A_1.2	GO:0008380	RNA splicing	1/76	222/13134	0.0045045	0.77845	-0.253982	0.727286	0.785237	0.785237	TSEN2	1
A_1.2	GO:0008283	cell population proliferation	1/76	224/13134	0.00446429	0.771499	-0.263148	0.730487	0.787125	0.787125	LGALS9	1
A_1.2	GO:0010648	negative regulation of cell communication	1/76	226/13134	0.00442478	0.764672	-0.272238	0.733651	0.787527	0.787527	CFLAR	1
A_1.2	GO:0044255	cellular lipid metabolic process	2/76	446/13134	0.0044843	0.774959	-0.368879	0.735088	0.787527	0.787527	ACOX2/ACSL1	2
A_1.2	GO:0023057	negative regulation of signaling	1/76	227/13134	0.00440529	0.761303	-0.276756	0.735219	0.787527	0.787527	CFLAR	1
A_1.2	GO:0051726	regulation of cell cycle	1/76	232/13134	0.00431034	0.744896	-0.299078	0.742924	0.794211	0.794211	RAB11FIP4	1
A_1.2	GO:1901135	carbohydrate derivative metabolic process	2/76	465/13134	0.00430108	0.743294	-0.429974	0.756077	0.806681	0.806681	GCK/ADCY1	2
A_1.2	GO:0071495	cellular response to endogenous stimulus	1/76	242/13134	0.00413223	0.714115	-0.342444	0.757677	0.806736	0.806736	RAMP3	1
A_1.2	GO:0002684	positive regulation of immune system process	1/76	243/13134	0.00411523	0.711176	-0.346692	0.759106	0.806736	0.806736	EVI2B	1
A_1.2	GO:0000902	cell morphogenesis	1/76	245/13134	0.00408163	0.705371	-0.35514	0.761938	0.808161	0.808161	PLXND1	1
A_1.2	GO:0005975	carbohydrate metabolic process	1/76	247/13134	0.00404858	0.699659	-0.363528	0.764737	0.809434	0.809434	GCK	1
A_1.2	GO:0098657	import into cell	1/76	248/13134	0.00403226	0.696838	-0.367699	0.766125	0.809434	0.809434	RAMP3	1
A_1.2	GO:0007600	sensory perception	1/76	250/13134	0.004	0.691263	-0.375996	0.768876	0.81076	0.81076	RHO	1
A_1.2	GO:0000122	negative regulation of transcription by RNA polymerase II	1/76	254/13134	0.00393701	0.680377	-0.392416	0.774282	0.813119	0.813119	AEBP1	1
A_1.2	GO:0009967	positive regulation of signal transduction	1/76	255/13134	0.00392157	0.677709	-0.396486	0.775613	0.813119	0.813119	TMED4	1
A_1.2	GO:0022414	reproductive process	1/76	255/13134	0.00392157	0.677709	-0.396486	0.775613	0.813119	0.813119	CFAP97	1
A_1.2	GO:0009719	response to endogenous stimulus	1/76	257/13134	0.00389105	0.672435	-0.404583	0.778254	0.814312	0.814312	RAMP3	1
A_1.2	GO:0008610	lipid biosynthetic process	1/76	261/13134	0.00383142	0.662129	-0.420611	0.783443	0.818162	0.818162	ACSL1	1
A_1.2	GO:0007049	cell cycle	2/76	495/13134	0.0040404	0.698246	-0.522096	0.786339	0.819607	0.819607	SDCCAG8/RAB11FIP4	2
A_1.2	GO:0045893	positive regulation of DNA-templated transcription	1/76	267/13134	0.00374532	0.64725	-0.444257	0.791004	0.82131	0.82131	RNF6	1
A_1.2	GO:1902680	positive regulation of RNA biosynthetic process	1/76	267/13134	0.00374532	0.64725	-0.444257	0.791004	0.82131	0.82131	RNF6	1
A_1.2	GO:0048585	negative regulation of response to stimulus	1/76	280/13134	0.00357143	0.617199	-0.49395	0.806502	0.835801	0.835801	CFLAR	1
A_1.2	GO:0098609	cell-cell adhesion	1/76	283/13134	0.00353357	0.610656	-0.505136	0.809914	0.837736	0.837736	LGALS9	1
A_1.2	GO:0010647	positive regulation of cell communication	1/76	286/13134	0.0034965	0.604251	-0.516221	0.813267	0.838005	0.838005	TMED4	1
A_1.2	GO:0023056	positive regulation of signaling	1/76	286/13134	0.0034965	0.604251	-0.516221	0.813267	0.838005	0.838005	TMED4	1
A_1.2	GO:1901137	carbohydrate derivative biosynthetic process	1/76	294/13134	0.00340136	0.587809	-0.545306	0.821925	0.84532	0.84532	ADCY1	1
A_1.2	GO:0051254	positive regulation of RNA metabolic process	1/76	308/13134	0.00324675	0.56109	-0.594642	0.836134	0.858304	0.858304	RNF6	1
A_1.2	GO:0045892	negative regulation of DNA-templated transcription	1/76	317/13134	0.00315457	0.54516	-0.625382	0.844671	0.864973	0.864973	AEBP1	1
A_1.2	GO:0016071	mRNA metabolic process	1/76	319/13134	0.0031348	0.541742	-0.632115	0.846508	0.864973	0.864973	TBRG4	1
A_1.2	GO:1902679	negative regulation of RNA biosynthetic process	1/76	320/13134	0.003125	0.540049	-0.635469	0.847418	0.864973	0.864973	AEBP1	1
A_1.2	GO:0098662	inorganic cation transmembrane transport	1/76	326/13134	0.00306748	0.53011	-0.655413	0.852769	0.868798	0.868798	KCNIP1	1
A_1.2	GO:0045935	positive regulation of nucleobase-containing compound metabolic process	1/76	331/13134	0.00302115	0.522102	-0.671806	0.857086	0.870864	0.870864	RNF6	1
A_1.2	GO:0070887	cellular response to chemical stimulus	1/76	333/13134	0.003003	0.518966	-0.678307	0.858778	0.870864	0.870864	RAMP3	1
[truncated: 835 more rows]
