# Supplementary material for: Genome Wide Association Studies with Different Weighting Approaches Reveals Genomic Windows Associated with Meat Quality Traits in Beef Cattle
Source: Genes (Basel). 2026 Mar 28;17(4):385. doi: 10.3390/genes17040385 (PMC13116000; doi:10.3390/genes17040385)
Supplement: Supplementary file 1 [file genes-17-00385-s001.zip › Supplementary Materials/Sumplementary_Table_S9_BP_SFT.xlsx]

## Sheet: Sheet1
Table S9 - GO Enrichment analysis for biological process for Fat Thickness (SFT) trait.
GWAS	ID	Description	Gene_Ratio	Bg_Ratio	Rich_Factor	Fold_Enrichment	zScore	p-value	p.adjust	q-value	Gene_ID	Count
UM	GO:0055088	lipid homeostasis	2/23	40/13134	0.05	28.5522	7.30933	0.00219738	0.161554	0.124019	ORMDL1/ACOX2	2
UM	GO:0019752	carboxylic acid metabolic process	4/23	353/13134	0.0113314	6.47075	4.36395	0.00303064	0.161554	0.124019	ASNSD1/HIBCH/ACOX2/PDHB	4
UM	GO:0043436	oxoacid metabolic process	4/23	357/13134	0.0112045	6.39825	4.33112	0.00315625	0.161554	0.124019	ASNSD1/HIBCH/ACOX2/PDHB	4
UM	GO:0006082	organic acid metabolic process	4/23	377/13134	0.0106101	6.05882	4.1742	0.00383841	0.161554	0.124019	ASNSD1/HIBCH/ACOX2/PDHB	4
UM	GO:0043604	amide biosynthetic process	2/23	63/13134	0.031746	18.1284	5.70768	0.00536907	0.161554	0.124019	ORMDL1/PDHB	2
UM	GO:0048878	chemical homeostasis	3/23	238/13134	0.012605	7.19803	4.0415	0.00796084	0.161554	0.124019	ORMDL1/DMXL1/ACOX2	3
UM	GO:0008033	tRNA processing	2/23	85/13134	0.0235294	13.4363	4.81771	0.00958807	0.161554	0.124019	OSGEPL1/RPP14	2
UM	GO:0042592	homeostatic process	3/23	289/13134	0.0103806	5.92779	3.54782	0.0134806	0.161554	0.124019	ORMDL1/DMXL1/ACOX2	3
UM	GO:0016054	organic acid catabolic process	2/23	106/13134	0.0188679	10.7744	4.23187	0.0146174	0.161554	0.124019	HIBCH/ACOX2	2
UM	GO:0046395	carboxylic acid catabolic process	2/23	106/13134	0.0188679	10.7744	4.23187	0.0146174	0.161554	0.124019	HIBCH/ACOX2	2
UM	GO:1901605	alpha-amino acid metabolic process	2/23	114/13134	0.0175439	10.0183	4.05042	0.0167759	0.161554	0.124019	ASNSD1/HIBCH	2
UM	GO:0001682	tRNA 5'-leader removal	1/23	10/13134	0.1	57.1043	7.43347	0.0173804	0.161554	0.124019	RPP14	1
UM	GO:0009083	branched-chain amino acid catabolic process	1/23	10/13134	0.1	57.1043	7.43347	0.0173804	0.161554	0.124019	HIBCH	1
UM	GO:0051452	intracellular pH reduction	1/23	10/13134	0.1	57.1043	7.43347	0.0173804	0.161554	0.124019	DMXL1	1
UM	GO:0070525	tRNA threonylcarbamoyladenosine metabolic process	1/23	11/13134	0.0909091	51.913	7.07517	0.0191024	0.161554	0.124019	OSGEPL1	1
UM	GO:0099116	tRNA 5'-end processing	1/23	11/13134	0.0909091	51.913	7.07517	0.0191024	0.161554	0.124019	RPP14	1
UM	GO:0035384	thioester biosynthetic process	1/23	12/13134	0.0833333	47.587	6.76212	0.0208216	0.161554	0.124019	PDHB	1
UM	GO:0045022	early endosome to late endosome transport	1/23	12/13134	0.0833333	47.587	6.76212	0.0208216	0.161554	0.124019	PXK	1
UM	GO:0071616	acyl-CoA biosynthetic process	1/23	12/13134	0.0833333	47.587	6.76212	0.0208216	0.161554	0.124019	PDHB	1
UM	GO:0098927	vesicle-mediated transport between endosomal compartments	1/23	12/13134	0.0833333	47.587	6.76212	0.0208216	0.161554	0.124019	PXK	1
UM	GO:0009067	aspartate family amino acid biosynthetic process	1/23	13/13134	0.0769231	43.9264	6.48546	0.0225379	0.161554	0.124019	ASNSD1	1
UM	GO:0009081	branched-chain amino acid metabolic process	1/23	13/13134	0.0769231	43.9264	6.48546	0.0225379	0.161554	0.124019	HIBCH	1
UM	GO:0044282	small molecule catabolic process	2/23	134/13134	0.0149254	8.52304	3.66608	0.0227239	0.161554	0.124019	HIBCH/ACOX2	2
UM	GO:0006084	acetyl-CoA metabolic process	1/23	14/13134	0.0714286	40.7888	6.23859	0.0242513	0.161554	0.124019	PDHB	1
UM	GO:0006360	transcription by RNA polymerase I	1/23	14/13134	0.0714286	40.7888	6.23859	0.0242513	0.161554	0.124019	WDR75	1
UM	GO:0006399	tRNA metabolic process	2/23	143/13134	0.013986	7.98662	3.51837	0.0256465	0.161554	0.124019	OSGEPL1/RPP14	2
UM	GO:0016226	iron-sulfur cluster assembly	1/23	15/13134	0.0666667	38.0696	6.01646	0.0259618	0.161554	0.124019	NFU1	1
UM	GO:0031163	metallo-sulfur cluster assembly	1/23	15/13134	0.0666667	38.0696	6.01646	0.0259618	0.161554	0.124019	NFU1	1
UM	GO:0061462	protein localization to lysosome	1/23	15/13134	0.0666667	38.0696	6.01646	0.0259618	0.161554	0.124019	PXK	1
UM	GO:0006298	mismatch repair	1/23	16/13134	0.0625	35.6902	5.81515	0.0276695	0.161554	0.124019	PMS1	1
UM	GO:0009225	nucleotide-sugar metabolic process	1/23	16/13134	0.0625	35.6902	5.81515	0.0276695	0.161554	0.124019	GFPT1	1
UM	GO:0046890	regulation of lipid biosynthetic process	1/23	17/13134	0.0588235	33.5908	5.63158	0.0293743	0.163278	0.125343	ORMDL1	1
UM	GO:0055082	intracellular chemical homeostasis	2/23	155/13134	0.0129032	7.3683	3.34039	0.0297689	0.163278	0.125343	ORMDL1/DMXL1	2
UM	GO:0000966	RNA 5'-end processing	1/23	19/13134	0.0526316	30.0549	5.30811	0.0327753	0.168837	0.12961	RPP14	1
UM	GO:0008333	endosome to lysosome transport	1/23	19/13134	0.0526316	30.0549	5.30811	0.0327753	0.168837	0.12961	PXK	1
UM	GO:0009066	aspartate family amino acid metabolic process	1/23	20/13134	0.05	28.5522	5.16454	0.0344715	0.168837	0.12961	ASNSD1	1
UM	GO:0043603	amide metabolic process	2/23	168/13134	0.0119048	6.79814	3.16788	0.0345137	0.168837	0.12961	ORMDL1/PDHB	2
UM	GO:0000038	very long-chain fatty acid metabolic process	1/23	21/13134	0.047619	27.1925	5.03112	0.0361649	0.169597	0.130194	ACOX2	1
UM	GO:0051453	regulation of intracellular pH	1/23	22/13134	0.0454545	25.9565	4.90669	0.0378555	0.169597	0.130194	DMXL1	1
UM	GO:0006520	amino acid metabolic process	2/23	179/13134	0.0111732	6.38037	3.03563	0.0387448	0.169597	0.130194	ASNSD1/HIBCH	2
UM	GO:0006623	protein targeting to vacuole	1/23	23/13134	0.0434783	24.828	4.79028	0.0395432	0.169597	0.130194	PXK	1
UM	GO:0019725	cellular homeostasis	2/23	182/13134	0.010989	6.2752	3.00147	0.039932	0.169597	0.130194	ORMDL1/DMXL1	2
UM	GO:0006635	fatty acid beta-oxidation	1/23	24/13134	0.0416667	23.7935	4.68105	0.0412281	0.169597	0.130194	ACOX2	1
UM	GO:0030641	regulation of cellular pH	1/23	24/13134	0.0416667	23.7935	4.68105	0.0412281	0.169597	0.130194	DMXL1	1
UM	GO:0032787	monocarboxylic acid metabolic process	2/23	197/13134	0.0101523	5.7974	2.84151	0.0460734	0.180771	0.138772	ACOX2/PDHB	2
UM	GO:0019395	fatty acid oxidation	1/23	27/13134	0.037037	21.1498	4.38963	0.0462658	0.180771	0.138772	ACOX2	1
UM	GO:0006040	amino sugar metabolic process	1/23	28/13134	0.0357143	20.3944	4.30277	0.0479394	0.180771	0.138772	GFPT1	1
UM	GO:0006826	iron ion transport	1/23	28/13134	0.0357143	20.3944	4.30277	0.0479394	0.180771	0.138772	SLC40A1	1
UM	GO:0019216	regulation of lipid metabolic process	1/23	29/13134	0.0344828	19.6912	4.22031	0.0496102	0.183254	0.140678	ORMDL1	1
UM	GO:0007041	lysosomal transport	1/23	31/13134	0.0322581	18.4208	4.06715	0.0529434	0.191655	0.147127	PXK	1
UM	GO:0006885	regulation of pH	1/23	34/13134	0.0294118	16.7954	3.86245	0.0579222	0.19337	0.148443	DMXL1	1
UM	GO:0034440	lipid oxidation	1/23	34/13134	0.0294118	16.7954	3.86245	0.0579222	0.19337	0.148443	ACOX2	1
UM	GO:0046513	ceramide biosynthetic process	1/23	34/13134	0.0294118	16.7954	3.86245	0.0579222	0.19337	0.148443	ORMDL1	1
UM	GO:0072666	establishment of protein localization to vacuole	1/23	34/13134	0.0294118	16.7954	3.86245	0.0579222	0.19337	0.148443	PXK	1
UM	GO:0051017	actin filament bundle assembly	1/23	35/13134	0.0285714	16.3155	3.79992	0.0595762	0.19337	0.148443	FAM107A	1
UM	GO:0006090	pyruvate metabolic process	1/23	36/13134	0.0277778	15.8623	3.73993	0.0612274	0.19337	0.148443	PDHB	1
UM	GO:0072665	protein localization to vacuole	1/23	36/13134	0.0277778	15.8623	3.73993	0.0612274	0.19337	0.148443	PXK	1
UM	GO:0061572	actin filament bundle organization	1/23	37/13134	0.027027	15.4336	3.68229	0.0628759	0.19337	0.148443	FAM107A	1
UM	GO:0006637	acyl-CoA metabolic process	1/23	38/13134	0.0263158	15.0275	3.62685	0.0645216	0.19337	0.148443	PDHB	1
UM	GO:0035383	thioester metabolic process	1/23	38/13134	0.0263158	15.0275	3.62685	0.0645216	0.19337	0.148443	PDHB	1
UM	GO:0009062	fatty acid catabolic process	1/23	40/13134	0.025	14.2761	3.52202	0.0678048	0.19337	0.148443	ACOX2	1
UM	GO:0170034	L-amino acid biosynthetic process	1/23	40/13134	0.025	14.2761	3.52202	0.0678048	0.19337	0.148443	ASNSD1	1
UM	GO:0170038	proteinogenic amino acid biosynthetic process	1/23	40/13134	0.025	14.2761	3.52202	0.0678048	0.19337	0.148443	ASNSD1	1
UM	GO:0006487	protein N-linked glycosylation	1/23	41/13134	0.0243902	13.9279	3.47239	0.0694422	0.19337	0.148443	GFPT1	1
UM	GO:0060395	SMAD protein signal transduction	1/23	41/13134	0.0243902	13.9279	3.47239	0.0694422	0.19337	0.148443	MSTN	1
UM	GO:0006753	nucleoside phosphate metabolic process	2/23	252/13134	0.00793651	4.53209	2.3712	0.0712513	0.195401	0.150003	GFPT1/PDHB	2
UM	GO:1901607	alpha-amino acid biosynthetic process	1/23	43/13134	0.0232558	13.2801	3.37814	0.0727088	0.196422	0.150787	ASNSD1	1
UM	GO:0072329	monocarboxylic acid catabolic process	1/23	45/13134	0.0222222	12.6899	3.28996	0.0759644	0.200786	0.154136	ACOX2	1
UM	GO:0008652	amino acid biosynthetic process	1/23	46/13134	0.0217391	12.414	3.24794	0.0775881	0.200786	0.154136	ASNSD1	1
UM	GO:0045893	positive regulation of DNA-templated transcription	2/23	267/13134	0.00749064	4.27748	2.26613	0.0787612	0.200786	0.154136	WDR75/PCBP1	2
UM	GO:1902680	positive regulation of RNA biosynthetic process	2/23	267/13134	0.00749064	4.27748	2.26613	0.0787612	0.200786	0.154136	WDR75/PCBP1	2
UM	GO:0055086	nucleobase-containing small molecule metabolic process	2/23	273/13134	0.00732601	4.18347	2.22624	0.0818341	0.202855	0.155724	GFPT1/PDHB	2
UM	GO:0006672	ceramide metabolic process	1/23	50/13134	0.02	11.4209	3.09205	0.0840558	0.202855	0.155724	ORMDL1	1
UM	GO:0030148	sphingolipid biosynthetic process	1/23	50/13134	0.02	11.4209	3.09205	0.0840558	0.202855	0.155724	ORMDL1	1
UM	GO:1901606	alpha-amino acid catabolic process	1/23	50/13134	0.02	11.4209	3.09205	0.0840558	0.202855	0.155724	HIBCH	1
UM	GO:0009063	amino acid catabolic process	1/23	57/13134	0.0175439	10.0183	2.85783	0.0952698	0.226893	0.174178	HIBCH	1
UM	GO:0007281	germ cell development	1/23	58/13134	0.0172414	9.84558	2.82768	0.0968611	0.227074	0.174317	GMCL1	1
UM	GO:0006400	tRNA modification	1/23	60/13134	0.0166667	9.51739	2.76953	0.100036	0.227074	0.174317	OSGEPL1	1
UM	GO:0044272	sulfur compound biosynthetic process	1/23	60/13134	0.0166667	9.51739	2.76953	0.100036	0.227074	0.174317	PDHB	1
UM	GO:0051254	positive regulation of RNA metabolic process	2/23	308/13134	0.00649351	3.70807	2.01427	0.100479	0.227074	0.174317	WDR75/PCBP1	2
UM	GO:0051260	protein homooligomerization	1/23	61/13134	0.0163934	9.36137	2.74146	0.101619	0.227074	0.174317	KCTD6	1
UM	GO:0000041	transition metal ion transport	1/23	66/13134	0.0151515	8.65217	2.61024	0.109495	0.24169	0.185537	SLC40A1	1
UM	GO:0045935	positive regulation of nucleobase-containing compound metabolic process	2/23	331/13134	0.0060423	3.45041	1.89115	0.113334	0.247151	0.189729	WDR75/PCBP1	2
UM	GO:0044248	cellular catabolic process	2/23	336/13134	0.00595238	3.39907	1.86582	0.116186	0.249791	0.191756	HIBCH/ACOX2	2
UM	GO:0051259	protein complex oligomerization	1/23	71/13134	0.0140845	8.04287	2.49221	0.117305	0.249791	0.191756	KCTD6	1
UM	GO:0006665	sphingolipid metabolic process	1/23	74/13134	0.0135135	7.7168	2.42681	0.12196	0.253733	0.194782	ORMDL1	1
UM	GO:0022412	cellular process involved in reproduction in multicellular organism	1/23	74/13134	0.0135135	7.7168	2.42681	0.12196	0.253733	0.194782	GMCL1	1
UM	GO:0007034	vacuolar transport	1/23	75/13134	0.0133333	7.61391	2.40581	0.123506	0.25403	0.19501	PXK	1
UM	GO:0046467	membrane lipid biosynthetic process	1/23	76/13134	0.0131579	7.51373	2.38521	0.12505	0.254315	0.195229	ORMDL1	1
UM	GO:0030041	actin filament polymerization	1/23	77/13134	0.012987	7.41615	2.36497	0.126591	0.254589	0.195439	FAM107A	1
UM	GO:0008154	actin polymerization or depolymerization	1/23	83/13134	0.0120482	6.88004	2.25074	0.135783	0.270075	0.207327	FAM107A	1
UM	GO:0170039	proteinogenic amino acid metabolic process	1/23	84/13134	0.0119048	6.79814	2.23281	0.137306	0.270135	0.207373	ASNSD1	1
UM	GO:0030258	lipid modification	1/23	85/13134	0.0117647	6.71816	2.21516	0.138827	0.27019	0.207415	ACOX2	1
UM	GO:0044242	cellular lipid catabolic process	1/23	86/13134	0.0116279	6.64004	2.1978	0.140345	0.270238	0.207452	ACOX2	1
UM	GO:0010557	positive regulation of macromolecule biosynthetic process	2/23	386/13134	0.00518135	2.95877	1.63601	0.145672	0.275795	0.211718	WDR75/PCBP1	2
UM	GO:0031328	positive regulation of cellular biosynthetic process	2/23	387/13134	0.00516796	2.95113	1.63179	0.146278	0.275795	0.211718	WDR75/PCBP1	2
UM	GO:0007178	cell surface receptor protein serine/threonine kinase signaling pathway	1/23	92/13134	0.0108696	6.20699	2.09912	0.149398	0.275885	0.211787	MSTN	1
UM	GO:0009891	positive regulation of biosynthetic process	2/23	393/13134	0.00508906	2.90607	1.6068	0.149925	0.275885	0.211787	WDR75/PCBP1	2
UM	GO:0170033	L-amino acid metabolic process	1/23	93/13134	0.0107527	6.14025	2.08352	0.150899	0.275885	0.211787	ASNSD1	1
UM	GO:0006605	protein targeting	1/23	99/13134	0.010101	5.76812	1.99451	0.159846	0.288487	0.221462	PXK	1
UM	GO:0003006	developmental process involved in reproduction	1/23	101/13134	0.00990099	5.6539	1.96645	0.162808	0.288487	0.221462	GMCL1	1
UM	GO:0007276	gamete generation	1/23	101/13134	0.00990099	5.6539	1.96645	0.162808	0.288487	0.221462	GMCL1	1
UM	GO:0006643	membrane lipid metabolic process	1/23	102/13134	0.00980392	5.59847	1.9527	0.164286	0.288487	0.221462	ORMDL1	1
UM	GO:0051258	protein polymerization	1/23	103/13134	0.00970874	5.54411	1.93913	0.165761	0.288487	0.221462	FAM107A	1
UM	GO:0009451	RNA modification	1/23	105/13134	0.00952381	5.43851	1.91251	0.168703	0.289626	0.222336	OSGEPL1	1
UM	GO:0016053	organic acid biosynthetic process	1/23	107/13134	0.00934579	5.33685	1.88657	0.171636	0.289626	0.222336	ASNSD1	1
UM	GO:0046394	carboxylic acid biosynthetic process	1/23	107/13134	0.00934579	5.33685	1.88657	0.171636	0.289626	0.222336	ASNSD1	1
UM	GO:0032956	regulation of actin cytoskeleton organization	1/23	108/13134	0.00925926	5.28744	1.87384	0.173098	0.289626	0.222336	FAM107A	1
UM	GO:0032970	regulation of actin filament-based process	1/23	110/13134	0.00909091	5.1913	1.84885	0.176016	0.289626	0.222336	FAM107A	1
UM	GO:0072522	purine-containing compound biosynthetic process	1/23	110/13134	0.00909091	5.1913	1.84885	0.176016	0.289626	0.222336	PDHB	1
UM	GO:0044255	cellular lipid metabolic process	2/23	446/13134	0.0044843	2.56073	1.40452	0.182913	0.296172	0.227361	ORMDL1/ACOX2	2
UM	GO:0016042	lipid catabolic process	1/23	115/13134	0.00869565	4.9656	1.78894	0.183267	0.296172	0.227361	ACOX2	1
UM	GO:0048609	multicellular organismal reproductive process	1/23	122/13134	0.00819672	4.68068	1.71066	0.193316	0.306655	0.235408	GMCL1	1
UM	GO:0006486	protein glycosylation	1/23	125/13134	0.008	4.56835	1.67891	0.197586	0.306655	0.235408	GFPT1	1
UM	GO:0016197	endosomal transport	1/23	125/13134	0.008	4.56835	1.67891	0.197586	0.306655	0.235408	PXK	1
UM	GO:0043413	macromolecule glycosylation	1/23	125/13134	0.008	4.56835	1.67891	0.197586	0.306655	0.235408	GFPT1	1
UM	GO:0019637	organophosphate metabolic process	2/23	470/13134	0.00425532	2.42997	1.32227	0.198225	0.306655	0.235408	GFPT1/PDHB	2
UM	GO:0006364	rRNA processing	1/23	130/13134	0.00769231	4.39264	1.62817	0.204656	0.313921	0.240986	WDR75	1
UM	GO:0070085	glycosylation	1/23	133/13134	0.0075188	4.29356	1.59894	0.208869	0.316624	0.243061	GFPT1	1
UM	GO:1901293	nucleoside phosphate biosynthetic process	1/23	134/13134	0.00746269	4.26152	1.58938	0.210268	0.316624	0.243061	PDHB	1
UM	GO:0006631	fatty acid metabolic process	1/23	135/13134	0.00740741	4.22995	1.57992	0.211666	0.316624	0.243061	ACOX2	1
UM	GO:0006873	intracellular monoatomic ion homeostasis	1/23	139/13134	0.00719424	4.10823	1.54298	0.217231	0.317087	0.243417	DMXL1	1
UM	GO:0016072	rRNA metabolic process	1/23	139/13134	0.00719424	4.10823	1.54298	0.217231	0.317087	0.243417	WDR75	1
UM	GO:0030003	intracellular monoatomic cation homeostasis	1/23	139/13134	0.00719424	4.10823	1.54298	0.217231	0.317087	0.243417	DMXL1	1
UM	GO:0006790	sulfur compound metabolic process	1/23	147/13134	0.00680272	3.88465	1.47308	0.228249	0.330504	0.253717	PDHB	1
UM	GO:0051493	regulation of cytoskeleton organization	1/23	154/13134	0.00649351	3.70807	1.41583	0.237768	0.341555	0.2622	FAM107A	1
UM	GO:0044087	regulation of cellular component biogenesis	1/23	158/13134	0.00632911	3.6142	1.3846	0.243157	0.345736	0.265409	ORMDL1	1
UM	GO:0009101	glycoprotein biosynthetic process	1/23	159/13134	0.00628931	3.59147	1.37695	0.244498	0.345736	0.265409	GFPT1	1
UM	GO:0072594	establishment of protein localization to organelle	1/23	164/13134	0.00609756	3.48197	1.33961	0.251172	0.352419	0.27054	PXK	1
UM	GO:0055080	monoatomic cation homeostasis	1/23	168/13134	0.00595238	3.39907	1.31076	0.25647	0.357085	0.274122	DMXL1	1
UM	GO:0050801	monoatomic ion homeostasis	1/23	174/13134	0.00574713	3.28186	1.26908	0.26435	0.365247	0.280387	DMXL1	1
UM	GO:0045944	positive regulation of transcription by RNA polymerase II	1/23	185/13134	0.00540541	3.08672	1.19718	0.27859	0.378035	0.290204	PCBP1	1
UM	GO:0009100	glycoprotein metabolic process	1/23	186/13134	0.00537634	3.07013	1.19091	0.279871	0.378035	0.290204	GFPT1	1
UM	GO:0044283	small molecule biosynthetic process	1/23	186/13134	0.00537634	3.07013	1.19091	0.279871	0.378035	0.290204	ASNSD1	1
UM	GO:0042254	ribosome biogenesis	1/23	193/13134	0.00518135	2.95877	1.14817	0.28878	0.387179	0.297224	WDR75	1
UM	GO:0007015	actin filament organization	1/23	201/13134	0.00497512	2.84101	1.10162	0.298832	0.397711	0.305308	FAM107A	1
UM	GO:0072521	purine-containing compound metabolic process	1/23	206/13134	0.00485437	2.77206	1.07368	0.305046	0.403017	0.309382	PDHB	1
UM	GO:0042981	regulation of apoptotic process	1/23	217/13134	0.00460829	2.63154	1.01502	0.318531	0.416656	0.319852	TNFAIP8	1
UM	GO:0019953	sexual reproduction	1/23	220/13134	0.00454545	2.59565	0.999648	0.322165	0.416656	0.319852	GMCL1	1
UM	GO:0043067	regulation of programmed cell death	1/23	221/13134	0.00452489	2.58391	0.994581	0.323372	0.416656	0.319852	TNFAIP8	1
UM	GO:0008380	RNA splicing	1/23	222/13134	0.0045045	2.57227	0.989542	0.324577	0.416656	0.319852	GMCL1	1
UM	GO:0033043	regulation of organelle organization	1/23	250/13134	0.004	2.28417	0.858611	0.357501	0.445594	0.342067	FAM107A	1
UM	GO:0090407	organophosphate biosynthetic process	1/23	252/13134	0.00396825	2.26605	0.849935	0.359793	0.445594	0.342067	PDHB	1
UM	GO:0000122	negative regulation of transcription by RNA polymerase II	1/23	254/13134	0.00393701	2.2482	0.841341	0.362077	0.445594	0.342067	MXD1	1
UM	GO:0006281	DNA repair	1/23	254/13134	0.00393701	2.2482	0.841341	0.362077	0.445594	0.342067	PMS1	1
UM	GO:0033365	protein localization to organelle	1/23	254/13134	0.00393701	2.2482	0.841341	0.362077	0.445594	0.342067	PXK	1
UM	GO:0022414	reproductive process	1/23	255/13134	0.00392157	2.23939	0.837074	0.363216	0.445594	0.342067	GMCL1	1
UM	GO:0022613	ribonucleoprotein complex biogenesis	1/23	256/13134	0.00390625	2.23064	0.832826	0.364353	0.445594	0.342067	WDR75	1
UM	GO:0008610	lipid biosynthetic process	1/23	261/13134	0.00383142	2.18791	0.811877	0.37001	0.449475	0.345046	ORMDL1	1
UM	GO:0006511	ubiquitin-dependent protein catabolic process	1/23	280/13134	0.00357143	2.03944	0.736356	0.39107	0.471892	0.362255	KCTD6	1
UM	GO:0019941	modification-dependent protein catabolic process	1/23	285/13134	0.00350877	2.00366	0.717469	0.3965	0.472148	0.362451	KCTD6	1
UM	GO:0043632	modification-dependent macromolecule catabolic process	1/23	285/13134	0.00350877	2.00366	0.717469	0.3965	0.472148	0.362451	KCTD6	1
UM	GO:1901137	carbohydrate derivative biosynthetic process	1/23	294/13134	0.00340136	1.94232	0.684415	0.406156	0.478005	0.366948	GFPT1	1
UM	GO:0006886	intracellular protein transport	1/23	295/13134	0.00338983	1.93574	0.680815	0.40722	0.478005	0.366948	PXK	1
UM	GO:0006915	apoptotic process	1/23	297/13134	0.003367	1.92271	0.673655	0.409342	0.478005	0.366948	TNFAIP8	1
UM	GO:0030036	actin cytoskeleton organization	1/23	303/13134	0.00330033	1.88463	0.652502	0.415664	0.478136	0.367048	FAM107A	1
UM	GO:0012501	programmed cell death	1/23	304/13134	0.00328947	1.87843	0.649023	0.416712	0.478136	0.367048	TNFAIP8	1
UM	GO:0008219	cell death	1/23	305/13134	0.00327869	1.87227	0.645557	0.417757	0.478136	0.367048	TNFAIP8	1
UM	GO:0097435	supramolecular fiber organization	1/23	310/13134	0.00322581	1.84208	0.628417	0.422959	0.478136	0.367048	FAM107A	1
UM	GO:0030029	actin filament-based process	1/23	315/13134	0.0031746	1.81284	0.611589	0.428116	0.478136	0.367048	FAM107A	1
UM	GO:0006974	DNA damage response	1/23	316/13134	0.00316456	1.8071	0.608259	0.429142	0.478136	0.367048	PMS1	1
UM	GO:0045892	negative regulation of DNA-templated transcription	1/23	317/13134	0.00315457	1.8014	0.604941	0.430166	0.478136	0.367048	MXD1	1
UM	GO:0007167	enzyme-linked receptor protein signaling pathway	1/23	318/13134	0.00314465	1.79573	0.601635	0.431188	0.478136	0.367048	MSTN	1
UM	GO:1902679	negative regulation of RNA biosynthetic process	1/23	320/13134	0.003125	1.78451	0.595058	0.433228	0.478136	0.367048	MXD1	1
UM	GO:0098662	inorganic cation transmembrane transport	1/23	326/13134	0.00306748	1.75167	0.575601	0.439306	0.481905	0.369942	SLC40A1	1
UM	GO:0051603	proteolysis involved in protein catabolic process	1/23	332/13134	0.00301205	1.72001	0.556541	0.445321	0.484812	0.372173	KCTD6	1
UM	GO:0051253	negative regulation of RNA metabolic process	1/23	334/13134	0.00299401	1.70971	0.550272	0.447313	0.484812	0.372173	MXD1	1
UM	GO:0098655	monoatomic cation transmembrane transport	1/23	339/13134	0.00294985	1.68449	0.534783	0.452261	0.487258	0.374051	SLC40A1	1
UM	GO:0098660	inorganic ion transmembrane transport	1/23	352/13134	0.00284091	1.62228	0.495664	0.46493	0.496039	0.380791	SLC40A1	1
UM	GO:0045934	negative regulation of nucleobase-containing compound metabolic process	1/23	353/13134	0.00283286	1.61769	0.492721	0.465893	0.496039	0.380791	MXD1	1
UM	GO:0006259	DNA metabolic process	1/23	364/13134	0.00274725	1.5688	0.460939	0.476375	0.501301	0.384831	PMS1	1
UM	GO:0030163	protein catabolic process	1/23	364/13134	0.00274725	1.5688	0.460939	0.476375	0.501301	0.384831	KCTD6	1
UM	GO:0022008	neurogenesis	1/23	385/13134	0.0025974	1.48323	0.403064	0.495842	0.518623	0.398129	NAV3	1
UM	GO:0030001	metal ion transport	1/23	388/13134	0.00257732	1.47176	0.395075	0.498566	0.518623	0.398129	SLC40A1	1
UM	GO:0015031	protein transport	1/23	397/13134	0.00251889	1.4384	0.371498	0.506653	0.524024	0.402275	PXK	1
UM	GO:0051128	regulation of cellular component organization	1/23	404/13134	0.00247525	1.41347	0.353551	0.512857	0.526246	0.403981	FAM107A	1
UM	GO:0034220	monoatomic ion transmembrane transport	1/23	406/13134	0.00246305	1.40651	0.348484	0.514616	0.526246	0.403981	SLC40A1	1
UM	GO:0006812	monoatomic cation transport	1/23	449/13134	0.00222717	1.27181	0.245456	0.550993	0.560279	0.430107	SLC40A1	1
UM	GO:0045184	establishment of protein localization	1/23	453/13134	0.00220751	1.26058	0.236398	0.554241	0.560434	0.430225	PXK	1
UM	GO:1901135	carbohydrate derivative metabolic process	1/23	465/13134	0.00215054	1.22805	0.209708	0.563851	0.566983	0.435253	GFPT1	1
UM	GO:0033554	cellular response to stress	1/23	473/13134	0.00211416	1.20728	0.192301	0.570147	0.570147	0.437682	PMS1	1
QM	GO:0030638	polyketide metabolic process	4/148	13/13134	0.307692	27.3056	10.1301	1.02285e-05	0.00206105	0.00188151	LOC785762/AKR1C3/LOC782922/LOC506594	4
QM	GO:0030647	aminoglycoside antibiotic metabolic process	4/148	13/13134	0.307692	27.3056	10.1301	1.02285e-05	0.00206105	0.00188151	LOC785762/AKR1C3/LOC782922/LOC506594	4
QM	GO:0044597	daunorubicin metabolic process	4/148	13/13134	0.307692	27.3056	10.1301	1.02285e-05	0.00206105	0.00188151	LOC785762/AKR1C3/LOC782922/LOC506594	4
QM	GO:0044598	doxorubicin metabolic process	4/148	13/13134	0.307692	27.3056	10.1301	1.02285e-05	0.00206105	0.00188151	LOC785762/AKR1C3/LOC782922/LOC506594	4
QM	GO:0016137	glycoside metabolic process	4/148	17/13134	0.235294	20.8808	8.75619	3.2872e-05	0.00529896	0.00483737	LOC785762/AKR1C3/LOC782922/LOC506594	4
QM	GO:0042448	progesterone metabolic process	4/148	19/13134	0.210526	18.6828	8.23415	5.2603e-05	0.00605686	0.00552925	LOC785762/AKR1C3/LOC782922/LOC506594	4
QM	GO:1902644	tertiary alcohol metabolic process	4/148	19/13134	0.210526	18.6828	8.23415	5.2603e-05	0.00605686	0.00552925	LOC785762/AKR1C3/LOC782922/LOC506594	4
QM	GO:0019748	secondary metabolic process	4/148	20/13134	0.2	17.7486	8.00207	6.51795e-05	0.00656684	0.0059948	LOC785762/AKR1C3/LOC782922/LOC506594	4
QM	GO:0006692	prostanoid metabolic process	4/148	22/13134	0.181818	16.1351	7.5847	9.66978e-05	0.00779385	0.00711492	LOC785762/AKR1C3/LOC782922/LOC506594	4
QM	GO:0006693	prostaglandin metabolic process	4/148	22/13134	0.181818	16.1351	7.5847	9.66978e-05	0.00779385	0.00711492	LOC785762/AKR1C3/LOC782922/LOC506594	4
QM	GO:0008207	C21-steroid hormone metabolic process	4/148	25/13134	0.16	14.1989	7.05178	0.000162885	0.011935	0.0108953	LOC785762/AKR1C3/LOC782922/LOC506594	4
QM	GO:0006690	icosanoid metabolic process	4/148	30/13134	0.133333	11.8324	6.34103	0.000337771	0.0209418	0.0191175	LOC785762/AKR1C3/LOC782922/LOC506594	4
QM	GO:0034308	primary alcohol metabolic process	4/148	30/13134	0.133333	11.8324	6.34103	0.000337771	0.0209418	0.0191175	LOC785762/AKR1C3/LOC782922/LOC506594	4
QM	GO:0033559	unsaturated fatty acid metabolic process	4/148	34/13134	0.117647	10.4404	5.88394	0.000551963	0.0302684	0.0276318	LOC785762/AKR1C3/LOC782922/LOC506594	4
QM	GO:0042180	cellular ketone metabolic process	5/148	60/13134	0.0833333	7.39527	5.30036	0.000563309	0.0302684	0.0276318	WDTC1/LOC785762/AKR1C3/LOC782922/LOC506594	5
QM	GO:1901657	glycosyl compound metabolic process	4/148	39/13134	0.102564	9.10187	5.40929	0.000937169	0.0472099	0.0430974	LOC785762/AKR1C3/LOC782922/LOC506594	4
QM	GO:0032787	monocarboxylic acid metabolic process	8/148	197/13134	0.0406091	3.60379	3.93094	0.00174949	0.0829465	0.075721	WDTC1/ACSS1/LOC785762/AKR1C3/LOC782922/LOC506594/ACOX2/PDHB	8
QM	GO:0120254	olefinic compound metabolic process	4/148	47/13134	0.0851064	7.55262	4.80417	0.00189561	0.0848811	0.0774871	LOC785762/AKR1C3/LOC782922/LOC506594	4
QM	GO:0042445	hormone metabolic process	4/148	53/13134	0.0754717	6.6976	4.43695	0.00295409	0.125316	0.114399	LOC785762/AKR1C3/LOC782922/LOC506594	4
QM	GO:0006631	fatty acid metabolic process	6/148	135/13134	0.0444444	3.94414	3.67068	0.00422599	0.170307	0.155472	WDTC1/LOC785762/AKR1C3/LOC782922/LOC506594/ACOX2	6
QM	GO:0034762	regulation of transmembrane transport	5/148	101/13134	0.049505	4.39323	3.65449	0.00565622	0.20768	0.189589	SHISA7/CACNG8/CACNG6/DHRS7C/SLMAP	5
QM	GO:0032101	regulation of response to external stimulus	6/148	145/13134	0.0413793	3.67213	3.45406	0.00596968	0.20768	0.189589	GPATCH3/NLRP9/LOC100301263/MAPKAPK3/SEMA3B/SEMA3F	6
QM	GO:0019752	carboxylic acid metabolic process	10/148	353/13134	0.0283286	2.51397	3.07821	0.00665874	0.20768	0.189589	GLS/WDTC1/ASNSD1/ACSS1/LOC785762/AKR1C3/LOC782922/LOC506594/ACOX2/PDHB	10
QM	GO:0043436	oxoacid metabolic process	10/148	357/13134	0.0280112	2.48581	3.03848	0.00718616	0.20768	0.189589	GLS/WDTC1/ASNSD1/ACSS1/LOC785762/AKR1C3/LOC782922/LOC506594/ACOX2/PDHB	10
QM	GO:0006066	alcohol metabolic process	5/148	107/13134	0.046729	4.14688	3.48919	0.00719601	0.20768	0.189589	DHDDS/LOC785762/AKR1C3/LOC782922/LOC506594	5
QM	GO:0009605	response to external stimulus	11/148	418/13134	0.0263158	2.33535	2.96198	0.00769815	0.20768	0.189589	STAT1/GPATCH3/ACKR3/ADAM15/CST11/LOC505033/NLRP9/LOC100301263/MAPKAPK3/SEMA3B/SEMA3F	11
QM	GO:0006027	glycosaminoglycan catabolic process	2/148	12/13134	0.166667	14.7905	5.10208	0.00773003	0.20768	0.189589	HYAL2/HYAL3	2
QM	GO:0035384	thioester biosynthetic process	2/148	12/13134	0.166667	14.7905	5.10208	0.00773003	0.20768	0.189589	ACSS1/PDHB	2
QM	GO:0071616	acyl-CoA biosynthetic process	2/148	12/13134	0.166667	14.7905	5.10208	0.00773003	0.20768	0.189589	ACSS1/PDHB	2
QM	GO:2000311	regulation of AMPA receptor activity	2/148	12/13134	0.166667	14.7905	5.10208	0.00773003	0.20768	0.189589	SHISA7/CACNG8	2
QM	GO:0006082	organic acid metabolic process	10/148	377/13134	0.0265252	2.35393	2.84753	0.0103264	0.24068	0.219715	GLS/WDTC1/ASNSD1/ACSS1/LOC785762/AKR1C3/LOC782922/LOC506594/ACOX2/PDHB	10
QM	GO:0006084	acetyl-CoA metabolic process	2/148	14/13134	0.142857	12.6776	4.66687	0.0105021	0.24068	0.219715	ACSS1/PDHB	2
QM	GO:0030212	hyaluronan metabolic process	2/148	14/13134	0.142857	12.6776	4.66687	0.0105021	0.24068	0.219715	HYAL2/HYAL3	2
QM	GO:0010817	regulation of hormone levels	4/148	76/13134	0.0526316	4.6707	3.42604	0.0106111	0.24068	0.219715	LOC785762/AKR1C3/LOC782922/LOC506594	4
QM	GO:0045893	positive regulation of DNA-templated transcription	8/148	267/13134	0.0299625	2.65897	2.92369	0.01075	0.24068	0.219715	SOX14/RPS6KA1/ARID1A/GPATCH3/WDR75/CRTC2/PCBP1/LBH	8
QM	GO:1902680	positive regulation of RNA biosynthetic process	8/148	267/13134	0.0299625	2.65897	2.92369	0.01075	0.24068	0.219715	SOX14/RPS6KA1/ARID1A/GPATCH3/WDR75/CRTC2/PCBP1/LBH	8
QM	GO:0030041	actin filament polymerization	4/148	77/13134	0.0519481	4.61004	3.39165	0.0110967	0.240709	0.219741	HAX1/ARHGAP18/GAS7/FAM107A	4
QM	GO:0061462	protein localization to lysosome	2/148	15/13134	0.133333	11.8324	4.48122	0.012029	0.240709	0.219741	CACNG8/PXK	2
QM	GO:0010557	positive regulation of macromolecule biosynthetic process	10/148	386/13134	0.0259067	2.29905	2.76549	0.0120414	0.240709	0.219741	SOX14/RPS6KA1/ARID1A/GPATCH3/TENT5B/WDR75/ZBTB7B/CRTC2/PCBP1/LBH	10
QM	GO:0044255	cellular lipid metabolic process	11/148	446/13134	0.0246637	2.18873	2.72666	0.0121373	0.240709	0.219741	PIGV/DHDDS/WDTC1/ORMDL1/LOC785762/AKR1C3/LOC782922/LOC506594/ABHD12/CISH/ACOX2	11
QM	GO:0031328	positive regulation of cellular biosynthetic process	10/148	387/13134	0.0258398	2.29311	2.75652	0.0122445	0.240709	0.219741	SOX14/RPS6KA1/ARID1A/GPATCH3/TENT5B/WDR75/ZBTB7B/CRTC2/PCBP1/LBH	10
QM	GO:0008202	steroid metabolic process	4/148	80/13134	0.05	4.43716	3.29191	0.0126387	0.242543	0.221415	LOC785762/AKR1C3/LOC782922/LOC506594	4
QM	GO:0009891	positive regulation of biosynthetic process	10/148	393/13134	0.0254453	2.2581	2.70324	0.0135181	0.253386	0.231314	SOX14/RPS6KA1/ARID1A/GPATCH3/TENT5B/WDR75/ZBTB7B/CRTC2/PCBP1/LBH	10
QM	GO:0008154	actin polymerization or depolymerization	4/148	83/13134	0.0481928	4.27678	3.19698	0.0143115	0.262161	0.239324	HAX1/ARHGAP18/GAS7/FAM107A	4
QM	GO:0046890	regulation of lipid biosynthetic process	2/148	17/13134	0.117647	10.4404	4.15788	0.015353	0.27499	0.251035	WDTC1/ORMDL1	2
QM	GO:0006952	defense response	10/148	403/13134	0.0248139	2.20207	2.61652	0.0158593	0.277883	0.253676	STAT1/STAT4/GPATCH3/ADAM15/CST11/LOC505033/NLRP9/LOC100301263/MAPKAPK3/TUSC2	10
QM	GO:0006026	aminoglycan catabolic process	2/148	18/13134	0.111111	9.86036	4.01571	0.0171458	0.287907	0.262827	HYAL2/HYAL3	2
QM	GO:0099601	regulation of neurotransmitter receptor activity	2/148	18/13134	0.111111	9.86036	4.01571	0.0171458	0.287907	0.262827	SHISA7/CACNG8	2
QM	GO:0008333	endosome to lysosome transport	2/148	19/13134	0.105263	9.34139	3.88424	0.019023	0.308682	0.281792	CACNG8/PXK	2
QM	GO:0048841	regulation of axon extension involved in axon guidance	2/148	20/13134	0.1	8.87432	3.76215	0.0209823	0.308682	0.281792	SEMA3B/SEMA3F	2
QM	GO:0048843	negative regulation of axon extension involved in axon guidance	2/148	20/13134	0.1	8.87432	3.76215	0.0209823	0.308682	0.281792	SEMA3B/SEMA3F	2
QM	GO:0048846	axon extension involved in axon guidance	2/148	20/13134	0.1	8.87432	3.76215	0.0209823	0.308682	0.281792	SEMA3B/SEMA3F	2
QM	GO:0050922	negative regulation of chemotaxis	2/148	20/13134	0.1	8.87432	3.76215	0.0209823	0.308682	0.281792	SEMA3B/SEMA3F	2
QM	GO:1902284	neuron projection extension involved in neuron projection guidance	2/148	20/13134	0.1	8.87432	3.76215	0.0209823	0.308682	0.281792	SEMA3B/SEMA3F	2
QM	GO:0090066	regulation of anatomical structure size	5/148	140/13134	0.0357143	3.1694	2.75491	0.0210639	0.308682	0.281792	HAX1/ARHGAP18/EDNRA/SEMA3B/SEMA3F	5
QM	GO:0030517	negative regulation of axon extension	2/148	21/13134	0.0952381	8.45174	3.64831	0.0230219	0.31379	0.286455	SEMA3B/SEMA3F	2
QM	GO:0050771	negative regulation of axonogenesis	2/148	21/13134	0.0952381	8.45174	3.64831	0.0230219	0.31379	0.286455	SEMA3B/SEMA3F	2
QM	GO:0050919	negative chemotaxis	2/148	21/13134	0.0952381	8.45174	3.64831	0.0230219	0.31379	0.286455	SEMA3B/SEMA3F	2
QM	GO:0031347	regulation of defense response	4/148	96/13134	0.0416667	3.69764	2.83197	0.0231483	0.31379	0.286455	GPATCH3/NLRP9/LOC100301263/MAPKAPK3	4
QM	GO:0051254	positive regulation of RNA metabolic process	8/148	308/13134	0.025974	2.30502	2.47413	0.023359	0.31379	0.286455	SOX14/RPS6KA1/ARID1A/GPATCH3/WDR75/CRTC2/PCBP1/LBH	8
QM	GO:1901615	organic hydroxy compound metabolic process	5/148	146/13134	0.0342466	3.03915	2.64503	0.0247164	0.321626	0.29361	DHDDS/LOC785762/AKR1C3/LOC782922/LOC506594	5
QM	GO:0050768	negative regulation of neurogenesis	2/148	22/13134	0.0909091	8.06757	3.54178	0.0251395	0.321626	0.29361	SEMA3B/SEMA3F	2
QM	GO:0051961	negative regulation of nervous system development	2/148	22/13134	0.0909091	8.06757	3.54178	0.0251395	0.321626	0.29361	SEMA3B/SEMA3F	2
QM	GO:0030308	negative regulation of cell growth	2/148	23/13134	0.0869565	7.7168	3.44179	0.0273333	0.334148	0.30504	SEMA3B/SEMA3F	2
QM	GO:0051049	regulation of transport	7/148	261/13134	0.0268199	2.38009	2.40415	0.0283803	0.334148	0.30504	RAB13/SHISA7/SYT5/CACNG8/CACNG6/DHRS7C/SLMAP	7
QM	GO:0051258	protein polymerization	4/148	103/13134	0.038835	3.44634	2.66086	0.0290244	0.334148	0.30504	HAX1/ARHGAP18/GAS7/FAM107A	4
QM	GO:0010977	negative regulation of neuron projection development	2/148	24/13134	0.0833333	7.39527	3.34764	0.0296013	0.334148	0.30504	SEMA3B/SEMA3F	2
QM	GO:0048640	negative regulation of developmental growth	2/148	24/13134	0.0833333	7.39527	3.34764	0.0296013	0.334148	0.30504	SEMA3B/SEMA3F	2
QM	GO:0032535	regulation of cellular component size	4/148	104/13134	0.0384615	3.4132	2.63763	0.0299296	0.334148	0.30504	HAX1/ARHGAP18/SEMA3B/SEMA3F	4
QM	GO:0030001	metal ion transport	9/148	388/13134	0.0231959	2.05848	2.25936	0.0315508	0.334148	0.30504	CATSPER4/SLC9A1/SLC40A1/KCNN3/SLC39A1/CACNG8/CACNG6/DHRS7C/SLMAP	9
QM	GO:0045814	negative regulation of gene expression, epigenetic	2/148	25/13134	0.08	7.09946	3.25875	0.0319416	0.334148	0.30504	TASOR2/TASOR	2
QM	GO:0044087	regulation of cellular component biogenesis	5/148	158/13134	0.0316456	2.80833	2.44124	0.0331877	0.334148	0.30504	ORMDL1/HAX1/ARHGAP18/SYNDIG1/TASOR	5
QM	GO:0045935	positive regulation of nucleobase-containing compound metabolic process	8/148	331/13134	0.0241692	2.14485	2.25207	0.0338121	0.334148	0.30504	SOX14/RPS6KA1/ARID1A/GPATCH3/WDR75/CRTC2/PCBP1/LBH	8
QM	GO:0043604	amide biosynthetic process	3/148	63/13134	0.047619	4.22587	2.73992	0.0340704	0.334148	0.30504	ORMDL1/ACSS1/PDHB	3
QM	GO:0001755	neural crest cell migration	2/148	26/13134	0.0769231	6.8264	3.17464	0.0343521	0.334148	0.30504	SEMA3B/SEMA3F	2
QM	GO:0030516	regulation of axon extension	2/148	26/13134	0.0769231	6.8264	3.17464	0.0343521	0.334148	0.30504	SEMA3B/SEMA3F	2
QM	GO:0045926	negative regulation of growth	2/148	26/13134	0.0769231	6.8264	3.17464	0.0343521	0.334148	0.30504	SEMA3B/SEMA3F	2
QM	GO:0090497	mesenchymal cell migration	2/148	26/13134	0.0769231	6.8264	3.17464	0.0343521	0.334148	0.30504	SEMA3B/SEMA3F	2
QM	GO:1903510	mucopolysaccharide metabolic process	2/148	26/13134	0.0769231	6.8264	3.17464	0.0343521	0.334148	0.30504	HYAL2/HYAL3	2
QM	GO:0007264	small GTPase-mediated signal transduction	6/148	217/13134	0.0276498	2.45373	2.3052	0.0362272	0.334148	0.30504	DENND4B/ARHGAP18/GDI2/DOCK3/RASSF1/ARHGEF3	6
QM	GO:0006479	protein methylation	2/148	27/13134	0.0740741	6.57357	3.09485	0.0368312	0.334148	0.30504	PRMT9/HEMK1	2
QM	GO:0008213	protein alkylation	2/148	27/13134	0.0740741	6.57357	3.09485	0.0368312	0.334148	0.30504	PRMT9/HEMK1	2
QM	GO:0031345	negative regulation of cell projection organization	2/148	27/13134	0.0740741	6.57357	3.09485	0.0368312	0.334148	0.30504	SEMA3B/SEMA3F	2
QM	GO:0040029	epigenetic regulation of gene expression	2/148	27/13134	0.0740741	6.57357	3.09485	0.0368312	0.334148	0.30504	TASOR2/TASOR	2
QM	GO:0048167	regulation of synaptic plasticity	2/148	27/13134	0.0740741	6.57357	3.09485	0.0368312	0.334148	0.30504	SHISA7/ERC2	2
QM	GO:0043434	response to peptide hormone	3/148	65/13134	0.0461538	4.09584	2.6711	0.0368772	0.334148	0.30504	STAT1/STAT4/RAB13	3
QM	GO:0006936	muscle contraction	3/148	66/13134	0.0454545	4.03378	2.63771	0.0383239	0.334148	0.30504	TPM3/TNNT1/TNNI3	3
QM	GO:0014032	neural crest cell development	2/148	28/13134	0.0714286	6.3388	3.019	0.039377	0.334148	0.30504	SEMA3B/SEMA3F	2
QM	GO:0014033	neural crest cell differentiation	2/148	28/13134	0.0714286	6.3388	3.019	0.039377	0.334148	0.30504	SEMA3B/SEMA3F	2
QM	GO:0048864	stem cell development	2/148	28/13134	0.0714286	6.3388	3.019	0.039377	0.334148	0.30504	SEMA3B/SEMA3F	2
QM	GO:0061387	regulation of extent of cell growth	2/148	28/13134	0.0714286	6.3388	3.019	0.039377	0.334148	0.30504	SEMA3B/SEMA3F	2
QM	GO:1903169	regulation of calcium ion transmembrane transport	2/148	28/13134	0.0714286	6.3388	3.019	0.039377	0.334148	0.30504	CACNG6/DHRS7C	2
QM	GO:0022898	regulation of transmembrane transporter activity	3/148	67/13134	0.0447761	3.97358	2.60498	0.0397992	0.334148	0.30504	SHISA7/CACNG8/SLMAP	3
QM	GO:0032409	regulation of transporter activity	3/148	67/13134	0.0447761	3.97358	2.60498	0.0397992	0.334148	0.30504	SHISA7/CACNG8/SLMAP	3
QM	GO:0032412	regulation of monoatomic ion transmembrane transporter activity	3/148	67/13134	0.0447761	3.97358	2.60498	0.0397992	0.334148	0.30504	SHISA7/CACNG8/SLMAP	3
QM	GO:1904062	regulation of monoatomic cation transmembrane transport	3/148	67/13134	0.0447761	3.97358	2.60498	0.0397992	0.334148	0.30504	CACNG6/DHRS7C/SLMAP	3
QM	GO:0003012	muscle system process	3/148	68/13134	0.0441176	3.91514	2.57287	0.0413031	0.33842	0.308941	TPM3/TNNT1/TNNI3	3
QM	GO:0019216	regulation of lipid metabolic process	2/148	29/13134	0.0689655	6.12022	2.94676	0.0419876	0.33842	0.308941	WDTC1/ORMDL1	2
QM	GO:0048863	stem cell differentiation	2/148	29/13134	0.0689655	6.12022	2.94676	0.0419876	0.33842	0.308941	SEMA3B/SEMA3F	2
QM	GO:0071526	semaphorin-plexin signaling pathway	2/148	29/13134	0.0689655	6.12022	2.94676	0.0419876	0.33842	0.308941	SEMA3B/SEMA3F	2
QM	GO:0002221	pattern recognition receptor signaling pathway	2/148	30/13134	0.0666667	5.91622	2.87783	0.0446614	0.352913	0.322171	GPATCH3/MAPKAPK3	2
QM	GO:0048675	axon extension	2/148	30/13134	0.0666667	5.91622	2.87783	0.0446614	0.352913	0.322171	SEMA3B/SEMA3F	2
QM	GO:0007041	lysosomal transport	2/148	31/13134	0.0645161	5.72537	2.81194	0.0473965	0.357024	0.325924	CACNG8/PXK	2
QM	GO:0010721	negative regulation of cell development	2/148	31/13134	0.0645161	5.72537	2.81194	0.0473965	0.357024	0.325924	SEMA3B/SEMA3F	2
QM	GO:0048278	vesicle docking	2/148	31/13134	0.0645161	5.72537	2.81194	0.0473965	0.357024	0.325924	RAB13/STX8	2
QM	GO:0048762	mesenchymal cell differentiation	2/148	31/13134	0.0645161	5.72537	2.81194	0.0473965	0.357024	0.325924	SEMA3B/SEMA3F	2
QM	GO:0060485	mesenchyme development	2/148	31/13134	0.0645161	5.72537	2.81194	0.0473965	0.357024	0.325924	SEMA3B/SEMA3F	2
QM	GO:0010469	regulation of signaling receptor activity	2/148	32/13134	0.0625	5.54645	2.74887	0.0501914	0.37114	0.33881	SHISA7/CACNG8	2
QM	GO:0050727	regulation of inflammatory response	2/148	32/13134	0.0625	5.54645	2.74887	0.0501914	0.37114	0.33881	NLRP9/LOC100301263	2
QM	GO:0032879	regulation of localization	7/148	297/13134	0.023569	2.09159	2.03134	0.0510201	0.373838	0.341273	RAB13/SHISA7/SYT5/CACNG8/CACNG6/DHRS7C/SLMAP	7
QM	GO:0030036	actin cytoskeleton organization	7/148	303/13134	0.0231023	2.05017	1.97436	0.0556581	0.396601	0.362053	HAX1/TPM3/ARHGAP18/TNNT1/GAS7/FAM107A/FLNB	7
QM	GO:0006885	regulation of pH	2/148	34/13134	0.0588235	5.22019	2.63033	0.0559534	0.396601	0.362053	SLC9A1/DMXL1	2
QM	GO:0072666	establishment of protein localization to vacuole	2/148	34/13134	0.0588235	5.22019	2.63033	0.0559534	0.396601	0.362053	CACNG8/PXK	2
QM	GO:0010959	regulation of metal ion transport	3/148	77/13134	0.038961	3.45753	2.30886	0.0560949	0.396601	0.362053	CACNG6/DHRS7C/SLMAP	3
QM	GO:0001667	ameboidal-type cell migration	2/148	35/13134	0.0571429	5.07104	2.57452	0.0589173	0.405875	0.370519	SEMA3B/SEMA3F	2
QM	GO:0040013	negative regulation of locomotion	2/148	35/13134	0.0571429	5.07104	2.57452	0.0589173	0.405875	0.370519	SEMA3B/SEMA3F	2
QM	GO:0051924	regulation of calcium ion transport	2/148	35/13134	0.0571429	5.07104	2.57452	0.0589173	0.405875	0.370519	CACNG6/DHRS7C	2
QM	GO:0051960	regulation of nervous system development	3/148	79/13134	0.0379747	3.37	2.25553	0.0596813	0.407654	0.372143	SYNDIG1/SEMA3B/SEMA3F	3
QM	GO:0048638	regulation of developmental growth	2/148	36/13134	0.0555556	4.93018	2.52079	0.0619344	0.412555	0.376617	SEMA3B/SEMA3F	2
QM	GO:0072665	protein localization to vacuole	2/148	36/13134	0.0555556	4.93018	2.52079	0.0619344	0.412555	0.376617	CACNG8/PXK	2
QM	GO:1990138	neuron projection extension	2/148	36/13134	0.0555556	4.93018	2.52079	0.0619344	0.412555	0.376617	SEMA3B/SEMA3F	2
QM	GO:0001558	regulation of cell growth	2/148	37/13134	0.0540541	4.79693	2.46901	0.0650031	0.422356	0.385565	SEMA3B/SEMA3F	2
QM	GO:0022406	membrane docking	2/148	37/13134	0.0540541	4.79693	2.46901	0.0650031	0.422356	0.385565	RAB13/STX8	2
QM	GO:0140056	organelle localization by membrane tethering	2/148	37/13134	0.0540541	4.79693	2.46901	0.0650031	0.422356	0.385565	RAB13/STX8	2
QM	GO:0030029	actin filament-based process	7/148	315/13134	0.0222222	1.97207	1.86424	0.0657035	0.422356	0.385565	HAX1/TPM3/ARHGAP18/TNNT1/GAS7/FAM107A/FLNB	7
QM	GO:0006812	monoatomic cation transport	9/148	449/13134	0.0200445	1.77882	1.79262	0.0674853	0.422356	0.385565	CATSPER4/SLC9A1/SLC40A1/KCNN3/SLC39A1/CACNG8/CACNG6/DHRS7C/SLMAP	9
QM	GO:0006637	acyl-CoA metabolic process	2/148	38/13134	0.0526316	4.6707	2.41906	0.068122	0.422356	0.385565	ACSS1/PDHB	2
QM	GO:0035383	thioester metabolic process	2/148	38/13134	0.0526316	4.6707	2.41906	0.068122	0.422356	0.385565	ACSS1/PDHB	2
QM	GO:0048588	developmental cell growth	2/148	38/13134	0.0526316	4.6707	2.41906	0.068122	0.422356	0.385565	SEMA3B/SEMA3F	2
QM	GO:0060560	developmental growth involved in morphogenesis	2/148	38/13134	0.0526316	4.6707	2.41906	0.068122	0.422356	0.385565	SEMA3B/SEMA3F	2
QM	GO:0034765	regulation of monoatomic ion transmembrane transport	3/148	84/13134	0.0357143	3.1694	2.12936	0.0691043	0.425176	0.388139	CACNG6/DHRS7C/SLMAP	3
QM	GO:0008361	regulation of cell size	2/148	39/13134	0.0512821	4.55094	2.37081	0.0712893	0.432024	0.394391	SEMA3B/SEMA3F	2
QM	GO:0030203	glycosaminoglycan metabolic process	2/148	39/13134	0.0512821	4.55094	2.37081	0.0712893	0.432024	0.394391	HYAL2/HYAL3	2
QM	GO:0050920	regulation of chemotaxis	2/148	40/13134	0.05	4.43716	2.32418	0.0745038	0.438322	0.40014	SEMA3B/SEMA3F	2
QM	GO:0055088	lipid homeostasis	2/148	40/13134	0.05	4.43716	2.32418	0.0745038	0.438322	0.40014	ORMDL1/ACOX2	2
QM	GO:0170034	L-amino acid biosynthetic process	2/148	40/13134	0.05	4.43716	2.32418	0.0745038	0.438322	0.40014	GLS/ASNSD1	2
QM	GO:0170038	proteinogenic amino acid biosynthetic process	2/148	40/13134	0.05	4.43716	2.32418	0.0745038	0.438322	0.40014	GLS/ASNSD1	2
QM	GO:0098662	inorganic cation transmembrane transport	7/148	326/13134	0.0214724	1.90553	1.76745	0.0758208	0.440928	0.402519	SLC9A1/SLC40A1/KCNN3/SLC39A1/CACNG6/DHRS7C/SLMAP	7
QM	GO:0098542	defense response to other organism	6/148	262/13134	0.0229008	2.03229	1.80179	0.076041	0.440928	0.402519	STAT1/GPATCH3/ADAM15/CST11/LOC505033/MAPKAPK3	6
QM	GO:0007015	actin filament organization	5/148	201/13134	0.0248756	2.20754	1.84173	0.0770599	0.443645	0.404999	HAX1/TPM3/ARHGAP18/GAS7/FAM107A	5
QM	GO:0002758	innate immune response-activating signaling pathway	2/148	41/13134	0.0487805	4.32894	2.27905	0.077764	0.444523	0.405801	GPATCH3/MAPKAPK3	2
QM	GO:1901135	carbohydrate derivative metabolic process	9/148	465/13134	0.0193548	1.71761	1.68198	0.0799997	0.454083	0.414528	PIGV/TMTC2/GFPT1/LOC785762/AKR1C3/LOC782922/LOC506594/HYAL2/HYAL3	9
QM	GO:0050804	modulation of chemical synaptic transmission	3/148	90/13134	0.0333333	2.95811	1.98988	0.08124	0.454718	0.415108	SHISA7/CACNG8/ERC2	3
QM	GO:0099177	regulation of trans-synaptic signaling	3/148	90/13134	0.0333333	2.95811	1.98988	0.08124	0.454718	0.415108	SHISA7/CACNG8/ERC2	3
QM	GO:1901607	alpha-amino acid biosynthetic process	2/148	43/13134	0.0465116	4.12759	2.19297	0.0844156	0.460815	0.420674	GLS/ASNSD1	2
QM	GO:0002218	activation of innate immune response	2/148	44/13134	0.0454545	4.03378	2.15187	0.0878044	0.460815	0.420674	GPATCH3/MAPKAPK3	2
QM	GO:0045596	negative regulation of cell differentiation	2/148	44/13134	0.0454545	4.03378	2.15187	0.0878044	0.460815	0.420674	SEMA3B/SEMA3F	2
QM	GO:0034220	monoatomic ion transmembrane transport	8/148	406/13134	0.0197044	1.74864	1.63579	0.0884399	0.460815	0.420674	SLC9A1/SLC40A1/KCNN3/CHRNB2/SLC39A1/CACNG6/DHRS7C/SLMAP	8
QM	GO:0098655	monoatomic cation transmembrane transport	7/148	339/13134	0.020649	1.83246	1.65774	0.0888998	0.460815	0.420674	SLC9A1/SLC40A1/KCNN3/SLC39A1/CACNG6/DHRS7C/SLMAP	7
QM	GO:0006022	aminoglycan metabolic process	2/148	45/13134	0.0444444	3.94414	2.11197	0.0912332	0.460815	0.420674	HYAL2/HYAL3	2
QM	GO:0032102	negative regulation of response to external stimulus	2/148	45/13134	0.0444444	3.94414	2.11197	0.0912332	0.460815	0.420674	SEMA3B/SEMA3F	2
QM	GO:0008652	amino acid biosynthetic process	2/148	46/13134	0.0434783	3.8584	2.0732	0.0947009	0.460815	0.420674	GLS/ASNSD1	2
QM	GO:0043269	regulation of monoatomic ion transport	3/148	97/13134	0.0309278	2.74464	1.8411	0.0964704	0.460815	0.420674	CACNG6/DHRS7C/SLMAP	3
QM	GO:0051056	regulation of small GTPase mediated signal transduction	3/148	97/13134	0.0309278	2.74464	1.8411	0.0964704	0.460815	0.420674	DENND4B/ARHGAP18/ARHGEF3	3
QM	GO:0016049	cell growth	2/148	47/13134	0.0425532	3.77631	2.0355	0.0982061	0.460815	0.420674	SEMA3B/SEMA3F	2
QM	GO:0040008	regulation of growth	2/148	48/13134	0.0416667	3.69764	1.99883	0.101747	0.460815	0.420674	SEMA3B/SEMA3F	2
QM	GO:0050770	regulation of axonogenesis	2/148	48/13134	0.0416667	3.69764	1.99883	0.101747	0.460815	0.420674	SEMA3B/SEMA3F	2
QM	GO:0098660	inorganic ion transmembrane transport	7/148	352/13134	0.0198864	1.76478	1.55269	0.103183	0.460815	0.420674	SLC9A1/SLC40A1/KCNN3/SLC39A1/CACNG6/DHRS7C/SLMAP	7
QM	GO:0043207	response to external biotic stimulus	6/148	286/13134	0.020979	1.86175	1.57297	0.104581	0.460815	0.420674	STAT1/GPATCH3/ADAM15/CST11/LOC505033/MAPKAPK3	6
QM	GO:0051707	response to other organism	6/148	286/13134	0.020979	1.86175	1.57297	0.104581	0.460815	0.420674	STAT1/GPATCH3/ADAM15/CST11/LOC505033/MAPKAPK3	6
QM	GO:0080134	regulation of response to stress	4/148	159/13134	0.0251572	2.23253	1.66924	0.10509	0.460815	0.420674	GPATCH3/NLRP9/LOC100301263/MAPKAPK3	4
QM	GO:0017157	regulation of exocytosis	2/148	49/13134	0.0408163	3.62217	1.96312	0.105324	0.460815	0.420674	RAB13/SYT5	2
QM	GO:0051241	negative regulation of multicellular organismal process	3/148	101/13134	0.029703	2.63594	1.7619	0.105658	0.460815	0.420674	GPATCH3/SEMA3B/SEMA3F	3
QM	GO:0001682	tRNA 5'-leader removal	1/148	10/13134	0.1	8.87432	2.65923	0.107174	0.460815	0.420674	RPP14	1
QM	GO:0001818	negative regulation of cytokine production	1/148	10/13134	0.1	8.87432	2.65923	0.107174	0.460815	0.420674	GPATCH3	1
QM	GO:0003009	skeletal muscle contraction	1/148	10/13134	0.1	8.87432	2.65923	0.107174	0.460815	0.420674	TNNT1	1
QM	GO:0006536	glutamate metabolic process	1/148	10/13134	0.1	8.87432	2.65923	0.107174	0.460815	0.420674	GLS	1
QM	GO:0009065	glutamine family amino acid catabolic process	1/148	10/13134	0.1	8.87432	2.65923	0.107174	0.460815	0.420674	GLS	1
QM	GO:0016553	base conversion or substitution editing	1/148	10/13134	0.1	8.87432	2.65923	0.107174	0.460815	0.420674	ADAR	1
QM	GO:0050879	multicellular organismal movement	1/148	10/13134	0.1	8.87432	2.65923	0.107174	0.460815	0.420674	TNNT1	1
QM	GO:0050881	musculoskeletal movement	1/148	10/13134	0.1	8.87432	2.65923	0.107174	0.460815	0.420674	TNNT1	1
QM	GO:0051216	cartilage development	1/148	10/13134	0.1	8.87432	2.65923	0.107174	0.460815	0.420674	SOX5	1
QM	GO:0051452	intracellular pH reduction	1/148	10/13134	0.1	8.87432	2.65923	0.107174	0.460815	0.420674	DMXL1	1
QM	GO:0061448	connective tissue development	1/148	10/13134	0.1	8.87432	2.65923	0.107174	0.460815	0.420674	SOX5	1
QM	GO:0009607	response to biotic stimulus	6/148	288/13134	0.0208333	1.84882	1.5549	0.107183	0.460815	0.420674	STAT1/GPATCH3/ADAM15/CST11/LOC505033/MAPKAPK3	6
QM	GO:2000026	regulation of multicellular organismal development	4/148	161/13134	0.0248447	2.2048	1.64204	0.108711	0.460815	0.420674	SOX5/SYNDIG1/SEMA3B/SEMA3F	4
QM	GO:0044419	biological process involved in interspecies interaction between organisms	6/148	290/13134	0.0206897	1.83607	1.53697	0.109819	0.460815	0.420674	STAT1/GPATCH3/ADAM15/CST11/LOC505033/MAPKAPK3	6
QM	GO:0140546	defense response to symbiont	5/148	227/13134	0.0220264	1.9547	1.54896	0.113809	0.460815	0.420674	STAT1/GPATCH3/ADAM15/LOC505033/MAPKAPK3	5
QM	GO:0006814	sodium ion transport	3/148	105/13134	0.0285714	2.53552	1.68644	0.115175	0.460815	0.420674	CATSPER4/SLC9A1/SLMAP	3
QM	GO:0046461	neutral lipid catabolic process	1/148	11/13134	0.0909091	8.06757	2.50337	0.117242	0.460815	0.420674	ABHD12	1
QM	GO:0046464	acylglycerol catabolic process	1/148	11/13134	0.0909091	8.06757	2.50337	0.117242	0.460815	0.420674	ABHD12	1
QM	GO:0048255	mRNA stabilization	1/148	11/13134	0.0909091	8.06757	2.50337	0.117242	0.460815	0.420674	TENT5B	1
QM	GO:0050905	neuromuscular process	1/148	11/13134	0.0909091	8.06757	2.50337	0.117242	0.460815	0.420674	TNNT1	1
QM	GO:0051209	release of sequestered calcium ion into cytosol	1/148	11/13134	0.0909091	8.06757	2.50337	0.117242	0.460815	0.420674	DHRS7C	1
QM	GO:0070525	tRNA threonylcarbamoyladenosine metabolic process	1/148	11/13134	0.0909091	8.06757	2.50337	0.117242	0.460815	0.420674	OSGEPL1	1
QM	GO:0099116	tRNA 5'-end processing	1/148	11/13134	0.0909091	8.06757	2.50337	0.117242	0.460815	0.420674	RPP14	1
QM	GO:1902373	negative regulation of mRNA catabolic process	1/148	11/13134	0.0909091	8.06757	2.50337	0.117242	0.460815	0.420674	TENT5B	1
QM	GO:0006906	vesicle fusion	2/148	53/13134	0.0377358	3.3488	1.82911	0.119955	0.460815	0.420674	RAB13/STX8	2
QM	GO:0051090	regulation of DNA-binding transcription factor activity	2/148	53/13134	0.0377358	3.3488	1.82911	0.119955	0.460815	0.420674	NR0B2/CRTC2	2
QM	GO:0016053	organic acid biosynthetic process	3/148	107/13134	0.0280374	2.48813	1.65	0.120052	0.460815	0.420674	GLS/WDTC1/ASNSD1	3
QM	GO:0046394	carboxylic acid biosynthetic process	3/148	107/13134	0.0280374	2.48813	1.65	0.120052	0.460815	0.420674	GLS/WDTC1/ASNSD1	3
QM	GO:0007267	cell-cell signaling	6/148	298/13134	0.0201342	1.78678	1.46663	0.12069	0.460815	0.420674	CHRNB2/SHISA7/SYT5/CACNG8/GNAI2/ERC2	6
QM	GO:0007268	chemical synaptic transmission	5/148	232/13134	0.0215517	1.91257	1.49712	0.121702	0.460815	0.420674	CHRNB2/SHISA7/SYT5/CACNG8/ERC2	5
QM	GO:0098916	anterograde trans-synaptic signaling	5/148	232/13134	0.0215517	1.91257	1.49712	0.121702	0.460815	0.420674	CHRNB2/SHISA7/SYT5/CACNG8/ERC2	5
QM	GO:0099537	trans-synaptic signaling	5/148	232/13134	0.0215517	1.91257	1.49712	0.121702	0.460815	0.420674	CHRNB2/SHISA7/SYT5/CACNG8/ERC2	5
QM	GO:0032956	regulation of actin cytoskeleton organization	3/148	108/13134	0.0277778	2.46509	1.6321	0.122519	0.460815	0.420674	HAX1/ARHGAP18/FAM107A	3
QM	GO:0044089	positive regulation of cellular component biogenesis	2/148	54/13134	0.037037	3.28679	1.7976	0.123689	0.460815	0.420674	SYNDIG1/TASOR	2
QM	GO:0090174	organelle membrane fusion	2/148	54/13134	0.037037	3.28679	1.7976	0.123689	0.460815	0.420674	RAB13/STX8	2
QM	GO:0035269	protein O-linked mannosylation	1/148	12/13134	0.0833333	7.39527	2.36605	0.127198	0.460815	0.420674	TMTC2	1
QM	GO:0043489	RNA stabilization	1/148	12/13134	0.0833333	7.39527	2.36605	0.127198	0.460815	0.420674	TENT5B	1
QM	GO:0045022	early endosome to late endosome transport	1/148	12/13134	0.0833333	7.39527	2.36605	0.127198	0.460815	0.420674	PXK	1
QM	GO:0048240	sperm capacitation	1/148	12/13134	0.0833333	7.39527	2.36605	0.127198	0.460815	0.420674	CATSPER4	1
QM	GO:0051208	sequestering of calcium ion	1/148	12/13134	0.0833333	7.39527	2.36605	0.127198	0.460815	0.420674	DHRS7C	1
QM	GO:0051282	regulation of sequestering of calcium ion	1/148	12/13134	0.0833333	7.39527	2.36605	0.127198	0.460815	0.420674	DHRS7C	1
QM	GO:0051283	negative regulation of sequestering of calcium ion	1/148	12/13134	0.0833333	7.39527	2.36605	0.127198	0.460815	0.420674	DHRS7C	1
QM	GO:0051963	regulation of synapse assembly	1/148	12/13134	0.0833333	7.39527	2.36605	0.127198	0.460815	0.420674	SYNDIG1	1
QM	GO:0051965	positive regulation of synapse assembly	1/148	12/13134	0.0833333	7.39527	2.36605	0.127198	0.460815	0.420674	SYNDIG1	1
QM	GO:0097479	synaptic vesicle localization	1/148	12/13134	0.0833333	7.39527	2.36605	0.127198	0.460815	0.420674	SYNDIG1	1
QM	GO:0098927	vesicle-mediated transport between endosomal compartments	1/148	12/13134	0.0833333	7.39527	2.36605	0.127198	0.460815	0.420674	PXK	1
QM	GO:1903312	negative regulation of mRNA metabolic process	1/148	12/13134	0.0833333	7.39527	2.36605	0.127198	0.460815	0.420674	TENT5B	1
QM	GO:1904262	negative regulation of TORC1 signaling	1/148	12/13134	0.0833333	7.39527	2.36605	0.127198	0.460815	0.420674	NPRL2	1
QM	GO:0045089	positive regulation of innate immune response	2/148	55/13134	0.0363636	3.22703	1.76683	0.12745	0.460815	0.420674	GPATCH3/MAPKAPK3	2
QM	GO:0032970	regulation of actin filament-based process	3/148	110/13134	0.0272727	2.42027	1.59687	0.127508	0.460815	0.420674	HAX1/ARHGAP18/FAM107A	3
QM	GO:0048878	chemical homeostasis	5/148	238/13134	0.0210084	1.86435	1.43657	0.131502	0.460815	0.420674	SLC9A1/ORMDL1/DMXL1/DHRS7C/ACOX2	5
QM	GO:0006897	endocytosis	4/148	173/13134	0.0231214	2.05187	1.48676	0.131577	0.460815	0.420674	C3H1orf43/EPN1/SYT5/CACNG8	4
QM	GO:0006816	calcium ion transport	3/148	112/13134	0.0267857	2.37705	1.56241	0.132568	0.460815	0.420674	CACNG8/CACNG6/DHRS7C	3
QM	GO:0045165	cell fate commitment	2/148	57/13134	0.0350877	3.1138	1.70735	0.135053	0.460815	0.420674	ZNF683/SOX5	2
QM	GO:0007188	adenylate cyclase-modulating G protein-coupled receptor signaling pathway	3/148	113/13134	0.0265487	2.35602	1.54546	0.135125	0.460815	0.420674	GLP2R/GNAI2/GNAT1	3
QM	GO:0042391	regulation of membrane potential	3/148	113/13134	0.0265487	2.35602	1.54546	0.135125	0.460815	0.420674	CHRNB2/SLMAP/TUSC2	3
QM	GO:0000028	ribosomal small subunit assembly	1/148	13/13134	0.0769231	6.8264	2.2437	0.137042	0.460815	0.420674	RPS27	1
QM	GO:0006308	DNA catabolic process	1/148	13/13134	0.0769231	6.8264	2.2437	0.137042	0.460815	0.420674	DNASE1L3	1
QM	GO:0007214	gamma-aminobutyric acid signaling pathway	1/148	13/13134	0.0769231	6.8264	2.2437	0.137042	0.460815	0.420674	GNAI2	1
QM	GO:0009067	aspartate family amino acid biosynthetic process	1/148	13/13134	0.0769231	6.8264	2.2437	0.137042	0.460815	0.420674	ASNSD1	1
QM	GO:0009084	glutamine family amino acid biosynthetic process	1/148	13/13134	0.0769231	6.8264	2.2437	0.137042	0.460815	0.420674	GLS	1
QM	GO:0018230	peptidyl-L-cysteine S-palmitoylation	1/148	13/13134	0.0769231	6.8264	2.2437	0.137042	0.460815	0.420674	ZDHHC18	1
QM	GO:0018231	peptidyl-S-diacylglycerol-L-cysteine biosynthetic process from peptidyl-cysteine	1/148	13/13134	0.0769231	6.8264	2.2437	0.137042	0.460815	0.420674	ZDHHC18	1
QM	GO:0030900	forebrain development	1/148	13/13134	0.0769231	6.8264	2.2437	0.137042	0.460815	0.420674	BTBD3	1
QM	GO:0033617	mitochondrial cytochrome c oxidase assembly	1/148	13/13134	0.0769231	6.8264	2.2437	0.137042	0.460815	0.420674	SCO1	1
QM	GO:0042219	cellular modified amino acid catabolic process	1/148	13/13134	0.0769231	6.8264	2.2437	0.137042	0.460815	0.420674	ABHD12	1
QM	GO:0044458	motile cilium assembly	1/148	13/13134	0.0769231	6.8264	2.2437	0.137042	0.460815	0.420674	TNNI3	1
QM	GO:1901890	positive regulation of cell junction assembly	1/148	13/13134	0.0769231	6.8264	2.2437	0.137042	0.460815	0.420674	SYNDIG1	1
QM	GO:1902369	negative regulation of RNA catabolic process	1/148	13/13134	0.0769231	6.8264	2.2437	0.137042	0.460815	0.420674	TENT5B	1
QM	GO:0097435	supramolecular fiber organization	6/148	310/13134	0.0193548	1.71761	1.365	0.13796	0.460815	0.420674	HAX1/TPM3/ARHGAP18/TNNT1/GAS7/FAM107A	6
QM	GO:0006661	phosphatidylinositol biosynthetic process	2/148	58/13134	0.0344828	3.06011	1.67858	0.138892	0.460815	0.420674	PIGV/CISH	2
QM	GO:0007281	germ cell development	2/148	58/13134	0.0344828	3.06011	1.67858	0.138892	0.460815	0.420674	CATSPER4/GMCL1	2
QM	GO:0048589	developmental growth	2/148	58/13134	0.0344828	3.06011	1.67858	0.138892	0.460815	0.420674	SEMA3B/SEMA3F	2
QM	GO:0099536	synaptic signaling	5/148	243/13134	0.0205761	1.82599	1.38743	0.139935	0.460815	0.420674	CHRNB2/SHISA7/SYT5/CACNG8/ERC2	5
QM	GO:0002833	positive regulation of response to biotic stimulus	2/148	59/13134	0.0338983	3.00825	1.65043	0.142755	0.460815	0.420674	GPATCH3/MAPKAPK3	2
QM	GO:0009725	response to hormone	3/148	116/13134	0.0258621	2.29508	1.49565	0.142896	0.460815	0.420674	STAT1/STAT4/RAB13	3
QM	GO:0045087	innate immune response	4/148	179/13134	0.0223464	1.98309	1.41376	0.1437	0.460815	0.420674	STAT1/GPATCH3/ADAM15/MAPKAPK3	4
QM	GO:0048812	neuron projection morphogenesis	4/148	180/13134	0.0222222	1.97207	1.40187	0.145763	0.460815	0.420674	BTBD3/GAS7/SEMA3B/SEMA3F	4
QM	GO:0007259	cell surface receptor signaling pathway via JAK-STAT	2/148	60/13134	0.0333333	2.95811	1.62287	0.14664	0.460815	0.420674	STAT1/STAT4	2
QM	GO:0031349	positive regulation of defense response	2/148	60/13134	0.0333333	2.95811	1.62287	0.14664	0.460815	0.420674	GPATCH3/MAPKAPK3	2
QM	GO:0044272	sulfur compound biosynthetic process	2/148	60/13134	0.0333333	2.95811	1.62287	0.14664	0.460815	0.420674	ACSS1/PDHB	2
QM	GO:0045088	regulation of innate immune response	2/148	60/13134	0.0333333	2.95811	1.62287	0.14664	0.460815	0.420674	GPATCH3/MAPKAPK3	2
QM	GO:0097696	cell surface receptor signaling pathway via STAT	2/148	60/13134	0.0333333	2.95811	1.62287	0.14664	0.460815	0.420674	STAT1/STAT4	2
QM	GO:0002183	cytoplasmic translational initiation	1/148	14/13134	0.0714286	6.3388	2.13362	0.146776	0.460815	0.420674	LOC515358	1
QM	GO:0006360	transcription by RNA polymerase I	1/148	14/13134	0.0714286	6.3388	2.13362	0.146776	0.460815	0.420674	WDR75	1
QM	GO:0014046	dopamine secretion	1/148	14/13134	0.0714286	6.3388	2.13362	0.146776	0.460815	0.420674	SYT5	1
QM	GO:0014059	regulation of dopamine secretion	1/148	14/13134	0.0714286	6.3388	2.13362	0.146776	0.460815	0.420674	SYT5	1
QM	GO:0046475	glycerophospholipid catabolic process	1/148	14/13134	0.0714286	6.3388	2.13362	0.146776	0.460815	0.420674	ABHD12	1
QM	GO:0086001	cardiac muscle cell action potential	1/148	14/13134	0.0714286	6.3388	2.13362	0.146776	0.460815	0.420674	SLMAP	1
QM	GO:0048858	cell projection morphogenesis	4/148	182/13134	0.021978	1.9504	1.37832	0.149922	0.460815	0.420674	BTBD3/GAS7/SEMA3B/SEMA3F	4
QM	GO:0120039	plasma membrane bounded cell projection morphogenesis	4/148	182/13134	0.021978	1.9504	1.37832	0.149922	0.460815	0.420674	BTBD3/GAS7/SEMA3B/SEMA3F	4
QM	GO:0051260	protein homooligomerization	2/148	61/13134	0.0327869	2.90961	1.59587	0.150547	0.460815	0.420674	CRTC2/KCTD6	2
QM	GO:0030833	regulation of actin filament polymerization	2/148	62/13134	0.0322581	2.86269	1.56942	0.154475	0.460815	0.420674	HAX1/ARHGAP18	2
QM	GO:0051093	negative regulation of developmental process	2/148	62/13134	0.0322581	2.86269	1.56942	0.154475	0.460815	0.420674	SEMA3B/SEMA3F	2
QM	GO:0006753	nucleoside phosphate metabolic process	5/148	252/13134	0.0198413	1.76078	1.30179	0.155695	0.460815	0.420674	FLAD1/GFPT1/ACSS1/ENTPD6/PDHB	5
QM	GO:0090407	organophosphate biosynthetic process	5/148	252/13134	0.0198413	1.76078	1.30179	0.155695	0.460815	0.420674	PIGV/FLAD1/ACSS1/CISH/PDHB	5
QM	GO:0006935	chemotaxis	3/148	121/13134	0.0247934	2.20025	1.41595	0.156168	0.460815	0.420674	ACKR3/SEMA3B/SEMA3F	3
QM	GO:0042330	taxis	3/148	121/13134	0.0247934	2.20025	1.41595	0.156168	0.460815	0.420674	ACKR3/SEMA3B/SEMA3F	3
QM	GO:0010629	negative regulation of gene expression	4/148	185/13134	0.0216216	1.91877	1.34354	0.156247	0.460815	0.420674	GPATCH3/TENT5B/TASOR2/TASOR	4
QM	GO:0008535	respiratory chain complex IV assembly	1/148	15/13134	0.0666667	5.91622	2.03377	0.156401	0.460815	0.420674	SCO1	1
QM	GO:0016226	iron-sulfur cluster assembly	1/148	15/13134	0.0666667	5.91622	2.03377	0.156401	0.460815	0.420674	NFU1	1
QM	GO:0031163	metallo-sulfur cluster assembly	1/148	15/13134	0.0666667	5.91622	2.03377	0.156401	0.460815	0.420674	NFU1	1
QM	GO:0034198	cellular response to amino acid starvation	1/148	15/13134	0.0666667	5.91622	2.03377	0.156401	0.460815	0.420674	NPRL2	1
QM	GO:1990928	response to amino acid starvation	1/148	15/13134	0.0666667	5.91622	2.03377	0.156401	0.460815	0.420674	NPRL2	1
QM	GO:0044283	small molecule biosynthetic process	4/148	186/13134	0.0215054	1.90846	1.33209	0.158377	0.460815	0.420674	GLS/DHDDS/WDTC1/ASNSD1	4
QM	GO:0050767	regulation of neurogenesis	2/148	63/13134	0.031746	2.81725	1.54349	0.158423	0.460815	0.420674	SEMA3B/SEMA3F	2
QM	GO:0000122	negative regulation of transcription by RNA polymerase II	5/148	254/13134	0.019685	1.74691	1.28323	0.159295	0.460815	0.420674	SOX14/LOC101906569/NR0B2/GATAD2B/MXD1	5
QM	GO:0019637	organophosphate metabolic process	8/148	470/13134	0.0170213	1.51052	1.20325	0.161286	0.460815	0.420674	PIGV/FLAD1/GFPT1/ACSS1/ENTPD6/ABHD12/CISH/PDHB	8
QM	GO:0008064	regulation of actin polymerization or depolymerization	2/148	64/13134	0.03125	2.77323	1.51807	0.162389	0.460815	0.420674	HAX1/ARHGAP18	2
QM	GO:0030832	regulation of actin filament length	2/148	64/13134	0.03125	2.77323	1.51807	0.162389	0.460815	0.420674	HAX1/ARHGAP18	2
QM	GO:0034097	response to cytokine	4/148	188/13134	0.0212766	1.88815	1.30941	0.16267	0.460815	0.420674	STAT1/STAT4/IL6R/MAPKAPK3	4
QM	GO:1901652	response to peptide	4/148	188/13134	0.0212766	1.88815	1.30941	0.16267	0.460815	0.420674	STAT1/STAT4/IL6R/MAPKAPK3	4
QM	GO:0051668	localization within membrane	4/148	189/13134	0.021164	1.87816	1.29817	0.164833	0.460815	0.420674	ZDHHC18/RAB13/CACNG8/SLMAP	4
QM	GO:0006298	mismatch repair	1/148	16/13134	0.0625	5.54645	1.94256	0.165918	0.460815	0.420674	PMS1	1
QM	GO:0006904	vesicle docking involved in exocytosis	1/148	16/13134	0.0625	5.54645	1.94256	0.165918	0.460815	0.420674	RAB13	1
QM	GO:0008299	isoprenoid biosynthetic process	1/148	16/13134	0.0625	5.54645	1.94256	0.165918	0.460815	0.420674	DHDDS	1
QM	GO:0009225	nucleotide-sugar metabolic process	1/148	16/13134	0.0625	5.54645	1.94256	0.165918	0.460815	0.420674	GFPT1	1
QM	GO:0015872	dopamine transport	1/148	16/13134	0.0625	5.54645	1.94256	0.165918	0.460815	0.420674	SYT5	1
QM	GO:0018198	peptidyl-cysteine modification	1/148	16/13134	0.0625	5.54645	1.94256	0.165918	0.460815	0.420674	ZDHHC18	1
QM	GO:0034502	protein localization to chromosome	1/148	16/13134	0.0625	5.54645	1.94256	0.165918	0.460815	0.420674	TASOR	1
QM	GO:0035268	protein mannosylation	1/148	16/13134	0.0625	5.54645	1.94256	0.165918	0.460815	0.420674	TMTC2	1
QM	GO:0043433	negative regulation of DNA-binding transcription factor activity	1/148	16/13134	0.0625	5.54645	1.94256	0.165918	0.460815	0.420674	NR0B2	1
QM	GO:0051262	protein tetramerization	1/148	16/13134	0.0625	5.54645	1.94256	0.165918	0.460815	0.420674	CRTC2	1
QM	GO:0086010	membrane depolarization during action potential	1/148	16/13134	0.0625	5.54645	1.94256	0.165918	0.460815	0.420674	SLMAP	1
QM	GO:0097502	mannosylation	1/148	16/13134	0.0625	5.54645	1.94256	0.165918	0.460815	0.420674	TMTC2	1
QM	GO:0072659	protein localization to plasma membrane	2/148	65/13134	0.0307692	2.73056	1.49313	0.166374	0.460815	0.420674	RAB13/SLMAP	2
QM	GO:0099003	vesicle-mediated transport in synapse	2/148	65/13134	0.0307692	2.73056	1.49313	0.166374	0.460815	0.420674	SYNDIG1/SYT5	2
QM	GO:0099504	synaptic vesicle cycle	2/148	65/13134	0.0307692	2.73056	1.49313	0.166374	0.460815	0.420674	SYNDIG1/SYT5	2
QM	GO:0000041	transition metal ion transport	2/148	66/13134	0.030303	2.68919	1.46866	0.170375	0.464338	0.423889	SLC40A1/SLC39A1	2
QM	GO:0051128	regulation of cellular component organization	7/148	404/13134	0.0173267	1.53763	1.17175	0.171654	0.464338	0.423889	HAX1/ARHGAP18/SYNDIG1/FAM107A/SEMA3B/SEMA3F/TASOR	7
QM	GO:0008610	lipid biosynthetic process	5/148	261/13134	0.0191571	1.70006	1.21953	0.172157	0.464338	0.423889	PIGV/DHDDS/WDTC1/ORMDL1/CISH	5
QM	GO:0002831	regulation of response to biotic stimulus	2/148	67/13134	0.0298507	2.64905	1.44464	0.174393	0.464338	0.423889	GPATCH3/MAPKAPK3	2
QM	GO:0030335	positive regulation of cell migration	2/148	67/13134	0.0298507	2.64905	1.44464	0.174393	0.464338	0.423889	SEMA3B/SEMA3F	2
QM	GO:0048284	organelle fusion	2/148	67/13134	0.0298507	2.64905	1.44464	0.174393	0.464338	0.423889	RAB13/STX8	2
QM	GO:0017158	regulation of calcium ion-dependent exocytosis	1/148	17/13134	0.0588235	5.22019	1.85872	0.175328	0.464338	0.423889	SYT5	1
QM	GO:0032482	Rab protein signal transduction	1/148	17/13134	0.0588235	5.22019	1.85872	0.175328	0.464338	0.423889	DENND4B	1
QM	GO:0050432	catecholamine secretion	1/148	17/13134	0.0588235	5.22019	1.85872	0.175328	0.464338	0.423889	SYT5	1
QM	GO:0050433	regulation of catecholamine secretion	1/148	17/13134	0.0588235	5.22019	1.85872	0.175328	0.464338	0.423889	SYT5	1
QM	GO:0051952	regulation of amine transport	1/148	17/13134	0.0588235	5.22019	1.85872	0.175328	0.464338	0.423889	SYT5	1
QM	GO:0051966	regulation of synaptic transmission, glutamatergic	1/148	17/13134	0.0588235	5.22019	1.85872	0.175328	0.464338	0.423889	CACNG8	1
QM	GO:0070286	axonemal dynein complex assembly	1/148	17/13134	0.0588235	5.22019	1.85872	0.175328	0.464338	0.423889	TNNI3	1
QM	GO:0051253	negative regulation of RNA metabolic process	6/148	334/13134	0.0179641	1.59419	1.17427	0.175711	0.464338	0.423889	SOX14/LOC101906569/NR0B2/TENT5B/GATAD2B/MXD1	6
QM	GO:0040007	growth	2/148	69/13134	0.0289855	2.57227	1.39789	0.182474	0.478502	0.436819	SEMA3B/SEMA3F	2
QM	GO:0031623	receptor internalization	1/148	18/13134	0.0555556	4.93018	1.78124	0.184633	0.478502	0.436819	CACNG8	1
QM	GO:0048469	cell maturation	1/148	18/13134	0.0555556	4.93018	1.78124	0.184633	0.478502	0.436819	CATSPER4	1
QM	GO:0071577	zinc ion transmembrane transport	1/148	18/13134	0.0555556	4.93018	1.78124	0.184633	0.478502	0.436819	SLC39A1	1
QM	GO:1901888	regulation of cell junction assembly	1/148	18/13134	0.0555556	4.93018	1.78124	0.184633	0.478502	0.436819	SYNDIG1	1
QM	GO:2000649	regulation of sodium ion transmembrane transporter activity	1/148	18/13134	0.0555556	4.93018	1.78124	0.184633	0.478502	0.436819	SLMAP	1
QM	GO:0032271	regulation of protein polymerization	2/148	70/13134	0.0285714	2.53552	1.37512	0.186535	0.481881	0.439905	HAX1/ARHGAP18	2
QM	GO:0043414	macromolecule methylation	2/148	71/13134	0.028169	2.49981	1.35275	0.190609	0.484014	0.441851	PRMT9/HEMK1	2
QM	GO:0051259	protein complex oligomerization	2/148	71/13134	0.028169	2.49981	1.35275	0.190609	0.484014	0.441851	CRTC2/KCTD6	2
QM	GO:1901293	nucleoside phosphate biosynthetic process	3/148	134/13134	0.0223881	1.98679	1.22569	0.192303	0.484014	0.441851	FLAD1/ACSS1/PDHB	3
QM	GO:0000966	RNA 5'-end processing	1/148	19/13134	0.0526316	4.6707	1.70929	0.193833	0.484014	0.441851	RPP14	1
QM	GO:0015837	amine transport	1/148	19/13134	0.0526316	4.6707	1.70929	0.193833	0.484014	0.441851	SYT5	1
QM	GO:0018107	peptidyl-threonine phosphorylation	1/148	19/13134	0.0526316	4.6707	1.70929	0.193833	0.484014	0.441851	SBK2	1
QM	GO:0019226	transmission of nerve impulse	1/148	19/13134	0.0526316	4.6707	1.70929	0.193833	0.484014	0.441851	CACNG8	1
QM	GO:0051899	membrane depolarization	1/148	19/13134	0.0526316	4.6707	1.70929	0.193833	0.484014	0.441851	SLMAP	1
QM	GO:0051937	catecholamine transport	1/148	19/13134	0.0526316	4.6707	1.70929	0.193833	0.484014	0.441851	SYT5	1
QM	GO:1902305	regulation of sodium ion transmembrane transport	1/148	19/13134	0.0526316	4.6707	1.70929	0.193833	0.484014	0.441851	SLMAP	1
QM	GO:2000147	positive regulation of cell motility	2/148	72/13134	0.0277778	2.46509	1.33076	0.194695	0.484014	0.441851	SEMA3B/SEMA3F	2
QM	GO:0055086	nucleobase-containing small molecule metabolic process	5/148	273/13134	0.018315	1.62533	1.11463	0.1951	0.484014	0.441851	FLAD1/GFPT1/ACSS1/ENTPD6/PDHB	5
QM	GO:0006650	glycerophospholipid metabolic process	3/148	135/13134	0.0222222	1.97207	1.21195	0.195167	0.484014	0.441851	PIGV/ABHD12/CISH	3
QM	GO:0040017	positive regulation of locomotion	2/148	73/13134	0.0273973	2.43132	1.30914	0.198792	0.491491	0.448677	SEMA3B/SEMA3F	2
QM	GO:0022412	cellular process involved in reproduction in multicellular organism	2/148	74/13134	0.027027	2.39847	1.28787	0.202899	0.492255	0.449375	CATSPER4/GMCL1	2
QM	GO:0006506	GPI anchor biosynthetic process	1/148	20/13134	0.05	4.43716	1.64219	0.202931	0.492255	0.449375	PIGV	1
QM	GO:0009066	aspartate family amino acid metabolic process	1/148	20/13134	0.05	4.43716	1.64219	0.202931	0.492255	0.449375	ASNSD1	1
QM	GO:0010508	positive regulation of autophagy	1/148	20/13134	0.05	4.43716	1.64219	0.202931	0.492255	0.449375	NPRL2	1
QM	GO:0015844	monoamine transport	1/148	20/13134	0.05	4.43716	1.64219	0.202931	0.492255	0.449375	SYT5	1
QM	GO:0018210	peptidyl-threonine modification	1/148	20/13134	0.05	4.43716	1.64219	0.202931	0.492255	0.449375	SBK2	1
QM	GO:0006338	chromatin remodeling	3/148	138/13134	0.0217391	1.9292	1.17144	0.203822	0.492255	0.449375	ARID1A/TASOR2/TASOR	3
QM	GO:0007034	vacuolar transport	2/148	75/13134	0.0266667	2.36649	1.26694	0.207017	0.492255	0.449375	CACNG8/PXK	2
QM	GO:0032259	methylation	2/148	75/13134	0.0266667	2.36649	1.26694	0.207017	0.492255	0.449375	PRMT9/HEMK1	2
QM	GO:1990778	protein localization to cell periphery	2/148	75/13134	0.0266667	2.36649	1.26694	0.207017	0.492255	0.449375	RAB13/SLMAP	2
QM	GO:0045934	negative regulation of nucleobase-containing compound metabolic process	6/148	353/13134	0.0169972	1.50838	1.03365	0.208282	0.492255	0.449375	SOX14/LOC101906569/NR0B2/TENT5B/GATAD2B/MXD1	6
QM	GO:0010975	regulation of neuron projection development	2/148	76/13134	0.0263158	2.33535	1.24634	0.211143	0.492255	0.449375	SEMA3B/SEMA3F	2
QM	GO:0046467	membrane lipid biosynthetic process	2/148	76/13134	0.0263158	2.33535	1.24634	0.211143	0.492255	0.449375	PIGV/ORMDL1	2
QM	GO:0061025	membrane fusion	2/148	76/13134	0.0263158	2.33535	1.24634	0.211143	0.492255	0.449375	RAB13/STX8	2
QM	GO:0000038	very long-chain fatty acid metabolic process	1/148	21/13134	0.047619	4.22587	1.57936	0.211926	0.492255	0.449375	ACOX2	1
QM	GO:0006937	regulation of muscle contraction	1/148	21/13134	0.047619	4.22587	1.57936	0.211926	0.492255	0.449375	TNNT1	1
QM	GO:0031507	heterochromatin formation	1/148	21/13134	0.047619	4.22587	1.57936	0.211926	0.492255	0.449375	TASOR	1
QM	GO:0046503	glycerolipid catabolic process	1/148	21/13134	0.047619	4.22587	1.57936	0.211926	0.492255	0.449375	ABHD12	1
QM	GO:0090257	regulation of muscle system process	1/148	21/13134	0.047619	4.22587	1.57936	0.211926	0.492255	0.449375	TNNT1	1
QM	GO:0097194	execution phase of apoptosis	1/148	21/13134	0.047619	4.22587	1.57936	0.211926	0.492255	0.449375	DNASE1L3	1
QM	GO:0099637	neurotransmitter receptor transport	1/148	21/13134	0.047619	4.22587	1.57936	0.211926	0.492255	0.449375	CACNG8	1
QM	GO:0043254	regulation of protein-containing complex assembly	2/148	78/13134	0.025641	2.27547	1.20611	0.21942	0.499948	0.456398	HAX1/ARHGAP18	2
QM	GO:0002224	toll-like receptor signaling pathway	1/148	22/13134	0.0454545	4.03378	1.52033	0.220821	0.499948	0.456398	MAPKAPK3	1
QM	GO:0006505	GPI anchor metabolic process	1/148	22/13134	0.0454545	4.03378	1.52033	0.220821	0.499948	0.456398	PIGV	1
QM	GO:0006829	zinc ion transport	1/148	22/13134	0.0454545	4.03378	1.52033	0.220821	0.499948	0.456398	SLC39A1	1
QM	GO:0017004	cytochrome complex assembly	1/148	22/13134	0.0454545	4.03378	1.52033	0.220821	0.499948	0.456398	SCO1	1
QM	GO:0035025	positive regulation of Rho protein signal transduction	1/148	22/13134	0.0454545	4.03378	1.52033	0.220821	0.499948	0.456398	ARHGEF3	1
QM	GO:0050806	positive regulation of synaptic transmission	1/148	22/13134	0.0454545	4.03378	1.52033	0.220821	0.499948	0.456398	CACNG8	1
QM	GO:0050829	defense response to Gram-negative bacterium	1/148	22/13134	0.0454545	4.03378	1.52033	0.220821	0.499948	0.456398	CST11	1
QM	GO:0051453	regulation of intracellular pH	1/148	22/13134	0.0454545	4.03378	1.52033	0.220821	0.499948	0.456398	DMXL1	1
QM	GO:0042592	homeostatic process	5/148	289/13134	0.017301	1.53535	0.982415	0.227233	0.503332	0.459487	SLC9A1/ORMDL1/DMXL1/DHRS7C/ACOX2	5
QM	GO:0002028	regulation of sodium ion transport	1/148	23/13134	0.0434783	3.8584	1.46469	0.229616	0.503332	0.459487	SLMAP	1
QM	GO:0006623	protein targeting to vacuole	1/148	23/13134	0.0434783	3.8584	1.46469	0.229616	0.503332	0.459487	PXK	1
QM	GO:0009064	glutamine family amino acid metabolic process	1/148	23/13134	0.0434783	3.8584	1.46469	0.229616	0.503332	0.459487	GLS	1
QM	GO:0030239	myofibril assembly	1/148	23/13134	0.0434783	3.8584	1.46469	0.229616	0.503332	0.459487	TNNT1	1
QM	GO:0032007	negative regulation of TOR signaling	1/148	23/13134	0.0434783	3.8584	1.46469	0.229616	0.503332	0.459487	NPRL2	1
QM	GO:0051057	positive regulation of small GTPase mediated signal transduction	1/148	23/13134	0.0434783	3.8584	1.46469	0.229616	0.503332	0.459487	ARHGEF3	1
QM	GO:0097120	receptor localization to synapse	1/148	23/13134	0.0434783	3.8584	1.46469	0.229616	0.503332	0.459487	CACNG8	1
QM	GO:0099072	regulation of postsynaptic membrane neurotransmitter receptor levels	1/148	23/13134	0.0434783	3.8584	1.46469	0.229616	0.503332	0.459487	CACNG8	1
QM	GO:1903432	regulation of TORC1 signaling	1/148	23/13134	0.0434783	3.8584	1.46469	0.229616	0.503332	0.459487	NPRL2	1
QM	GO:0046474	glycerophospholipid biosynthetic process	2/148	81/13134	0.0246914	2.19119	1.14801	0.231885	0.503332	0.459487	PIGV/CISH	2
QM	GO:1903530	regulation of secretion by cell	2/148	81/13134	0.0246914	2.19119	1.14801	0.231885	0.503332	0.459487	RAB13/SYT5	2
QM	GO:1901698	response to nitrogen compound	3/148	148/13134	0.0202703	1.79885	1.04336	0.233268	0.503332	0.459487	STAT1/STAT4/RAB13	3
QM	GO:0050808	synapse organization	2/148	82/13134	0.0243902	2.16447	1.1292	0.236051	0.503332	0.459487	SYNDIG1/ERC2	2
QM	GO:0006635	fatty acid beta-oxidation	1/148	24/13134	0.0416667	3.69764	1.41209	0.238312	0.503332	0.459487	ACOX2	1
QM	GO:0009395	phospholipid catabolic process	1/148	24/13134	0.0416667	3.69764	1.41209	0.238312	0.503332	0.459487	ABHD12	1
QM	GO:0018345	protein palmitoylation	1/148	24/13134	0.0416667	3.69764	1.41209	0.238312	0.503332	0.459487	ZDHHC18	1
QM	GO:0030641	regulation of cellular pH	1/148	24/13134	0.0416667	3.69764	1.41209	0.238312	0.503332	0.459487	DMXL1	1
QM	GO:0031331	positive regulation of cellular catabolic process	1/148	24/13134	0.0416667	3.69764	1.41209	0.238312	0.503332	0.459487	NPRL2	1
QM	GO:0038202	TORC1 signaling	1/148	24/13134	0.0416667	3.69764	1.41209	0.238312	0.503332	0.459487	NPRL2	1
QM	GO:0048813	dendrite morphogenesis	1/148	24/13134	0.0416667	3.69764	1.41209	0.238312	0.503332	0.459487	BTBD3	1
QM	GO:0050807	regulation of synapse organization	1/148	24/13134	0.0416667	3.69764	1.41209	0.238312	0.503332	0.459487	SYNDIG1	1
QM	GO:0071248	cellular response to metal ion	1/148	24/13134	0.0416667	3.69764	1.41209	0.238312	0.503332	0.459487	SYT5	1
QM	GO:0071277	cellular response to calcium ion	1/148	24/13134	0.0416667	3.69764	1.41209	0.238312	0.503332	0.459487	SYT5	1
QM	GO:0008380	RNA splicing	4/148	222/13134	0.018018	1.59898	0.960871	0.241215	0.503332	0.459487	GMCL1/RBM5/RBM6/RBM15B	4
QM	GO:0032103	positive regulation of response to external stimulus	2/148	84/13134	0.0238095	2.11293	1.09239	0.244394	0.503332	0.459487	GPATCH3/MAPKAPK3	2
QM	GO:0170039	proteinogenic amino acid metabolic process	2/148	84/13134	0.0238095	2.11293	1.09239	0.244394	0.503332	0.459487	GLS/ASNSD1	2
QM	GO:0120036	plasma membrane bounded cell projection organization	7/148	450/13134	0.0155556	1.38045	0.876701	0.244983	0.503332	0.459487	BTBD3/TNNI3/CFAP52/GAS7/SEMA3B/SEMA3F/CCDC66	7
QM	GO:0005977	glycogen metabolic process	1/148	25/13134	0.04	3.54973	1.36224	0.246911	0.503332	0.459487	PYGB	1
QM	GO:0007416	synapse assembly	1/148	25/13134	0.04	3.54973	1.36224	0.246911	0.503332	0.459487	SYNDIG1	1
QM	GO:0043297	apical junction assembly	1/148	25/13134	0.04	3.54973	1.36224	0.246911	0.503332	0.459487	CLDN18	1
QM	GO:0044042	glucan metabolic process	1/148	25/13134	0.04	3.54973	1.36224	0.246911	0.503332	0.459487	PYGB	1
QM	GO:0070830	bicellular tight junction assembly	1/148	25/13134	0.04	3.54973	1.36224	0.246911	0.503332	0.459487	CLDN18	1
QM	GO:0071695	anatomical structure maturation	1/148	25/13134	0.04	3.54973	1.36224	0.246911	0.503332	0.459487	CATSPER4	1
QM	GO:0180046	GPI anchored protein biosynthesis	1/148	25/13134	0.04	3.54973	1.36224	0.246911	0.503332	0.459487	PIGV	1
QM	GO:0072657	protein localization to membrane	3/148	153/13134	0.0196078	1.74006	0.98296	0.248274	0.503332	0.459487	ZDHHC18/RAB13/SLMAP	3
QM	GO:0008033	tRNA processing	2/148	85/13134	0.0235294	2.08808	1.07437	0.248571	0.503332	0.459487	OSGEPL1/RPP14	2
QM	GO:0046434	organophosphate catabolic process	2/148	85/13134	0.0235294	2.08808	1.07437	0.248571	0.503332	0.459487	ENTPD6/ABHD12	2
QM	GO:0046488	phosphatidylinositol metabolic process	2/148	85/13134	0.0235294	2.08808	1.07437	0.248571	0.503332	0.459487	PIGV/CISH	2
QM	GO:0051493	regulation of cytoskeleton organization	3/148	154/13134	0.0194805	1.72876	0.971148	0.251293	0.503332	0.459487	HAX1/ARHGAP18/FAM107A	3
QM	GO:0044242	cellular lipid catabolic process	2/148	86/13134	0.0232558	2.0638	1.0566	0.25275	0.503332	0.459487	ABHD12/ACOX2	2
QM	GO:0006954	inflammatory response	3/148	155/13134	0.0193548	1.71761	0.959422	0.254318	0.503332	0.459487	NLRP9/LOC100301263/TUSC2	3
QM	GO:0055082	intracellular chemical homeostasis	3/148	155/13134	0.0193548	1.71761	0.959422	0.254318	0.503332	0.459487	ORMDL1/DMXL1/DHRS7C	3
QM	GO:0030030	cell projection organization	7/148	456/13134	0.0153509	1.36229	0.840591	0.255229	0.503332	0.459487	BTBD3/TNNI3/CFAP52/GAS7/SEMA3B/SEMA3F/CCDC66	7
QM	GO:0006112	energy reserve metabolic process	1/148	26/13134	0.0384615	3.4132	1.31488	0.255413	0.503332	0.459487	PYGB	1
QM	GO:0006493	protein O-linked glycosylation	1/148	26/13134	0.0384615	3.4132	1.31488	0.255413	0.503332	0.459487	TMTC2	1
QM	GO:0008217	regulation of blood pressure	1/148	26/13134	0.0384615	3.4132	1.31488	0.255413	0.503332	0.459487	EDNRA	1
QM	GO:0015804	neutral amino acid transport	1/148	26/13134	0.0384615	3.4132	1.31488	0.255413	0.503332	0.459487	SLC38A3	1
QM	GO:0017156	calcium-ion regulated exocytosis	1/148	26/13134	0.0384615	3.4132	1.31488	0.255413	0.503332	0.459487	SYT5	1
QM	GO:0030522	intracellular receptor signaling pathway	1/148	26/13134	0.0384615	3.4132	1.31488	0.255413	0.503332	0.459487	GPATCH3	1
QM	GO:0042310	vasoconstriction	1/148	26/13134	0.0384615	3.4132	1.31488	0.255413	0.503332	0.459487	EDNRA	1
QM	GO:0120192	tight junction assembly	1/148	26/13134	0.0384615	3.4132	1.31488	0.255413	0.503332	0.459487	CLDN18	1
QM	GO:0120193	tight junction organization	1/148	26/13134	0.0384615	3.4132	1.31488	0.255413	0.503332	0.459487	CLDN18	1
QM	GO:0034330	cell junction organization	3/148	158/13134	0.0189873	1.685	0.924747	0.263425	0.511151	0.466625	CLDN18/SYNDIG1/ERC2	3
QM	GO:0019395	fatty acid oxidation	1/148	27/13134	0.037037	3.28679	1.26979	0.26382	0.511151	0.466625	ACOX2	1
QM	GO:0030317	flagellated sperm motility	1/148	27/13134	0.037037	3.28679	1.26979	0.26382	0.511151	0.466625	CATSPER4	1
QM	GO:0048488	synaptic vesicle endocytosis	1/148	27/13134	0.037037	3.28679	1.26979	0.26382	0.511151	0.466625	SYT5	1
QM	GO:0050803	regulation of synapse structure or activity	1/148	27/13134	0.037037	3.28679	1.26979	0.26382	0.511151	0.466625	SYNDIG1	1
QM	GO:0097722	sperm motility	1/148	27/13134	0.037037	3.28679	1.26979	0.26382	0.511151	0.466625	CATSPER4	1
QM	GO:0140238	presynaptic endocytosis	1/148	27/13134	0.037037	3.28679	1.26979	0.26382	0.511151	0.466625	SYT5	1
QM	GO:0110053	regulation of actin filament organization	2/148	89/13134	0.0224719	1.99423	1.0047	0.265296	0.512588	0.467936	HAX1/ARHGAP18	2
QM	GO:0006397	mRNA processing	4/148	232/13134	0.0172414	1.53006	0.869586	0.265844	0.512588	0.467936	U2AF2/RBM5/RBM6/RBM15B	4
QM	GO:0045595	regulation of cell differentiation	3/148	159/13134	0.0188679	1.6744	0.913352	0.266469	0.512588	0.467936	SOX5/SEMA3B/SEMA3F	3
QM	GO:1902531	regulation of intracellular signal transduction	6/148	386/13134	0.015544	1.37943	0.807752	0.269312	0.513674	0.468928	GPATCH3/DENND4B/ARHGAP18/IL11/NPRL2/ARHGEF3	6
QM	GO:0000381	regulation of alternative mRNA splicing, via spliceosome	1/148	28/13134	0.0357143	3.1694	1.22676	0.272133	0.513674	0.468928	RBM15B	1
QM	GO:0001501	skeletal system development	1/148	28/13134	0.0357143	3.1694	1.22676	0.272133	0.513674	0.468928	SOX5	1
QM	GO:0006040	amino sugar metabolic process	1/148	28/13134	0.0357143	3.1694	1.22676	0.272133	0.513674	0.468928	GFPT1	1
QM	GO:0006826	iron ion transport	1/148	28/13134	0.0357143	3.1694	1.22676	0.272133	0.513674	0.468928	SLC40A1	1
QM	GO:0055002	striated muscle cell development	1/148	28/13134	0.0357143	3.1694	1.22676	0.272133	0.513674	0.468928	TNNT1	1
QM	GO:0062012	regulation of small molecule metabolic process	1/148	28/13134	0.0357143	3.1694	1.22676	0.272133	0.513674	0.468928	WDTC1	1
QM	GO:1903305	regulation of regulated secretory pathway	1/148	28/13134	0.0357143	3.1694	1.22676	0.272133	0.513674	0.468928	SYT5	1
QM	GO:0034329	cell junction assembly	2/148	91/13134	0.021978	1.9504	0.971212	0.273661	0.514152	0.469364	CLDN18/SYNDIG1	2
QM	GO:0051046	regulation of secretion	2/148	91/13134	0.021978	1.9504	0.971212	0.273661	0.514152	0.469364	RAB13/SYT5	2
QM	GO:0070588	calcium ion transmembrane transport	2/148	92/13134	0.0217391	1.9292	0.954787	0.277843	0.51708	0.472037	CACNG6/DHRS7C	2
QM	GO:0031175	neuron projection development	4/148	237/13134	0.0168776	1.49778	0.825542	0.278334	0.51708	0.472037	BTBD3/GAS7/SEMA3B/SEMA3F	4
QM	GO:0006720	isoprenoid metabolic process	1/148	29/13134	0.0344828	3.06011	1.18562	0.280352	0.51708	0.472037	DHDDS	1
QM	GO:0007623	circadian rhythm	1/148	29/13134	0.0344828	3.06011	1.18562	0.280352	0.51708	0.472037	NR0B2	1
QM	GO:0036465	synaptic vesicle recycling	1/148	29/13134	0.0344828	3.06011	1.18562	0.280352	0.51708	0.472037	SYT5	1
QM	GO:0043648	dicarboxylic acid metabolic process	1/148	29/13134	0.0344828	3.06011	1.18562	0.280352	0.51708	0.472037	GLS	1
QM	GO:0046777	protein autophosphorylation	1/148	29/13134	0.0344828	3.06011	1.18562	0.280352	0.51708	0.472037	MAPKAPK3	1
QM	GO:0051592	response to calcium ion	1/148	29/13134	0.0344828	3.06011	1.18562	0.280352	0.51708	0.472037	SYT5	1
QM	GO:0170033	L-amino acid metabolic process	2/148	93/13134	0.0215054	1.90846	0.938567	0.282024	0.518975	0.473768	GLS/ASNSD1	2
QM	GO:0019221	cytokine-mediated signaling pathway	3/148	165/13134	0.0181818	1.61351	0.846619	0.284821	0.520871	0.475498	STAT1/STAT4/IL6R	3
QM	GO:0045017	glycerolipid biosynthetic process	2/148	94/13134	0.0212766	1.88815	0.922547	0.286202	0.520871	0.475498	PIGV/CISH	2
QM	GO:1901136	carbohydrate derivative catabolic process	2/148	94/13134	0.0212766	1.88815	0.922547	0.286202	0.520871	0.475498	HYAL2/HYAL3	2
QM	GO:0045892	negative regulation of DNA-templated transcription	5/148	317/13134	0.0157729	1.39974	0.769103	0.286726	0.520871	0.475498	SOX14/LOC101906569/NR0B2/GATAD2B/MXD1	5
QM	GO:0010927	cellular component assembly involved in morphogenesis	1/148	30/13134	0.0333333	2.95811	1.14623	0.288479	0.520871	0.475498	TNNT1	1
QM	GO:0032989	cellular anatomical entity morphogenesis	1/148	30/13134	0.0333333	2.95811	1.14623	0.288479	0.520871	0.475498	TNNT1	1
QM	GO:0097553	calcium ion transmembrane import into cytosol	1/148	30/13134	0.0333333	2.95811	1.14623	0.288479	0.520871	0.475498	DHRS7C	1
QM	GO:0140029	exocytic process	1/148	30/13134	0.0333333	2.95811	1.14623	0.288479	0.520871	0.475498	RAB13	1
QM	GO:0008654	phospholipid biosynthetic process	2/148	95/13134	0.0210526	1.86828	0.906722	0.290379	0.520871	0.475498	PIGV/CISH	2
QM	GO:0120035	regulation of plasma membrane bounded cell projection organization	2/148	95/13134	0.0210526	1.86828	0.906722	0.290379	0.520871	0.475498	SEMA3B/SEMA3F	2
QM	GO:0016071	mRNA metabolic process	5/148	319/13134	0.015674	1.39096	0.754646	0.291094	0.520871	0.475498	TENT5B/U2AF2/RBM5/RBM6/RBM15B	5
QM	GO:1902679	negative regulation of RNA biosynthetic process	5/148	320/13134	0.015625	1.38661	0.747454	0.293283	0.520871	0.475498	SOX14/LOC101906569/NR0B2/GATAD2B/MXD1	5
QM	GO:0006325	chromatin organization	3/148	168/13134	0.0178571	1.5847	0.814255	0.29404	0.520871	0.475498	ARID1A/TASOR2/TASOR	3
QM	GO:0043603	amide metabolic process	3/148	168/13134	0.0178571	1.5847	0.814255	0.29404	0.520871	0.475498	ORMDL1/ACSS1/PDHB	3
QM	GO:0048667	cell morphogenesis involved in neuron differentiation	3/148	168/13134	0.0178571	1.5847	0.814255	0.29404	0.520871	0.475498	BTBD3/SEMA3B/SEMA3F	3
QM	GO:0055080	monoatomic cation homeostasis	3/148	168/13134	0.0178571	1.5847	0.814255	0.29404	0.520871	0.475498	SLC9A1/DMXL1/DHRS7C	3
QM	GO:0060271	cilium assembly	3/148	168/13134	0.0178571	1.5847	0.814255	0.29404	0.520871	0.475498	TNNI3/CFAP52/CCDC66	3
QM	GO:0001508	action potential	1/148	31/13134	0.0322581	2.86269	1.10843	0.296516	0.521017	0.475631	SLMAP	1
QM	GO:0016079	synaptic vesicle exocytosis	1/148	31/13134	0.0322581	2.86269	1.10843	0.296516	0.521017	0.475631	SYT5	1
QM	GO:0051146	striated muscle cell differentiation	1/148	31/13134	0.0322581	2.86269	1.10843	0.296516	0.521017	0.475631	TNNT1	1
QM	GO:0046486	glycerolipid metabolic process	3/148	169/13134	0.0177515	1.57532	0.803609	0.297117	0.521017	0.475631	PIGV/ABHD12/CISH	3
QM	GO:0000902	cell morphogenesis	4/148	245/13134	0.0163265	1.44887	0.757126	0.298509	0.521017	0.475631	BTBD3/GAS7/SEMA3B/SEMA3F	4
QM	GO:0060284	regulation of cell development	2/148	97/13134	0.0206186	1.82976	0.875636	0.298722	0.521017	0.475631	SEMA3B/SEMA3F	2
QM	GO:0060627	regulation of vesicle-mediated transport	2/148	97/13134	0.0206186	1.82976	0.875636	0.298722	0.521017	0.475631	RAB13/SYT5	2
QM	GO:0007411	axon guidance	2/148	98/13134	0.0204082	1.81109	0.860366	0.302889	0.521017	0.475631	SEMA3B/SEMA3F	2
QM	GO:0018105	peptidyl-serine phosphorylation	2/148	98/13134	0.0204082	1.81109	0.860366	0.302889	0.521017	0.475631	SBK2/MAPKAPK3	2
QM	GO:0070646	protein modification by small protein removal	2/148	98/13134	0.0204082	1.81109	0.860366	0.302889	0.521017	0.475631	COPS8/USP43	2
QM	GO:0097485	neuron projection guidance	2/148	98/13134	0.0204082	1.81109	0.860366	0.302889	0.521017	0.475631	SEMA3B/SEMA3F	2
QM	GO:0006941	striated muscle contraction	1/148	32/13134	0.03125	2.77323	1.07213	0.304462	0.521017	0.475631	TNNT1	1
QM	GO:0009134	nucleoside diphosphate catabolic process	1/148	32/13134	0.03125	2.77323	1.07213	0.304462	0.521017	0.475631	ENTPD6	1
QM	GO:0045332	phospholipid translocation	1/148	32/13134	0.03125	2.77323	1.07213	0.304462	0.521017	0.475631	ATP8B2	1
QM	GO:0098657	import into cell	4/148	248/13134	0.016129	1.43134	0.73209	0.306124	0.521017	0.475631	C3H1orf43/EPN1/SYT5/CACNG8	4
QM	GO:0071345	cellular response to cytokine stimulus	3/148	172/13134	0.0174419	1.54785	0.772081	0.306362	0.521017	0.475631	STAT1/STAT4/IL6R	3
QM	GO:0002757	immune response-activating signaling pathway	2/148	99/13134	0.020202	1.79279	0.845273	0.307051	0.521017	0.475631	GPATCH3/MAPKAPK3	2
QM	GO:0006605	protein targeting	2/148	99/13134	0.020202	1.79279	0.845273	0.307051	0.521017	0.475631	ZDHHC18/PXK	2
QM	GO:0022618	protein-RNA complex assembly	2/148	99/13134	0.020202	1.79279	0.845273	0.307051	0.521017	0.475631	RPS27/LOC515358	2
QM	GO:0031344	regulation of cell projection organization	2/148	99/13134	0.020202	1.79279	0.845273	0.307051	0.521017	0.475631	SEMA3B/SEMA3F	2
QM	GO:0018209	peptidyl-serine modification	2/148	100/13134	0.02	1.77486	0.830352	0.311209	0.522712	0.477179	SBK2/MAPKAPK3	2
QM	GO:0033043	regulation of organelle organization	4/148	250/13134	0.016	1.41989	0.715578	0.311212	0.522712	0.477179	HAX1/ARHGAP18/FAM107A/TASOR	4
QM	GO:0005976	polysaccharide metabolic process	1/148	33/13134	0.030303	2.68919	1.03719	0.312318	0.522712	0.477179	PYGB	1
QM	GO:0021700	developmental maturation	1/148	33/13134	0.030303	2.68919	1.03719	0.312318	0.522712	0.477179	CATSPER4	1
QM	GO:0034204	lipid translocation	1/148	33/13134	0.030303	2.68919	1.03719	0.312318	0.522712	0.477179	ATP8B2	1
QM	GO:0050801	monoatomic ion homeostasis	3/148	174/13134	0.0172414	1.53006	0.751396	0.312532	0.522712	0.477179	SLC9A1/DMXL1/DHRS7C	3
QM	GO:0003006	developmental process involved in reproduction	2/148	101/13134	0.019802	1.75729	0.8156	0.315361	0.522712	0.477179	CATSPER4/GMCL1	2
QM	GO:0007276	gamete generation	2/148	101/13134	0.019802	1.75729	0.8156	0.315361	0.522712	0.477179	CATSPER4/GMCL1	2
QM	GO:0006643	membrane lipid metabolic process	2/148	102/13134	0.0196078	1.74006	0.801011	0.319508	0.522712	0.477179	PIGV/ORMDL1	2
QM	GO:0009896	positive regulation of catabolic process	2/148	102/13134	0.0196078	1.74006	0.801011	0.319508	0.522712	0.477179	ASB13/NPRL2	2
QM	GO:0034440	lipid oxidation	1/148	34/13134	0.0294118	2.6101	1.00353	0.320087	0.522712	0.477179	ACOX2	1
QM	GO:0046513	ceramide biosynthetic process	1/148	34/13134	0.0294118	2.6101	1.00353	0.320087	0.522712	0.477179	ORMDL1	1
QM	GO:0046854	phosphatidylinositol phosphate biosynthetic process	1/148	34/13134	0.0294118	2.6101	1.00353	0.320087	0.522712	0.477179	CISH	1
QM	GO:2001257	regulation of cation channel activity	1/148	34/13134	0.0294118	2.6101	1.00353	0.320087	0.522712	0.477179	SLMAP	1
QM	GO:0002764	immune response-regulating signaling pathway	2/148	103/13134	0.0194175	1.72317	0.786584	0.323649	0.522712	0.477179	GPATCH3/MAPKAPK3	2
QM	GO:0071826	protein-RNA complex organization	2/148	103/13134	0.0194175	1.72317	0.786584	0.323649	0.522712	0.477179	RPS27/LOC515358	2
QM	GO:0000380	alternative mRNA splicing, via spliceosome	1/148	35/13134	0.0285714	2.53552	0.97106	0.327768	0.522712	0.477179	RBM15B	1
QM	GO:0006497	protein lipidation	1/148	35/13134	0.0285714	2.53552	0.97106	0.327768	0.522712	0.477179	ZDHHC18	1
QM	GO:0016358	dendrite development	1/148	35/13134	0.0285714	2.53552	0.97106	0.327768	0.522712	0.477179	BTBD3	1
QM	GO:0032869	cellular response to insulin stimulus	1/148	35/13134	0.0285714	2.53552	0.97106	0.327768	0.522712	0.477179	RAB13	1
QM	GO:0042158	lipoprotein biosynthetic process	1/148	35/13134	0.0285714	2.53552	0.97106	0.327768	0.522712	0.477179	ZDHHC18	1
QM	GO:0048511	rhythmic process	1/148	35/13134	0.0285714	2.53552	0.97106	0.327768	0.522712	0.477179	NR0B2	1
QM	GO:0051017	actin filament bundle assembly	1/148	35/13134	0.0285714	2.53552	0.97106	0.327768	0.522712	0.477179	FAM107A	1
QM	GO:0055001	muscle cell development	1/148	35/13134	0.0285714	2.53552	0.97106	0.327768	0.522712	0.477179	TNNT1	1
QM	GO:1902903	regulation of supramolecular fiber organization	2/148	104/13134	0.0192308	1.7066	0.772314	0.327784	0.522712	0.477179	HAX1/ARHGAP18	2
QM	GO:1901700	response to oxygen-containing compound	3/148	180/13134	0.0166667	1.47905	0.690866	0.331058	0.522712	0.477179	STAT1/STAT4/RAB13	3
QM	GO:0009451	RNA modification	2/148	105/13134	0.0190476	1.69035	0.758197	0.331913	0.522712	0.477179	OSGEPL1/ADAR	2
QM	GO:1902532	negative regulation of intracellular signal transduction	2/148	105/13134	0.0190476	1.69035	0.758197	0.331913	0.522712	0.477179	GPATCH3/NPRL2	2
QM	GO:0000375	RNA splicing, via transesterification reactions	3/148	181/13134	0.0165746	1.47088	0.680992	0.334146	0.522712	0.477179	RBM5/RBM6/RBM15B	3
QM	GO:0000377	RNA splicing, via transesterification reactions with bulged adenosine as nucleophile	3/148	181/13134	0.0165746	1.47088	0.680992	0.334146	0.522712	0.477179	RBM5/RBM6/RBM15B	3
QM	GO:0000398	mRNA splicing, via spliceosome	3/148	181/13134	0.0165746	1.47088	0.680992	0.334146	0.522712	0.477179	RBM5/RBM6/RBM15B	3
QM	GO:0006090	pyruvate metabolic process	1/148	36/13134	0.0277778	2.46509	0.939698	0.335364	0.522712	0.477179	PDHB	1
QM	GO:0009132	nucleoside diphosphate metabolic process	1/148	36/13134	0.0277778	2.46509	0.939698	0.335364	0.522712	0.477179	ENTPD6	1
QM	GO:0009247	glycolipid biosynthetic process	1/148	36/13134	0.0277778	2.46509	0.939698	0.335364	0.522712	0.477179	PIGV	1
QM	GO:0010038	response to metal ion	1/148	36/13134	0.0277778	2.46509	0.939698	0.335364	0.522712	0.477179	SYT5	1
QM	GO:0033044	regulation of chromosome organization	1/148	36/13134	0.0277778	2.46509	0.939698	0.335364	0.522712	0.477179	TASOR	1
QM	GO:0035150	regulation of tube size	1/148	36/13134	0.0277778	2.46509	0.939698	0.335364	0.522712	0.477179	EDNRA	1
QM	GO:0035296	regulation of tube diameter	1/148	36/13134	0.0277778	2.46509	0.939698	0.335364	0.522712	0.477179	EDNRA	1
QM	GO:0097035	regulation of membrane lipid distribution	1/148	36/13134	0.0277778	2.46509	0.939698	0.335364	0.522712	0.477179	ATP8B2	1
QM	GO:0097746	blood vessel diameter maintenance	1/148	36/13134	0.0277778	2.46509	0.939698	0.335364	0.522712	0.477179	EDNRA	1
QM	GO:0016054	organic acid catabolic process	2/148	106/13134	0.0188679	1.6744	0.74423	0.336034	0.522712	0.477179	GLS/ACOX2	2
QM	GO:0046395	carboxylic acid catabolic process	2/148	106/13134	0.0188679	1.6744	0.74423	0.336034	0.522712	0.477179	GLS/ACOX2	2
QM	GO:1903311	regulation of mRNA metabolic process	2/148	106/13134	0.0188679	1.6744	0.74423	0.336034	0.522712	0.477179	TENT5B/RBM15B	2
QM	GO:0019725	cellular homeostasis	3/148	182/13134	0.0164835	1.4628	0.671176	0.337234	0.522712	0.477179	ORMDL1/DMXL1/DHRS7C	3
QM	GO:0042127	regulation of cell population proliferation	3/148	182/13134	0.0164835	1.4628	0.671176	0.337234	0.522712	0.477179	STAT1/STAT4/IL11	3
QM	GO:0051239	regulation of multicellular organismal process	6/148	421/13134	0.0142518	1.26475	0.589423	0.338184	0.523179	0.477605	GPATCH3/SOX5/SYNDIG1/TNNT1/SEMA3B/SEMA3F	6
QM	GO:0034655	nucleobase-containing compound catabolic process	3/148	183/13134	0.0163934	1.45481	0.661419	0.340321	0.524471	0.478784	TENT5B/ENTPD6/DNASE1L3	3
QM	GO:0051640	organelle localization	3/148	183/13134	0.0163934	1.45481	0.661419	0.340321	0.524471	0.478784	RAB13/SYNDIG1/STX8	3
QM	GO:0048666	neuron development	4/148	262/13134	0.0152672	1.35486	0.619381	0.341886	0.525392	0.479625	BTBD3/GAS7/SEMA3B/SEMA3F	4
QM	GO:0009267	cellular response to starvation	1/148	37/13134	0.027027	2.39847	0.909373	0.342874	0.525392	0.479625	NPRL2	1
QM	GO:0061572	actin filament bundle organization	1/148	37/13134	0.027027	2.39847	0.909373	0.342874	0.525392	0.479625	FAM107A	1
QM	GO:0045944	positive regulation of transcription by RNA polymerase II	3/148	185/13134	0.0162162	1.43908	0.642076	0.346492	0.529721	0.483577	SOX14/CRTC2/PCBP1	3
QM	GO:0006638	neutral lipid metabolic process	1/148	38/13134	0.0263158	2.33535	0.880019	0.350299	0.529721	0.483577	ABHD12	1
QM	GO:0006639	acylglycerol metabolic process	1/148	38/13134	0.0263158	2.33535	0.880019	0.350299	0.529721	0.483577	ABHD12	1
QM	GO:0006909	phagocytosis	1/148	38/13134	0.0263158	2.33535	0.880019	0.350299	0.529721	0.483577	C3H1orf43	1
QM	GO:0043543	protein acylation	1/148	38/13134	0.0263158	2.33535	0.880019	0.350299	0.529721	0.483577	ZDHHC18	1
QM	GO:0051091	positive regulation of DNA-binding transcription factor activity	1/148	38/13134	0.0263158	2.33535	0.880019	0.350299	0.529721	0.483577	CRTC2	1
QM	GO:0060294	cilium movement involved in cell motility	1/148	38/13134	0.0263158	2.33535	0.880019	0.350299	0.529721	0.483577	CATSPER4	1
QM	GO:0051094	positive regulation of developmental process	2/148	110/13134	0.0181818	1.61351	0.6898	0.352442	0.530969	0.484716	SOX5/SYNDIG1	2
QM	GO:0072522	purine-containing compound biosynthetic process	2/148	110/13134	0.0181818	1.61351	0.6898	0.352442	0.530969	0.484716	ACSS1/PDHB	2
QM	GO:0009895	negative regulation of catabolic process	1/148	39/13134	0.025641	2.27547	0.851577	0.357642	0.534579	0.488012	TENT5B	1
QM	GO:0032868	response to insulin	1/148	39/13134	0.025641	2.27547	0.851577	0.357642	0.534579	0.488012	RAB13	1
QM	GO:0042255	ribosome assembly	1/148	39/13134	0.025641	2.27547	0.851577	0.357642	0.534579	0.488012	RPS27	1
QM	GO:0046165	alcohol biosynthetic process	1/148	39/13134	0.025641	2.27547	0.851577	0.357642	0.534579	0.488012	DHDDS	1
QM	GO:0006644	phospholipid metabolic process	3/148	189/13134	0.015873	1.40862	0.604057	0.358818	0.534579	0.488012	PIGV/ABHD12/CISH	3
QM	GO:0009888	tissue development	3/148	189/13134	0.015873	1.40862	0.604057	0.358818	0.534579	0.488012	SOX5/SEMA3B/SEMA3F	3
QM	GO:0003018	vascular process in circulatory system	1/148	40/13134	0.025	2.21858	0.823993	0.364902	0.534589	0.488021	EDNRA	1
QM	GO:0009062	fatty acid catabolic process	1/148	40/13134	0.025	2.21858	0.823993	0.364902	0.534589	0.488021	ACOX2	1
QM	GO:0009306	protein secretion	1/148	40/13134	0.025	2.21858	0.823993	0.364902	0.534589	0.488021	RAB13	1
QM	GO:0031669	cellular response to nutrient levels	1/148	40/13134	0.025	2.21858	0.823993	0.364902	0.534589	0.488021	NPRL2	1
QM	GO:0170035	L-amino acid catabolic process	1/148	40/13134	0.025	2.21858	0.823993	0.364902	0.534589	0.488021	GLS	1
QM	GO:0170040	proteinogenic amino acid catabolic process	1/148	40/13134	0.025	2.21858	0.823993	0.364902	0.534589	0.488021	GLS	1
QM	GO:0044782	cilium organization	3/148	192/13134	0.015625	1.38661	0.576105	0.368043	0.534589	0.488021	TNNI3/CFAP52/CCDC66	3
QM	GO:0006887	exocytosis	2/148	114/13134	0.0175439	1.5569	0.637527	0.36871	0.534589	0.488021	RAB13/SYT5	2
QM	GO:1901605	alpha-amino acid metabolic process	2/148	114/13134	0.0175439	1.5569	0.637527	0.36871	0.534589	0.488021	GLS/ASNSD1	2
QM	GO:0006487	protein N-linked glycosylation	1/148	41/13134	0.0243902	2.16447	0.797215	0.37208	0.534589	0.488021	GFPT1	1
QM	GO:0007265	Ras protein signal transduction	1/148	41/13134	0.0243902	2.16447	0.797215	0.37208	0.534589	0.488021	RASSF1	1
QM	GO:0033108	mitochondrial respiratory chain complex assembly	1/148	41/13134	0.0243902	2.16447	0.797215	0.37208	0.534589	0.488021	SCO1	1
QM	GO:0035023	regulation of Rho protein signal transduction	1/148	41/13134	0.0243902	2.16447	0.797215	0.37208	0.534589	0.488021	ARHGEF3	1
QM	GO:0035082	axoneme assembly	1/148	41/13134	0.0243902	2.16447	0.797215	0.37208	0.534589	0.488021	TNNI3	1
QM	GO:0035592	establishment of protein localization to extracellular region	1/148	41/13134	0.0243902	2.16447	0.797215	0.37208	0.534589	0.488021	RAB13	1
QM	GO:0051651	maintenance of location in cell	1/148	41/13134	0.0243902	2.16447	0.797215	0.37208	0.534589	0.488021	DHRS7C	1
QM	GO:0051962	positive regulation of nervous system development	1/148	41/13134	0.0243902	2.16447	0.797215	0.37208	0.534589	0.488021	SYNDIG1	1
QM	GO:0071692	protein localization to extracellular region	1/148	41/13134	0.0243902	2.16447	0.797215	0.37208	0.534589	0.488021	RAB13	1
QM	GO:0016042	lipid catabolic process	2/148	115/13134	0.0173913	1.54336	0.624775	0.372753	0.534589	0.488021	ABHD12/ACOX2	2
QM	GO:0022603	regulation of anatomical structure morphogenesis	2/148	115/13134	0.0173913	1.54336	0.624775	0.372753	0.534589	0.488021	SEMA3B/SEMA3F	2
QM	GO:0051129	negative regulation of cellular component organization	2/148	115/13134	0.0173913	1.54336	0.624775	0.372753	0.534589	0.488021	SEMA3B/SEMA3F	2
QM	GO:0070925	organelle assembly	5/148	357/13134	0.0140056	1.2429	0.496737	0.375668	0.537813	0.490964	RPS27/TNNT1/TNNI3/CFAP52/CCDC66	5
QM	GO:0001539	cilium or flagellum-dependent cell motility	1/148	42/13134	0.0238095	2.11293	0.771199	0.379178	0.539008	0.492055	CATSPER4	1
QM	GO:0007286	spermatid development	1/148	42/13134	0.0238095	2.11293	0.771199	0.379178	0.539008	0.492055	CATSPER4	1
QM	GO:0042594	response to starvation	1/148	42/13134	0.0238095	2.11293	0.771199	0.379178	0.539008	0.492055	NPRL2	1
QM	GO:0060285	cilium-dependent cell motility	1/148	42/13134	0.0238095	2.11293	0.771199	0.379178	0.539008	0.492055	CATSPER4	1
QM	GO:0120031	plasma membrane bounded cell projection assembly	3/148	196/13134	0.0153061	1.35831	0.539554	0.380308	0.539663	0.492653	TNNI3/CFAP52/CCDC66	3
QM	GO:0009894	regulation of catabolic process	3/148	197/13134	0.0152284	1.35142	0.53054	0.383367	0.540406	0.493332	TENT5B/ASB13/NPRL2	3
QM	GO:0016050	vesicle organization	2/148	118/13134	0.0169492	1.50412	0.587237	0.384819	0.540406	0.493332	RAB13/STX8	2
QM	GO:0006612	protein targeting to membrane	1/148	43/13134	0.0232558	2.0638	0.745901	0.386196	0.540406	0.493332	ZDHHC18	1
QM	GO:0019730	antimicrobial humoral response	1/148	43/13134	0.0232558	2.0638	0.745901	0.386196	0.540406	0.493332	LOC505033	1
QM	GO:0035249	synaptic transmission, glutamatergic	1/148	43/13134	0.0232558	2.0638	0.745901	0.386196	0.540406	0.493332	CACNG8	1
QM	GO:0042692	muscle cell differentiation	1/148	43/13134	0.0232558	2.0638	0.745901	0.386196	0.540406	0.493332	TNNT1	1
QM	GO:0048024	regulation of mRNA splicing, via spliceosome	1/148	43/13134	0.0232558	2.0638	0.745901	0.386196	0.540406	0.493332	RBM15B	1
QM	GO:0048515	spermatid differentiation	1/148	43/13134	0.0232558	2.0638	0.745901	0.386196	0.540406	0.493332	CATSPER4	1
QM	GO:0048585	negative regulation of response to stimulus	4/148	280/13134	0.0142857	1.26776	0.483484	0.388024	0.542023	0.494807	GPATCH3/NPRL2/SEMA3B/SEMA3F	4
QM	GO:0141188	nucleic acid catabolic process	2/148	119/13134	0.0168067	1.49148	0.574957	0.388819	0.542194	0.494963	TENT5B/DNASE1L3	2
QM	GO:0006633	fatty acid biosynthetic process	1/148	44/13134	0.0227273	2.01689	0.721284	0.393136	0.544445	0.497019	WDTC1	1
QM	GO:0007269	neurotransmitter secretion	1/148	44/13134	0.0227273	2.01689	0.721284	0.393136	0.544445	0.497019	SYT5	1
QM	GO:0016052	carbohydrate catabolic process	1/148	44/13134	0.0227273	2.01689	0.721284	0.393136	0.544445	0.497019	PYGB	1
QM	GO:0099643	signal release from synapse	1/148	44/13134	0.0227273	2.01689	0.721284	0.393136	0.544445	0.497019	SYT5	1
QM	GO:0030031	cell projection assembly	3/148	202/13134	0.0148515	1.31797	0.486186	0.39861	0.547524	0.499829	TNNI3/CFAP52/CCDC66	3
QM	GO:0003333	amino acid transmembrane transport	1/148	45/13134	0.0222222	1.97207	0.697311	0.399997	0.547524	0.499829	SLC38A3	1
QM	GO:0007229	integrin-mediated signaling pathway	1/148	45/13134	0.0222222	1.97207	0.697311	0.399997	0.547524	0.499829	ADAM15	1
QM	GO:0072329	monocarboxylic acid catabolic process	1/148	45/13134	0.0222222	1.97207	0.697311	0.399997	0.547524	0.499829	ACOX2	1
QM	GO:0002253	activation of immune response	2/148	122/13134	0.0163934	1.45481	0.538779	0.40075	0.547524	0.499829	GPATCH3/MAPKAPK3	2
QM	GO:0010628	positive regulation of gene expression	2/148	122/13134	0.0163934	1.45481	0.538779	0.40075	0.547524	0.499829	TENT5B/ZBTB7B	2
QM	GO:0048609	multicellular organismal reproductive process	2/148	122/13134	0.0163934	1.45481	0.538779	0.40075	0.547524	0.499829	CATSPER4/GMCL1	2
QM	GO:0050793	regulation of developmental process	4/148	285/13134	0.0140351	1.24552	0.447351	0.400793	0.547524	0.499829	SOX5/SYNDIG1/SEMA3B/SEMA3F	4
QM	GO:0045184	establishment of protein localization	6/148	453/13134	0.013245	1.17541	0.405597	0.402765	0.549288	0.501439	ZDHHC18/RAB13/GDI2/CACNG8/STX8/PXK	6
QM	GO:0002181	cytoplasmic translation	1/148	46/13134	0.0217391	1.9292	0.673949	0.406781	0.551963	0.503881	LOC515358	1
QM	GO:0015914	phospholipid transport	1/148	46/13134	0.0217391	1.9292	0.673949	0.406781	0.551963	0.503881	ATP8B2	1
QM	GO:0045732	positive regulation of protein catabolic process	1/148	46/13134	0.0217391	1.9292	0.673949	0.406781	0.551963	0.503881	ASB13	1
QM	GO:0006486	protein glycosylation	2/148	125/13134	0.016	1.41989	0.503554	0.412573	0.557942	0.50934	TMTC2/GFPT1	2
QM	GO:0043413	macromolecule glycosylation	2/148	125/13134	0.016	1.41989	0.503554	0.412573	0.557942	0.50934	TMTC2/GFPT1	2
QM	GO:0030334	regulation of cell migration	2/148	126/13134	0.015873	1.40862	0.492014	0.416488	0.562294	0.513313	SEMA3B/SEMA3F	2
QM	GO:0006664	glycolipid metabolic process	1/148	49/13134	0.0204082	1.81109	0.60723	0.426681	0.572638	0.522755	PIGV	1
QM	GO:0009566	fertilization	1/148	49/13134	0.0204082	1.81109	0.60723	0.426681	0.572638	0.522755	LOC540403	1
QM	GO:0031032	actomyosin structure organization	1/148	49/13134	0.0204082	1.81109	0.60723	0.426681	0.572638	0.522755	TNNT1	1
QM	GO:0003008	system process	6/148	465/13134	0.0129032	1.14507	0.340032	0.426992	0.572638	0.522755	CHRNB2/TPM3/EDNRA/TNNT1/CACNG8/TNNI3	6
QM	GO:0048646	anatomical structure formation involved in morphogenesis	2/148	129/13134	0.0155039	1.37586	0.457979	0.428156	0.573246	0.52331	ACKR3/TNNT1	2
QM	GO:0006672	ceramide metabolic process	1/148	50/13134	0.02	1.77486	0.586025	0.433165	0.575175	0.525071	ORMDL1	1
QM	GO:0030148	sphingolipid biosynthetic process	1/148	50/13134	0.02	1.77486	0.586025	0.433165	0.575175	0.525071	ORMDL1	1
QM	GO:0032006	regulation of TOR signaling	1/148	50/13134	0.02	1.77486	0.586025	0.433165	0.575175	0.525071	NPRL2	1
QM	GO:1901606	alpha-amino acid catabolic process	1/148	50/13134	0.02	1.77486	0.586025	0.433165	0.575175	0.525071	GLS	1
QM	GO:1903509	liposaccharide metabolic process	1/148	50/13134	0.02	1.77486	0.586025	0.433165	0.575175	0.525071	PIGV	1
QM	GO:0040011	locomotion	3/148	214/13134	0.0140187	1.24406	0.384286	0.434748	0.576327	0.526124	ACKR3/SEMA3B/SEMA3F	3
QM	GO:0050684	regulation of mRNA processing	1/148	51/13134	0.0196078	1.74006	0.565296	0.439577	0.580983	0.530374	RBM15B	1
QM	GO:0051130	positive regulation of cellular component organization	2/148	132/13134	0.0151515	1.34459	0.424781	0.439702	0.580983	0.530374	SYNDIG1/TASOR	2
QM	GO:0070085	glycosylation	2/148	133/13134	0.0150376	1.33448	0.413894	0.443523	0.585073	0.534107	TMTC2/GFPT1	2
QM	GO:0001578	microtubule bundle formation	1/148	52/13134	0.0192308	1.7066	0.545022	0.445917	0.587269	0.536112	TNNI3	1
QM	GO:0044282	small molecule catabolic process	2/148	134/13134	0.0149254	1.32453	0.403093	0.447329	0.588168	0.536933	GLS/ACOX2	2
QM	GO:0018193	peptidyl-amino acid modification	4/148	304/13134	0.0131579	1.16767	0.315766	0.44882	0.589167	0.537845	ZDHHC18/PRMT9/SBK2/MAPKAPK3	4
QM	GO:2000145	regulation of cell motility	2/148	135/13134	0.0148148	1.31471	0.392377	0.451121	0.591145	0.53965	SEMA3B/SEMA3F	2
QM	GO:0002683	negative regulation of immune system process	1/148	53/13134	0.0188679	1.6744	0.525183	0.452185	0.591145	0.53965	GPATCH3	1
QM	GO:0019953	sexual reproduction	3/148	220/13134	0.0136364	1.21014	0.335548	0.452526	0.591145	0.53965	CATSPER4/LOC540403/GMCL1	3
QM	GO:0006413	translational initiation	1/148	54/13134	0.0185185	1.64339	0.50576	0.458383	0.595898	0.54399	LOC515358	1
QM	GO:0042274	ribosomal small subunit biogenesis	1/148	54/13134	0.0185185	1.64339	0.50576	0.458383	0.595898	0.54399	RPS27	1
QM	GO:0071375	cellular response to peptide hormone stimulus	1/148	54/13134	0.0185185	1.64339	0.50576	0.458383	0.595898	0.54399	RAB13	1
QM	GO:0040012	regulation of locomotion	2/148	138/13134	0.0144928	1.28613	0.360727	0.462409	0.598264	0.546149	SEMA3B/SEMA3F	2
QM	GO:0008283	cell population proliferation	3/148	224/13134	0.0133929	1.18853	0.303813	0.464253	0.598264	0.546149	STAT1/STAT4/IL11	3
QM	GO:0007266	Rho protein signal transduction	1/148	55/13134	0.0181818	1.61351	0.486736	0.464512	0.598264	0.546149	ARHGEF3	1
QM	GO:0072330	monocarboxylic acid biosynthetic process	1/148	55/13134	0.0181818	1.61351	0.486736	0.464512	0.598264	0.546149	WDTC1	1
QM	GO:1902600	proton transmembrane transport	1/148	55/13134	0.0181818	1.61351	0.486736	0.464512	0.598264	0.546149	SLC9A1	1
QM	GO:0015031	protein transport	5/148	397/13134	0.0125945	1.11767	0.254164	0.46474	0.598264	0.546149	RAB13/GDI2/CACNG8/STX8/PXK	5
QM	GO:0006873	intracellular monoatomic ion homeostasis	2/148	139/13134	0.0143885	1.27688	0.350338	0.466141	0.598264	0.546149	DMXL1/DHRS7C	2
QM	GO:0030003	intracellular monoatomic cation homeostasis	2/148	139/13134	0.0143885	1.27688	0.350338	0.466141	0.598264	0.546149	DMXL1/DHRS7C	2
QM	GO:0015850	organic hydroxy compound transport	1/148	56/13134	0.0178571	1.5847	0.468093	0.470571	0.602989	0.550463	SYT5	1
QM	GO:0140694	non-membrane-bounded organelle assembly	2/148	141/13134	0.0141844	1.25877	0.329794	0.473561	0.605857	0.553081	RPS27/TNNT1	2
QM	GO:0007043	cell-cell junction assembly	1/148	57/13134	0.0175439	1.5569	0.449816	0.476562	0.607768	0.554825	CLDN18	1
QM	GO:0009063	amino acid catabolic process	1/148	57/13134	0.0175439	1.5569	0.449816	0.476562	0.607768	0.554825	GLS	1
QM	GO:0006399	tRNA metabolic process	2/148	143/13134	0.013986	1.24116	0.309553	0.480918	0.608582	0.555569	OSGEPL1/RPP14	2
QM	GO:0007409	axonogenesis	2/148	143/13134	0.013986	1.24116	0.309553	0.480918	0.608582	0.555569	SEMA3B/SEMA3F	2
QM	GO:0007030	Golgi organization	1/148	58/13134	0.0172414	1.53006	0.43189	0.482487	0.608582	0.555569	ATP8B2	1
QM	GO:0010506	regulation of autophagy	1/148	58/13134	0.0172414	1.53006	0.43189	0.482487	0.608582	0.555569	NPRL2	1
QM	GO:0031929	TOR signaling	1/148	58/13134	0.0172414	1.53006	0.43189	0.482487	0.608582	0.555569	NPRL2	1
QM	GO:0045055	regulated exocytosis	1/148	58/13134	0.0172414	1.53006	0.43189	0.482487	0.608582	0.555569	SYT5	1
QM	GO:0097250	mitochondrial respirasome assembly	1/148	58/13134	0.0172414	1.53006	0.43189	0.482487	0.608582	0.555569	SCO1	1
QM	GO:0003341	cilium movement	1/148	59/13134	0.0169492	1.50412	0.414302	0.488344	0.613092	0.559686	CATSPER4	1
QM	GO:0043488	regulation of mRNA stability	1/148	59/13134	0.0169492	1.50412	0.414302	0.488344	0.613092	0.559686	TENT5B	1
QM	GO:0061013	regulation of mRNA catabolic process	1/148	59/13134	0.0169492	1.50412	0.414302	0.488344	0.613092	0.559686	TENT5B	1
QM	GO:0061024	membrane organization	3/148	233/13134	0.0128755	1.14262	0.234484	0.490231	0.614504	0.560974	ATP8B2/RAB13/STX8	3
QM	GO:0006400	tRNA modification	1/148	60/13134	0.0166667	1.47905	0.397037	0.494136	0.615569	0.561947	OSGEPL1	1
QM	GO:0006836	neurotransmitter transport	1/148	60/13134	0.0166667	1.47905	0.397037	0.494136	0.615569	0.561947	SYT5	1
QM	GO:0043487	regulation of RNA stability	1/148	60/13134	0.0166667	1.47905	0.397037	0.494136	0.615569	0.561947	TENT5B	1
QM	GO:1901292	nucleoside phosphate catabolic process	1/148	60/13134	0.0166667	1.47905	0.397037	0.494136	0.615569	0.561947	ENTPD6	1
QM	GO:0006790	sulfur compound metabolic process	2/148	147/13134	0.0136054	1.20739	0.269941	0.495444	0.616038	0.562375	ACSS1/PDHB	2
QM	GO:0006898	receptor-mediated endocytosis	1/148	61/13134	0.0163934	1.45481	0.380084	0.499862	0.616038	0.562375	CACNG8	1
QM	GO:0010638	positive regulation of organelle organization	1/148	61/13134	0.0163934	1.45481	0.380084	0.499862	0.616038	0.562375	TASOR	1
QM	GO:0031667	response to nutrient levels	1/148	61/13134	0.0163934	1.45481	0.380084	0.499862	0.616038	0.562375	NPRL2	1
QM	GO:0042157	lipoprotein metabolic process	1/148	61/13134	0.0163934	1.45481	0.380084	0.499862	0.616038	0.562375	ZDHHC18	1
QM	GO:0051235	maintenance of location	1/148	61/13134	0.0163934	1.45481	0.380084	0.499862	0.616038	0.562375	DHRS7C	1
QM	GO:1901617	organic hydroxy compound biosynthetic process	1/148	61/13134	0.0163934	1.45481	0.380084	0.499862	0.616038	0.562375	DHDDS	1
QM	GO:0051648	vesicle localization	1/148	62/13134	0.016129	1.43134	0.363431	0.505524	0.62191	0.567735	SYNDIG1	1
QM	GO:0061564	axon development	2/148	150/13134	0.0133333	1.18324	0.24096	0.50617	0.62191	0.567735	SEMA3B/SEMA3F	2
QM	GO:0001525	angiogenesis	1/148	64/13134	0.015625	1.38661	0.330982	0.516658	0.632867	0.577738	ACKR3	1
QM	GO:0061061	muscle structure development	1/148	64/13134	0.015625	1.38661	0.330982	0.516658	0.632867	0.577738	TNNT1	1
QM	GO:0007420	brain development	1/148	65/13134	0.0153846	1.36528	0.315165	0.522131	0.637633	0.582089	BTBD3	1
QM	GO:0060322	head development	1/148	65/13134	0.0153846	1.36528	0.315165	0.522131	0.637633	0.582089	BTBD3	1
QM	GO:0030182	neuron differentiation	4/148	335/13134	0.0119403	1.05962	0.118007	0.524319	0.639336	0.583644	BTBD3/GAS7/SEMA3B/SEMA3F	4
QM	GO:0044248	cellular catabolic process	4/148	336/13134	0.0119048	1.05647	0.111936	0.526677	0.641241	0.585382	GLS/ABHD12/ACOX2/NPRL2	4
QM	GO:0015748	organophosphate ester transport	1/148	66/13134	0.0151515	1.34459	0.299606	0.527543	0.641327	0.585461	ATP8B2	1
QM	GO:0005975	carbohydrate metabolic process	3/148	247/13134	0.0121457	1.07785	0.131863	0.529388	0.642601	0.586624	PYGB/HYAL2/HYAL3	3
QM	GO:0009101	glycoprotein biosynthetic process	2/148	159/13134	0.0125786	1.11627	0.157463	0.537453	0.650339	0.593688	TMTC2/GFPT1	2
QM	GO:0045216	cell-cell junction organization	1/148	68/13134	0.0147059	1.30505	0.269232	0.538184	0.650339	0.593688	CLDN18	1
QM	GO:0045597	positive regulation of cell differentiation	1/148	68/13134	0.0147059	1.30505	0.269232	0.538184	0.650339	0.593688	SOX5	1
QM	GO:0006874	intracellular calcium ion homeostasis	1/148	69/13134	0.0144928	1.28613	0.254398	0.543415	0.652746	0.595885	DHRS7C	1
QM	GO:0031329	regulation of cellular catabolic process	1/148	69/13134	0.0144928	1.28613	0.254398	0.543415	0.652746	0.595885	NPRL2	1
QM	GO:0043484	regulation of RNA splicing	1/148	69/13134	0.0144928	1.28613	0.254398	0.543415	0.652746	0.595885	RBM15B	1
QM	GO:0044057	regulation of system process	1/148	69/13134	0.0144928	1.28613	0.254398	0.543415	0.652746	0.595885	TNNT1	1
QM	GO:0033365	protein localization to organelle	3/148	254/13134	0.011811	1.04815	0.0827213	0.548339	0.656937	0.599711	CACNG8/TASOR/PXK	3
QM	GO:0042176	regulation of protein catabolic process	1/148	70/13134	0.0142857	1.26776	0.239791	0.548587	0.656937	0.599711	ASB13	1
QM	GO:0022414	reproductive process	3/148	255/13134	0.0117647	1.04404	0.0758112	0.55101	0.656937	0.599711	CATSPER4/LOC540403/GMCL1	3
QM	GO:0022613	ribonucleoprotein complex biogenesis	3/148	256/13134	0.0117188	1.03996	0.0689279	0.553672	0.656937	0.599711	WDR75/RPS27/LOC515358	3
QM	GO:0001568	blood vessel development	1/148	71/13134	0.0140845	1.2499	0.225402	0.553701	0.656937	0.599711	ACKR3	1
QM	GO:0007283	spermatogenesis	1/148	71/13134	0.0140845	1.2499	0.225402	0.553701	0.656937	0.599711	CATSPER4	1
QM	GO:0048514	blood vessel morphogenesis	1/148	71/13134	0.0140845	1.2499	0.225402	0.553701	0.656937	0.599711	ACKR3	1
QM	GO:0055074	calcium ion homeostasis	1/148	71/13134	0.0140845	1.2499	0.225402	0.553701	0.656937	0.599711	DHRS7C	1
QM	GO:0072594	establishment of protein localization to organelle	2/148	164/13134	0.0121951	1.08223	0.113131	0.554239	0.656937	0.599711	CACNG8/PXK	2
QM	GO:0009719	response to endogenous stimulus	3/148	257/13134	0.0116732	1.03591	0.0620712	0.556324	0.65844	0.601083	STAT1/STAT4/RAB13	3
QM	GO:0048699	generation of neurons	4/148	350/13134	0.0114286	1.01421	0.0287623	0.559078	0.659761	0.602289	BTBD3/GAS7/SEMA3B/SEMA3F	4
QM	GO:0070647	protein modification by small protein conjugation or removal	4/148	350/13134	0.0114286	1.01421	0.0287623	0.559078	0.659761	0.602289	COPS8/ASB13/USP43/DCAF1	4
QM	GO:0043161	proteasome-mediated ubiquitin-dependent protein catabolic process	2/148	166/13134	0.0120482	1.0692	0.0957793	0.560834	0.660865	0.603297	UBXN11/SPOPL	2
QM	GO:0042742	defense response to bacterium	1/148	73/13134	0.0136986	1.21566	0.197251	0.563757	0.662782	0.605047	CST11	1
QM	GO:0032940	secretion by cell	2/148	167/13134	0.011976	1.06279	0.0871821	0.564105	0.662782	0.605047	RAB13/SYT5	2
QM	GO:0001944	vasculature development	1/148	74/13134	0.0135135	1.19923	0.183477	0.568701	0.665272	0.607321	ACKR3	1
QM	GO:0006665	sphingolipid metabolic process	1/148	74/13134	0.0135135	1.19923	0.183477	0.568701	0.665272	0.607321	ORMDL1	1
QM	GO:0006865	amino acid transport	1/148	74/13134	0.0135135	1.19923	0.183477	0.568701	0.665272	0.607321	SLC38A3	1
QM	GO:0031503	protein-containing complex localization	1/148	75/13134	0.0133333	1.18324	0.169894	0.573588	0.670018	0.611652	CACNG8	1
QM	GO:0043687	post-translational protein modification	4/148	358/13134	0.0111732	0.991545	-0.0173162	0.577057	0.673094	0.614461	COPS8/ASB13/USP43/DCAF1	4
QM	GO:0035239	tube morphogenesis	1/148	77/13134	0.012987	1.15251	0.143283	0.583199	0.677318	0.618317	ACKR3	1
QM	GO:0035725	sodium ion transmembrane transport	1/148	77/13134	0.012987	1.15251	0.143283	0.583199	0.677318	0.618317	SLMAP	1
QM	GO:0048232	male gamete generation	1/148	77/13134	0.012987	1.15251	0.143283	0.583199	0.677318	0.618317	CATSPER4	1
QM	GO:0050778	positive regulation of immune response	2/148	174/13134	0.0114943	1.02004	0.0284044	0.586516	0.680189	0.620938	GPATCH3/MAPKAPK3	2
QM	GO:0030163	protein catabolic process	4/148	364/13134	0.010989	0.9752	-0.051224	0.59027	0.68356	0.624015	UBXN11/SPOPL/ASB13/KCTD6	4
QM	GO:0090150	establishment of protein localization to membrane	1/148	81/13134	0.0123457	1.0956	0.0921298	0.60178	0.695146	0.634592	ZDHHC18	1
QM	GO:0006520	amino acid metabolic process	2/148	179/13134	0.0111732	0.991545	-0.0121595	0.602	0.695146	0.634592	GLS/ASNSD1	2
QM	GO:0023061	signal release	1/148	82/13134	0.0121951	1.08223	0.0797441	0.606295	0.699104	0.638205	SYT5	1
QM	GO:0051240	positive regulation of multicellular organismal process	2/148	181/13134	0.0110497	0.980588	-0.0280732	0.608071	0.70015	0.63916	SOX5/SYNDIG1	2
QM	GO:0006511	ubiquitin-dependent protein catabolic process	3/148	280/13134	0.0107143	0.95082	-0.0888013	0.614682	0.706215	0.644697	UBXN11/SPOPL/KCTD6	3
QM	GO:0035295	tube development	1/148	84/13134	0.0119048	1.05647	0.055425	0.615173	0.706215	0.644697	ACKR3	1
QM	GO:0010498	proteasomal protein catabolic process	2/148	184/13134	0.0108696	0.9646	-0.0516234	0.617046	0.706215	0.644697	UBXN11/SPOPL	2
QM	GO:0008015	blood circulation	1/148	85/13134	0.0117647	1.04404	0.0434836	0.619538	0.706215	0.644697	EDNRA	1
QM	GO:0016579	protein deubiquitination	1/148	85/13134	0.0117647	1.04404	0.0434836	0.619538	0.706215	0.644697	USP43	1
QM	GO:0030258	lipid modification	1/148	85/13134	0.0117647	1.04404	0.0434836	0.619538	0.706215	0.644697	ACOX2	1
QM	GO:0048513	animal organ development	4/148	379/13134	0.0105541	0.936604	-0.133695	0.622236	0.706215	0.644697	SOX5/BTBD3/SEMA3B/SEMA3F	4
QM	GO:0009100	glycoprotein metabolic process	2/148	186/13134	0.0107527	0.954228	-0.067116	0.622942	0.706215	0.644697	TMTC2/GFPT1	2
QM	GO:0140352	export from cell	2/148	186/13134	0.0107527	0.954228	-0.067116	0.622942	0.706215	0.644697	RAB13/SYT5	2
QM	GO:0003013	circulatory system process	1/148	86/13134	0.0116279	1.0319	0.0316824	0.623853	0.706215	0.644697	EDNRA	1
QM	GO:0006575	cellular modified amino acid metabolic process	1/148	86/13134	0.0116279	1.0319	0.0316824	0.623853	0.706215	0.644697	ABHD12	1
QM	GO:1901699	cellular response to nitrogen compound	1/148	86/13134	0.0116279	1.0319	0.0316824	0.623853	0.706215	0.644697	RAB13	1
QM	GO:0019941	modification-dependent protein catabolic process	3/148	285/13134	0.0105263	0.934139	-0.120002	0.626672	0.707419	0.645796	UBXN11/SPOPL/KCTD6	3
QM	GO:0043632	modification-dependent macromolecule catabolic process	3/148	285/13134	0.0105263	0.934139	-0.120002	0.626672	0.707419	0.645796	UBXN11/SPOPL/KCTD6	3
QM	GO:0010647	positive regulation of cell communication	3/148	286/13134	0.0104895	0.930873	-0.126179	0.629039	0.708108	0.646425	IL11/CACNG8/ARHGEF3	3
QM	GO:0023056	positive regulation of signaling	3/148	286/13134	0.0104895	0.930873	-0.126179	0.629039	0.708108	0.646425	IL11/CACNG8/ARHGEF3	3
QM	GO:0043410	positive regulation of MAPK cascade	1/148	88/13134	0.0113636	1.00845	0.00848645	0.632338	0.710829	0.648909	IL11	1
QM	GO:0022008	neurogenesis	4/148	385/13134	0.0103896	0.922008	-0.165813	0.634581	0.712357	0.650303	BTBD3/GAS7/SEMA3B/SEMA3F	4
QM	GO:1902533	positive regulation of intracellular signal transduction	2/148	192/13134	0.0104167	0.924409	-0.112641	0.640214	0.717153	0.654682	IL11/ARHGEF3	2
QM	GO:0001817	regulation of cytokine production	1/148	90/13134	0.0111111	0.986036	-0.0141906	0.640633	0.717153	0.654682	GPATCH3	1
QM	GO:0042254	ribosome biogenesis	2/148	193/13134	0.0103627	0.919619	-0.120094	0.643031	0.71884	0.656222	WDR75/RPS27	2
QM	GO:0050776	regulation of immune response	2/148	194/13134	0.0103093	0.914879	-0.127511	0.645832	0.72097	0.658167	GPATCH3/MAPKAPK3	2
QM	GO:1901137	carbohydrate derivative biosynthetic process	3/148	294/13134	0.0102041	0.905543	-0.174863	0.647609	0.721954	0.659065	PIGV/TMTC2/GFPT1	3
QM	GO:0006402	mRNA catabolic process	1/148	92/13134	0.0108696	0.9646	-0.0363743	0.648742	0.722218	0.659306	TENT5B	1
QM	GO:0006886	intracellular protein transport	3/148	295/13134	0.0101695	0.902474	-0.18086	0.649884	0.722492	0.659556	CACNG8/STX8/PXK	3
QM	GO:0046903	secretion	2/148	196/13134	0.0102041	0.905543	-0.142234	0.651381	0.723159	0.660165	RAB13/SYT5	2
QM	GO:0006915	apoptotic process	3/148	297/13134	0.010101	0.896396	-0.192795	0.654403	0.725514	0.662315	HAX1/TNFAIP8/DNASE1L3	3
QM	GO:0012501	programmed cell death	3/148	304/13134	0.00986842	0.875756	-0.233978	0.669892	0.741666	0.67706	HAX1/TNFAIP8/DNASE1L3	3
QM	GO:0008219	cell death	3/148	305/13134	0.00983607	0.872884	-0.239788	0.672063	0.743049	0.678322	HAX1/TNFAIP8/DNASE1L3	3
QM	GO:0001816	cytokine production	1/148	99/13134	0.010101	0.896396	-0.110462	0.675718	0.745046	0.680145	GPATCH3	1
QM	GO:0006959	humoral immune response	1/148	99/13134	0.010101	0.896396	-0.110462	0.675718	0.745046	0.680145	LOC505033	1
QM	GO:0072521	purine-containing compound metabolic process	2/148	206/13134	0.00970874	0.861585	-0.21376	0.678102	0.746654	0.681613	ACSS1/PDHB	2
QM	GO:0043066	negative regulation of apoptotic process	1/148	100/13134	0.01	0.887432	-0.120628	0.6794	0.747062	0.681985	HAX1	1
QM	GO:0032870	cellular response to hormone stimulus	1/148	101/13134	0.00990099	0.878646	-0.130698	0.68304	0.749021	0.683774	RAB13	1
QM	GO:0043069	negative regulation of programmed cell death	1/148	101/13134	0.00990099	0.878646	-0.130698	0.68304	0.749021	0.683774	HAX1	1
QM	GO:0022411	cellular component disassembly	1/148	102/13134	0.00980392	0.870032	-0.140672	0.68664	0.751945	0.686443	DNASE1L3	1
QM	GO:0009165	nucleotide biosynthetic process	1/148	103/13134	0.00970874	0.861585	-0.150553	0.690198	0.754817	0.689065	FLAD1	1
QM	GO:0007346	regulation of mitotic cell cycle	1/148	105/13134	0.00952381	0.845174	-0.170043	0.697196	0.761436	0.695107	CKS1B	1
QM	GO:0006401	RNA catabolic process	1/148	107/13134	0.00934579	0.829376	-0.189184	0.704036	0.766829	0.70003	TENT5B	1
QM	GO:0071805	potassium ion transmembrane transport	1/148	107/13134	0.00934579	0.829376	-0.189184	0.704036	0.766829	0.70003	KCNN3	1
QM	GO:0042981	regulation of apoptotic process	2/148	217/13134	0.00921659	0.81791	-0.288742	0.705558	0.76745	0.700597	HAX1/TNFAIP8	2
QM	GO:0015980	energy derivation by oxidation of organic compounds	1/148	108/13134	0.00925926	0.821697	-0.198628	0.707399	0.768414	0.701478	PYGB	1
QM	GO:0046942	carboxylic acid transport	1/148	109/13134	0.00917431	0.814158	-0.20799	0.710723	0.770986	0.703826	SLC38A3	1
QM	GO:0008284	positive regulation of cell population proliferation	1/148	110/13134	0.00909091	0.806757	-0.217272	0.71401	0.771528	0.704321	IL11	1
QM	GO:0015849	organic acid transport	1/148	110/13134	0.00909091	0.806757	-0.217272	0.71401	0.771528	0.704321	SLC38A3	1
QM	GO:0009968	negative regulation of signal transduction	2/148	221/13134	0.00904977	0.803106	-0.31513	0.715052	0.771528	0.704321	GPATCH3/NPRL2	2
QM	GO:0043067	regulation of programmed cell death	2/148	221/13134	0.00904977	0.803106	-0.31513	0.715052	0.771528	0.704321	HAX1/TNFAIP8	2
QM	GO:0016567	protein ubiquitination	2/148	223/13134	0.00896861	0.795904	-0.328158	0.719702	0.775302	0.707766	ASB13/DCAF1	2
QM	GO:0030097	hemopoiesis	1/148	112/13134	0.00892857	0.79235	-0.235601	0.720473	0.775302	0.707766	TMEM190	1
QM	GO:0010648	negative regulation of cell communication	2/148	226/13134	0.00884956	0.785338	-0.347499	0.726559	0.778981	0.711124	GPATCH3/NPRL2	2
QM	GO:0051603	proteolysis involved in protein catabolic process	3/148	332/13134	0.00903614	0.801897	-0.390298	0.726786	0.778981	0.711124	UBXN11/SPOPL/KCTD6	3
QM	GO:0009617	response to bacterium	1/148	114/13134	0.00877193	0.77845	-0.253627	0.726791	0.778981	0.711124	CST11	1
QM	GO:0023057	negative regulation of signaling	2/148	227/13134	0.00881057	0.781879	-0.353894	0.728813	0.78011	0.712155	GPATCH3/NPRL2	2
QM	GO:0048584	positive regulation of response to stimulus	4/148	447/13134	0.00894855	0.794123	-0.472778	0.746585	0.798074	0.728554	GPATCH3/IL11/MAPKAPK3/ARHGEF3	4
QM	GO:0050877	nervous system process	3/148	345/13134	0.00869565	0.77168	-0.458785	0.750492	0.800324	0.730608	CHRNB2/TNNT1/CACNG8	3
QM	GO:0007417	central nervous system development	1/148	122/13134	0.00819672	0.727404	-0.322926	0.750676	0.800324	0.730608	BTBD3	1
QM	GO:0016197	endosomal transport	1/148	125/13134	0.008	0.709946	-0.347846	0.759088	0.808223	0.737819	PXK	1
QM	GO:0048870	cell motility	3/148	351/13134	0.00854701	0.758489	-0.489608	0.76087	0.809052	0.738575	CATSPER4/SEMA3B/SEMA3F	3
QM	GO:0002684	positive regulation of immune system process	2/148	243/13134	0.00823045	0.730397	-0.452855	0.762796	0.809748	0.739211	GPATCH3/MAPKAPK3	2
QM	GO:0006457	protein folding	1/148	127/13134	0.00787402	0.698766	-0.364161	0.764538	0.809748	0.739211	NUDC	1
QM	GO:0010608	post-transcriptional regulation of gene expression	1/148	127/13134	0.00787402	0.698766	-0.364161	0.764538	0.809748	0.739211	TENT5B	1
QM	GO:0006914	autophagy	1/148	128/13134	0.0078125	0.693307	-0.372231	0.767218	0.810455	0.739857	NPRL2	1
QM	GO:0061919	process utilizing autophagic mechanism	1/148	128/13134	0.0078125	0.693307	-0.372231	0.767218	0.810455	0.739857	NPRL2	1
QM	GO:0051604	protein maturation	2/148	246/13134	0.00813008	0.72149	-0.470751	0.768744	0.811005	0.740358	PIGV/NUDC	2
QM	GO:0006813	potassium ion transport	1/148	129/13134	0.00775194	0.687932	-0.380245	0.769866	0.811127	0.74047	KCNN3	1
QM	GO:0006364	rRNA processing	1/148	130/13134	0.00769231	0.68264	-0.388204	0.772485	0.812824	0.742019	WDR75	1
QM	GO:0043408	regulation of MAPK cascade	1/148	131/13134	0.00763359	0.677429	-0.396108	0.775075	0.814485	0.743536	IL11	1
QM	GO:0072359	circulatory system development	1/148	133/13134	0.0075188	0.667242	-0.411757	0.780166	0.818768	0.747445	ACKR3	1
QM	GO:0032446	protein modification by small protein conjugation	2/148	254/13134	0.00787402	0.698766	-0.517534	0.783979	0.82043	0.748962	ASB13/DCAF1	2
QM	GO:0030162	regulation of proteolysis	1/148	135/13134	0.00740741	0.657357	-0.427197	0.785143	0.82043	0.748962	SPOPL	1
QM	GO:0098771	inorganic ion homeostasis	1/148	135/13134	0.00740741	0.657357	-0.427197	0.785143	0.82043	0.748962	DHRS7C	1
QM	GO:0009967	positive regulation of signal transduction	2/148	255/13134	0.00784314	0.696025	-0.523289	0.785821	0.82043	0.748962	IL11/ARHGEF3	2
QM	GO:0016072	rRNA metabolic process	1/148	139/13134	0.00719424	0.638441	-0.457482	0.794763	0.828692	0.756505	WDR75	1
QM	GO:0007005	mitochondrion organization	1/148	141/13134	0.0070922	0.629385	-0.472338	0.799411	0.832462	0.759946	SCO1	1
QM	GO:1901701	cellular response to oxygen-containing compound	1/148	144/13134	0.00694444	0.616273	-0.494282	0.806189	0.838436	0.7654	RAB13	1
QM	GO:0000165	MAPK cascade	1/148	147/13134	0.00680272	0.603696	-0.515832	0.812739	0.844159	0.770624	IL11	1
QM	GO:0015711	organic anion transport	1/148	150/13134	0.00666667	0.591622	-0.537006	0.819068	0.849639	0.775627	SLC38A3	1
QM	GO:0006091	generation of precursor metabolites and energy	1/148	151/13134	0.00662252	0.587704	-0.543983	0.821131	0.850683	0.77658	PYGB	1
QM	GO:0044092	negative regulation of molecular function	1/148	161/13134	0.00621118	0.5512	-0.611675	0.840513	0.868184	0.792556	NR0B2	1
QM	GO:0000226	microtubule cytoskeleton organization	2/148	290/13134	0.00689655	0.612022	-0.713232	0.842163	0.868184	0.792556	BRSK1/TNNI3	2
QM	GO:0006869	lipid transport	1/148	162/13134	0.00617284	0.547798	-0.618247	0.842332	0.868184	0.792556	ATP8B2	1
QM	GO:0048193	Golgi vesicle transport	1/148	162/13134	0.00617284	0.547798	-0.618247	0.842332	0.868184	0.792556	RAB13	1
QM	GO:0016477	cell migration	2/148	294/13134	0.00680272	0.603696	-0.733661	0.847673	0.872573	0.796563	SEMA3B/SEMA3F	2
QM	GO:0010876	lipid localization	1/148	173/13134	0.00578035	0.512967	-0.688395	0.861035	0.885197	0.808088	ATP8B2	1
QM	GO:0009117	nucleotide metabolic process	1/148	174/13134	0.00574713	0.510019	-0.694587	0.862622	0.885699	0.808546	FLAD1	1
QM	GO:0007017	microtubule-based process	3/148	440/13134	0.00681818	0.605068	-0.899549	0.877512	0.89984	0.821456	CATSPER4/BRSK1/TNNI3	3
QM	GO:0007018	microtubule-based movement	1/148	189/13134	0.00529101	0.469541	-0.784164	0.884374	0.905018	0.826182	CATSPER4	1
QM	GO:0006412	translation	2/148	325/13134	0.00615385	0.546112	-0.88452	0.884806	0.905018	0.826182	RPS27/LOC515358	2
QM	GO:0010256	endomembrane system organization	1/148	192/13134	0.00520833	0.462204	-0.801387	0.888295	0.907435	0.828388	ATP8B2	1
QM	GO:0002682	regulation of immune system process	2/148	331/13134	0.0060423	0.536213	-0.91233	0.890955	0.909	0.829817	GPATCH3/MAPKAPK3	2
QM	GO:0070887	cellular response to chemical stimulus	2/148	333/13134	0.00600601	0.532992	-0.921508	0.892937	0.909109	0.829917	RAB13/SYT5	2
QM	GO:0051276	chromosome organization	1/148	196/13134	0.00510204	0.452772	-0.824021	0.893318	0.909109	0.829917	TASOR	1
QM	GO:0007169	cell surface receptor protein tyrosine kinase signaling pathway	1/148	218/13134	0.00458716	0.407079	-0.942402	0.917192	0.932228	0.851021	SHC1	1
QM	GO:0006259	DNA metabolic process	2/148	364/13134	0.00549451	0.4876	-1.05837	0.919686	0.933586	0.852261	PMS1/DNASE1L3	2
QM	GO:0051247	positive regulation of protein metabolic process	1/148	229/13134	0.00436681	0.387525	-0.998165	0.927055	0.939882	0.858009	ASB13	1
QM	GO:0051726	regulation of cell cycle	1/148	232/13134	0.00431034	0.382514	-1.01302	0.929536	0.941214	0.859225	CKS1B	1
QM	GO:0071495	cellular response to endogenous stimulus	1/148	242/13134	0.00413223	0.366708	-1.06152	0.937217	0.9478	0.865238	RAB13	1
QM	GO:0006281	DNA repair	1/148	254/13134	0.00393701	0.349383	-1.11779	0.945343	0.954821	0.871646	PMS1	1
QM	GO:0000278	mitotic cell cycle	1/148	276/13134	0.00362319	0.321533	-1.21611	0.957623	0.966013	0.881864	CKS1B	1
QM	GO:0051246	regulation of protein metabolic process	2/148	434/13134	0.00460829	0.408955	-1.33671	0.958853	0.966045	0.881893	SPOPL/ASB13	2
QM	GO:0044093	positive regulation of molecular function	1/148	292/13134	0.00342466	0.303915	-1.28414	0.964792	0.970815	0.886247	CRTC2	1
QM	GO:0033554	cellular response to stress	2/148	473/13134	0.00422833	0.375236	-1.47737	0.971938	0.976384	0.891331	PMS1/NPRL2	2
QM	GO:0006974	DNA damage response	1/148	316/13134	0.00316456	0.280833	-1.38146	0.973349	0.976384	0.891331	PMS1	1
QM	GO:0007167	enzyme-linked receptor protein signaling pathway	1/148	318/13134	0.00314465	0.279067	-1.38934	0.973961	0.976384	0.891331	SHC1	1
QM	GO:0007155	cell adhesion	1/148	435/13134	0.00229885	0.204007	-1.80237	0.993352	0.994586	0.907947	CLDN18	1
QM	GO:0007049	cell cycle	1/148	495/13134	0.0020202	0.179279	-1.98709	0.996715	0.996715	0.909891	CKS1B	1
A_1.125	GO:0046890	regulation of lipid biosynthetic process	2/46	17/13134	0.117647	33.5908	7.97125	0.00157835	0.269875	0.238533	WDTC1/ORMDL1	2
A_1.125	GO:0019216	regulation of lipid metabolic process	2/46	29/13134	0.0689655	19.6912	5.97366	0.00458765	0.269875	0.238533	WDTC1/ORMDL1	2
A_1.125	GO:0006643	membrane lipid metabolic process	3/46	102/13134	0.0294118	8.3977	4.44647	0.00541917	0.269875	0.238533	PIGV/SMPDL3B/ORMDL1	3
A_1.125	GO:0006885	regulation of pH	2/46	34/13134	0.0588235	16.7954	5.46712	0.00626907	0.269875	0.238533	SLC9A1/DMXL1	2
A_1.125	GO:0032956	regulation of actin cytoskeleton organization	3/46	108/13134	0.0277778	7.93116	4.28782	0.00635021	0.269875	0.238533	WASF2/ARHGAP18/FAM107A	3
A_1.125	GO:0032970	regulation of actin filament-based process	3/46	110/13134	0.0272727	7.78696	4.23763	0.00668047	0.269875	0.238533	WASF2/ARHGAP18/FAM107A	3
A_1.125	GO:0019752	carboxylic acid metabolic process	5/46	353/13134	0.0141643	4.04422	3.4372	0.00757024	0.269875	0.238533	WDTC1/ASNSD1/HIBCH/ACOX2/PDHB	5
A_1.125	GO:0043436	oxoacid metabolic process	5/46	357/13134	0.0140056	3.9989	3.4057	0.00792906	0.269875	0.238533	WDTC1/ASNSD1/HIBCH/ACOX2/PDHB	5
A_1.125	GO:0055088	lipid homeostasis	2/46	40/13134	0.05	14.2761	4.98526	0.00860108	0.269875	0.238533	ORMDL1/ACOX2	2
A_1.125	GO:0048878	chemical homeostasis	4/46	238/13134	0.0168067	4.79868	3.50605	0.00945651	0.269875	0.238533	SLC9A1/ORMDL1/DMXL1/ACOX2	4
A_1.125	GO:0006082	organic acid metabolic process	5/46	377/13134	0.0132626	3.78676	3.25477	0.00990311	0.269875	0.238533	WDTC1/ASNSD1/HIBCH/ACOX2/PDHB	5
A_1.125	GO:0010557	positive regulation of macromolecule biosynthetic process	5/46	386/13134	0.0129534	3.69847	3.19017	0.0108935	0.269875	0.238533	SOX14/GPATCH3/TENT5B/WDR75/PCBP1	5
A_1.125	GO:0031328	positive regulation of cellular biosynthetic process	5/46	387/13134	0.0129199	3.68891	3.18311	0.0110076	0.269875	0.238533	SOX14/GPATCH3/TENT5B/WDR75/PCBP1	5
A_1.125	GO:0009891	positive regulation of biosynthetic process	5/46	393/13134	0.0127226	3.63259	3.14125	0.0117095	0.269875	0.238533	SOX14/GPATCH3/TENT5B/WDR75/PCBP1	5
A_1.125	GO:0045893	positive regulation of DNA-templated transcription	4/46	267/13134	0.0149813	4.27748	3.20761	0.0139584	0.269875	0.238533	SOX14/GPATCH3/WDR75/PCBP1	4
A_1.125	GO:1902680	positive regulation of RNA biosynthetic process	4/46	267/13134	0.0149813	4.27748	3.20761	0.0139584	0.269875	0.238533	SOX14/GPATCH3/WDR75/PCBP1	4
A_1.125	GO:0051493	regulation of cytoskeleton organization	3/46	154/13134	0.0194805	5.56211	3.37608	0.0166076	0.269875	0.238533	WASF2/ARHGAP18/FAM107A	3
A_1.125	GO:0042592	homeostatic process	4/46	289/13134	0.0138408	3.95186	3.00816	0.0181562	0.269875	0.238533	SLC9A1/ORMDL1/DMXL1/ACOX2	4
A_1.125	GO:0044255	cellular lipid metabolic process	5/46	446/13134	0.0112108	3.20092	2.80349	0.0192818	0.269875	0.238533	PIGV/SMPDL3B/WDTC1/ORMDL1/ACOX2	5
A_1.125	GO:0043604	amide biosynthetic process	2/46	63/13134	0.031746	9.06418	3.80365	0.0204679	0.269875	0.238533	ORMDL1/PDHB	2
A_1.125	GO:0043603	amide metabolic process	3/46	168/13134	0.0178571	5.0986	3.16965	0.0208786	0.269875	0.238533	SMPDL3B/ORMDL1/PDHB	3
A_1.125	GO:0051254	positive regulation of RNA metabolic process	4/46	308/13134	0.012987	3.70807	2.85111	0.0223567	0.269875	0.238533	SOX14/GPATCH3/WDR75/PCBP1	4
A_1.125	GO:0006665	sphingolipid metabolic process	2/46	74/13134	0.027027	7.7168	3.43504	0.0276295	0.269875	0.238533	SMPDL3B/ORMDL1	2
A_1.125	GO:0045935	positive regulation of nucleobase-containing compound metabolic process	4/46	331/13134	0.0120846	3.45041	2.67684	0.0281826	0.269875	0.238533	SOX14/GPATCH3/WDR75/PCBP1	4
A_1.125	GO:0051253	negative regulation of RNA metabolic process	4/46	334/13134	0.011976	3.41942	2.65524	0.0290036	0.269875	0.238533	SOX14/NR0B2/TENT5B/MXD1	4
A_1.125	GO:0046467	membrane lipid biosynthetic process	2/46	76/13134	0.0263158	7.51373	3.37616	0.0290258	0.269875	0.238533	PIGV/ORMDL1	2
A_1.125	GO:0030041	actin filament polymerization	2/46	77/13134	0.025974	7.41615	3.34751	0.0297344	0.269875	0.238533	ARHGAP18/FAM107A	2
A_1.125	GO:0032787	monocarboxylic acid metabolic process	3/46	197/13134	0.0152284	4.34805	2.80693	0.0314771	0.269875	0.238533	WDTC1/ACOX2/PDHB	3
A_1.125	GO:0007015	actin filament organization	3/46	201/13134	0.0149254	4.26152	2.76244	0.033124	0.269875	0.238533	WASF2/ARHGAP18/FAM107A	3
A_1.125	GO:0008154	actin polymerization or depolymerization	2/46	83/13134	0.0240964	6.88004	3.18582	0.034129	0.269875	0.238533	ARHGAP18/FAM107A	2
A_1.125	GO:0001682	tRNA 5'-leader removal	1/46	10/13134	0.1	28.5522	5.1671	0.0344884	0.269875	0.238533	RPP14	1
A_1.125	GO:0001818	negative regulation of cytokine production	1/46	10/13134	0.1	28.5522	5.1671	0.0344884	0.269875	0.238533	GPATCH3	1
A_1.125	GO:0009083	branched-chain amino acid catabolic process	1/46	10/13134	0.1	28.5522	5.1671	0.0344884	0.269875	0.238533	HIBCH	1
A_1.125	GO:0051452	intracellular pH reduction	1/46	10/13134	0.1	28.5522	5.1671	0.0344884	0.269875	0.238533	DMXL1	1
A_1.125	GO:0045934	negative regulation of nucleobase-containing compound metabolic process	4/46	353/13134	0.0113314	3.23537	2.52394	0.0345357	0.269875	0.238533	SOX14/NR0B2/TENT5B/MXD1	4
A_1.125	GO:0008033	tRNA processing	2/46	85/13134	0.0235294	6.71816	3.13546	0.0356471	0.269875	0.238533	OSGEPL1/RPP14	2
A_1.125	GO:0044242	cellular lipid catabolic process	2/46	86/13134	0.0232558	6.64004	3.11088	0.0364159	0.269875	0.238533	SMPDL3B/ACOX2	2
A_1.125	GO:0048255	mRNA stabilization	1/46	11/13134	0.0909091	25.9565	4.90894	0.0378725	0.269875	0.238533	TENT5B	1
A_1.125	GO:0070525	tRNA threonylcarbamoyladenosine metabolic process	1/46	11/13134	0.0909091	25.9565	4.90894	0.0378725	0.269875	0.238533	OSGEPL1	1
A_1.125	GO:0099116	tRNA 5'-end processing	1/46	11/13134	0.0909091	25.9565	4.90894	0.0378725	0.269875	0.238533	RPP14	1
A_1.125	GO:1902373	negative regulation of mRNA catabolic process	1/46	11/13134	0.0909091	25.9565	4.90894	0.0378725	0.269875	0.238533	TENT5B	1
A_1.125	GO:0110053	regulation of actin filament organization	2/46	89/13134	0.0224719	6.41622	3.03944	0.0387605	0.269875	0.238533	WASF2/ARHGAP18	2
A_1.125	GO:0034315	regulation of Arp2/3 complex-mediated actin nucleation	1/46	12/13134	0.0833333	23.7935	4.68301	0.0412451	0.269875	0.238533	WASF2	1
A_1.125	GO:0035384	thioester biosynthetic process	1/46	12/13134	0.0833333	23.7935	4.68301	0.0412451	0.269875	0.238533	PDHB	1
A_1.125	GO:0043489	RNA stabilization	1/46	12/13134	0.0833333	23.7935	4.68301	0.0412451	0.269875	0.238533	TENT5B	1
A_1.125	GO:0045022	early endosome to late endosome transport	1/46	12/13134	0.0833333	23.7935	4.68301	0.0412451	0.269875	0.238533	PXK	1
A_1.125	GO:0071616	acyl-CoA biosynthetic process	1/46	12/13134	0.0833333	23.7935	4.68301	0.0412451	0.269875	0.238533	PDHB	1
A_1.125	GO:0098927	vesicle-mediated transport between endosomal compartments	1/46	12/13134	0.0833333	23.7935	4.68301	0.0412451	0.269875	0.238533	PXK	1
A_1.125	GO:1903312	negative regulation of mRNA metabolic process	1/46	12/13134	0.0833333	23.7935	4.68301	0.0412451	0.269875	0.238533	TENT5B	1
A_1.125	GO:0009067	aspartate family amino acid biosynthetic process	1/46	13/13134	0.0769231	21.9632	4.48302	0.044606	0.269875	0.238533	ASNSD1	1
A_1.125	GO:0009081	branched-chain amino acid metabolic process	1/46	13/13134	0.0769231	21.9632	4.48302	0.044606	0.269875	0.238533	HIBCH	1
A_1.125	GO:0018230	peptidyl-L-cysteine S-palmitoylation	1/46	13/13134	0.0769231	21.9632	4.48302	0.044606	0.269875	0.238533	ZDHHC18	1
A_1.125	GO:0018231	peptidyl-S-diacylglycerol-L-cysteine biosynthetic process from peptidyl-cysteine	1/46	13/13134	0.0769231	21.9632	4.48302	0.044606	0.269875	0.238533	ZDHHC18	1
A_1.125	GO:1902369	negative regulation of RNA catabolic process	1/46	13/13134	0.0769231	21.9632	4.48302	0.044606	0.269875	0.238533	TENT5B	1
A_1.125	GO:0002757	immune response-activating signaling pathway	2/46	99/13134	0.020202	5.76812	2.82314	0.0469756	0.269875	0.238533	THEMIS2/GPATCH3	2
A_1.125	GO:0006605	protein targeting	2/46	99/13134	0.020202	5.76812	2.82314	0.0469756	0.269875	0.238533	ZDHHC18/PXK	2
A_1.125	GO:0006084	acetyl-CoA metabolic process	1/46	14/13134	0.0714286	20.3944	4.30425	0.0479555	0.269875	0.238533	PDHB	1
A_1.125	GO:0006360	transcription by RNA polymerase I	1/46	14/13134	0.0714286	20.3944	4.30425	0.0479555	0.269875	0.238533	WDR75	1
A_1.125	GO:0051125	regulation of actin nucleation	1/46	14/13134	0.0714286	20.3944	4.30425	0.0479555	0.269875	0.238533	WASF2	1
A_1.125	GO:0002764	immune response-regulating signaling pathway	2/46	103/13134	0.0194175	5.54411	2.74475	0.0504258	0.269875	0.238533	THEMIS2/GPATCH3	2
A_1.125	GO:0051258	protein polymerization	2/46	103/13134	0.0194175	5.54411	2.74475	0.0504258	0.269875	0.238533	ARHGAP18/FAM107A	2
A_1.125	GO:0016226	iron-sulfur cluster assembly	1/46	15/13134	0.0666667	19.0348	4.14315	0.0512934	0.269875	0.238533	NFU1	1
A_1.125	GO:0031163	metallo-sulfur cluster assembly	1/46	15/13134	0.0666667	19.0348	4.14315	0.0512934	0.269875	0.238533	NFU1	1
A_1.125	GO:0061462	protein localization to lysosome	1/46	15/13134	0.0666667	19.0348	4.14315	0.0512934	0.269875	0.238533	PXK	1
A_1.125	GO:2001237	negative regulation of extrinsic apoptotic signaling pathway	1/46	15/13134	0.0666667	19.0348	4.14315	0.0512934	0.269875	0.238533	IFI6	1
A_1.125	GO:1902903	regulation of supramolecular fiber organization	2/46	104/13134	0.0192308	5.4908	2.72579	0.0513024	0.269875	0.238533	WASF2/ARHGAP18	2
A_1.125	GO:0016054	organic acid catabolic process	2/46	106/13134	0.0188679	5.3872	2.6886	0.0530721	0.269875	0.238533	HIBCH/ACOX2	2
A_1.125	GO:0046395	carboxylic acid catabolic process	2/46	106/13134	0.0188679	5.3872	2.6886	0.0530721	0.269875	0.238533	HIBCH/ACOX2	2
A_1.125	GO:0016053	organic acid biosynthetic process	2/46	107/13134	0.0186916	5.33685	2.67035	0.0539651	0.269875	0.238533	WDTC1/ASNSD1	2
A_1.125	GO:0046394	carboxylic acid biosynthetic process	2/46	107/13134	0.0186916	5.33685	2.67035	0.0539651	0.269875	0.238533	WDTC1/ASNSD1	2
A_1.125	GO:0006298	mismatch repair	1/46	16/13134	0.0625	17.8451	3.99691	0.05462	0.269875	0.238533	PMS1	1
A_1.125	GO:0009225	nucleotide-sugar metabolic process	1/46	16/13134	0.0625	17.8451	3.99691	0.05462	0.269875	0.238533	GFPT1	1
A_1.125	GO:0018198	peptidyl-cysteine modification	1/46	16/13134	0.0625	17.8451	3.99691	0.05462	0.269875	0.238533	ZDHHC18	1
A_1.125	GO:0043433	negative regulation of DNA-binding transcription factor activity	1/46	16/13134	0.0625	17.8451	3.99691	0.05462	0.269875	0.238533	NR0B2	1
A_1.125	GO:0033043	regulation of organelle organization	3/46	250/13134	0.012	3.42626	2.29618	0.0568462	0.269875	0.238533	WASF2/ARHGAP18/FAM107A	3
A_1.125	GO:0030149	sphingolipid catabolic process	1/46	17/13134	0.0588235	16.7954	3.86333	0.0579351	0.269875	0.238533	SMPDL3B	1
A_1.125	GO:0038034	signal transduction in absence of ligand	1/46	17/13134	0.0588235	16.7954	3.86333	0.0579351	0.269875	0.238533	IFI6	1
A_1.125	GO:0046466	membrane lipid catabolic process	1/46	17/13134	0.0588235	16.7954	3.86333	0.0579351	0.269875	0.238533	SMPDL3B	1
A_1.125	GO:0097192	extrinsic apoptotic signaling pathway in absence of ligand	1/46	17/13134	0.0588235	16.7954	3.86333	0.0579351	0.269875	0.238533	IFI6	1
A_1.125	GO:0000122	negative regulation of transcription by RNA polymerase II	3/46	254/13134	0.011811	3.3723	2.26336	0.0590638	0.271693	0.240141	SOX14/NR0B2/MXD1	3
A_1.125	GO:1901605	alpha-amino acid metabolic process	2/46	114/13134	0.0175439	5.00915	2.54873	0.0603642	0.271783	0.240221	ASNSD1/HIBCH	2
A_1.125	GO:2001236	regulation of extrinsic apoptotic signaling pathway	1/46	18/13134	0.0555556	15.8623	3.74064	0.0612388	0.271783	0.240221	IFI6	1
A_1.125	GO:0016042	lipid catabolic process	2/46	115/13134	0.0173913	4.9656	2.53217	0.061299	0.271783	0.240221	SMPDL3B/ACOX2	2
A_1.125	GO:0008610	lipid biosynthetic process	3/46	261/13134	0.0114943	3.28186	2.20746	0.0630425	0.272959	0.24126	PIGV/WDTC1/ORMDL1	3
A_1.125	GO:0000966	RNA 5'-end processing	1/46	19/13134	0.0526316	15.0275	3.6274	0.0645312	0.272959	0.24126	RPP14	1
A_1.125	GO:0008333	endosome to lysosome transport	1/46	19/13134	0.0526316	15.0275	3.6274	0.0645312	0.272959	0.24126	PXK	1
A_1.125	GO:0051899	membrane depolarization	1/46	19/13134	0.0526316	15.0275	3.6274	0.0645312	0.272959	0.24126	IFI6	1
A_1.125	GO:0006506	GPI anchor biosynthetic process	1/46	20/13134	0.05	14.2761	3.52242	0.0678123	0.277963	0.245683	PIGV	1
A_1.125	GO:0009066	aspartate family amino acid metabolic process	1/46	20/13134	0.05	14.2761	3.52242	0.0678123	0.277963	0.245683	ASNSD1	1
A_1.125	GO:0002253	activation of immune response	2/46	122/13134	0.0163934	4.68068	2.42137	0.0679802	0.277963	0.245683	THEMIS2/GPATCH3	2
A_1.125	GO:0000038	very long-chain fatty acid metabolic process	1/46	21/13134	0.047619	13.5963	3.42472	0.0710821	0.286507	0.253234	ACOX2	1
A_1.125	GO:0045184	establishment of protein localization	4/46	453/13134	0.00883002	2.52116	1.95332	0.0732289	0.286507	0.253234	STX12/ZDHHC18/SYTL1/PXK	4
A_1.125	GO:0006505	GPI anchor metabolic process	1/46	22/13134	0.0454545	12.9783	3.33346	0.0743407	0.286507	0.253234	PIGV	1
A_1.125	GO:0051453	regulation of intracellular pH	1/46	22/13134	0.0454545	12.9783	3.33346	0.0743407	0.286507	0.253234	DMXL1	1
A_1.125	GO:0006623	protein targeting to vacuole	1/46	23/13134	0.0434783	12.414	3.24794	0.0775881	0.286507	0.253234	PXK	1
A_1.125	GO:0044282	small molecule catabolic process	2/46	134/13134	0.0149254	4.26152	2.2497	0.0799619	0.286507	0.253234	HIBCH/ACOX2	2
A_1.125	GO:0006635	fatty acid beta-oxidation	1/46	24/13134	0.0416667	11.8967	3.16756	0.0808244	0.286507	0.253234	ACOX2	1
A_1.125	GO:0009395	phospholipid catabolic process	1/46	24/13134	0.0416667	11.8967	3.16756	0.0808244	0.286507	0.253234	SMPDL3B	1
A_1.125	GO:0018345	protein palmitoylation	1/46	24/13134	0.0416667	11.8967	3.16756	0.0808244	0.286507	0.253234	ZDHHC18	1
A_1.125	GO:0030641	regulation of cellular pH	1/46	24/13134	0.0416667	11.8967	3.16756	0.0808244	0.286507	0.253234	DMXL1	1
A_1.125	GO:0006631	fatty acid metabolic process	2/46	135/13134	0.0148148	4.22995	2.23631	0.0809886	0.286507	0.253234	WDTC1/ACOX2	2
A_1.125	GO:0019637	organophosphate metabolic process	4/46	470/13134	0.00851064	2.42997	1.87161	0.0813833	0.286507	0.253234	PIGV/SMPDL3B/GFPT1/PDHB	4
A_1.125	GO:0034314	Arp2/3 complex-mediated actin nucleation	1/46	25/13134	0.04	11.4209	3.09181	0.0840496	0.286507	0.253234	WASF2	1
A_1.125	GO:0043297	apical junction assembly	1/46	25/13134	0.04	11.4209	3.09181	0.0840496	0.286507	0.253234	CLDN18	1
A_1.125	GO:0070830	bicellular tight junction assembly	1/46	25/13134	0.04	11.4209	3.09181	0.0840496	0.286507	0.253234	CLDN18	1
A_1.125	GO:0180046	GPI anchored protein biosynthesis	1/46	25/13134	0.04	11.4209	3.09181	0.0840496	0.286507	0.253234	PIGV	1
A_1.125	GO:0006886	intracellular protein transport	3/46	295/13134	0.0101695	2.90361	1.96041	0.0840745	0.286507	0.253234	STX12/SYTL1/PXK	3
A_1.125	GO:0030522	intracellular receptor signaling pathway	1/46	26/13134	0.0384615	10.9816	3.02025	0.0872637	0.286507	0.253234	GPATCH3	1
A_1.125	GO:0043281	regulation of cysteine-type endopeptidase activity involved in apoptotic process	1/46	26/13134	0.0384615	10.9816	3.02025	0.0872637	0.286507	0.253234	IFI6	1
A_1.125	GO:0120192	tight junction assembly	1/46	26/13134	0.0384615	10.9816	3.02025	0.0872637	0.286507	0.253234	CLDN18	1
A_1.125	GO:0120193	tight junction organization	1/46	26/13134	0.0384615	10.9816	3.02025	0.0872637	0.286507	0.253234	CLDN18	1
A_1.125	GO:1902905	positive regulation of supramolecular fiber organization	1/46	26/13134	0.0384615	10.9816	3.02025	0.0872637	0.286507	0.253234	WASF2	1
A_1.125	GO:0006399	tRNA metabolic process	2/46	143/13134	0.013986	3.99331	2.13365	0.0893492	0.286507	0.253234	OSGEPL1/RPP14	2
A_1.125	GO:0030036	actin cytoskeleton organization	3/46	303/13134	0.00990099	2.82695	1.9074	0.0894153	0.286507	0.253234	WASF2/ARHGAP18/FAM107A	3
A_1.125	GO:0019395	fatty acid oxidation	1/46	27/13134	0.037037	10.5749	2.95249	0.0904668	0.286507	0.253234	ACOX2	1
A_1.125	GO:0006040	amino sugar metabolic process	1/46	28/13134	0.0357143	10.1972	2.88818	0.0936589	0.286507	0.253234	GFPT1	1
A_1.125	GO:0006826	iron ion transport	1/46	28/13134	0.0357143	10.1972	2.88818	0.0936589	0.286507	0.253234	SLC40A1	1
A_1.125	GO:0051495	positive regulation of cytoskeleton organization	1/46	28/13134	0.0357143	10.1972	2.88818	0.0936589	0.286507	0.253234	WASF2	1
A_1.125	GO:0062012	regulation of small molecule metabolic process	1/46	28/13134	0.0357143	10.1972	2.88818	0.0936589	0.286507	0.253234	WDTC1	1
A_1.125	GO:2000116	regulation of cysteine-type endopeptidase activity	1/46	28/13134	0.0357143	10.1972	2.88818	0.0936589	0.286507	0.253234	IFI6	1
A_1.125	GO:0097435	supramolecular fiber organization	3/46	310/13134	0.00967742	2.76311	1.8624	0.0942047	0.286507	0.253234	WASF2/ARHGAP18/FAM107A	3
A_1.125	GO:0007623	circadian rhythm	1/46	29/13134	0.0344828	9.84558	2.82703	0.09684	0.287624	0.254221	NR0B2	1
A_1.125	GO:2001234	negative regulation of apoptotic signaling pathway	1/46	29/13134	0.0344828	9.84558	2.82703	0.09684	0.287624	0.254221	IFI6	1
A_1.125	GO:0030029	actin filament-based process	3/46	315/13134	0.00952381	2.71925	1.83102	0.0976904	0.287624	0.254221	WASF2/ARHGAP18/FAM107A	3
A_1.125	GO:0045892	negative regulation of DNA-templated transcription	3/46	317/13134	0.00946372	2.7021	1.81863	0.0990995	0.287624	0.254221	SOX14/NR0B2/MXD1	3
A_1.125	GO:0002221	pattern recognition receptor signaling pathway	1/46	30/13134	0.0333333	9.51739	2.76879	0.10001	0.287624	0.254221	GPATCH3	1
A_1.125	GO:0045010	actin nucleation	1/46	30/13134	0.0333333	9.51739	2.76879	0.10001	0.287624	0.254221	WASF2	1
A_1.125	GO:1902679	negative regulation of RNA biosynthetic process	3/46	320/13134	0.009375	2.67677	1.80024	0.101229	0.287624	0.254221	SOX14/NR0B2/MXD1	3
A_1.125	GO:0055082	intracellular chemical homeostasis	2/46	155/13134	0.0129032	3.68415	1.99286	0.102346	0.287624	0.254221	ORMDL1/DMXL1	2
A_1.125	GO:0007041	lysosomal transport	1/46	31/13134	0.0322581	9.21038	2.71321	0.103169	0.287624	0.254221	PXK	1
A_1.125	GO:0048278	vesicle docking	1/46	31/13134	0.0322581	9.21038	2.71321	0.103169	0.287624	0.254221	STX12	1
A_1.125	GO:0050852	T cell receptor signaling pathway	1/46	31/13134	0.0322581	9.21038	2.71321	0.103169	0.287624	0.254221	THEMIS2	1
A_1.125	GO:0044087	regulation of cellular component biogenesis	2/46	158/13134	0.0126582	3.6142	1.95984	0.105674	0.29239	0.258434	ORMDL1/ARHGAP18	2
A_1.125	GO:0044092	negative regulation of molecular function	2/46	161/13134	0.0124224	3.54685	1.92762	0.109031	0.296733	0.262273	NR0B2/IFI6	2
A_1.125	GO:0034440	lipid oxidation	1/46	34/13134	0.0294118	8.3977	2.5605	0.112582	0.296733	0.262273	ACOX2	1
A_1.125	GO:0046513	ceramide biosynthetic process	1/46	34/13134	0.0294118	8.3977	2.5605	0.112582	0.296733	0.262273	ORMDL1	1
A_1.125	GO:0072666	establishment of protein localization to vacuole	1/46	34/13134	0.0294118	8.3977	2.5605	0.112582	0.296733	0.262273	PXK	1
A_1.125	GO:0044248	cellular catabolic process	3/46	336/13134	0.00892857	2.5493	1.70553	0.112896	0.296733	0.262273	SMPDL3B/HIBCH/ACOX2	3
A_1.125	GO:0006497	protein lipidation	1/46	35/13134	0.0285714	8.15776	2.51372	0.115699	0.296733	0.262273	ZDHHC18	1
A_1.125	GO:0042158	lipoprotein biosynthetic process	1/46	35/13134	0.0285714	8.15776	2.51372	0.115699	0.296733	0.262273	ZDHHC18	1
A_1.125	GO:0048511	rhythmic process	1/46	35/13134	0.0285714	8.15776	2.51372	0.115699	0.296733	0.262273	NR0B2	1
A_1.125	GO:0051017	actin filament bundle assembly	1/46	35/13134	0.0285714	8.15776	2.51372	0.115699	0.296733	0.262273	FAM107A	1
A_1.125	GO:0055080	monoatomic cation homeostasis	2/46	168/13134	0.0119048	3.39907	1.85532	0.116976	0.296733	0.262273	SLC9A1/DMXL1	2
A_1.125	GO:0006090	pyruvate metabolic process	1/46	36/13134	0.0277778	7.93116	2.46876	0.118804	0.296733	0.262273	PDHB	1
A_1.125	GO:0009247	glycolipid biosynthetic process	1/46	36/13134	0.0277778	7.93116	2.46876	0.118804	0.296733	0.262273	PIGV	1
A_1.125	GO:0072665	protein localization to vacuole	1/46	36/13134	0.0277778	7.93116	2.46876	0.118804	0.296733	0.262273	PXK	1
A_1.125	GO:0022406	membrane docking	1/46	37/13134	0.027027	7.7168	2.4255	0.121899	0.296733	0.262273	STX12	1
A_1.125	GO:0061572	actin filament bundle organization	1/46	37/13134	0.027027	7.7168	2.4255	0.121899	0.296733	0.262273	FAM107A	1
A_1.125	GO:0140056	organelle localization by membrane tethering	1/46	37/13134	0.027027	7.7168	2.4255	0.121899	0.296733	0.262273	STX12	1
A_1.125	GO:0050778	positive regulation of immune response	2/46	174/13134	0.0114943	3.28186	1.79633	0.1239	0.296733	0.262273	THEMIS2/GPATCH3	2
A_1.125	GO:0050801	monoatomic ion homeostasis	2/46	174/13134	0.0114943	3.28186	1.79633	0.1239	0.296733	0.262273	SLC9A1/DMXL1	2
A_1.125	GO:0006637	acyl-CoA metabolic process	1/46	38/13134	0.0263158	7.51373	2.38384	0.124983	0.296733	0.262273	PDHB	1
A_1.125	GO:0035383	thioester metabolic process	1/46	38/13134	0.0263158	7.51373	2.38384	0.124983	0.296733	0.262273	PDHB	1
A_1.125	GO:0043543	protein acylation	1/46	38/13134	0.0263158	7.51373	2.38384	0.124983	0.296733	0.262273	ZDHHC18	1
A_1.125	GO:0097191	extrinsic apoptotic signaling pathway	1/46	38/13134	0.0263158	7.51373	2.38384	0.124983	0.296733	0.262273	IFI6	1
A_1.125	GO:0009895	negative regulation of catabolic process	1/46	39/13134	0.025641	7.32107	2.34366	0.128056	0.297441	0.262898	TENT5B	1
A_1.125	GO:0006520	amino acid metabolic process	2/46	179/13134	0.0111732	3.19019	1.74909	0.129747	0.297441	0.262898	ASNSD1/HIBCH	2
A_1.125	GO:0045087	innate immune response	2/46	179/13134	0.0111732	3.19019	1.74909	0.129747	0.297441	0.262898	FGR/GPATCH3	2
A_1.125	GO:0009062	fatty acid catabolic process	1/46	40/13134	0.025	7.13804	2.30488	0.131119	0.297441	0.262898	ACOX2	1
A_1.125	GO:0170034	L-amino acid biosynthetic process	1/46	40/13134	0.025	7.13804	2.30488	0.131119	0.297441	0.262898	ASNSD1	1
A_1.125	GO:0170038	proteinogenic amino acid biosynthetic process	1/46	40/13134	0.025	7.13804	2.30488	0.131119	0.297441	0.262898	ASNSD1	1
A_1.125	GO:2001233	regulation of apoptotic signaling pathway	1/46	40/13134	0.025	7.13804	2.30488	0.131119	0.297441	0.262898	IFI6	1
A_1.125	GO:0019725	cellular homeostasis	2/46	182/13134	0.010989	3.1376	1.72154	0.133286	0.297441	0.262898	ORMDL1/DMXL1	2
A_1.125	GO:0002758	innate immune response-activating signaling pathway	1/46	41/13134	0.0243902	6.96394	2.26741	0.134172	0.297441	0.262898	GPATCH3	1
A_1.125	GO:0006487	protein N-linked glycosylation	1/46	41/13134	0.0243902	6.96394	2.26741	0.134172	0.297441	0.262898	GFPT1	1
A_1.125	GO:0060395	SMAD protein signal transduction	1/46	41/13134	0.0243902	6.96394	2.26741	0.134172	0.297441	0.262898	MSTN	1
A_1.125	GO:0010629	negative regulation of gene expression	2/46	185/13134	0.0108108	3.08672	1.69456	0.136848	0.299762	0.26495	GPATCH3/TENT5B	2
A_1.125	GO:0045944	positive regulation of transcription by RNA polymerase II	2/46	185/13134	0.0108108	3.08672	1.69456	0.136848	0.299762	0.26495	SOX14/PCBP1	2
A_1.125	GO:0044283	small molecule biosynthetic process	2/46	186/13134	0.0107527	3.07013	1.68568	0.13804	0.300584	0.265676	WDTC1/ASNSD1	2
A_1.125	GO:0006612	protein targeting to membrane	1/46	43/13134	0.0232558	6.64004	2.19611	0.140245	0.301814	0.266764	ZDHHC18	1
A_1.125	GO:1901607	alpha-amino acid biosynthetic process	1/46	43/13134	0.0232558	6.64004	2.19611	0.140245	0.301814	0.266764	ASNSD1	1
A_1.125	GO:0006644	phospholipid metabolic process	2/46	189/13134	0.010582	3.02139	1.65942	0.14163	0.303	0.267812	PIGV/SMPDL3B	2
A_1.125	GO:0002218	activation of innate immune response	1/46	44/13134	0.0227273	6.48913	2.16214	0.143266	0.303	0.267812	GPATCH3	1
A_1.125	GO:0006633	fatty acid biosynthetic process	1/46	44/13134	0.0227273	6.48913	2.16214	0.143266	0.303	0.267812	WDTC1	1
A_1.125	GO:0007229	integrin-mediated signaling pathway	1/46	45/13134	0.0222222	6.34493	2.12921	0.146277	0.305852	0.270332	FGR	1
A_1.125	GO:0072329	monocarboxylic acid catabolic process	1/46	45/13134	0.0222222	6.34493	2.12921	0.146277	0.305852	0.270332	ACOX2	1
A_1.125	GO:0050776	regulation of immune response	2/46	194/13134	0.0103093	2.94352	1.61677	0.147659	0.306997	0.271345	THEMIS2/GPATCH3	2
A_1.125	GO:0008652	amino acid biosynthetic process	1/46	46/13134	0.0217391	6.20699	2.09727	0.149277	0.308618	0.272777	ASNSD1	1
A_1.125	GO:0050851	antigen receptor-mediated signaling pathway	1/46	48/13134	0.0208333	5.94837	2.03612	0.155247	0.319167	0.282101	THEMIS2	1
A_1.125	GO:0006664	glycolipid metabolic process	1/46	49/13134	0.0204082	5.82697	2.00683	0.158216	0.321513	0.284175	PIGV	1
A_1.125	GO:0006672	ceramide metabolic process	1/46	50/13134	0.02	5.71043	1.97834	0.161176	0.321513	0.284175	ORMDL1	1
A_1.125	GO:0030148	sphingolipid biosynthetic process	1/46	50/13134	0.02	5.71043	1.97834	0.161176	0.321513	0.284175	ORMDL1	1
A_1.125	GO:1901606	alpha-amino acid catabolic process	1/46	50/13134	0.02	5.71043	1.97834	0.161176	0.321513	0.284175	HIBCH	1
A_1.125	GO:1903509	liposaccharide metabolic process	1/46	50/13134	0.02	5.71043	1.97834	0.161176	0.321513	0.284175	PIGV	1
A_1.125	GO:0015031	protein transport	3/46	397/13134	0.00755668	2.1576	1.38849	0.16163	0.321513	0.284175	STX12/SYTL1/PXK	3
A_1.125	GO:0051128	regulation of cellular component organization	3/46	404/13134	0.00742574	2.12021	1.35582	0.167597	0.328923	0.290724	WASF2/ARHGAP18/FAM107A	3
A_1.125	GO:0002683	negative regulation of immune system process	1/46	53/13134	0.0188679	5.3872	1.89727	0.169993	0.328923	0.290724	GPATCH3	1
A_1.125	GO:0006906	vesicle fusion	1/46	53/13134	0.0188679	5.3872	1.89727	0.169993	0.328923	0.290724	STX12	1
A_1.125	GO:0051090	regulation of DNA-binding transcription factor activity	1/46	53/13134	0.0188679	5.3872	1.89727	0.169993	0.328923	0.290724	NR0B2	1
A_1.125	GO:0090174	organelle membrane fusion	1/46	54/13134	0.0185185	5.28744	1.87161	0.172911	0.328923	0.290724	STX12	1
A_1.125	GO:0045089	positive regulation of innate immune response	1/46	55/13134	0.0181818	5.1913	1.84658	0.17582	0.328923	0.290724	GPATCH3	1
A_1.125	GO:0072330	monocarboxylic acid biosynthetic process	1/46	55/13134	0.0181818	5.1913	1.84658	0.17582	0.328923	0.290724	WDTC1	1
A_1.125	GO:1902600	proton transmembrane transport	1/46	55/13134	0.0181818	5.1913	1.84658	0.17582	0.328923	0.290724	SLC9A1	1
A_1.125	GO:0042981	regulation of apoptotic process	2/46	217/13134	0.00921659	2.63154	1.43671	0.176026	0.328923	0.290724	IFI6/TNFAIP8	2
A_1.125	GO:0009968	negative regulation of signal transduction	2/46	221/13134	0.00904977	2.58391	1.40779	0.18105	0.328923	0.290724	IFI6/GPATCH3	2
A_1.125	GO:0043067	regulation of programmed cell death	2/46	221/13134	0.00904977	2.58391	1.40779	0.18105	0.328923	0.290724	IFI6/TNFAIP8	2
A_1.125	GO:0007043	cell-cell junction assembly	1/46	57/13134	0.0175439	5.00915	1.79829	0.181608	0.328923	0.290724	CLDN18	1
A_1.125	GO:0009063	amino acid catabolic process	1/46	57/13134	0.0175439	5.00915	1.79829	0.181608	0.328923	0.290724	HIBCH	1
A_1.125	GO:0006661	phosphatidylinositol biosynthetic process	1/46	58/13134	0.0172414	4.92279	1.77499	0.184486	0.328923	0.290724	PIGV	1
A_1.125	GO:0007281	germ cell development	1/46	58/13134	0.0172414	4.92279	1.77499	0.184486	0.328923	0.290724	GMCL1	1
A_1.125	GO:0002833	positive regulation of response to biotic stimulus	1/46	59/13134	0.0169492	4.83935	1.75221	0.187355	0.328923	0.290724	GPATCH3	1
A_1.125	GO:0043488	regulation of mRNA stability	1/46	59/13134	0.0169492	4.83935	1.75221	0.187355	0.328923	0.290724	TENT5B	1
A_1.125	GO:0061013	regulation of mRNA catabolic process	1/46	59/13134	0.0169492	4.83935	1.75221	0.187355	0.328923	0.290724	TENT5B	1
A_1.125	GO:0010648	negative regulation of cell communication	2/46	226/13134	0.00884956	2.52674	1.37251	0.187361	0.328923	0.290724	IFI6/GPATCH3	2
A_1.125	GO:0023057	negative regulation of signaling	2/46	227/13134	0.00881057	2.51561	1.36556	0.188627	0.328923	0.290724	IFI6/GPATCH3	2
A_1.125	GO:0140546	defense response to symbiont	2/46	227/13134	0.00881057	2.51561	1.36556	0.188627	0.328923	0.290724	FGR/GPATCH3	2
A_1.125	GO:0006400	tRNA modification	1/46	60/13134	0.0166667	4.7587	1.72995	0.190214	0.328923	0.290724	OSGEPL1	1
A_1.125	GO:0031349	positive regulation of defense response	1/46	60/13134	0.0166667	4.7587	1.72995	0.190214	0.328923	0.290724	GPATCH3	1
A_1.125	GO:0042180	cellular ketone metabolic process	1/46	60/13134	0.0166667	4.7587	1.72995	0.190214	0.328923	0.290724	WDTC1	1
A_1.125	GO:0043487	regulation of RNA stability	1/46	60/13134	0.0166667	4.7587	1.72995	0.190214	0.328923	0.290724	TENT5B	1
A_1.125	GO:0044272	sulfur compound biosynthetic process	1/46	60/13134	0.0166667	4.7587	1.72995	0.190214	0.328923	0.290724	PDHB	1
A_1.125	GO:0045088	regulation of innate immune response	1/46	60/13134	0.0166667	4.7587	1.72995	0.190214	0.328923	0.290724	GPATCH3	1
A_1.125	GO:0010638	positive regulation of organelle organization	1/46	61/13134	0.0163934	4.68068	1.70817	0.193063	0.328923	0.290724	WASF2	1
A_1.125	GO:0010951	negative regulation of endopeptidase activity	1/46	61/13134	0.0163934	4.68068	1.70817	0.193063	0.328923	0.290724	IFI6	1
A_1.125	GO:0042157	lipoprotein metabolic process	1/46	61/13134	0.0163934	4.68068	1.70817	0.193063	0.328923	0.290724	ZDHHC18	1
A_1.125	GO:0051260	protein homooligomerization	1/46	61/13134	0.0163934	4.68068	1.70817	0.193063	0.328923	0.290724	KCTD6	1
A_1.125	GO:0030833	regulation of actin filament polymerization	1/46	62/13134	0.016129	4.60519	1.68685	0.195903	0.332222	0.29364	ARHGAP18	1
A_1.125	GO:0008064	regulation of actin polymerization or depolymerization	1/46	64/13134	0.015625	4.46128	1.64556	0.201552	0.337142	0.297989	ARHGAP18	1
A_1.125	GO:0010466	negative regulation of peptidase activity	1/46	64/13134	0.015625	4.46128	1.64556	0.201552	0.337142	0.297989	IFI6	1
A_1.125	GO:0030832	regulation of actin filament length	1/46	64/13134	0.015625	4.46128	1.64556	0.201552	0.337142	0.297989	ARHGAP18	1
A_1.125	GO:0000041	transition metal ion transport	1/46	66/13134	0.0151515	4.32609	1.60592	0.207163	0.344924	0.304867	SLC40A1	1
A_1.125	GO:0002684	positive regulation of immune system process	2/46	243/13134	0.00823045	2.34997	1.25924	0.209044	0.344924	0.304867	THEMIS2/GPATCH3	2
A_1.125	GO:0002831	regulation of response to biotic stimulus	1/46	67/13134	0.0149254	4.26152	1.5867	0.209954	0.344924	0.304867	GPATCH3	1
A_1.125	GO:0048284	organelle fusion	1/46	67/13134	0.0149254	4.26152	1.5867	0.209954	0.344924	0.304867	STX12	1
A_1.125	GO:0045216	cell-cell junction organization	1/46	68/13134	0.0147059	4.19885	1.56784	0.212735	0.346671	0.306411	CLDN18	1
A_1.125	GO:0051604	protein maturation	2/46	246/13134	0.00813008	2.32131	1.24024	0.212901	0.346671	0.306411	PIGV/NUDC	2
A_1.125	GO:0045861	negative regulation of proteolysis	1/46	69/13134	0.0144928	4.138	1.54934	0.215507	0.349367	0.308794	IFI6	1
A_1.125	GO:0032271	regulation of protein polymerization	1/46	70/13134	0.0142857	4.07888	1.53119	0.218269	0.352103	0.311212	ARHGAP18	1
A_1.125	GO:0006753	nucleoside phosphate metabolic process	2/46	252/13134	0.00793651	2.26605	1.20305	0.220636	0.352103	0.311212	GFPT1/PDHB	2
A_1.125	GO:0090407	organophosphate biosynthetic process	2/46	252/13134	0.00793651	2.26605	1.20305	0.220636	0.352103	0.311212	PIGV/PDHB	2
A_1.125	GO:0051259	protein complex oligomerization	1/46	71/13134	0.0140845	4.02143	1.51337	0.221021	0.352103	0.311212	KCTD6	1
A_1.125	GO:0002429	immune response-activating cell surface receptor signaling pathway	1/46	73/13134	0.0136986	3.91126	1.47869	0.226498	0.359273	0.317549	THEMIS2	1
A_1.125	GO:0022412	cellular process involved in reproduction in multicellular organism	1/46	74/13134	0.0135135	3.8584	1.46181	0.229222	0.362033	0.319989	GMCL1	1
A_1.125	GO:0007034	vacuolar transport	1/46	75/13134	0.0133333	3.80696	1.44523	0.231937	0.364756	0.322396	PXK	1
A_1.125	GO:0098542	defense response to other organism	2/46	262/13134	0.00763359	2.17956	1.14333	0.233584	0.365783	0.323303	FGR/GPATCH3	2
A_1.125	GO:0061025	membrane fusion	1/46	76/13134	0.0131579	3.75686	1.42892	0.234642	0.365883	0.323392	STX12	1
A_1.125	GO:0051346	negative regulation of hydrolase activity	1/46	77/13134	0.012987	3.70807	1.41289	0.237339	0.368526	0.325728	IFI6	1
A_1.125	GO:0002768	immune response-regulating cell surface receptor signaling pathway	1/46	78/13134	0.0128205	3.66054	1.39713	0.240026	0.369579	0.326659	THEMIS2	1
A_1.125	GO:0043254	regulation of protein-containing complex assembly	1/46	78/13134	0.0128205	3.66054	1.39713	0.240026	0.369579	0.326659	ARHGAP18	1
A_1.125	GO:0055086	nucleobase-containing small molecule metabolic process	2/46	273/13134	0.00732601	2.09173	1.08065	0.247886	0.377171	0.333369	GFPT1/PDHB	2
A_1.125	GO:0046474	glycerophospholipid biosynthetic process	1/46	81/13134	0.0123457	3.52496	1.35134	0.248031	0.377171	0.333369	PIGV	1
A_1.125	GO:0090150	establishment of protein localization to membrane	1/46	81/13134	0.0123457	3.52496	1.35134	0.248031	0.377171	0.333369	ZDHHC18	1
A_1.125	GO:0052548	regulation of endopeptidase activity	1/46	83/13134	0.0120482	3.44002	1.32201	0.253322	0.382152	0.337772	IFI6	1
A_1.125	GO:0032103	positive regulation of response to external stimulus	1/46	84/13134	0.0119048	3.39907	1.30768	0.255953	0.382152	0.337772	GPATCH3	1
A_1.125	GO:0170039	proteinogenic amino acid metabolic process	1/46	84/13134	0.0119048	3.39907	1.30768	0.255953	0.382152	0.337772	ASNSD1	1
A_1.125	GO:0048585	negative regulation of response to stimulus	2/46	280/13134	0.00714286	2.03944	1.04228	0.257009	0.382152	0.337772	IFI6/GPATCH3	2
A_1.125	GO:0030258	lipid modification	1/46	85/13134	0.0117647	3.35908	1.29356	0.258576	0.382152	0.337772	ACOX2	1
A_1.125	GO:0046434	organophosphate catabolic process	1/46	85/13134	0.0117647	3.35908	1.29356	0.258576	0.382152	0.337772	SMPDL3B	1
A_1.125	GO:0046488	phosphatidylinositol metabolic process	1/46	85/13134	0.0117647	3.35908	1.29356	0.258576	0.382152	0.337772	PIGV	1
A_1.125	GO:0052547	regulation of peptidase activity	1/46	86/13134	0.0116279	3.32002	1.27966	0.26119	0.384471	0.339821	IFI6	1
A_1.125	GO:0043207	response to external biotic stimulus	2/46	286/13134	0.00699301	1.99666	1.01026	0.264836	0.386744	0.341831	FGR/GPATCH3	2
A_1.125	GO:0051707	response to other organism	2/46	286/13134	0.00699301	1.99666	1.01026	0.264836	0.386744	0.341831	FGR/GPATCH3	2
A_1.125	GO:0009607	response to biotic stimulus	2/46	288/13134	0.00694444	1.98279	0.999763	0.267446	0.389012	0.343835	FGR/GPATCH3	2
A_1.125	GO:0044419	biological process involved in interspecies interaction between organisms	2/46	290/13134	0.00689655	1.96912	0.989347	0.270056	0.390359	0.345026	FGR/GPATCH3	2
A_1.125	GO:0001817	regulation of cytokine production	1/46	90/13134	0.0111111	3.17246	1.22601	0.271554	0.390359	0.345026	GPATCH3	1
A_1.125	GO:0097190	apoptotic signaling pathway	1/46	90/13134	0.0111111	3.17246	1.22601	0.271554	0.390359	0.345026	IFI6	1
A_1.125	GO:0034329	cell junction assembly	1/46	91/13134	0.010989	3.1376	1.21306	0.274123	0.391613	0.346134	CLDN18	1
A_1.125	GO:1901137	carbohydrate derivative biosynthetic process	2/46	294/13134	0.00680272	1.94232	0.96876	0.275277	0.391613	0.346134	PIGV/GFPT1	2
A_1.125	GO:0006402	mRNA catabolic process	1/46	92/13134	0.0108696	3.1035	1.20029	0.276683	0.391613	0.346134	TENT5B	1
A_1.125	GO:0007178	cell surface receptor protein serine/threonine kinase signaling pathway	1/46	92/13134	0.0108696	3.1035	1.20029	0.276683	0.391613	0.346134	MSTN	1
A_1.125	GO:0006915	apoptotic process	2/46	297/13134	0.00673401	1.92271	0.953529	0.279192	0.392207	0.346659	IFI6/TNFAIP8	2
A_1.125	GO:0170033	L-amino acid metabolic process	1/46	93/13134	0.0107527	3.07013	1.1877	0.279235	0.392207	0.346659	ASNSD1	1
A_1.125	GO:0045017	glycerolipid biosynthetic process	1/46	94/13134	0.0106383	3.03747	1.17528	0.281777	0.394273	0.348485	PIGV	1
A_1.125	GO:0008654	phospholipid biosynthetic process	1/46	95/13134	0.0105263	3.00549	1.16301	0.28431	0.396312	0.350287	PIGV	1
A_1.125	GO:0031347	regulation of defense response	1/46	96/13134	0.0104167	2.97418	1.15091	0.286835	0.397698	0.351512	GPATCH3	1
A_1.125	GO:0012501	programmed cell death	2/46	304/13134	0.00657895	1.87843	0.918663	0.288324	0.397698	0.351512	IFI6/TNFAIP8	2
A_1.125	GO:0051056	regulation of small GTPase mediated signal transduction	1/46	97/13134	0.0103093	2.94352	1.13897	0.289352	0.397698	0.351512	ARHGAP18	1
A_1.125	GO:0008219	cell death	2/46	305/13134	0.00655738	1.87227	0.913757	0.289628	0.397698	0.351512	IFI6/TNFAIP8	2
A_1.125	GO:0001816	cytokine production	1/46	99/13134	0.010101	2.88406	1.11553	0.294358	0.402019	0.355332	GPATCH3	1
A_1.125	GO:0043066	negative regulation of apoptotic process	1/46	100/13134	0.01	2.85522	1.10403	0.296848	0.402019	0.355332	IFI6	1
A_1.125	GO:0003006	developmental process involved in reproduction	1/46	101/13134	0.00990099	2.82695	1.09267	0.29933	0.402019	0.355332	GMCL1	1
A_1.125	GO:0007276	gamete generation	1/46	101/13134	0.00990099	2.82695	1.09267	0.29933	0.402019	0.355332	GMCL1	1
A_1.125	GO:0043069	negative regulation of programmed cell death	1/46	101/13134	0.00990099	2.82695	1.09267	0.29933	0.402019	0.355332	IFI6	1
A_1.125	GO:0051241	negative regulation of multicellular organismal process	1/46	101/13134	0.00990099	2.82695	1.09267	0.29933	0.402019	0.355332	GPATCH3	1
A_1.125	GO:0007167	enzyme-linked receptor protein signaling pathway	2/46	318/13134	0.00628931	1.79573	0.851588	0.306557	0.407795	0.360436	FGR/MSTN	2
A_1.125	GO:0032535	regulation of cellular component size	1/46	104/13134	0.00961538	2.7454	1.05941	0.306723	0.407795	0.360436	ARHGAP18	1
A_1.125	GO:0006814	sodium ion transport	1/46	105/13134	0.00952381	2.71925	1.04858	0.309171	0.407795	0.360436	SLC9A1	1
A_1.125	GO:0009451	RNA modification	1/46	105/13134	0.00952381	2.71925	1.04858	0.309171	0.407795	0.360436	OSGEPL1	1
A_1.125	GO:1902532	negative regulation of intracellular signal transduction	1/46	105/13134	0.00952381	2.71925	1.04858	0.309171	0.407795	0.360436	GPATCH3	1
A_1.125	GO:1903311	regulation of mRNA metabolic process	1/46	106/13134	0.00943396	2.6936	1.03789	0.31161	0.409544	0.361983	TENT5B	1
A_1.125	GO:0006401	RNA catabolic process	1/46	107/13134	0.00934579	2.66843	1.02731	0.31404	0.41127	0.363508	TENT5B	1
A_1.125	GO:0098662	inorganic cation transmembrane transport	2/46	326/13134	0.00613497	1.75167	0.814738	0.316944	0.413601	0.365569	SLC9A1/SLC40A1	2
A_1.125	GO:0072522	purine-containing compound biosynthetic process	1/46	110/13134	0.00909091	2.59565	0.996292	0.321282	0.41778	0.369262	PDHB	1
A_1.125	GO:0002682	regulation of immune system process	2/46	331/13134	0.0060423	1.72521	0.792217	0.323422	0.419082	0.370413	THEMIS2/GPATCH3	2
A_1.125	GO:0042391	regulation of membrane potential	1/46	113/13134	0.00884956	2.52674	0.966288	0.328448	0.424102	0.37485	IFI6	1
A_1.125	GO:0006887	exocytosis	1/46	114/13134	0.00877193	2.50458	0.956501	0.330821	0.425672	0.376237	SYTL1	1
A_1.125	GO:0098655	monoatomic cation transmembrane transport	2/46	339/13134	0.00589971	1.68449	0.756961	0.333757	0.427953	0.378253	SLC9A1/SLC40A1	2
A_1.125	GO:0016050	vesicle organization	1/46	118/13134	0.00847458	2.41968	0.918366	0.340229	0.434698	0.384215	STX12	1
A_1.125	GO:0043086	negative regulation of catalytic activity	1/46	119/13134	0.00840336	2.39934	0.909075	0.342561	0.434698	0.384215	IFI6	1
A_1.125	GO:0141188	nucleic acid catabolic process	1/46	119/13134	0.00840336	2.39934	0.909075	0.342561	0.434698	0.384215	TENT5B	1
A_1.125	GO:0010628	positive regulation of gene expression	1/46	122/13134	0.00819672	2.34034	0.881755	0.349507	0.440171	0.389053	TENT5B	1
A_1.125	GO:0048609	multicellular organismal reproductive process	1/46	122/13134	0.00819672	2.34034	0.881755	0.349507	0.440171	0.389053	GMCL1	1
A_1.125	GO:0098660	inorganic ion transmembrane transport	2/46	352/13134	0.00568182	1.62228	0.701591	0.350462	0.440171	0.389053	SLC9A1/SLC40A1	2
A_1.125	GO:0006486	protein glycosylation	1/46	125/13134	0.008	2.28417	0.855226	0.356382	0.44307	0.391615	GFPT1	1
A_1.125	GO:0016197	endosomal transport	1/46	125/13134	0.008	2.28417	0.855226	0.356382	0.44307	0.391615	PXK	1
A_1.125	GO:0043413	macromolecule glycosylation	1/46	125/13134	0.008	2.28417	0.855226	0.356382	0.44307	0.391615	GFPT1	1
A_1.125	GO:0006457	protein folding	1/46	127/13134	0.00787402	2.2482	0.837959	0.360926	0.445708	0.393946	NUDC	1
A_1.125	GO:0010608	post-transcriptional regulation of gene expression	1/46	127/13134	0.00787402	2.2482	0.837959	0.360926	0.445708	0.393946	TENT5B	1
A_1.125	GO:0006364	rRNA processing	1/46	130/13134	0.00769231	2.19632	0.812653	0.367683	0.452533	0.399979	WDR75	1
A_1.125	GO:0051130	positive regulation of cellular component organization	1/46	132/13134	0.00757576	2.16304	0.796163	0.372149	0.456503	0.403488	WASF2	1
A_1.125	GO:0070085	glycosylation	1/46	133/13134	0.0075188	2.14678	0.788028	0.37437	0.457702	0.404548	GFPT1	1
A_1.125	GO:1901293	nucleoside phosphate biosynthetic process	1/46	134/13134	0.00746269	2.13076	0.779965	0.376584	0.458535	0.405284	PDHB	1
A_1.125	GO:0006650	glycerophospholipid metabolic process	1/46	135/13134	0.00740741	2.11498	0.771972	0.37879	0.458535	0.405284	PIGV	1
A_1.125	GO:0030162	regulation of proteolysis	1/46	135/13134	0.00740741	2.11498	0.771972	0.37879	0.458535	0.405284	IFI6	1
A_1.125	GO:0006873	intracellular monoatomic ion homeostasis	1/46	139/13134	0.00719424	2.05411	0.74068	0.387537	0.46454	0.410592	DMXL1	1
A_1.125	GO:0016072	rRNA metabolic process	1/46	139/13134	0.00719424	2.05411	0.74068	0.387537	0.46454	0.410592	WDR75	1
A_1.125	GO:0030003	intracellular monoatomic cation homeostasis	1/46	139/13134	0.00719424	2.05411	0.74068	0.387537	0.46454	0.410592	DMXL1	1
A_1.125	GO:0090066	regulation of anatomical structure size	1/46	140/13134	0.00714286	2.03944	0.733021	0.389705	0.465622	0.411548	ARHGAP18	1
A_1.125	GO:1902531	regulation of intracellular signal transduction	2/46	386/13134	0.00518135	1.47939	0.566739	0.393484	0.468615	0.414193	GPATCH3/ARHGAP18	2
A_1.125	GO:0030001	metal ion transport	2/46	388/13134	0.00515464	1.47176	0.559211	0.395979	0.470065	0.415475	SLC9A1/SLC40A1	2
A_1.125	GO:0032101	regulation of response to external stimulus	1/46	145/13134	0.00689655	1.96912	0.695658	0.400433	0.473825	0.418798	GPATCH3	1
A_1.125	GO:0000165	MAPK cascade	1/46	147/13134	0.00680272	1.94232	0.681129	0.404673	0.475781	0.420527	MAP3K6	1
A_1.125	GO:0006790	sulfur compound metabolic process	1/46	147/13134	0.00680272	1.94232	0.681129	0.404673	0.475781	0.420527	PDHB	1
A_1.125	GO:0051248	negative regulation of protein metabolic process	1/46	148/13134	0.00675676	1.9292	0.673949	0.406781	0.476737	0.421373	IFI6	1
A_1.125	GO:0006952	defense response	2/46	403/13134	0.00496278	1.41698	0.504037	0.414548	0.484297	0.428055	FGR/GPATCH3	2
A_1.125	GO:0072657	protein localization to membrane	1/46	153/13134	0.00653595	1.86616	0.638869	0.417215	0.485517	0.429132	ZDHHC18	1
A_1.125	GO:0034220	monoatomic ion transmembrane transport	2/46	406/13134	0.00492611	1.40651	0.493264	0.41823	0.485517	0.429132	SLC9A1/SLC40A1	2
A_1.125	GO:0034330	cell junction organization	1/46	158/13134	0.00632911	1.8071	0.605075	0.42747	0.493925	0.436564	CLDN18	1
A_1.125	GO:0009101	glycoprotein biosynthetic process	1/46	159/13134	0.00628931	1.79573	0.598463	0.4295	0.493925	0.436564	GFPT1	1
A_1.125	GO:0080134	regulation of response to stress	1/46	159/13134	0.00628931	1.79573	0.598463	0.4295	0.493925	0.436564	GPATCH3	1
A_1.125	GO:0009605	response to external stimulus	2/46	418/13134	0.00478469	1.36613	0.450999	0.432847	0.496224	0.438596	FGR/GPATCH3	2
A_1.125	GO:0072594	establishment of protein localization to organelle	1/46	164/13134	0.00609756	1.74099	0.566091	0.439543	0.502334	0.443997	PXK	1
A_1.125	GO:0032940	secretion by cell	1/46	167/13134	0.00598802	1.70971	0.547198	0.445485	0.50755	0.448607	SYTL1	1
A_1.125	GO:0060271	cilium assembly	1/46	168/13134	0.00595238	1.69953	0.540984	0.447452	0.508217	0.449197	DZIP1L	1
A_1.125	GO:0046486	glycerolipid metabolic process	1/46	169/13134	0.00591716	1.68948	0.534813	0.449413	0.508873	0.449776	PIGV	1
A_1.125	GO:0048584	positive regulation of response to stimulus	2/46	447/13134	0.00447427	1.2775	0.353887	0.467383	0.527598	0.466327	THEMIS2/GPATCH3	2
A_1.125	GO:0006812	monoatomic cation transport	2/46	449/13134	0.00445434	1.27181	0.347432	0.469722	0.528617	0.467227	SLC9A1/SLC40A1	2
A_1.125	GO:0034655	nucleobase-containing compound catabolic process	1/46	183/13134	0.00546448	1.56023	0.452442	0.476153	0.532596	0.470744	TENT5B	1
A_1.125	GO:0051640	organelle localization	1/46	183/13134	0.00546448	1.56023	0.452442	0.476153	0.532596	0.470744	STX12	1
A_1.125	GO:0009100	glycoprotein metabolic process	1/46	186/13134	0.00537634	1.53506	0.435697	0.481715	0.535563	0.473366	GFPT1	1
A_1.125	GO:0140352	export from cell	1/46	186/13134	0.00537634	1.53506	0.435697	0.481715	0.535563	0.473366	SYTL1	1
A_1.125	GO:0051668	localization within membrane	1/46	189/13134	0.00529101	1.5107	0.419245	0.48722	0.53953	0.476873	ZDHHC18	1
A_1.125	GO:1901135	carbohydrate derivative metabolic process	2/46	465/13134	0.00430108	1.22805	0.296832	0.488216	0.53953	0.476873	PIGV/GFPT1	2
A_1.125	GO:0044782	cilium organization	1/46	192/13134	0.00520833	1.48709	0.403075	0.492667	0.542819	0.47978	DZIP1L	1
A_1.125	GO:0042254	ribosome biogenesis	1/46	193/13134	0.00518135	1.47939	0.397746	0.494471	0.54318	0.480099	WDR75	1
A_1.125	GO:0033554	cellular response to stress	2/46	473/13134	0.00422833	1.20728	0.272194	0.497319	0.544208	0.481007	MAP3K6/PMS1	2
A_1.125	GO:0046903	secretion	1/46	196/13134	0.00510204	1.45674	0.381936	0.499843	0.544208	0.481007	SYTL1	1
A_1.125	GO:0120031	plasma membrane bounded cell projection assembly	1/46	196/13134	0.00510204	1.45674	0.381936	0.499843	0.544208	0.481007	DZIP1L	1
A_1.125	GO:0009894	regulation of catabolic process	1/46	197/13134	0.00507614	1.44935	0.376725	0.501621	0.544533	0.481295	TENT5B	1
A_1.125	GO:0030031	cell projection assembly	1/46	202/13134	0.0049505	1.41347	0.351087	0.51042	0.552455	0.488297	DZIP1L	1
A_1.125	GO:0072521	purine-containing compound metabolic process	1/46	206/13134	0.00485437	1.38603	0.331063	0.51735	0.558313	0.493474	PDHB	1
A_1.125	GO:0007264	small GTPase-mediated signal transduction	1/46	217/13134	0.00460829	1.31577	0.278062	0.535915	0.576657	0.509688	ARHGAP18	1
A_1.125	GO:0007169	cell surface receptor protein tyrosine kinase signaling pathway	1/46	218/13134	0.00458716	1.30973	0.273386	0.537568	0.576749	0.50977	FGR	1
A_1.125	GO:0019953	sexual reproduction	1/46	220/13134	0.00454545	1.29783	0.2641	0.540856	0.57859	0.511397	GMCL1	1
A_1.125	GO:0008380	RNA splicing	1/46	222/13134	0.0045045	1.28613	0.254902	0.544121	0.580396	0.512993	GMCL1	1
A_1.125	GO:0061024	membrane organization	1/46	233/13134	0.00429185	1.22542	0.205813	0.561678	0.597392	0.528015	STX12	1
A_1.125	GO:0051336	regulation of hydrolase activity	1/46	251/13134	0.00398406	1.13754	0.130428	0.588991	0.624636	0.552095	IFI6	1
A_1.125	GO:0006281	DNA repair	1/46	254/13134	0.00393701	1.1241	0.118402	0.593378	0.625157	0.552556	PMS1	1
A_1.125	GO:0033365	protein localization to organelle	1/46	254/13134	0.00393701	1.1241	0.118402	0.593378	0.625157	0.552556	PXK	1
A_1.125	GO:0022414	reproductive process	1/46	255/13134	0.00392157	1.11969	0.114425	0.59483	0.625157	0.552556	GMCL1	1
A_1.125	GO:0022613	ribonucleoprotein complex biogenesis	1/46	256/13134	0.00390625	1.11532	0.110464	0.596278	0.625157	0.552556	WDR75	1
A_1.125	GO:0006511	ubiquitin-dependent protein catabolic process	1/46	280/13134	0.00357143	1.01972	0.0197743	0.629531	0.658146	0.581714	KCTD6	1
A_1.125	GO:0019941	modification-dependent protein catabolic process	1/46	285/13134	0.00350877	1.00183	0.00185234	0.636114	0.661271	0.584476	KCTD6	1
A_1.125	GO:0043632	modification-dependent macromolecule catabolic process	1/46	285/13134	0.00350877	1.00183	0.00185234	0.636114	0.661271	0.584476	KCTD6	1
A_1.125	GO:0018193	peptidyl-amino acid modification	1/46	304/13134	0.00328947	0.939216	-0.0635675	0.6601	0.684273	0.604806	ZDHHC18	1
A_1.125	GO:0006974	DNA damage response	1/46	316/13134	0.00316456	0.90355	-0.102887	0.674445	0.697179	0.616214	PMS1	1
A_1.125	GO:0016071	mRNA metabolic process	1/46	319/13134	0.0031348	0.895052	-0.112495	0.677938	0.698827	0.61767	TENT5B	1
A_1.125	GO:0051603	proteolysis involved in protein catabolic process	1/46	332/13134	0.00301205	0.860005	-0.153167	0.692654	0.712002	0.629315	KCTD6	1
A_1.125	GO:0070925	organelle assembly	1/46	357/13134	0.00280112	0.799781	-0.227379	0.719128	0.737156	0.651549	DZIP1L	1
A_1.125	GO:0006259	DNA metabolic process	1/46	364/13134	0.00274725	0.7844	-0.247302	0.726132	0.740212	0.654249	PMS1	1
A_1.125	GO:0030163	protein catabolic process	1/46	364/13134	0.00274725	0.7844	-0.247302	0.726132	0.740212	0.654249	KCTD6	1
A_1.125	GO:0022008	neurogenesis	1/46	385/13134	0.0025974	0.741615	-0.305059	0.746135	0.758502	0.670415	NAV3	1
A_1.125	GO:0051239	regulation of multicellular organismal process	1/46	421/13134	0.0023753	0.678199	-0.397859	0.777151	0.787855	0.696359	GPATCH3	1
A_1.125	GO:0051246	regulation of protein metabolic process	1/46	434/13134	0.00230415	0.657884	-0.429675	0.787413	0.794661	0.702375	IFI6	1
A_1.125	GO:0007155	cell adhesion	1/46	435/13134	0.00229885	0.656372	-0.432089	0.788183	0.794661	0.702375	CLDN18	1
A_1.125	GO:0050790	regulation of catalytic activity	1/46	438/13134	0.00228311	0.651876	-0.4393	0.790477	0.794796	0.702495	IFI6	1
A_1.125	GO:0120036	plasma membrane bounded cell projection organization	1/46	450/13134	0.00222222	0.634493	-0.467733	0.799411	0.801589	0.708498	DZIP1L	1
A_1.125	GO:0030030	cell projection organization	1/46	456/13134	0.00219298	0.626144	-0.48171	0.803737	0.803737	0.710397	DZIP1L	1
A_1.2	GO:1903312	negative regulation of mRNA metabolic process	2/68	12/13134	0.166667	32.1912	7.79808	0.00168583	0.336027	0.319061	TENT5B/PCBP4	2
A_1.2	GO:0032956	regulation of actin cytoskeleton organization	4/68	108/13134	0.037037	7.15359	4.63234	0.00235092	0.336027	0.319061	WASF2/ARHGAP18/FAM107A/TWF2	4
A_1.2	GO:0032970	regulation of actin filament-based process	4/68	110/13134	0.0363636	7.02353	4.57657	0.00251309	0.336027	0.319061	WASF2/ARHGAP18/FAM107A/TWF2	4
A_1.2	GO:0046890	regulation of lipid biosynthetic process	2/68	17/13134	0.117647	22.7232	6.46541	0.00341628	0.336027	0.319061	WDTC1/ORMDL1	2
A_1.2	GO:0030041	actin filament polymerization	3/68	77/13134	0.038961	7.52521	4.1427	0.00738861	0.336027	0.319061	ARHGAP18/FAM107A/TWF2	3
A_1.2	GO:0051253	negative regulation of RNA metabolic process	6/68	334/13134	0.0179641	3.46971	3.29821	0.00753471	0.336027	0.319061	SOX14/LOC101906569/NR0B2/TENT5B/MXD1/PCBP4	6
A_1.2	GO:0051493	regulation of cytoskeleton organization	4/68	154/13134	0.025974	5.01681	3.61717	0.00827978	0.336027	0.319061	WASF2/ARHGAP18/FAM107A/TWF2	4
A_1.2	GO:0008154	actin polymerization or depolymerization	3/68	83/13134	0.0361446	6.98122	3.94341	0.00907881	0.336027	0.319061	ARHGAP18/FAM107A/TWF2	3
A_1.2	GO:0045934	negative regulation of nucleobase-containing compound metabolic process	6/68	353/13134	0.0169972	3.28295	3.13666	0.00975469	0.336027	0.319061	SOX14/LOC101906569/NR0B2/TENT5B/MXD1/PCBP4	6
A_1.2	GO:0019216	regulation of lipid metabolic process	2/68	29/13134	0.0689655	13.3205	4.79152	0.009799	0.336027	0.319061	WDTC1/ORMDL1	2
A_1.2	GO:0002221	pattern recognition receptor signaling pathway	2/68	30/13134	0.0666667	12.8765	4.69798	0.0104641	0.336027	0.319061	GPATCH3/TLR9	2
A_1.2	GO:0110053	regulation of actin filament organization	3/68	89/13134	0.0337079	6.51058	3.76301	0.0109777	0.336027	0.319061	WASF2/ARHGAP18/TWF2	3
A_1.2	GO:0006885	regulation of pH	2/68	34/13134	0.0588235	11.3616	4.36411	0.0133171	0.336027	0.319061	SLC9A1/DMXL1	2
A_1.2	GO:0002757	immune response-activating signaling pathway	3/68	99/13134	0.030303	5.85294	3.49649	0.0146181	0.336027	0.319061	THEMIS2/GPATCH3/TLR9	3
A_1.2	GO:0010557	positive regulation of macromolecule biosynthetic process	6/68	386/13134	0.015544	3.00229	2.88047	0.0146657	0.336027	0.319061	SOX14/GPATCH3/TENT5B/WDR75/PCBP1/TLR9	6
A_1.2	GO:0031328	positive regulation of cellular biosynthetic process	6/68	387/13134	0.0155039	2.99453	2.87314	0.0148372	0.336027	0.319061	SOX14/GPATCH3/TENT5B/WDR75/PCBP1/TLR9	6
A_1.2	GO:0006643	membrane lipid metabolic process	3/68	102/13134	0.0294118	5.6808	3.42357	0.0158281	0.336027	0.319061	PIGV/SMPDL3B/ORMDL1	3
A_1.2	GO:0009891	positive regulation of biosynthetic process	6/68	393/13134	0.0152672	2.94881	2.82963	0.0158957	0.336027	0.319061	SOX14/GPATCH3/TENT5B/WDR75/PCBP1/TLR9	6
A_1.2	GO:0002764	immune response-regulating signaling pathway	3/68	103/13134	0.0291262	5.62564	3.39991	0.0162436	0.336027	0.319061	THEMIS2/GPATCH3/TLR9	3
A_1.2	GO:0051258	protein polymerization	3/68	103/13134	0.0291262	5.62564	3.39991	0.0162436	0.336027	0.319061	ARHGAP18/FAM107A/TWF2	3
A_1.2	GO:0032535	regulation of cellular component size	3/68	104/13134	0.0288462	5.57155	3.37655	0.0166652	0.336027	0.319061	ARHGAP18/SEMA3G/TWF2	3
A_1.2	GO:1902903	regulation of supramolecular fiber organization	3/68	104/13134	0.0288462	5.57155	3.37655	0.0166652	0.336027	0.319061	WASF2/ARHGAP18/TWF2	3
A_1.2	GO:0042592	homeostatic process	5/68	289/13134	0.017301	3.34164	2.90381	0.0168231	0.336027	0.319061	SLC9A1/ORMDL1/DMXL1/ALAS1/ACOX2	5
A_1.2	GO:1903311	regulation of mRNA metabolic process	3/68	106/13134	0.0283019	5.46643	3.33073	0.0175269	0.336027	0.319061	TENT5B/RBM15B/PCBP4	3
A_1.2	GO:0055088	lipid homeostasis	2/68	40/13134	0.05	9.65735	3.95589	0.0181513	0.336027	0.319061	ORMDL1/ACOX2	2
A_1.2	GO:0002758	innate immune response-activating signaling pathway	2/68	41/13134	0.0487805	9.42181	3.89621	0.019019	0.336027	0.319061	GPATCH3/TLR9	2
A_1.2	GO:0007015	actin filament organization	4/68	201/13134	0.0199005	3.84372	2.9309	0.0202575	0.336027	0.319061	WASF2/ARHGAP18/FAM107A/TWF2	4
A_1.2	GO:0048024	regulation of mRNA splicing, via spliceosome	2/68	43/13134	0.0465116	8.98358	3.78278	0.0208061	0.336027	0.319061	RBM15B/PCBP4	2
A_1.2	GO:0002218	activation of innate immune response	2/68	44/13134	0.0454545	8.77941	3.72879	0.0217249	0.336027	0.319061	GPATCH3/TLR9	2
A_1.2	GO:0002253	activation of immune response	3/68	122/13134	0.0245902	4.74952	3.00157	0.0253068	0.336027	0.319061	THEMIS2/GPATCH3/TLR9	3
A_1.2	GO:0050684	regulation of mRNA processing	2/68	51/13134	0.0392157	7.57439	3.39353	0.0286118	0.336027	0.319061	RBM15B/PCBP4	2
A_1.2	GO:0051090	regulation of DNA-binding transcription factor activity	2/68	53/13134	0.0377358	7.28857	3.30929	0.0307201	0.336027	0.319061	NR0B2/TLR9	2
A_1.2	GO:0045089	positive regulation of innate immune response	2/68	55/13134	0.0363636	7.02353	3.22931	0.0328883	0.336027	0.319061	GPATCH3/TLR9	2
A_1.2	GO:0048878	chemical homeostasis	4/68	238/13134	0.0168067	3.24617	2.52272	0.034753	0.336027	0.319061	SLC9A1/ORMDL1/DMXL1/ACOX2	4
A_1.2	GO:0019752	carboxylic acid metabolic process	5/68	353/13134	0.0141643	2.73579	2.38489	0.035824	0.336027	0.319061	WDTC1/ASNSD1/HIBCH/ACOX2/PDHB	5
A_1.2	GO:0090066	regulation of anatomical structure size	3/68	140/13134	0.0214286	4.13887	2.69358	0.0359434	0.336027	0.319061	ARHGAP18/SEMA3G/TWF2	3
A_1.2	GO:0043436	oxoacid metabolic process	5/68	357/13134	0.0140056	2.70514	2.35638	0.0373249	0.336027	0.319061	WDTC1/ASNSD1/HIBCH/ACOX2/PDHB	5
A_1.2	GO:0002833	positive regulation of response to biotic stimulus	2/68	59/13134	0.0338983	6.54736	3.08075	0.0373984	0.336027	0.319061	GPATCH3/TLR9	2
A_1.2	GO:0031349	positive regulation of defense response	2/68	60/13134	0.0333333	6.43824	3.04575	0.0385611	0.336027	0.319061	GPATCH3/TLR9	2
A_1.2	GO:0045088	regulation of innate immune response	2/68	60/13134	0.0333333	6.43824	3.04575	0.0385611	0.336027	0.319061	GPATCH3/TLR9	2
A_1.2	GO:0032101	regulation of response to external stimulus	3/68	145/13134	0.0206897	3.99615	2.61712	0.0392481	0.336027	0.319061	GPATCH3/SEMA3G/TLR9	3
A_1.2	GO:0033043	regulation of organelle organization	4/68	250/13134	0.016	3.09035	2.4073	0.0404775	0.336027	0.319061	WASF2/ARHGAP18/FAM107A/TWF2	4
A_1.2	GO:0030833	regulation of actin filament polymerization	2/68	62/13134	0.0322581	6.23055	2.97809	0.0409277	0.336027	0.319061	ARHGAP18/TWF2	2
A_1.2	GO:0043604	amide biosynthetic process	2/68	63/13134	0.031746	6.13165	2.94536	0.0421311	0.336027	0.319061	ORMDL1/PDHB	2
A_1.2	GO:0000122	negative regulation of transcription by RNA polymerase II	4/68	254/13134	0.015748	3.04169	2.37035	0.0424986	0.336027	0.319061	SOX14/LOC101906569/NR0B2/MXD1	4
A_1.2	GO:0008064	regulation of actin polymerization or depolymerization	2/68	64/13134	0.03125	6.03585	2.91333	0.0433478	0.336027	0.319061	ARHGAP18/TWF2	2
A_1.2	GO:0030832	regulation of actin filament length	2/68	64/13134	0.03125	6.03585	2.91333	0.0433478	0.336027	0.319061	ARHGAP18/TWF2	2
A_1.2	GO:0006082	organic acid metabolic process	5/68	377/13134	0.0132626	2.56163	2.21942	0.04541	0.336027	0.319061	WDTC1/ASNSD1/HIBCH/ACOX2/PDHB	5
A_1.2	GO:0002831	regulation of response to biotic stimulus	2/68	67/13134	0.0298507	5.76558	2.82118	0.0470756	0.336027	0.319061	GPATCH3/TLR9	2
A_1.2	GO:0044087	regulation of cellular component biogenesis	3/68	158/13134	0.0189873	3.66735	2.43334	0.048538	0.336027	0.319061	ORMDL1/ARHGAP18/TWF2	3
A_1.2	GO:0045893	positive regulation of DNA-templated transcription	4/68	267/13134	0.0149813	2.89359	2.25511	0.0494578	0.336027	0.319061	SOX14/GPATCH3/WDR75/PCBP1	4
A_1.2	GO:1902680	positive regulation of RNA biosynthetic process	4/68	267/13134	0.0149813	2.89359	2.25511	0.0494578	0.336027	0.319061	SOX14/GPATCH3/WDR75/PCBP1	4
A_1.2	GO:0043484	regulation of RNA splicing	2/68	69/13134	0.0289855	5.59847	2.76279	0.049624	0.336027	0.319061	RBM15B/PCBP4	2
A_1.2	GO:0001682	tRNA 5'-leader removal	1/68	10/13134	0.1	19.3147	4.17957	0.0506012	0.336027	0.319061	RPP14	1
A_1.2	GO:0001818	negative regulation of cytokine production	1/68	10/13134	0.1	19.3147	4.17957	0.0506012	0.336027	0.319061	GPATCH3	1
A_1.2	GO:0009083	branched-chain amino acid catabolic process	1/68	10/13134	0.1	19.3147	4.17957	0.0506012	0.336027	0.319061	HIBCH	1
A_1.2	GO:0030032	lamellipodium assembly	1/68	10/13134	0.1	19.3147	4.17957	0.0506012	0.336027	0.319061	TWF2	1
A_1.2	GO:0048872	homeostasis of number of cells	1/68	10/13134	0.1	19.3147	4.17957	0.0506012	0.336027	0.319061	ALAS1	1
A_1.2	GO:0051452	intracellular pH reduction	1/68	10/13134	0.1	19.3147	4.17957	0.0506012	0.336027	0.319061	DMXL1	1
A_1.2	GO:0032271	regulation of protein polymerization	2/68	70/13134	0.0285714	5.51849	2.73444	0.0509167	0.336027	0.319061	ARHGAP18/TWF2	2
A_1.2	GO:0006783	heme biosynthetic process	1/68	11/13134	0.0909091	17.5588	3.96346	0.0555204	0.336027	0.319061	ALAS1	1
A_1.2	GO:0007216	G protein-coupled glutamate receptor signaling pathway	1/68	11/13134	0.0909091	17.5588	3.96346	0.0555204	0.336027	0.319061	GRM2	1
A_1.2	GO:0048255	mRNA stabilization	1/68	11/13134	0.0909091	17.5588	3.96346	0.0555204	0.336027	0.319061	TENT5B	1
A_1.2	GO:0070525	tRNA threonylcarbamoyladenosine metabolic process	1/68	11/13134	0.0909091	17.5588	3.96346	0.0555204	0.336027	0.319061	OSGEPL1	1
A_1.2	GO:0099116	tRNA 5'-end processing	1/68	11/13134	0.0909091	17.5588	3.96346	0.0555204	0.336027	0.319061	RPP14	1
A_1.2	GO:1902373	negative regulation of mRNA catabolic process	1/68	11/13134	0.0909091	17.5588	3.96346	0.0555204	0.336027	0.319061	TENT5B	1
A_1.2	GO:0006665	sphingolipid metabolic process	2/68	74/13134	0.027027	5.22019	2.62628	0.0562069	0.336027	0.319061	SMPDL3B/ORMDL1	2
A_1.2	GO:0043603	amide metabolic process	3/68	168/13134	0.0178571	3.44905	2.3047	0.0563537	0.336027	0.319061	SMPDL3B/ORMDL1/PDHB	3
A_1.2	GO:0048585	negative regulation of response to stimulus	4/68	280/13134	0.0142857	2.75924	2.1466	0.0570123	0.336027	0.319061	IFI6/GPATCH3/SEMA3G/DUSP7	4
A_1.2	GO:0051128	regulation of cellular component organization	5/68	404/13134	0.0123762	2.39043	2.04782	0.0578797	0.336027	0.319061	WASF2/ARHGAP18/SEMA3G/FAM107A/TWF2	5
A_1.2	GO:0010975	regulation of neuron projection development	2/68	76/13134	0.0263158	5.08282	2.5751	0.0589216	0.336027	0.319061	SEMA3G/TWF2	2
A_1.2	GO:0046467	membrane lipid biosynthetic process	2/68	76/13134	0.0263158	5.08282	2.5751	0.0589216	0.336027	0.319061	PIGV/ORMDL1	2
A_1.2	GO:0034315	regulation of Arp2/3 complex-mediated actin nucleation	1/68	12/13134	0.0833333	16.0956	3.77403	0.0604144	0.336027	0.319061	WASF2	1
A_1.2	GO:0035269	protein O-linked mannosylation	1/68	12/13134	0.0833333	16.0956	3.77403	0.0604144	0.336027	0.319061	TMTC2	1
A_1.2	GO:0035384	thioester biosynthetic process	1/68	12/13134	0.0833333	16.0956	3.77403	0.0604144	0.336027	0.319061	PDHB	1
A_1.2	GO:0043489	RNA stabilization	1/68	12/13134	0.0833333	16.0956	3.77403	0.0604144	0.336027	0.319061	TENT5B	1
A_1.2	GO:0045022	early endosome to late endosome transport	1/68	12/13134	0.0833333	16.0956	3.77403	0.0604144	0.336027	0.319061	PXK	1
A_1.2	GO:0071616	acyl-CoA biosynthetic process	1/68	12/13134	0.0833333	16.0956	3.77403	0.0604144	0.336027	0.319061	PDHB	1
A_1.2	GO:0097581	lamellipodium organization	1/68	12/13134	0.0833333	16.0956	3.77403	0.0604144	0.336027	0.319061	TWF2	1
A_1.2	GO:0098927	vesicle-mediated transport between endosomal compartments	1/68	12/13134	0.0833333	16.0956	3.77403	0.0604144	0.336027	0.319061	PXK	1
A_1.2	GO:0050778	positive regulation of immune response	3/68	174/13134	0.0172414	3.33012	2.23211	0.0613145	0.336027	0.319061	THEMIS2/GPATCH3/TLR9	3
A_1.2	GO:0043254	regulation of protein-containing complex assembly	2/68	78/13134	0.025641	4.95249	2.52568	0.0616811	0.336027	0.319061	ARHGAP18/TWF2	2
A_1.2	GO:0006779	porphyrin-containing compound biosynthetic process	1/68	13/13134	0.0769231	14.8575	3.60609	0.0652835	0.336027	0.319061	ALAS1	1
A_1.2	GO:0009067	aspartate family amino acid biosynthetic process	1/68	13/13134	0.0769231	14.8575	3.60609	0.0652835	0.336027	0.319061	ASNSD1	1
A_1.2	GO:0009081	branched-chain amino acid metabolic process	1/68	13/13134	0.0769231	14.8575	3.60609	0.0652835	0.336027	0.319061	HIBCH	1
A_1.2	GO:0018230	peptidyl-L-cysteine S-palmitoylation	1/68	13/13134	0.0769231	14.8575	3.60609	0.0652835	0.336027	0.319061	ZDHHC18	1
A_1.2	GO:0018231	peptidyl-S-diacylglycerol-L-cysteine biosynthetic process from peptidyl-cysteine	1/68	13/13134	0.0769231	14.8575	3.60609	0.0652835	0.336027	0.319061	ZDHHC18	1
A_1.2	GO:0033014	tetrapyrrole biosynthetic process	1/68	13/13134	0.0769231	14.8575	3.60609	0.0652835	0.336027	0.319061	ALAS1	1
A_1.2	GO:1902369	negative regulation of RNA catabolic process	1/68	13/13134	0.0769231	14.8575	3.60609	0.0652835	0.336027	0.319061	TENT5B	1
A_1.2	GO:0006520	amino acid metabolic process	3/68	179/13134	0.0167598	3.2371	2.174	0.0656002	0.336027	0.319061	ASNSD1/HIBCH/ACY1	3
A_1.2	GO:0045087	innate immune response	3/68	179/13134	0.0167598	3.2371	2.174	0.0656002	0.336027	0.319061	FGR/GPATCH3/TLR9	3
A_1.2	GO:0006084	acetyl-CoA metabolic process	1/68	14/13134	0.0714286	13.7962	3.45576	0.0701277	0.336027	0.319061	PDHB	1
A_1.2	GO:0006360	transcription by RNA polymerase I	1/68	14/13134	0.0714286	13.7962	3.45576	0.0701277	0.336027	0.319061	WDR75	1
A_1.2	GO:0042168	heme metabolic process	1/68	14/13134	0.0714286	13.7962	3.45576	0.0701277	0.336027	0.319061	ALAS1	1
A_1.2	GO:0051125	regulation of actin nucleation	1/68	14/13134	0.0714286	13.7962	3.45576	0.0701277	0.336027	0.319061	WASF2	1
A_1.2	GO:0032103	positive regulation of response to external stimulus	2/68	84/13134	0.0238095	4.59874	2.38699	0.0702164	0.336027	0.319061	GPATCH3/TLR9	2
A_1.2	GO:0010629	negative regulation of gene expression	3/68	185/13134	0.0162162	3.13211	2.1069	0.0709211	0.336027	0.319061	GPATCH3/TENT5B/PCBP4	3
A_1.2	GO:0008033	tRNA processing	2/68	85/13134	0.0235294	4.54464	2.36514	0.0716749	0.336027	0.319061	OSGEPL1/RPP14	2
A_1.2	GO:0030036	actin cytoskeleton organization	4/68	303/13134	0.0132013	2.5498	1.96893	0.0718168	0.336027	0.319061	WASF2/ARHGAP18/FAM107A/TWF2	4
A_1.2	GO:0044242	cellular lipid catabolic process	2/68	86/13134	0.0232558	4.49179	2.34364	0.0731433	0.336027	0.319061	SMPDL3B/ACOX2	2
A_1.2	GO:0007215	glutamate receptor signaling pathway	1/68	15/13134	0.0666667	12.8765	3.32007	0.0749471	0.336027	0.319061	GRM2	1
A_1.2	GO:0016226	iron-sulfur cluster assembly	1/68	15/13134	0.0666667	12.8765	3.32007	0.0749471	0.336027	0.319061	NFU1	1
A_1.2	GO:0031163	metallo-sulfur cluster assembly	1/68	15/13134	0.0666667	12.8765	3.32007	0.0749471	0.336027	0.319061	NFU1	1
A_1.2	GO:0046148	pigment biosynthetic process	1/68	15/13134	0.0666667	12.8765	3.32007	0.0749471	0.336027	0.319061	ALAS1	1
A_1.2	GO:0061462	protein localization to lysosome	1/68	15/13134	0.0666667	12.8765	3.32007	0.0749471	0.336027	0.319061	PXK	1
A_1.2	GO:2001237	negative regulation of extrinsic apoptotic signaling pathway	1/68	15/13134	0.0666667	12.8765	3.32007	0.0749471	0.336027	0.319061	IFI6	1
A_1.2	GO:0051254	positive regulation of RNA metabolic process	4/68	308/13134	0.012987	2.5084	1.93247	0.0752741	0.336027	0.319061	SOX14/GPATCH3/WDR75/PCBP1	4
A_1.2	GO:0097435	supramolecular fiber organization	4/68	310/13134	0.0129032	2.49222	1.91808	0.0766805	0.336027	0.319061	WASF2/ARHGAP18/FAM107A/TWF2	4
A_1.2	GO:0001817	regulation of cytokine production	2/68	90/13134	0.0222222	4.29216	2.2608	0.0791132	0.336027	0.319061	GPATCH3/TLR9	2
A_1.2	GO:0050776	regulation of immune response	3/68	194/13134	0.0154639	2.98681	2.0112	0.0792566	0.336027	0.319061	THEMIS2/GPATCH3/TLR9	3
A_1.2	GO:0006298	mismatch repair	1/68	16/13134	0.0625	12.0717	3.19672	0.079742	0.336027	0.319061	PMS1	1
A_1.2	GO:0006778	porphyrin-containing compound metabolic process	1/68	16/13134	0.0625	12.0717	3.19672	0.079742	0.336027	0.319061	ALAS1	1
A_1.2	GO:0009225	nucleotide-sugar metabolic process	1/68	16/13134	0.0625	12.0717	3.19672	0.079742	0.336027	0.319061	GFPT1	1
A_1.2	GO:0018198	peptidyl-cysteine modification	1/68	16/13134	0.0625	12.0717	3.19672	0.079742	0.336027	0.319061	ZDHHC18	1
A_1.2	GO:0035268	protein mannosylation	1/68	16/13134	0.0625	12.0717	3.19672	0.079742	0.336027	0.319061	TMTC2	1
A_1.2	GO:0043433	negative regulation of DNA-binding transcription factor activity	1/68	16/13134	0.0625	12.0717	3.19672	0.079742	0.336027	0.319061	NR0B2	1
A_1.2	GO:0097502	mannosylation	1/68	16/13134	0.0625	12.0717	3.19672	0.079742	0.336027	0.319061	TMTC2	1
A_1.2	GO:0030029	actin filament-based process	4/68	315/13134	0.0126984	2.45266	1.8826	0.0802548	0.336027	0.319061	WASF2/ARHGAP18/FAM107A/TWF2	4
A_1.2	GO:0044255	cellular lipid metabolic process	5/68	446/13134	0.0112108	2.16533	1.80627	0.0808454	0.336027	0.319061	PIGV/SMPDL3B/WDTC1/ORMDL1/ACOX2	5
A_1.2	GO:0120031	plasma membrane bounded cell projection assembly	3/68	196/13134	0.0153061	2.95633	1.99068	0.0811651	0.336027	0.319061	DZIP1L/POC1A/TWF2	3
A_1.2	GO:0045892	negative regulation of DNA-templated transcription	4/68	317/13134	0.0126183	2.43719	1.86859	0.0817077	0.336027	0.319061	SOX14/LOC101906569/NR0B2/MXD1	4
A_1.2	GO:0032787	monocarboxylic acid metabolic process	3/68	197/13134	0.0152284	2.94133	1.98052	0.0821269	0.336027	0.319061	WDTC1/ACOX2/PDHB	3
A_1.2	GO:1902679	negative regulation of RNA biosynthetic process	4/68	320/13134	0.0125	2.41434	1.84778	0.0839116	0.336027	0.319061	SOX14/LOC101906569/NR0B2/MXD1	4
A_1.2	GO:0030149	sphingolipid catabolic process	1/68	17/13134	0.0588235	11.3616	3.08389	0.0845124	0.336027	0.319061	SMPDL3B	1
A_1.2	GO:0032507	maintenance of protein location in cell	1/68	17/13134	0.0588235	11.3616	3.08389	0.0845124	0.336027	0.319061	TWF2	1
A_1.2	GO:0038034	signal transduction in absence of ligand	1/68	17/13134	0.0588235	11.3616	3.08389	0.0845124	0.336027	0.319061	IFI6	1
A_1.2	GO:0046466	membrane lipid catabolic process	1/68	17/13134	0.0588235	11.3616	3.08389	0.0845124	0.336027	0.319061	SMPDL3B	1
A_1.2	GO:0051966	regulation of synaptic transmission, glutamatergic	1/68	17/13134	0.0588235	11.3616	3.08389	0.0845124	0.336027	0.319061	GRM2	1
A_1.2	GO:0097192	extrinsic apoptotic signaling pathway in absence of ligand	1/68	17/13134	0.0588235	11.3616	3.08389	0.0845124	0.336027	0.319061	IFI6	1
A_1.2	GO:0120035	regulation of plasma membrane bounded cell projection organization	2/68	95/13134	0.0210526	4.06625	2.16378	0.086782	0.336027	0.319061	SEMA3G/TWF2	2
A_1.2	GO:0030031	cell projection assembly	3/68	202/13134	0.0148515	2.86852	1.93066	0.0870102	0.336027	0.319061	DZIP1L/POC1A/TWF2	3
A_1.2	GO:0031347	regulation of defense response	2/68	96/13134	0.0208333	4.0239	2.14517	0.088342	0.336027	0.319061	GPATCH3/TLR9	2
A_1.2	GO:0042440	pigment metabolic process	1/68	18/13134	0.0555556	10.7304	2.9801	0.0892583	0.336027	0.319061	ALAS1	1
A_1.2	GO:2001236	regulation of extrinsic apoptotic signaling pathway	1/68	18/13134	0.0555556	10.7304	2.9801	0.0892583	0.336027	0.319061	IFI6	1
A_1.2	GO:0045935	positive regulation of nucleobase-containing compound metabolic process	4/68	331/13134	0.0120846	2.3341	1.77342	0.0922423	0.336027	0.319061	SOX14/GPATCH3/WDR75/PCBP1	4
A_1.2	GO:0001816	cytokine production	2/68	99/13134	0.020202	3.90196	2.09083	0.0930721	0.336027	0.319061	GPATCH3/TLR9	2
A_1.2	GO:0006605	protein targeting	2/68	99/13134	0.020202	3.90196	2.09083	0.0930721	0.336027	0.319061	ZDHHC18/PXK	2
A_1.2	GO:0031344	regulation of cell projection organization	2/68	99/13134	0.020202	3.90196	2.09083	0.0930721	0.336027	0.319061	SEMA3G/TWF2	2
A_1.2	GO:0000966	RNA 5'-end processing	1/68	19/13134	0.0526316	10.1656	2.88417	0.0939801	0.336027	0.319061	RPP14	1
A_1.2	GO:0008333	endosome to lysosome transport	1/68	19/13134	0.0526316	10.1656	2.88417	0.0939801	0.336027	0.319061	PXK	1
A_1.2	GO:0033013	tetrapyrrole metabolic process	1/68	19/13134	0.0526316	10.1656	2.88417	0.0939801	0.336027	0.319061	ALAS1	1
A_1.2	GO:0051016	barbed-end actin filament capping	1/68	19/13134	0.0526316	10.1656	2.88417	0.0939801	0.336027	0.319061	TWF2	1
A_1.2	GO:0051899	membrane depolarization	1/68	19/13134	0.0526316	10.1656	2.88417	0.0939801	0.336027	0.319061	IFI6	1
A_1.2	GO:0044248	cellular catabolic process	4/68	336/13134	0.0119048	2.29937	1.74059	0.0961565	0.336027	0.319061	SMPDL3B/HIBCH/TEX264/ACOX2	4
A_1.2	GO:0051241	negative regulation of multicellular organismal process	2/68	101/13134	0.019802	3.82469	2.05577	0.096266	0.336027	0.319061	GPATCH3/SEMA3G	2
A_1.2	GO:0006506	GPI anchor biosynthetic process	1/68	20/13134	0.05	9.65735	2.7951	0.0986777	0.336027	0.319061	PIGV	1
A_1.2	GO:0009066	aspartate family amino acid metabolic process	1/68	20/13134	0.05	9.65735	2.7951	0.0986777	0.336027	0.319061	ASNSD1	1
A_1.2	GO:0048841	regulation of axon extension involved in axon guidance	1/68	20/13134	0.05	9.65735	2.7951	0.0986777	0.336027	0.319061	SEMA3G	1
A_1.2	GO:0048843	negative regulation of axon extension involved in axon guidance	1/68	20/13134	0.05	9.65735	2.7951	0.0986777	0.336027	0.319061	SEMA3G	1
A_1.2	GO:0048846	axon extension involved in axon guidance	1/68	20/13134	0.05	9.65735	2.7951	0.0986777	0.336027	0.319061	SEMA3G	1
A_1.2	GO:0050922	negative regulation of chemotaxis	1/68	20/13134	0.05	9.65735	2.7951	0.0986777	0.336027	0.319061	SEMA3G	1
A_1.2	GO:1902284	neuron projection extension involved in neuron projection guidance	1/68	20/13134	0.05	9.65735	2.7951	0.0986777	0.336027	0.319061	SEMA3G	1
A_1.2	GO:1902532	negative regulation of intracellular signal transduction	2/68	105/13134	0.0190476	3.67899	1.98827	0.102747	0.336027	0.319061	GPATCH3/DUSP7	2
A_1.2	GO:0000038	very long-chain fatty acid metabolic process	1/68	21/13134	0.047619	9.19748	2.71209	0.103351	0.336027	0.319061	ACOX2	1
A_1.2	GO:0030517	negative regulation of axon extension	1/68	21/13134	0.047619	9.19748	2.71209	0.103351	0.336027	0.319061	SEMA3G	1
A_1.2	GO:0045185	maintenance of protein location	1/68	21/13134	0.047619	9.19748	2.71209	0.103351	0.336027	0.319061	TWF2	1
A_1.2	GO:0050771	negative regulation of axonogenesis	1/68	21/13134	0.047619	9.19748	2.71209	0.103351	0.336027	0.319061	SEMA3G	1
A_1.2	GO:0050919	negative chemotaxis	1/68	21/13134	0.047619	9.19748	2.71209	0.103351	0.336027	0.319061	SEMA3G	1
A_1.2	GO:0016054	organic acid catabolic process	2/68	106/13134	0.0188679	3.64428	1.97191	0.104386	0.336027	0.319061	HIBCH/ACOX2	2
A_1.2	GO:0046395	carboxylic acid catabolic process	2/68	106/13134	0.0188679	3.64428	1.97191	0.104386	0.336027	0.319061	HIBCH/ACOX2	2
A_1.2	GO:0016053	organic acid biosynthetic process	2/68	107/13134	0.0186916	3.61023	1.95575	0.106032	0.336027	0.319061	WDTC1/ASNSD1	2
A_1.2	GO:0046394	carboxylic acid biosynthetic process	2/68	107/13134	0.0186916	3.61023	1.95575	0.106032	0.336027	0.319061	WDTC1/ASNSD1	2
A_1.2	GO:0009968	negative regulation of signal transduction	3/68	221/13134	0.0135747	2.62191	1.75418	0.106646	0.336027	0.319061	IFI6/GPATCH3/DUSP7	3
A_1.2	GO:0008380	RNA splicing	3/68	222/13134	0.0135135	2.6101	1.74541	0.107725	0.336027	0.319061	GMCL1/RBM15B/PCBP4	3
A_1.2	GO:0002224	toll-like receptor signaling pathway	1/68	22/13134	0.0454545	8.77941	2.63444	0.108001	0.336027	0.319061	TLR9	1
A_1.2	GO:0006505	GPI anchor metabolic process	1/68	22/13134	0.0454545	8.77941	2.63444	0.108001	0.336027	0.319061	PIGV	1
A_1.2	GO:0050768	negative regulation of neurogenesis	1/68	22/13134	0.0454545	8.77941	2.63444	0.108001	0.336027	0.319061	SEMA3G	1
A_1.2	GO:0051092	positive regulation of NF-kappaB transcription factor activity	1/68	22/13134	0.0454545	8.77941	2.63444	0.108001	0.336027	0.319061	TLR9	1
A_1.2	GO:0051453	regulation of intracellular pH	1/68	22/13134	0.0454545	8.77941	2.63444	0.108001	0.336027	0.319061	DMXL1	1
A_1.2	GO:0051961	negative regulation of nervous system development	1/68	22/13134	0.0454545	8.77941	2.63444	0.108001	0.336027	0.319061	SEMA3G	1
A_1.2	GO:0120032	regulation of plasma membrane bounded cell projection assembly	1/68	22/13134	0.0454545	8.77941	2.63444	0.108001	0.336027	0.319061	TWF2	1
A_1.2	GO:0010648	negative regulation of cell communication	3/68	226/13134	0.0132743	2.5639	1.7108	0.112082	0.336027	0.319061	IFI6/GPATCH3/DUSP7	3
A_1.2	GO:0006623	protein targeting to vacuole	1/68	23/13134	0.0434783	8.3977	2.56158	0.112627	0.336027	0.319061	PXK	1
A_1.2	GO:0030308	negative regulation of cell growth	1/68	23/13134	0.0434783	8.3977	2.56158	0.112627	0.336027	0.319061	SEMA3G	1
A_1.2	GO:0060491	regulation of cell projection assembly	1/68	23/13134	0.0434783	8.3977	2.56158	0.112627	0.336027	0.319061	TWF2	1
A_1.2	GO:0023057	negative regulation of signaling	3/68	227/13134	0.0132159	2.5526	1.70226	0.113182	0.336027	0.319061	IFI6/GPATCH3/DUSP7	3
A_1.2	GO:0140546	defense response to symbiont	3/68	227/13134	0.0132159	2.5526	1.70226	0.113182	0.336027	0.319061	FGR/GPATCH3/TLR9	3
A_1.2	GO:0006635	fatty acid beta-oxidation	1/68	24/13134	0.0416667	8.04779	2.493	0.117229	0.336027	0.319061	ACOX2	1
A_1.2	GO:0009395	phospholipid catabolic process	1/68	24/13134	0.0416667	8.04779	2.493	0.117229	0.336027	0.319061	SMPDL3B	1
A_1.2	GO:0010977	negative regulation of neuron projection development	1/68	24/13134	0.0416667	8.04779	2.493	0.117229	0.336027	0.319061	SEMA3G	1
A_1.2	GO:0018345	protein palmitoylation	1/68	24/13134	0.0416667	8.04779	2.493	0.117229	0.336027	0.319061	ZDHHC18	1
A_1.2	GO:0030641	regulation of cellular pH	1/68	24/13134	0.0416667	8.04779	2.493	0.117229	0.336027	0.319061	DMXL1	1
A_1.2	GO:0048640	negative regulation of developmental growth	1/68	24/13134	0.0416667	8.04779	2.493	0.117229	0.336027	0.319061	SEMA3G	1
A_1.2	GO:1901605	alpha-amino acid metabolic process	2/68	114/13134	0.0175439	3.38854	1.84776	0.117747	0.336027	0.319061	ASNSD1/HIBCH	2
A_1.2	GO:0016042	lipid catabolic process	2/68	115/13134	0.0173913	3.35908	1.83302	0.119447	0.336027	0.319061	SMPDL3B/ACOX2	2
A_1.2	GO:0051129	negative regulation of cellular component organization	2/68	115/13134	0.0173913	3.35908	1.83302	0.119447	0.336027	0.319061	SEMA3G/TWF2	2
A_1.2	GO:0034314	Arp2/3 complex-mediated actin nucleation	1/68	25/13134	0.04	7.72588	2.42828	0.121808	0.336027	0.319061	WASF2	1
A_1.2	GO:0043297	apical junction assembly	1/68	25/13134	0.04	7.72588	2.42828	0.121808	0.336027	0.319061	CLDN18	1
A_1.2	GO:0070830	bicellular tight junction assembly	1/68	25/13134	0.04	7.72588	2.42828	0.121808	0.336027	0.319061	CLDN18	1
A_1.2	GO:0180046	GPI anchored protein biosynthesis	1/68	25/13134	0.04	7.72588	2.42828	0.121808	0.336027	0.319061	PIGV	1
A_1.2	GO:0001755	neural crest cell migration	1/68	26/13134	0.0384615	7.42873	2.36706	0.126364	0.336027	0.319061	SEMA3G	1
A_1.2	GO:0006493	protein O-linked glycosylation	1/68	26/13134	0.0384615	7.42873	2.36706	0.126364	0.336027	0.319061	TMTC2	1
A_1.2	GO:0030516	regulation of axon extension	1/68	26/13134	0.0384615	7.42873	2.36706	0.126364	0.336027	0.319061	SEMA3G	1
A_1.2	GO:0030522	intracellular receptor signaling pathway	1/68	26/13134	0.0384615	7.42873	2.36706	0.126364	0.336027	0.319061	GPATCH3	1
A_1.2	GO:0043281	regulation of cysteine-type endopeptidase activity involved in apoptotic process	1/68	26/13134	0.0384615	7.42873	2.36706	0.126364	0.336027	0.319061	IFI6	1
A_1.2	GO:0045926	negative regulation of growth	1/68	26/13134	0.0384615	7.42873	2.36706	0.126364	0.336027	0.319061	SEMA3G	1
A_1.2	GO:0051693	actin filament capping	1/68	26/13134	0.0384615	7.42873	2.36706	0.126364	0.336027	0.319061	TWF2	1
A_1.2	GO:0090497	mesenchymal cell migration	1/68	26/13134	0.0384615	7.42873	2.36706	0.126364	0.336027	0.319061	SEMA3G	1
A_1.2	GO:0120192	tight junction assembly	1/68	26/13134	0.0384615	7.42873	2.36706	0.126364	0.336027	0.319061	CLDN18	1
A_1.2	GO:0120193	tight junction organization	1/68	26/13134	0.0384615	7.42873	2.36706	0.126364	0.336027	0.319061	CLDN18	1
A_1.2	GO:1902905	positive regulation of supramolecular fiber organization	1/68	26/13134	0.0384615	7.42873	2.36706	0.126364	0.336027	0.319061	WASF2	1
A_1.2	GO:0019395	fatty acid oxidation	1/68	27/13134	0.037037	7.15359	2.309	0.130896	0.336027	0.319061	ACOX2	1
A_1.2	GO:0030835	negative regulation of actin filament depolymerization	1/68	27/13134	0.037037	7.15359	2.309	0.130896	0.336027	0.319061	TWF2	1
A_1.2	GO:0031345	negative regulation of cell projection organization	1/68	27/13134	0.037037	7.15359	2.309	0.130896	0.336027	0.319061	SEMA3G	1
A_1.2	GO:0002684	positive regulation of immune system process	3/68	243/13134	0.0123457	2.38453	1.57155	0.131333	0.336027	0.319061	THEMIS2/GPATCH3/TLR9	3
A_1.2	GO:0010628	positive regulation of gene expression	2/68	122/13134	0.0163934	3.16635	1.73421	0.131513	0.336027	0.319061	TENT5B/TLR9	2
A_1.2	GO:0000381	regulation of alternative mRNA splicing, via spliceosome	1/68	28/13134	0.0357143	6.89811	2.25383	0.135405	0.336027	0.319061	RBM15B	1
A_1.2	GO:0006040	amino sugar metabolic process	1/68	28/13134	0.0357143	6.89811	2.25383	0.135405	0.336027	0.319061	GFPT1	1
A_1.2	GO:0006826	iron ion transport	1/68	28/13134	0.0357143	6.89811	2.25383	0.135405	0.336027	0.319061	SLC40A1	1
A_1.2	GO:0014032	neural crest cell development	1/68	28/13134	0.0357143	6.89811	2.25383	0.135405	0.336027	0.319061	SEMA3G	1
A_1.2	GO:0014033	neural crest cell differentiation	1/68	28/13134	0.0357143	6.89811	2.25383	0.135405	0.336027	0.319061	SEMA3G	1
A_1.2	GO:0030834	regulation of actin filament depolymerization	1/68	28/13134	0.0357143	6.89811	2.25383	0.135405	0.336027	0.319061	TWF2	1
A_1.2	GO:0043409	negative regulation of MAPK cascade	1/68	28/13134	0.0357143	6.89811	2.25383	0.135405	0.336027	0.319061	DUSP7	1
A_1.2	GO:0048864	stem cell development	1/68	28/13134	0.0357143	6.89811	2.25383	0.135405	0.336027	0.319061	SEMA3G	1
A_1.2	GO:0051495	positive regulation of cytoskeleton organization	1/68	28/13134	0.0357143	6.89811	2.25383	0.135405	0.336027	0.319061	WASF2	1
A_1.2	GO:0061387	regulation of extent of cell growth	1/68	28/13134	0.0357143	6.89811	2.25383	0.135405	0.336027	0.319061	SEMA3G	1
A_1.2	GO:0062012	regulation of small molecule metabolic process	1/68	28/13134	0.0357143	6.89811	2.25383	0.135405	0.336027	0.319061	WDTC1	1
A_1.2	GO:2000116	regulation of cysteine-type endopeptidase activity	1/68	28/13134	0.0357143	6.89811	2.25383	0.135405	0.336027	0.319061	IFI6	1
A_1.2	GO:0006486	protein glycosylation	2/68	125/13134	0.016	3.09035	1.69402	0.136769	0.336328	0.319346	TMTC2/GFPT1	2
A_1.2	GO:0043413	macromolecule glycosylation	2/68	125/13134	0.016	3.09035	1.69402	0.136769	0.336328	0.319346	TMTC2/GFPT1	2
A_1.2	GO:0007623	circadian rhythm	1/68	29/13134	0.0344828	6.66024	2.20131	0.139891	0.337861	0.320802	NR0B2	1
A_1.2	GO:0048863	stem cell differentiation	1/68	29/13134	0.0344828	6.66024	2.20131	0.139891	0.337861	0.320802	SEMA3G	1
A_1.2	GO:0071526	semaphorin-plexin signaling pathway	1/68	29/13134	0.0344828	6.66024	2.20131	0.139891	0.337861	0.320802	SEMA3G	1
A_1.2	GO:2001234	negative regulation of apoptotic signaling pathway	1/68	29/13134	0.0344828	6.66024	2.20131	0.139891	0.337861	0.320802	IFI6	1
A_1.2	GO:0006470	protein dephosphorylation	2/68	129/13134	0.0155039	2.99453	1.64227	0.143849	0.342044	0.324774	DUSP7/PPM1M	2
A_1.2	GO:0030099	myeloid cell differentiation	1/68	30/13134	0.0333333	6.43824	2.1512	0.144354	0.342044	0.324774	ALAS1	1
A_1.2	GO:0045010	actin nucleation	1/68	30/13134	0.0333333	6.43824	2.1512	0.144354	0.342044	0.324774	WASF2	1
A_1.2	GO:0048675	axon extension	1/68	30/13134	0.0333333	6.43824	2.1512	0.144354	0.342044	0.324774	SEMA3G	1
A_1.2	GO:0007041	lysosomal transport	1/68	31/13134	0.0322581	6.23055	2.10333	0.148794	0.342044	0.324774	PXK	1
A_1.2	GO:0010721	negative regulation of cell development	1/68	31/13134	0.0322581	6.23055	2.10333	0.148794	0.342044	0.324774	SEMA3G	1
A_1.2	GO:0030042	actin filament depolymerization	1/68	31/13134	0.0322581	6.23055	2.10333	0.148794	0.342044	0.324774	TWF2	1
A_1.2	GO:0048278	vesicle docking	1/68	31/13134	0.0322581	6.23055	2.10333	0.148794	0.342044	0.324774	STX12	1
A_1.2	GO:0048762	mesenchymal cell differentiation	1/68	31/13134	0.0322581	6.23055	2.10333	0.148794	0.342044	0.324774	SEMA3G	1
A_1.2	GO:0050852	T cell receptor signaling pathway	1/68	31/13134	0.0322581	6.23055	2.10333	0.148794	0.342044	0.324774	THEMIS2	1
A_1.2	GO:0060485	mesenchyme development	1/68	31/13134	0.0322581	6.23055	2.10333	0.148794	0.342044	0.324774	SEMA3G	1
A_1.2	GO:0051130	positive regulation of cellular component organization	2/68	132/13134	0.0151515	2.92647	1.60476	0.14921	0.342044	0.324774	WASF2/TWF2	2
A_1.2	GO:0070085	glycosylation	2/68	133/13134	0.0150376	2.90447	1.59249	0.151006	0.344701	0.327296	TMTC2/GFPT1	2
A_1.2	GO:0044282	small molecule catabolic process	2/68	134/13134	0.0149254	2.88279	1.58033	0.152806	0.345481	0.328037	HIBCH/ACOX2	2
A_1.2	GO:0008610	lipid biosynthetic process	3/68	261/13134	0.0114943	2.22008	1.43626	0.152891	0.345481	0.328037	PIGV/WDTC1/ORMDL1	3
A_1.2	GO:0098542	defense response to other organism	3/68	262/13134	0.0114504	2.21161	1.42907	0.154121	0.345481	0.328037	FGR/GPATCH3/TLR9	3
A_1.2	GO:0006631	fatty acid metabolic process	2/68	135/13134	0.0148148	2.86144	1.56829	0.154611	0.345481	0.328037	WDTC1/ACOX2	2
A_1.2	GO:0030162	regulation of proteolysis	2/68	135/13134	0.0148148	2.86144	1.56829	0.154611	0.345481	0.328037	SPOPL/IFI6	2
A_1.2	GO:0034440	lipid oxidation	1/68	34/13134	0.0294118	5.6808	1.97146	0.161979	0.345481	0.328037	ACOX2	1
A_1.2	GO:0046513	ceramide biosynthetic process	1/68	34/13134	0.0294118	5.6808	1.97146	0.161979	0.345481	0.328037	ORMDL1	1
A_1.2	GO:0072666	establishment of protein localization to vacuole	1/68	34/13134	0.0294118	5.6808	1.97146	0.161979	0.345481	0.328037	PXK	1
A_1.2	GO:1901880	negative regulation of protein depolymerization	1/68	34/13134	0.0294118	5.6808	1.97146	0.161979	0.345481	0.328037	TWF2	1
A_1.2	GO:0000380	alternative mRNA splicing, via spliceosome	1/68	35/13134	0.0285714	5.51849	1.93096	0.166329	0.345481	0.328037	RBM15B	1
A_1.2	GO:0001667	ameboidal-type cell migration	1/68	35/13134	0.0285714	5.51849	1.93096	0.166329	0.345481	0.328037	SEMA3G	1
A_1.2	GO:0006497	protein lipidation	1/68	35/13134	0.0285714	5.51849	1.93096	0.166329	0.345481	0.328037	ZDHHC18	1
A_1.2	GO:0040013	negative regulation of locomotion	1/68	35/13134	0.0285714	5.51849	1.93096	0.166329	0.345481	0.328037	SEMA3G	1
A_1.2	GO:0042158	lipoprotein biosynthetic process	1/68	35/13134	0.0285714	5.51849	1.93096	0.166329	0.345481	0.328037	ZDHHC18	1
A_1.2	GO:0048511	rhythmic process	1/68	35/13134	0.0285714	5.51849	1.93096	0.166329	0.345481	0.328037	NR0B2	1
A_1.2	GO:0051017	actin filament bundle assembly	1/68	35/13134	0.0285714	5.51849	1.93096	0.166329	0.345481	0.328037	FAM107A	1
A_1.2	GO:0006399	tRNA metabolic process	2/68	143/13134	0.013986	2.70136	1.47573	0.169194	0.345481	0.328037	OSGEPL1/RPP14	2
A_1.2	GO:0009605	response to external stimulus	4/68	418/13134	0.00956938	1.8483	1.27153	0.170543	0.345481	0.328037	FGR/GPATCH3/SEMA3G/TLR9	4
A_1.2	GO:0006090	pyruvate metabolic process	1/68	36/13134	0.0277778	5.3652	1.89198	0.170656	0.345481	0.328037	PDHB	1
A_1.2	GO:0009247	glycolipid biosynthetic process	1/68	36/13134	0.0277778	5.3652	1.89198	0.170656	0.345481	0.328037	PIGV	1
A_1.2	GO:0048638	regulation of developmental growth	1/68	36/13134	0.0277778	5.3652	1.89198	0.170656	0.345481	0.328037	SEMA3G	1
A_1.2	GO:0072665	protein localization to vacuole	1/68	36/13134	0.0277778	5.3652	1.89198	0.170656	0.345481	0.328037	PXK	1
A_1.2	GO:1990138	neuron projection extension	1/68	36/13134	0.0277778	5.3652	1.89198	0.170656	0.345481	0.328037	SEMA3G	1
A_1.2	GO:0001558	regulation of cell growth	1/68	37/13134	0.027027	5.22019	1.85444	0.174962	0.345481	0.328037	SEMA3G	1
A_1.2	GO:0001819	positive regulation of cytokine production	1/68	37/13134	0.027027	5.22019	1.85444	0.174962	0.345481	0.328037	TLR9	1
A_1.2	GO:0022406	membrane docking	1/68	37/13134	0.027027	5.22019	1.85444	0.174962	0.345481	0.328037	STX12	1
A_1.2	GO:0030837	negative regulation of actin filament polymerization	1/68	37/13134	0.027027	5.22019	1.85444	0.174962	0.345481	0.328037	TWF2	1
A_1.2	GO:0031333	negative regulation of protein-containing complex assembly	1/68	37/13134	0.027027	5.22019	1.85444	0.174962	0.345481	0.328037	TWF2	1
A_1.2	GO:0031346	positive regulation of cell projection organization	1/68	37/13134	0.027027	5.22019	1.85444	0.174962	0.345481	0.328037	TWF2	1
A_1.2	GO:0032272	negative regulation of protein polymerization	1/68	37/13134	0.027027	5.22019	1.85444	0.174962	0.345481	0.328037	TWF2	1
A_1.2	GO:0048871	multicellular organismal-level homeostasis	1/68	37/13134	0.027027	5.22019	1.85444	0.174962	0.345481	0.328037	ALAS1	1
A_1.2	GO:0061572	actin filament bundle organization	1/68	37/13134	0.027027	5.22019	1.85444	0.174962	0.345481	0.328037	FAM107A	1
A_1.2	GO:0140056	organelle localization by membrane tethering	1/68	37/13134	0.027027	5.22019	1.85444	0.174962	0.345481	0.328037	STX12	1
A_1.2	GO:0000165	MAPK cascade	2/68	147/13134	0.0136054	2.62785	1.43181	0.176573	0.345481	0.328037	MAP3K6/DUSP7	2
A_1.2	GO:0006511	ubiquitin-dependent protein catabolic process	3/68	280/13134	0.0107143	2.06943	1.3049	0.176779	0.345481	0.328037	SPOPL/BAP1/KCTD6	3
A_1.2	GO:0006637	acyl-CoA metabolic process	1/68	38/13134	0.0263158	5.08282	1.81822	0.179246	0.345481	0.328037	PDHB	1
A_1.2	GO:0035383	thioester metabolic process	1/68	38/13134	0.0263158	5.08282	1.81822	0.179246	0.345481	0.328037	PDHB	1
A_1.2	GO:0043242	negative regulation of protein-containing complex disassembly	1/68	38/13134	0.0263158	5.08282	1.81822	0.179246	0.345481	0.328037	TWF2	1
A_1.2	GO:0043543	protein acylation	1/68	38/13134	0.0263158	5.08282	1.81822	0.179246	0.345481	0.328037	ZDHHC18	1
A_1.2	GO:0048588	developmental cell growth	1/68	38/13134	0.0263158	5.08282	1.81822	0.179246	0.345481	0.328037	SEMA3G	1
A_1.2	GO:0051091	positive regulation of DNA-binding transcription factor activity	1/68	38/13134	0.0263158	5.08282	1.81822	0.179246	0.345481	0.328037	TLR9	1
A_1.2	GO:0060560	developmental growth involved in morphogenesis	1/68	38/13134	0.0263158	5.08282	1.81822	0.179246	0.345481	0.328037	SEMA3G	1
A_1.2	GO:0097191	extrinsic apoptotic signaling pathway	1/68	38/13134	0.0263158	5.08282	1.81822	0.179246	0.345481	0.328037	IFI6	1
A_1.2	GO:0019941	modification-dependent protein catabolic process	3/68	285/13134	0.0105263	2.03313	1.27206	0.183235	0.345481	0.328037	SPOPL/BAP1/KCTD6	3
A_1.2	GO:0043632	modification-dependent macromolecule catabolic process	3/68	285/13134	0.0105263	2.03313	1.27206	0.183235	0.345481	0.328037	SPOPL/BAP1/KCTD6	3
A_1.2	GO:0008361	regulation of cell size	1/68	39/13134	0.025641	4.95249	1.78326	0.183507	0.345481	0.328037	SEMA3G	1
A_1.2	GO:0009895	negative regulation of catabolic process	1/68	39/13134	0.025641	4.95249	1.78326	0.183507	0.345481	0.328037	TENT5B	1
A_1.2	GO:0051607	defense response to virus	1/68	39/13134	0.025641	4.95249	1.78326	0.183507	0.345481	0.328037	TLR9	1
A_1.2	GO:1901879	regulation of protein depolymerization	1/68	39/13134	0.025641	4.95249	1.78326	0.183507	0.345481	0.328037	TWF2	1
A_1.2	GO:0043207	response to external biotic stimulus	3/68	286/13134	0.0104895	2.02602	1.26557	0.184534	0.345481	0.328037	FGR/GPATCH3/TLR9	3
A_1.2	GO:0051707	response to other organism	3/68	286/13134	0.0104895	2.02602	1.26557	0.184534	0.345481	0.328037	FGR/GPATCH3/TLR9	3
A_1.2	GO:0009607	response to biotic stimulus	3/68	288/13134	0.0104167	2.01195	1.25267	0.18714	0.345481	0.328037	FGR/GPATCH3/TLR9	3
A_1.2	GO:0009062	fatty acid catabolic process	1/68	40/13134	0.025	4.82868	1.74947	0.187747	0.345481	0.328037	ACOX2	1
A_1.2	GO:0050920	regulation of chemotaxis	1/68	40/13134	0.025	4.82868	1.74947	0.187747	0.345481	0.328037	SEMA3G	1
A_1.2	GO:0170034	L-amino acid biosynthetic process	1/68	40/13134	0.025	4.82868	1.74947	0.187747	0.345481	0.328037	ASNSD1	1
A_1.2	GO:0170038	proteinogenic amino acid biosynthetic process	1/68	40/13134	0.025	4.82868	1.74947	0.187747	0.345481	0.328037	ASNSD1	1
A_1.2	GO:2001233	regulation of apoptotic signaling pathway	1/68	40/13134	0.025	4.82868	1.74947	0.187747	0.345481	0.328037	IFI6	1
A_1.2	GO:0044419	biological process involved in interspecies interaction between organisms	3/68	290/13134	0.0103448	1.99807	1.23987	0.189755	0.347336	0.329798	FGR/GPATCH3/TLR9	3
A_1.2	GO:0055082	intracellular chemical homeostasis	2/68	155/13134	0.0129032	2.49222	1.34817	0.19148	0.347336	0.329798	ORMDL1/DMXL1	2
A_1.2	GO:0006487	protein N-linked glycosylation	1/68	41/13134	0.0243902	4.7109	1.71679	0.191965	0.347336	0.329798	GFPT1	1
A_1.2	GO:0051651	maintenance of location in cell	1/68	41/13134	0.0243902	4.7109	1.71679	0.191965	0.347336	0.329798	TWF2	1
A_1.2	GO:0060395	SMAD protein signal transduction	1/68	41/13134	0.0243902	4.7109	1.71679	0.191965	0.347336	0.329798	MSTN	1
A_1.2	GO:1901137	carbohydrate derivative biosynthetic process	3/68	294/13134	0.0102041	1.97089	1.21458	0.195015	0.351676	0.33392	PIGV/TMTC2/GFPT1	3
A_1.2	GO:0009615	response to virus	1/68	42/13134	0.0238095	4.59874	1.68514	0.196162	0.351713	0.333955	TLR9	1
A_1.2	GO:0006886	intracellular protein transport	3/68	295/13134	0.0101695	1.96421	1.20832	0.196335	0.351713	0.333955	STX12/SYTL1/PXK	3
A_1.2	GO:0009101	glycoprotein biosynthetic process	2/68	159/13134	0.0125786	2.42952	1.30828	0.198998	0.353037	0.335212	TMTC2/GFPT1	2
A_1.2	GO:0080134	regulation of response to stress	2/68	159/13134	0.0125786	2.42952	1.30828	0.198998	0.353037	0.335212	GPATCH3/TLR9	2
A_1.2	GO:0006612	protein targeting to membrane	1/68	43/13134	0.0232558	4.49179	1.65448	0.200337	0.353037	0.335212	ZDHHC18	1
A_1.2	GO:0035249	synaptic transmission, glutamatergic	1/68	43/13134	0.0232558	4.49179	1.65448	0.200337	0.353037	0.335212	GRM2	1
A_1.2	GO:1901607	alpha-amino acid biosynthetic process	1/68	43/13134	0.0232558	4.49179	1.65448	0.200337	0.353037	0.335212	ASNSD1	1
A_1.2	GO:0044092	negative regulation of molecular function	2/68	161/13134	0.0124224	2.39934	1.28879	0.202771	0.355722	0.337761	NR0B2/IFI6	2
A_1.2	GO:0120036	plasma membrane bounded cell projection organization	4/68	450/13134	0.00888889	1.71686	1.1163	0.203924	0.355722	0.337761	DZIP1L/POC1A/SEMA3G/TWF2	4
A_1.2	GO:0006633	fatty acid biosynthetic process	1/68	44/13134	0.0227273	4.38971	1.62474	0.204491	0.355722	0.337761	WDTC1	1
A_1.2	GO:0045596	negative regulation of cell differentiation	1/68	44/13134	0.0227273	4.38971	1.62474	0.204491	0.355722	0.337761	SEMA3G	1
A_1.2	GO:0045184	establishment of protein localization	4/68	453/13134	0.00883002	1.70549	1.10238	0.207152	0.358303	0.340211	STX12/ZDHHC18/SYTL1/PXK	4
A_1.2	GO:0007229	integrin-mediated signaling pathway	1/68	45/13134	0.0222222	4.29216	1.59587	0.208624	0.358303	0.340211	FGR	1
A_1.2	GO:0032102	negative regulation of response to external stimulus	1/68	45/13134	0.0222222	4.29216	1.59587	0.208624	0.358303	0.340211	SEMA3G	1
A_1.2	GO:0072329	monocarboxylic acid catabolic process	1/68	45/13134	0.0222222	4.29216	1.59587	0.208624	0.358303	0.340211	ACOX2	1
A_1.2	GO:0030030	cell projection organization	4/68	456/13134	0.00877193	1.69427	1.08856	0.210396	0.360203	0.342016	DZIP1L/POC1A/SEMA3G/TWF2	4
A_1.2	GO:0002181	cytoplasmic translation	1/68	46/13134	0.0217391	4.19885	1.56784	0.212735	0.361917	0.343643	RPL29	1
A_1.2	GO:0008652	amino acid biosynthetic process	1/68	46/13134	0.0217391	4.19885	1.56784	0.212735	0.361917	0.343643	ASNSD1	1
A_1.2	GO:0055080	monoatomic cation homeostasis	2/68	168/13134	0.0119048	2.29937	1.22278	0.21604	0.365242	0.346801	SLC9A1/DMXL1	2
A_1.2	GO:0060271	cilium assembly	2/68	168/13134	0.0119048	2.29937	1.22278	0.21604	0.365242	0.346801	DZIP1L/POC1A	2
A_1.2	GO:0016049	cell growth	1/68	47/13134	0.0212766	4.10951	1.54059	0.216825	0.365428	0.346977	SEMA3G	1
A_1.2	GO:0040008	regulation of growth	1/68	48/13134	0.0208333	4.0239	1.51408	0.220895	0.368839	0.350216	SEMA3G	1
A_1.2	GO:0050770	regulation of axonogenesis	1/68	48/13134	0.0208333	4.0239	1.51408	0.220895	0.368839	0.350216	SEMA3G	1
A_1.2	GO:0050851	antigen receptor-mediated signaling pathway	1/68	48/13134	0.0208333	4.0239	1.51408	0.220895	0.368839	0.350216	THEMIS2	1
A_1.2	GO:0006664	glycolipid metabolic process	1/68	49/13134	0.0204082	3.94178	1.48828	0.224943	0.371992	0.353209	PIGV	1
A_1.2	GO:0043244	regulation of protein-containing complex disassembly	1/68	49/13134	0.0204082	3.94178	1.48828	0.224943	0.371992	0.353209	TWF2	1
A_1.2	GO:0019637	organophosphate metabolic process	4/68	470/13134	0.00851064	1.6438	1.02538	0.225725	0.371992	0.353209	PIGV/SMPDL3B/GFPT1/PDHB	4
A_1.2	GO:0050801	monoatomic ion homeostasis	2/68	174/13134	0.0114943	2.22008	1.16876	0.227478	0.371992	0.353209	SLC9A1/DMXL1	2
A_1.2	GO:0016071	mRNA metabolic process	3/68	319/13134	0.00940439	1.81643	1.06493	0.228657	0.371992	0.353209	TENT5B/RBM15B/PCBP4	3
A_1.2	GO:0006672	ceramide metabolic process	1/68	50/13134	0.02	3.86294	1.46316	0.228971	0.371992	0.353209	ORMDL1	1
A_1.2	GO:0030148	sphingolipid biosynthetic process	1/68	50/13134	0.02	3.86294	1.46316	0.228971	0.371992	0.353209	ORMDL1	1
A_1.2	GO:1901606	alpha-amino acid catabolic process	1/68	50/13134	0.02	3.86294	1.46316	0.228971	0.371992	0.353209	HIBCH	1
A_1.2	GO:1903509	liposaccharide metabolic process	1/68	50/13134	0.02	3.86294	1.46316	0.228971	0.371992	0.353209	PIGV	1
A_1.2	GO:1902904	negative regulation of supramolecular fiber organization	1/68	51/13134	0.0196078	3.7872	1.43868	0.232978	0.377369	0.358315	TWF2	1
A_1.2	GO:0000375	RNA splicing, via transesterification reactions	2/68	181/13134	0.0110497	2.13422	1.10845	0.240879	0.384495	0.365081	RBM15B/PCBP4	2
A_1.2	GO:0000377	RNA splicing, via transesterification reactions with bulged adenosine as nucleophile	2/68	181/13134	0.0110497	2.13422	1.10845	0.240879	0.384495	0.365081	RBM15B/PCBP4	2
A_1.2	GO:0000398	mRNA splicing, via spliceosome	2/68	181/13134	0.0110497	2.13422	1.10845	0.240879	0.384495	0.365081	RBM15B/PCBP4	2
A_1.2	GO:0002683	negative regulation of immune system process	1/68	53/13134	0.0188679	3.64428	1.39152	0.240931	0.384495	0.365081	GPATCH3	1
A_1.2	GO:0006906	vesicle fusion	1/68	53/13134	0.0188679	3.64428	1.39152	0.240931	0.384495	0.365081	STX12	1
A_1.2	GO:0019725	cellular homeostasis	2/68	182/13134	0.010989	2.1225	1.10006	0.242798	0.385614	0.366144	ORMDL1/DMXL1	2
A_1.2	GO:0051261	protein depolymerization	1/68	54/13134	0.0185185	3.5768	1.36879	0.244877	0.385614	0.366144	TWF2	1
A_1.2	GO:0051494	negative regulation of cytoskeleton organization	1/68	54/13134	0.0185185	3.5768	1.36879	0.244877	0.385614	0.366144	TWF2	1
A_1.2	GO:0090174	organelle membrane fusion	1/68	54/13134	0.0185185	3.5768	1.36879	0.244877	0.385614	0.366144	STX12	1
A_1.2	GO:0002682	regulation of immune system process	3/68	331/13134	0.00906344	1.75058	0.997743	0.245196	0.385614	0.366144	THEMIS2/GPATCH3/TLR9	3
A_1.2	GO:0051603	proteolysis involved in protein catabolic process	3/68	332/13134	0.00903614	1.7453	0.992268	0.246584	0.386672	0.367148	SPOPL/BAP1/KCTD6	3
A_1.2	GO:0045944	positive regulation of transcription by RNA polymerase II	2/68	185/13134	0.0108108	2.08808	1.07521	0.248557	0.386788	0.367259	SOX14/PCBP1	2
A_1.2	GO:0072330	monocarboxylic acid biosynthetic process	1/68	55/13134	0.0181818	3.51176	1.3466	0.248803	0.386788	0.367259	WDTC1	1
A_1.2	GO:1902600	proton transmembrane transport	1/68	55/13134	0.0181818	3.51176	1.3466	0.248803	0.386788	0.367259	SLC9A1	1
A_1.2	GO:0009100	glycoprotein metabolic process	2/68	186/13134	0.0107527	2.07685	1.06703	0.250478	0.387167	0.367618	TMTC2/GFPT1	2
A_1.2	GO:0044283	small molecule biosynthetic process	2/68	186/13134	0.0107527	2.07685	1.06703	0.250478	0.387167	0.367618	WDTC1/ASNSD1	2
A_1.2	GO:0006644	phospholipid metabolic process	2/68	189/13134	0.010582	2.04388	1.04279	0.256244	0.39325	0.373394	PIGV/SMPDL3B	2
A_1.2	GO:0007043	cell-cell junction assembly	1/68	57/13134	0.0175439	3.38854	1.30371	0.256594	0.39325	0.373394	CLDN18	1
A_1.2	GO:0009063	amino acid catabolic process	1/68	57/13134	0.0175439	3.38854	1.30371	0.256594	0.39325	0.373394	HIBCH	1
A_1.2	GO:0016311	dephosphorylation	2/68	191/13134	0.0104712	2.02248	1.02688	0.26009	0.394702	0.374773	DUSP7/PPM1M	2
A_1.2	GO:0006661	phosphatidylinositol biosynthetic process	1/68	58/13134	0.0172414	3.33012	1.28298	0.26046	0.394702	0.374773	PIGV	1
A_1.2	GO:0007281	germ cell development	1/68	58/13134	0.0172414	3.33012	1.28298	0.26046	0.394702	0.374773	GMCL1	1
A_1.2	GO:0048589	developmental growth	1/68	58/13134	0.0172414	3.33012	1.28298	0.26046	0.394702	0.374773	SEMA3G	1
A_1.2	GO:0044782	cilium organization	2/68	192/13134	0.0104167	2.01195	1.019	0.262013	0.395947	0.375955	DZIP1L/POC1A	2
A_1.2	GO:0043488	regulation of mRNA stability	1/68	59/13134	0.0169492	3.27368	1.2627	0.264305	0.397192	0.377138	TENT5B	1
A_1.2	GO:0061013	regulation of mRNA catabolic process	1/68	59/13134	0.0169492	3.27368	1.2627	0.264305	0.397192	0.377138	TENT5B	1
A_1.2	GO:0006400	tRNA modification	1/68	60/13134	0.0166667	3.21912	1.24284	0.268132	0.398514	0.378393	OSGEPL1	1
A_1.2	GO:0042180	cellular ketone metabolic process	1/68	60/13134	0.0166667	3.21912	1.24284	0.268132	0.398514	0.378393	WDTC1	1
A_1.2	GO:0043487	regulation of RNA stability	1/68	60/13134	0.0166667	3.21912	1.24284	0.268132	0.398514	0.378393	TENT5B	1
A_1.2	GO:0044272	sulfur compound biosynthetic process	1/68	60/13134	0.0166667	3.21912	1.24284	0.268132	0.398514	0.378393	PDHB	1
A_1.2	GO:0010638	positive regulation of organelle organization	1/68	61/13134	0.0163934	3.16635	1.2234	0.271938	0.398695	0.378565	WASF2	1
A_1.2	GO:0010951	negative regulation of endopeptidase activity	1/68	61/13134	0.0163934	3.16635	1.2234	0.271938	0.398695	0.378565	IFI6	1
A_1.2	GO:0042157	lipoprotein metabolic process	1/68	61/13134	0.0163934	3.16635	1.2234	0.271938	0.398695	0.378565	ZDHHC18	1
A_1.2	GO:0051235	maintenance of location	1/68	61/13134	0.0163934	3.16635	1.2234	0.271938	0.398695	0.378565	TWF2	1
A_1.2	GO:0051260	protein homooligomerization	1/68	61/13134	0.0163934	3.16635	1.2234	0.271938	0.398695	0.378565	KCTD6	1
A_1.2	GO:0051093	negative regulation of developmental process	1/68	62/13134	0.016129	3.11528	1.20436	0.275725	0.403155	0.382799	SEMA3G	1
A_1.2	GO:0050767	regulation of neurogenesis	1/68	63/13134	0.015873	3.06583	1.1857	0.279493	0.407562	0.386984	SEMA3G	1
A_1.2	GO:0010466	negative regulation of peptidase activity	1/68	64/13134	0.015625	3.01792	1.16741	0.283241	0.411918	0.39112	IFI6	1
A_1.2	GO:0000041	transition metal ion transport	1/68	66/13134	0.0151515	2.92647	1.13187	0.29068	0.421603	0.400316	SLC40A1	1
A_1.2	GO:0030163	protein catabolic process	3/68	364/13134	0.00824176	1.59187	0.826129	0.291555	0.421742	0.400447	SPOPL/BAP1/KCTD6	3
A_1.2	GO:0030335	positive regulation of cell migration	1/68	67/13134	0.0149254	2.88279	1.11459	0.294371	0.42355	0.402165	SEMA3G	1
A_1.2	GO:0048284	organelle fusion	1/68	67/13134	0.0149254	2.88279	1.11459	0.294371	0.42355	0.402165	STX12	1
A_1.2	GO:0045216	cell-cell junction organization	1/68	68/13134	0.0147059	2.8404	1.09764	0.298043	0.427696	0.406101	CLDN18	1
A_1.2	GO:0040007	growth	1/68	69/13134	0.0144928	2.79923	1.08099	0.301697	0.430654	0.40891	SEMA3G	1
A_1.2	GO:0045861	negative regulation of proteolysis	1/68	69/13134	0.0144928	2.79923	1.08099	0.301697	0.430654	0.40891	IFI6	1
A_1.2	GO:0051259	protein complex oligomerization	1/68	71/13134	0.0140845	2.72038	1.04857	0.308947	0.439082	0.416912	KCTD6	1
A_1.2	GO:0007264	small GTPase-mediated signal transduction	2/68	217/13134	0.00921659	1.78016	0.835981	0.310036	0.439082	0.416912	ARHGAP18/DOCK3	2
A_1.2	GO:0042981	regulation of apoptotic process	2/68	217/13134	0.00921659	1.78016	0.835981	0.310036	0.439082	0.416912	IFI6/TNFAIP8	2
A_1.2	GO:2000147	positive regulation of cell motility	1/68	72/13134	0.0138889	2.6826	1.03278	0.312544	0.441479	0.419188	SEMA3G	1
A_1.2	GO:0002429	immune response-activating cell surface receptor signaling pathway	1/68	73/13134	0.0136986	2.64585	1.01725	0.316123	0.444215	0.421786	THEMIS2	1
A_1.2	GO:0040017	positive regulation of locomotion	1/68	73/13134	0.0136986	2.64585	1.01725	0.316123	0.444215	0.421786	SEMA3G	1
A_1.2	GO:0043067	regulation of programmed cell death	2/68	221/13134	0.00904977	1.74794	0.808933	0.317681	0.445248	0.422767	IFI6/TNFAIP8	2
A_1.2	GO:0007249	canonical NF-kappaB signal transduction	1/68	74/13134	0.0135135	2.6101	1.00198	0.319684	0.445744	0.423238	TLR9	1
A_1.2	GO:0022412	cellular process involved in reproduction in multicellular organism	1/68	74/13134	0.0135135	2.6101	1.00198	0.319684	0.445744	0.423238	GMCL1	1
A_1.2	GO:0022008	neurogenesis	3/68	385/13134	0.00779221	1.50504	0.725579	0.321437	0.446085	0.423561	NAV3/SEMA3G/TWF2	3
A_1.2	GO:1902531	regulation of intracellular signal transduction	3/68	386/13134	0.00777202	1.50114	0.72094	0.322862	0.446085	0.423561	GPATCH3/ARHGAP18/DUSP7	3
A_1.2	GO:0007034	vacuolar transport	1/68	75/13134	0.0133333	2.57529	0.986967	0.323226	0.446085	0.423561	PXK	1
A_1.2	GO:0016236	macroautophagy	1/68	75/13134	0.0133333	2.57529	0.986967	0.323226	0.446085	0.423561	TEX264	1
A_1.2	GO:0061025	membrane fusion	1/68	76/13134	0.0131579	2.54141	0.97219	0.32675	0.449801	0.42709	STX12	1
A_1.2	GO:0051346	negative regulation of hydrolase activity	1/68	77/13134	0.012987	2.5084	0.957649	0.330256	0.453473	0.430577	IFI6	1
A_1.2	GO:0002768	immune response-regulating cell surface receptor signaling pathway	1/68	78/13134	0.0128205	2.47624	0.943334	0.333744	0.457102	0.434023	THEMIS2	1
A_1.2	GO:0051960	regulation of nervous system development	1/68	79/13134	0.0126582	2.4449	0.92924	0.337214	0.460267	0.437028	SEMA3G	1
A_1.2	GO:0015031	protein transport	3/68	397/13134	0.00755668	1.45955	0.670748	0.338551	0.460267	0.437028	STX12/SYTL1/PXK	3
A_1.2	GO:0006397	mRNA processing	2/68	232/13134	0.00862069	1.66506	0.737296	0.338607	0.460267	0.437028	RBM15B/PCBP4	2
A_1.2	GO:0010639	negative regulation of organelle organization	1/68	80/13134	0.0125	2.41434	0.915359	0.340666	0.461906	0.438584	TWF2	1
A_1.2	GO:0046474	glycerophospholipid biosynthetic process	1/68	81/13134	0.0123457	2.38453	0.901686	0.344101	0.464236	0.440796	PIGV	1
A_1.2	GO:0090150	establishment of protein localization to membrane	1/68	81/13134	0.0123457	2.38453	0.901686	0.344101	0.464236	0.440796	ZDHHC18	1
A_1.2	GO:0006952	defense response	3/68	403/13134	0.00744417	1.43782	0.643993	0.347106	0.467125	0.443539	FGR/GPATCH3/TLR9	3
A_1.2	GO:0031175	neuron projection development	2/68	237/13134	0.00843882	1.62993	0.705975	0.34806	0.467247	0.443655	SEMA3G/TWF2	2
A_1.2	GO:0052548	regulation of endopeptidase activity	1/68	83/13134	0.0120482	2.32707	0.874938	0.350917	0.469916	0.446189	IFI6	1
A_1.2	GO:0032984	protein-containing complex disassembly	1/68	84/13134	0.0119048	2.29937	0.861851	0.354299	0.471941	0.448113	TWF2	1
A_1.2	GO:0170039	proteinogenic amino acid metabolic process	1/68	84/13134	0.0119048	2.29937	0.861851	0.354299	0.471941	0.448113	ASNSD1	1
A_1.2	GO:0016579	protein deubiquitination	1/68	85/13134	0.0117647	2.27232	0.848949	0.357664	0.471941	0.448113	BAP1	1
A_1.2	GO:0030258	lipid modification	1/68	85/13134	0.0117647	2.27232	0.848949	0.357664	0.471941	0.448113	ACOX2	1
A_1.2	GO:0046434	organophosphate catabolic process	1/68	85/13134	0.0117647	2.27232	0.848949	0.357664	0.471941	0.448113	SMPDL3B	1
A_1.2	GO:0046488	phosphatidylinositol metabolic process	1/68	85/13134	0.0117647	2.27232	0.848949	0.357664	0.471941	0.448113	PIGV	1
A_1.2	GO:0052547	regulation of peptidase activity	1/68	86/13134	0.0116279	2.2459	0.836227	0.361011	0.475199	0.451206	IFI6	1
A_1.2	GO:0051604	protein maturation	2/68	246/13134	0.00813008	1.5703	0.651395	0.364966	0.479239	0.455042	PIGV/NUDC	2
A_1.2	GO:0051239	regulation of multicellular organismal process	3/68	421/13134	0.00712589	1.37634	0.566198	0.372709	0.486678	0.462105	GPATCH3/SEMA3G/TLR9	3
A_1.2	GO:0050804	modulation of chemical synaptic transmission	1/68	90/13134	0.0111111	2.14608	0.787037	0.374229	0.486678	0.462105	GRM2	1
A_1.2	GO:0097190	apoptotic signaling pathway	1/68	90/13134	0.0111111	2.14608	0.787037	0.374229	0.486678	0.462105	IFI6	1
A_1.2	GO:0099177	regulation of trans-synaptic signaling	1/68	90/13134	0.0111111	2.14608	0.787037	0.374229	0.486678	0.462105	GRM2	1
A_1.2	GO:0006753	nucleoside phosphate metabolic process	2/68	252/13134	0.00793651	1.53291	0.616212	0.376148	0.486833	0.462252	GFPT1/PDHB	2
A_1.2	GO:0090407	organophosphate biosynthetic process	2/68	252/13134	0.00793651	1.53291	0.616212	0.376148	0.486833	0.462252	PIGV/PDHB	2
A_1.2	GO:0034329	cell junction assembly	1/68	91/13134	0.010989	2.1225	0.775142	0.377491	0.487405	0.462795	CLDN18	1
A_1.2	GO:0006281	DNA repair	2/68	254/13134	0.00787402	1.52084	0.604687	0.379859	0.488101	0.463456	PMS1/TEX264	2
A_1.2	GO:0006402	mRNA catabolic process	1/68	92/13134	0.0108696	2.09942	0.7634	0.380737	0.488101	0.463456	TENT5B	1
A_1.2	GO:0007178	cell surface receptor protein serine/threonine kinase signaling pathway	1/68	92/13134	0.0108696	2.09942	0.7634	0.380737	0.488101	0.463456	MSTN	1
A_1.2	GO:0170033	L-amino acid metabolic process	1/68	93/13134	0.0107527	2.07685	0.751807	0.383966	0.491076	0.466281	ASNSD1	1
A_1.2	GO:0045017	glycerolipid biosynthetic process	1/68	94/13134	0.0106383	2.05476	0.740359	0.387178	0.494017	0.469073	PIGV	1
A_1.2	GO:0008654	phospholipid biosynthetic process	1/68	95/13134	0.0105263	2.03313	0.729052	0.390373	0.496922	0.471832	PIGV	1
A_1.2	GO:0048666	neuron development	2/68	262/13134	0.00763359	1.47441	0.559554	0.394611	0.501137	0.475834	SEMA3G/TWF2	2
A_1.2	GO:0051056	regulation of small GTPase mediated signal transduction	1/68	97/13134	0.0103093	1.99121	0.706849	0.396716	0.501456	0.476137	ARHGAP18	1
A_1.2	GO:0060284	regulation of cell development	1/68	97/13134	0.0103093	1.99121	0.706849	0.396716	0.501456	0.476137	SEMA3G	1
A_1.2	GO:0007411	axon guidance	1/68	98/13134	0.0102041	1.97089	0.695946	0.399862	0.501915	0.476573	SEMA3G	1
A_1.2	GO:0070646	protein modification by small protein removal	1/68	98/13134	0.0102041	1.97089	0.695946	0.399862	0.501915	0.476573	BAP1	1
A_1.2	GO:0097485	neuron projection guidance	1/68	98/13134	0.0102041	1.97089	0.695946	0.399862	0.501915	0.476573	SEMA3G	1
A_1.2	GO:0043066	negative regulation of apoptotic process	1/68	100/13134	0.01	1.93147	0.674521	0.406107	0.507962	0.482314	IFI6	1
A_1.2	GO:0003006	developmental process involved in reproduction	1/68	101/13134	0.00990099	1.91235	0.663993	0.409206	0.507962	0.482314	GMCL1	1
A_1.2	GO:0007276	gamete generation	1/68	101/13134	0.00990099	1.91235	0.663993	0.409206	0.507962	0.482314	GMCL1	1
A_1.2	GO:0043069	negative regulation of programmed cell death	1/68	101/13134	0.00990099	1.91235	0.663993	0.409206	0.507962	0.482314	IFI6	1
A_1.2	GO:0048584	positive regulation of response to stimulus	3/68	447/13134	0.00671141	1.29629	0.459785	0.409374	0.507962	0.482314	THEMIS2/GPATCH3/TLR9	3
A_1.2	GO:0022411	cellular component disassembly	1/68	102/13134	0.00980392	1.8936	0.653585	0.412288	0.510407	0.484636	TWF2	1
A_1.2	GO:0055086	nucleobase-containing small molecule metabolic process	2/68	273/13134	0.00732601	1.415	0.499866	0.41464	0.512147	0.486288	GFPT1/PDHB	2
A_1.2	GO:0006814	sodium ion transport	1/68	105/13134	0.00952381	1.8395	0.62305	0.421441	0.518181	0.492017	SLC9A1	1
A_1.2	GO:0009451	RNA modification	1/68	105/13134	0.00952381	1.8395	0.62305	0.421441	0.518181	0.492017	OSGEPL1	1
A_1.2	GO:0006401	RNA catabolic process	1/68	107/13134	0.00934579	1.80511	0.603242	0.427464	0.524395	0.497918	TENT5B	1
A_1.2	GO:1901135	carbohydrate derivative metabolic process	3/68	465/13134	0.00645161	1.24611	0.389807	0.434413	0.531713	0.504866	PIGV/TMTC2/GFPT1	3
A_1.2	GO:0072522	purine-containing compound biosynthetic process	1/68	110/13134	0.00909091	1.75588	0.574306	0.436384	0.532921	0.506013	PDHB	1
A_1.2	GO:0030097	hemopoiesis	1/68	112/13134	0.00892857	1.72453	0.555508	0.442254	0.538873	0.511665	ALAS1	1
A_1.2	GO:0042391	regulation of membrane potential	1/68	113/13134	0.00884956	1.70927	0.54625	0.445167	0.540303	0.513022	IFI6	1
A_1.2	GO:0033554	cellular response to stress	3/68	473/13134	0.00634249	1.22503	0.359592	0.445425	0.540303	0.513022	MAP3K6/PMS1/TEX264	3
A_1.2	GO:0006887	exocytosis	1/68	114/13134	0.00877193	1.69427	0.537084	0.448065	0.542288	0.514908	SYTL1	1
A_1.2	GO:0022603	regulation of anatomical structure morphogenesis	1/68	115/13134	0.00869565	1.67954	0.528007	0.450947	0.544559	0.517063	SEMA3G	1
A_1.2	GO:0006915	apoptotic process	2/68	297/13134	0.00673401	1.30065	0.378075	0.457187	0.550864	0.52305	IFI6/TNFAIP8	2
A_1.2	GO:0016050	vesicle organization	1/68	118/13134	0.00847458	1.63684	0.5013	0.459506	0.552429	0.524536	STX12	1
A_1.2	GO:0043086	negative regulation of catalytic activity	1/68	119/13134	0.00840336	1.62308	0.492565	0.46233	0.553364	0.525424	IFI6	1
A_1.2	GO:0141188	nucleic acid catabolic process	1/68	119/13134	0.00840336	1.62308	0.492565	0.46233	0.553364	0.525424	TENT5B	1
A_1.2	GO:0006935	chemotaxis	1/68	121/13134	0.00826446	1.59626	0.475338	0.467934	0.557554	0.529403	SEMA3G	1
A_1.2	GO:0042330	taxis	1/68	121/13134	0.00826446	1.59626	0.475338	0.467934	0.557554	0.529403	SEMA3G	1
A_1.2	GO:0012501	programmed cell death	2/68	304/13134	0.00657895	1.2707	0.344496	0.46927	0.557554	0.529403	IFI6/TNFAIP8	2
A_1.2	GO:0048609	multicellular organismal reproductive process	1/68	122/13134	0.00819672	1.58317	0.466842	0.470714	0.557554	0.529403	GMCL1	1
A_1.2	GO:0008219	cell death	2/68	305/13134	0.00655738	1.26654	0.339764	0.470984	0.557554	0.529403	IFI6/TNFAIP8	2
A_1.2	GO:0016197	endosomal transport	1/68	125/13134	0.008	1.54518	0.44181	0.47897	0.56577	0.537203	PXK	1
A_1.2	GO:0030334	regulation of cell migration	1/68	126/13134	0.00793651	1.53291	0.433612	0.481693	0.567747	0.539081	SEMA3G	1
A_1.2	GO:0006457	protein folding	1/68	127/13134	0.00787402	1.52084	0.425486	0.484403	0.568464	0.539761	NUDC	1
A_1.2	GO:0010608	post-transcriptional regulation of gene expression	1/68	127/13134	0.00787402	1.52084	0.425486	0.484403	0.568464	0.539761	TENT5B	1
A_1.2	GO:0006914	autophagy	1/68	128/13134	0.0078125	1.50896	0.417429	0.487098	0.569158	0.54042	TEX264	1
A_1.2	GO:0061919	process utilizing autophagic mechanism	1/68	128/13134	0.0078125	1.50896	0.417429	0.487098	0.569158	0.54042	TEX264	1
A_1.2	GO:0006974	DNA damage response	2/68	316/13134	0.00632911	1.22245	0.288756	0.489619	0.57087	0.542046	PMS1/TEX264	2
A_1.2	GO:0006364	rRNA processing	1/68	130/13134	0.00769231	1.48575	0.401521	0.492448	0.572304	0.543407	WDR75	1
A_1.2	GO:0007167	enzyme-linked receptor protein signaling pathway	2/68	318/13134	0.00628931	1.21476	0.279678	0.492964	0.572304	0.543407	FGR/MSTN	2
A_1.2	GO:0043408	regulation of MAPK cascade	1/68	131/13134	0.00763359	1.47441	0.393666	0.495102	0.573555	0.544595	DUSP7	1
A_1.2	GO:1901293	nucleoside phosphate biosynthetic process	1/68	134/13134	0.00746269	1.4414	0.370488	0.502982	0.581439	0.552081	PDHB	1
A_1.2	GO:0006650	glycerophospholipid metabolic process	1/68	135/13134	0.00740741	1.43072	0.362887	0.505582	0.581442	0.552084	PIGV	1
A_1.2	GO:2000145	regulation of cell motility	1/68	135/13134	0.00740741	1.43072	0.362887	0.505582	0.581442	0.552084	SEMA3G	1
A_1.2	GO:0098662	inorganic cation transmembrane transport	2/68	326/13134	0.00613497	1.18495	0.243944	0.506209	0.581442	0.552084	SLC9A1/SLC40A1	2
A_1.2	GO:0040012	regulation of locomotion	1/68	138/13134	0.00724638	1.39962	0.340442	0.513301	0.587523	0.557859	SEMA3G	1
A_1.2	GO:0006873	intracellular monoatomic ion homeostasis	1/68	139/13134	0.00719424	1.38955	0.333077	0.515848	0.587523	0.557859	DMXL1	1
A_1.2	GO:0016072	rRNA metabolic process	1/68	139/13134	0.00719424	1.38955	0.333077	0.515848	0.587523	0.557859	WDR75	1
A_1.2	GO:0030003	intracellular monoatomic cation homeostasis	1/68	139/13134	0.00719424	1.38955	0.333077	0.515848	0.587523	0.557859	DMXL1	1
A_1.2	GO:0030182	neuron differentiation	2/68	335/13134	0.00597015	1.15312	0.204796	0.520847	0.591971	0.562082	SEMA3G/TWF2	2
A_1.2	GO:0007409	axonogenesis	1/68	143/13134	0.00699301	1.35068	0.304173	0.525903	0.596465	0.566349	SEMA3G	1
A_1.2	GO:0098655	monoatomic cation transmembrane transport	2/68	339/13134	0.00589971	1.13951	0.187738	0.527262	0.596755	0.566624	SLC9A1/SLC40A1	2
A_1.2	GO:0006790	sulfur compound metabolic process	1/68	147/13134	0.00680272	1.31393	0.276119	0.535753	0.605099	0.574547	PDHB	1
A_1.2	GO:0051248	negative regulation of protein metabolic process	1/68	148/13134	0.00675676	1.30505	0.269232	0.538184	0.606578	0.575951	IFI6	1
A_1.2	GO:0061564	axon development	1/68	150/13134	0.00666667	1.28765	0.255603	0.543008	0.610008	0.579208	SEMA3G	1
A_1.2	GO:0048699	generation of neurons	2/68	350/13134	0.00571429	1.1037	0.141852	0.544609	0.610008	0.579208	SEMA3G/TWF2	2
A_1.2	GO:0070647	protein modification by small protein conjugation or removal	2/68	350/13134	0.00571429	1.1037	0.141852	0.544609	0.610008	0.579208	DCAF1/BAP1	2
A_1.2	GO:0098660	inorganic ion transmembrane transport	2/68	352/13134	0.00568182	1.09743	0.133664	0.547717	0.612221	0.581309	SLC9A1/SLC40A1	2
A_1.2	GO:0072657	protein localization to membrane	1/68	153/13134	0.00653595	1.2624	0.235515	0.550151	0.613674	0.582689	ZDHHC18	1
A_1.2	GO:0070925	organelle assembly	2/68	357/13134	0.00560224	1.08206	0.113396	0.555422	0.618279	0.587061	DZIP1L/POC1A	2
A_1.2	GO:0043687	post-translational protein modification	2/68	358/13134	0.00558659	1.07903	0.109376	0.556952	0.618709	0.587469	DCAF1/BAP1	2
A_1.2	GO:0034330	cell junction organization	1/68	158/13134	0.00632911	1.22245	0.202934	0.561813	0.622829	0.591382	CLDN18	1
A_1.2	GO:0045595	regulation of cell differentiation	1/68	159/13134	0.00628931	1.21476	0.196547	0.564109	0.624096	0.592585	SEMA3G	1
A_1.2	GO:0006259	DNA metabolic process	2/68	364/13134	0.00549451	1.06125	0.0854888	0.566057	0.624973	0.593417	PMS1/TEX264	2
A_1.2	GO:2000026	regulation of multicellular organismal development	1/68	161/13134	0.00621118	1.19967	0.183896	0.568666	0.626575	0.594939	SEMA3G	1
A_1.2	GO:0072594	establishment of protein localization to organelle	1/68	164/13134	0.00609756	1.17773	0.165222	0.575414	0.632721	0.600774	PXK	1
A_1.2	GO:0043161	proteasome-mediated ubiquitin-dependent protein catabolic process	1/68	166/13134	0.0060241	1.16354	0.152967	0.579854	0.636311	0.604183	SPOPL	1
A_1.2	GO:0032940	secretion by cell	1/68	167/13134	0.00598802	1.15657	0.146896	0.582058	0.637436	0.605251	SYTL1	1
A_1.2	GO:0048667	cell morphogenesis involved in neuron differentiation	1/68	168/13134	0.00595238	1.14968	0.140862	0.584249	0.638543	0.606302	SEMA3G	1
A_1.2	GO:0046486	glycerolipid metabolic process	1/68	169/13134	0.00591716	1.14288	0.134865	0.58643	0.639634	0.607338	PIGV	1
A_1.2	GO:0030001	metal ion transport	2/68	388/13134	0.00515464	0.995603	-0.00634178	0.601151	0.654371	0.621331	SLC9A1/SLC40A1	2
A_1.2	GO:0048812	neuron projection morphogenesis	1/68	180/13134	0.00555556	1.07304	0.0711796	0.609683	0.662319	0.628878	SEMA3G	1
A_1.2	GO:0051240	positive regulation of multicellular organismal process	1/68	181/13134	0.00552486	1.06711	0.0655861	0.611732	0.662319	0.628878	TLR9	1
A_1.2	GO:0048858	cell projection morphogenesis	1/68	182/13134	0.00549451	1.06125	0.0600235	0.61377	0.662319	0.628878	SEMA3G	1
A_1.2	GO:0120039	plasma membrane bounded cell projection morphogenesis	1/68	182/13134	0.00549451	1.06125	0.0600235	0.61377	0.662319	0.628878	SEMA3G	1
A_1.2	GO:0034655	nucleobase-containing compound catabolic process	1/68	183/13134	0.00546448	1.05545	0.0544914	0.615798	0.662319	0.628878	TENT5B	1
A_1.2	GO:0051640	organelle localization	1/68	183/13134	0.00546448	1.05545	0.0544914	0.615798	0.662319	0.628878	STX12	1
A_1.2	GO:0010498	proteasomal protein catabolic process	1/68	184/13134	0.00543478	1.04971	0.0489895	0.617815	0.663171	0.629686	SPOPL	1
A_1.2	GO:0140352	export from cell	1/68	186/13134	0.00537634	1.03843	0.0380745	0.621818	0.666146	0.632512	SYTL1	1
A_1.2	GO:0034220	monoatomic ion transmembrane transport	2/68	406/13134	0.00492611	0.951463	-0.0716668	0.626074	0.667211	0.633523	SLC9A1/SLC40A1	2
A_1.2	GO:0007018	microtubule-based movement	1/68	189/13134	0.00529101	1.02194	0.0219191	0.627746	0.667211	0.633523	DNAH1	1
A_1.2	GO:0009888	tissue development	1/68	189/13134	0.00529101	1.02194	0.0219191	0.627746	0.667211	0.633523	SEMA3G	1
A_1.2	GO:0051668	localization within membrane	1/68	189/13134	0.00529101	1.02194	0.0219191	0.627746	0.667211	0.633523	ZDHHC18	1
A_1.2	GO:0042254	ribosome biogenesis	1/68	193/13134	0.00518135	1.00076	0.000769296	0.635507	0.674136	0.640098	WDR75	1
A_1.2	GO:0046903	secretion	1/68	196/13134	0.00510204	0.985444	-0.0148114	0.641223	0.678869	0.644592	SYTL1	1
A_1.2	GO:0009894	regulation of catabolic process	1/68	197/13134	0.00507614	0.980442	-0.019953	0.643109	0.679535	0.645225	TENT5B	1
A_1.2	GO:0072521	purine-containing compound metabolic process	1/68	206/13134	0.00485437	0.937607	-0.0651131	0.659647	0.695651	0.660526	PDHB	1
A_1.2	GO:0051246	regulation of protein metabolic process	2/68	434/13134	0.00460829	0.890079	-0.167993	0.66247	0.697269	0.662063	SPOPL/IFI6	2
A_1.2	GO:0040011	locomotion	1/68	214/13134	0.0046729	0.902556	-0.10368	0.673711	0.707724	0.67199	SEMA3G	1
A_1.2	GO:0007169	cell surface receptor protein tyrosine kinase signaling pathway	1/68	218/13134	0.00458716	0.885996	-0.122448	0.680527	0.712398	0.676428	FGR	1
A_1.2	GO:0006812	monoatomic cation transport	2/68	449/13134	0.00445434	0.860343	-0.217223	0.680795	0.712398	0.676428	SLC9A1/SLC40A1	2
A_1.2	GO:0019953	sexual reproduction	1/68	220/13134	0.00454545	0.877941	-0.131709	0.683882	0.714248	0.678185	GMCL1	1
A_1.2	GO:0016567	protein ubiquitination	1/68	223/13134	0.0044843	0.86613	-0.145452	0.68885	0.71805	0.681795	DCAF1	1
A_1.2	GO:0007268	chemical synaptic transmission	1/68	232/13134	0.00431034	0.83253	-0.185659	0.703297	0.728895	0.692093	GRM2	1
A_1.2	GO:0098916	anterograde trans-synaptic signaling	1/68	232/13134	0.00431034	0.83253	-0.185659	0.703297	0.728895	0.692093	GRM2	1
A_1.2	GO:0099537	trans-synaptic signaling	1/68	232/13134	0.00431034	0.83253	-0.185659	0.703297	0.728895	0.692093	GRM2	1
A_1.2	GO:0061024	membrane organization	1/68	233/13134	0.00429185	0.828957	-0.190036	0.70486	0.729119	0.692305	STX12	1
A_1.2	GO:0099536	synaptic signaling	1/68	243/13134	0.00411523	0.794844	-0.232868	0.720058	0.743419	0.705883	GRM2	1
A_1.2	GO:0000902	cell morphogenesis	1/68	245/13134	0.00408163	0.788355	-0.241238	0.723004	0.745038	0.70742	SEMA3G	1
A_1.2	GO:0051336	regulation of hydrolase activity	1/68	251/13134	0.00398406	0.76951	-0.265978	0.731659	0.752524	0.714528	IFI6	1
A_1.2	GO:0032446	protein modification by small protein conjugation	1/68	254/13134	0.00393701	0.760421	-0.278145	0.735886	0.753998	0.715928	DCAF1	1
A_1.2	GO:0033365	protein localization to organelle	1/68	254/13134	0.00393701	0.760421	-0.278145	0.735886	0.753998	0.715928	PXK	1
A_1.2	GO:0022414	reproductive process	1/68	255/13134	0.00392157	0.757439	-0.282172	0.73728	0.753998	0.715928	GMCL1	1
A_1.2	GO:0022613	ribonucleoprotein complex biogenesis	1/68	256/13134	0.00390625	0.754481	-0.286185	0.738668	0.753998	0.715928	WDR75	1
A_1.2	GO:0050793	regulation of developmental process	1/68	285/13134	0.00350877	0.677709	-0.396827	0.7759	0.790513	0.750599	SEMA3G	1
A_1.2	GO:0044093	positive regulation of molecular function	1/68	292/13134	0.00342466	0.661463	-0.422034	0.784074	0.797338	0.757079	TLR9	1
A_1.2	GO:0016477	cell migration	1/68	294/13134	0.00340136	0.656963	-0.429139	0.786354	0.798157	0.757857	SEMA3G	1
A_1.2	GO:0007267	cell-cell signaling	1/68	298/13134	0.0033557	0.648144	-0.443223	0.790845	0.801212	0.760758	GRM2	1
A_1.2	GO:0018193	peptidyl-amino acid modification	1/68	304/13134	0.00328947	0.635352	-0.464047	0.797407	0.80635	0.765636	ZDHHC18	1
A_1.2	GO:0006412	translation	1/68	325/13134	0.00307692	0.594299	-0.534264	0.818816	0.826454	0.784725	RPL29	1
A_1.2	GO:0048870	cell motility	1/68	351/13134	0.002849	0.550277	-0.616095	0.842254	0.848528	0.805685	SEMA3G	1
A_1.2	GO:0048513	animal organ development	1/68	379/13134	0.00263852	0.509623	-0.698835	0.86416	0.868978	0.825103	SEMA3G	1
A_1.2	GO:0007155	cell adhesion	1/68	435/13134	0.00229885	0.444016	-0.850721	0.899367	0.902033	0.856488	CLDN18	1
A_1.2	GO:0050790	regulation of catalytic activity	1/68	438/13134	0.00228311	0.440975	-0.85842	0.900975	0.902033	0.856488	IFI6	1
A_1.2	GO:0007017	microtubule-based process	1/68	440/13134	0.00227273	0.438971	-0.863531	0.902033	0.902033	0.856488	DNAH1	1
A_1.5	GO:0007188	adenylate cyclase-modulating G protein-coupled receptor signaling pathway	5/90	113/13134	0.0442478	6.45723	4.83935	0.00106004	0.160718	0.140306	GCG/UCN3/GLP2R/GNAI2/GNAT1	5
A_1.5	GO:0006885	regulation of pH	3/90	34/13134	0.0882353	12.8765	5.75956	0.00159671	0.160718	0.140306	SLC4A10/SLC9A1/DMXL1	3
A_1.5	GO:0006027	glycosaminoglycan catabolic process	2/90	12/13134	0.166667	24.3222	6.71364	0.00293099	0.160718	0.140306	HYAL2/HYAL3	2
A_1.5	GO:0030638	polyketide metabolic process	2/90	13/13134	0.153846	22.4513	6.42746	0.0034485	0.160718	0.140306	LOC785762/LOC132342089	2
A_1.5	GO:0030647	aminoglycoside antibiotic metabolic process	2/90	13/13134	0.153846	22.4513	6.42746	0.0034485	0.160718	0.140306	LOC785762/LOC132342089	2
A_1.5	GO:0044597	daunorubicin metabolic process	2/90	13/13134	0.153846	22.4513	6.42746	0.0034485	0.160718	0.140306	LOC785762/LOC132342089	2
A_1.5	GO:0044598	doxorubicin metabolic process	2/90	13/13134	0.153846	22.4513	6.42746	0.0034485	0.160718	0.140306	LOC785762/LOC132342089	2
A_1.5	GO:0007264	small GTPase-mediated signal transduction	6/90	217/13134	0.0276498	4.03502	3.74463	0.00373259	0.160718	0.140306	ARHGAP18/GDI2/NET1/DOCK3/RASSF1/ARHGEF3	6
A_1.5	GO:0030212	hyaluronan metabolic process	2/90	14/13134	0.142857	20.8476	6.17168	0.00400538	0.160718	0.140306	HYAL2/HYAL3	2
A_1.5	GO:0055082	intracellular chemical homeostasis	5/90	155/13134	0.0322581	4.70753	3.8568	0.00421597	0.160718	0.140306	GCG/SLC4A10/ORMDL1/DMXL1/DHRS7C	5
A_1.5	GO:0010557	positive regulation of macromolecule biosynthetic process	8/90	386/13134	0.0207254	3.02453	3.35346	0.00492219	0.160718	0.140306	SOX14/IFIH1/RPS6KA1/ARID1A/GPATCH3/TENT5B/WDR75/PCBP1	8
A_1.5	GO:0031328	positive regulation of cellular biosynthetic process	8/90	387/13134	0.0206718	3.01671	3.34497	0.00499838	0.160718	0.140306	SOX14/IFIH1/RPS6KA1/ARID1A/GPATCH3/TENT5B/WDR75/PCBP1	8
A_1.5	GO:0009891	positive regulation of biosynthetic process	8/90	393/13134	0.0203562	2.97065	3.2946	0.00547476	0.160718	0.140306	SOX14/IFIH1/RPS6KA1/ARID1A/GPATCH3/TENT5B/WDR75/PCBP1	8
A_1.5	GO:0048878	chemical homeostasis	6/90	238/13134	0.0252101	3.67899	3.46442	0.00583429	0.160718	0.140306	GCG/SLC4A10/SLC9A1/ORMDL1/DMXL1/DHRS7C	6
A_1.5	GO:0016137	glycoside metabolic process	2/90	17/13134	0.117647	17.1686	5.54087	0.00590672	0.160718	0.140306	LOC785762/LOC132342089	2
A_1.5	GO:0046890	regulation of lipid biosynthetic process	2/90	17/13134	0.117647	17.1686	5.54087	0.00590672	0.160718	0.140306	WDTC1/ORMDL1	2
A_1.5	GO:0006026	aminoglycan catabolic process	2/90	18/13134	0.111111	16.2148	5.36537	0.0066156	0.160718	0.140306	HYAL2/HYAL3	2
A_1.5	GO:0042448	progesterone metabolic process	2/90	19/13134	0.105263	15.3614	5.2034	0.00736114	0.160718	0.140306	LOC785762/LOC132342089	2
A_1.5	GO:1902644	tertiary alcohol metabolic process	2/90	19/13134	0.105263	15.3614	5.2034	0.00736114	0.160718	0.140306	LOC785762/LOC132342089	2
A_1.5	GO:0042180	cellular ketone metabolic process	3/90	60/13134	0.05	7.29667	4.0605	0.00803448	0.160718	0.140306	WDTC1/LOC785762/LOC132342089	3
A_1.5	GO:0019748	secondary metabolic process	2/90	20/13134	0.1	14.5933	5.05325	0.00814282	0.160718	0.140306	LOC785762/LOC132342089	2
A_1.5	GO:0048841	regulation of axon extension involved in axon guidance	2/90	20/13134	0.1	14.5933	5.05325	0.00814282	0.160718	0.140306	SEMA3B/SEMA3F	2
A_1.5	GO:0048843	negative regulation of axon extension involved in axon guidance	2/90	20/13134	0.1	14.5933	5.05325	0.00814282	0.160718	0.140306	SEMA3B/SEMA3F	2
A_1.5	GO:0048846	axon extension involved in axon guidance	2/90	20/13134	0.1	14.5933	5.05325	0.00814282	0.160718	0.140306	SEMA3B/SEMA3F	2
A_1.5	GO:0050922	negative regulation of chemotaxis	2/90	20/13134	0.1	14.5933	5.05325	0.00814282	0.160718	0.140306	SEMA3B/SEMA3F	2
A_1.5	GO:1902284	neuron projection extension involved in neuron projection guidance	2/90	20/13134	0.1	14.5933	5.05325	0.00814282	0.160718	0.140306	SEMA3B/SEMA3F	2
A_1.5	GO:0019725	cellular homeostasis	5/90	182/13134	0.0274725	4.00916	3.39555	0.00823219	0.160718	0.140306	GCG/SLC4A10/ORMDL1/DMXL1/DHRS7C	5
A_1.5	GO:0030517	negative regulation of axon extension	2/90	21/13134	0.0952381	13.8984	4.91352	0.00896012	0.160718	0.140306	SEMA3B/SEMA3F	2
A_1.5	GO:0050771	negative regulation of axonogenesis	2/90	21/13134	0.0952381	13.8984	4.91352	0.00896012	0.160718	0.140306	SEMA3B/SEMA3F	2
A_1.5	GO:0050919	negative chemotaxis	2/90	21/13134	0.0952381	13.8984	4.91352	0.00896012	0.160718	0.140306	SEMA3B/SEMA3F	2
A_1.5	GO:0006692	prostanoid metabolic process	2/90	22/13134	0.0909091	13.2667	4.78301	0.00981253	0.160718	0.140306	LOC785762/LOC132342089	2
A_1.5	GO:0006693	prostaglandin metabolic process	2/90	22/13134	0.0909091	13.2667	4.78301	0.00981253	0.160718	0.140306	LOC785762/LOC132342089	2
A_1.5	GO:0035025	positive regulation of Rho protein signal transduction	2/90	22/13134	0.0909091	13.2667	4.78301	0.00981253	0.160718	0.140306	NET1/ARHGEF3	2
A_1.5	GO:0050768	negative regulation of neurogenesis	2/90	22/13134	0.0909091	13.2667	4.78301	0.00981253	0.160718	0.140306	SEMA3B/SEMA3F	2
A_1.5	GO:0051453	regulation of intracellular pH	2/90	22/13134	0.0909091	13.2667	4.78301	0.00981253	0.160718	0.140306	SLC4A10/DMXL1	2
A_1.5	GO:0051961	negative regulation of nervous system development	2/90	22/13134	0.0909091	13.2667	4.78301	0.00981253	0.160718	0.140306	SEMA3B/SEMA3F	2
A_1.5	GO:0045893	positive regulation of DNA-templated transcription	6/90	267/13134	0.0224719	3.2794	3.12562	0.010012	0.160718	0.140306	SOX14/RPS6KA1/ARID1A/GPATCH3/WDR75/PCBP1	6
A_1.5	GO:1902680	positive regulation of RNA biosynthetic process	6/90	267/13134	0.0224719	3.2794	3.12562	0.010012	0.160718	0.140306	SOX14/RPS6KA1/ARID1A/GPATCH3/WDR75/PCBP1	6
A_1.5	GO:0030308	negative regulation of cell growth	2/90	23/13134	0.0869565	12.6899	4.66072	0.0106995	0.160718	0.140306	SEMA3B/SEMA3F	2
A_1.5	GO:0051057	positive regulation of small GTPase mediated signal transduction	2/90	23/13134	0.0869565	12.6899	4.66072	0.0106995	0.160718	0.140306	NET1/ARHGEF3	2
A_1.5	GO:0044255	cellular lipid metabolic process	8/90	446/13134	0.0179372	2.61764	2.88702	0.0113386	0.160718	0.140306	PIGV/DHDDS/WDTC1/ORMDL1/LOC785762/ABHD12/LOC132342089/CISH	8
A_1.5	GO:0010977	negative regulation of neuron projection development	2/90	24/13134	0.0833333	12.1611	4.54579	0.0116206	0.160718	0.140306	SEMA3B/SEMA3F	2
A_1.5	GO:0030641	regulation of cellular pH	2/90	24/13134	0.0833333	12.1611	4.54579	0.0116206	0.160718	0.140306	SLC4A10/DMXL1	2
A_1.5	GO:0048640	negative regulation of developmental growth	2/90	24/13134	0.0833333	12.1611	4.54579	0.0116206	0.160718	0.140306	SEMA3B/SEMA3F	2
A_1.5	GO:0008207	C21-steroid hormone metabolic process	2/90	25/13134	0.08	11.6747	4.43749	0.0125753	0.160718	0.140306	LOC785762/LOC132342089	2
A_1.5	GO:0045814	negative regulation of gene expression, epigenetic	2/90	25/13134	0.08	11.6747	4.43749	0.0125753	0.160718	0.140306	TASOR2/TASOR	2
A_1.5	GO:0001755	neural crest cell migration	2/90	26/13134	0.0769231	11.2256	4.33518	0.0135631	0.160718	0.140306	SEMA3B/SEMA3F	2
A_1.5	GO:0030516	regulation of axon extension	2/90	26/13134	0.0769231	11.2256	4.33518	0.0135631	0.160718	0.140306	SEMA3B/SEMA3F	2
A_1.5	GO:0045926	negative regulation of growth	2/90	26/13134	0.0769231	11.2256	4.33518	0.0135631	0.160718	0.140306	SEMA3B/SEMA3F	2
A_1.5	GO:0090497	mesenchymal cell migration	2/90	26/13134	0.0769231	11.2256	4.33518	0.0135631	0.160718	0.140306	SEMA3B/SEMA3F	2
A_1.5	GO:1903510	mucopolysaccharide metabolic process	2/90	26/13134	0.0769231	11.2256	4.33518	0.0135631	0.160718	0.140306	HYAL2/HYAL3	2
A_1.5	GO:0042592	homeostatic process	6/90	289/13134	0.0207612	3.02976	2.89817	0.0143613	0.160718	0.140306	GCG/SLC4A10/SLC9A1/ORMDL1/DMXL1/DHRS7C	6
A_1.5	GO:0031345	negative regulation of cell projection organization	2/90	27/13134	0.0740741	10.8099	4.2383	0.0145835	0.160718	0.140306	SEMA3B/SEMA3F	2
A_1.5	GO:0040029	epigenetic regulation of gene expression	2/90	27/13134	0.0740741	10.8099	4.2383	0.0145835	0.160718	0.140306	TASOR2/TASOR	2
A_1.5	GO:0048167	regulation of synaptic plasticity	2/90	27/13134	0.0740741	10.8099	4.2383	0.0145835	0.160718	0.140306	RIMS1/ERC2	2
A_1.5	GO:0010817	regulation of hormone levels	3/90	76/13134	0.0394737	5.76053	3.45717	0.0152637	0.160718	0.140306	GCG/LOC785762/LOC132342089	3
A_1.5	GO:0090066	regulation of anatomical structure size	4/90	140/13134	0.0285714	4.16952	3.13173	0.0155974	0.160718	0.140306	ARHGAP18/EDNRA/SEMA3B/SEMA3F	4
A_1.5	GO:0014032	neural crest cell development	2/90	28/13134	0.0714286	10.4238	4.14637	0.0156361	0.160718	0.140306	SEMA3B/SEMA3F	2
A_1.5	GO:0014033	neural crest cell differentiation	2/90	28/13134	0.0714286	10.4238	4.14637	0.0156361	0.160718	0.140306	SEMA3B/SEMA3F	2
A_1.5	GO:0048864	stem cell development	2/90	28/13134	0.0714286	10.4238	4.14637	0.0156361	0.160718	0.140306	SEMA3B/SEMA3F	2
A_1.5	GO:0061387	regulation of extent of cell growth	2/90	28/13134	0.0714286	10.4238	4.14637	0.0156361	0.160718	0.140306	SEMA3B/SEMA3F	2
A_1.5	GO:0019216	regulation of lipid metabolic process	2/90	29/13134	0.0689655	10.0644	4.05897	0.0167203	0.162072	0.141488	WDTC1/ORMDL1	2
A_1.5	GO:0048863	stem cell differentiation	2/90	29/13134	0.0689655	10.0644	4.05897	0.0167203	0.162072	0.141488	SEMA3B/SEMA3F	2
A_1.5	GO:0071526	semaphorin-plexin signaling pathway	2/90	29/13134	0.0689655	10.0644	4.05897	0.0167203	0.162072	0.141488	SEMA3B/SEMA3F	2
A_1.5	GO:0032101	regulation of response to external stimulus	4/90	145/13134	0.0275862	4.02575	3.04317	0.0175201	0.162072	0.141488	GPATCH3/MAPKAPK3/SEMA3B/SEMA3F	4
A_1.5	GO:0002221	pattern recognition receptor signaling pathway	2/90	30/13134	0.0666667	9.72889	3.97572	0.0178357	0.162072	0.141488	GPATCH3/MAPKAPK3	2
A_1.5	GO:0006690	icosanoid metabolic process	2/90	30/13134	0.0666667	9.72889	3.97572	0.0178357	0.162072	0.141488	LOC785762/LOC132342089	2
A_1.5	GO:0034308	primary alcohol metabolic process	2/90	30/13134	0.0666667	9.72889	3.97572	0.0178357	0.162072	0.141488	LOC785762/LOC132342089	2
A_1.5	GO:0048675	axon extension	2/90	30/13134	0.0666667	9.72889	3.97572	0.0178357	0.162072	0.141488	SEMA3B/SEMA3F	2
A_1.5	GO:0010721	negative regulation of cell development	2/90	31/13134	0.0645161	9.41505	3.89628	0.0189817	0.163702	0.142911	SEMA3B/SEMA3F	2
A_1.5	GO:0048762	mesenchymal cell differentiation	2/90	31/13134	0.0645161	9.41505	3.89628	0.0189817	0.163702	0.142911	SEMA3B/SEMA3F	2
A_1.5	GO:0060485	mesenchyme development	2/90	31/13134	0.0645161	9.41505	3.89628	0.0189817	0.163702	0.142911	SEMA3B/SEMA3F	2
A_1.5	GO:0051254	positive regulation of RNA metabolic process	6/90	308/13134	0.0194805	2.84286	2.71844	0.0190594	0.163702	0.142911	SOX14/RPS6KA1/ARID1A/GPATCH3/WDR75/PCBP1	6
A_1.5	GO:0033559	unsaturated fatty acid metabolic process	2/90	34/13134	0.0588235	8.58431	3.67805	0.0225997	0.191487	0.167167	LOC785762/LOC132342089	2
A_1.5	GO:0001667	ameboidal-type cell migration	2/90	35/13134	0.0571429	8.33905	3.61121	0.023864	0.196878	0.171874	SEMA3B/SEMA3F	2
A_1.5	GO:0040013	negative regulation of locomotion	2/90	35/13134	0.0571429	8.33905	3.61121	0.023864	0.196878	0.171874	SEMA3B/SEMA3F	2
A_1.5	GO:0048638	regulation of developmental growth	2/90	36/13134	0.0555556	8.10741	3.54697	0.0251568	0.202222	0.176539	SEMA3B/SEMA3F	2
A_1.5	GO:1990138	neuron projection extension	2/90	36/13134	0.0555556	8.10741	3.54697	0.0251568	0.202222	0.176539	SEMA3B/SEMA3F	2
A_1.5	GO:0045935	positive regulation of nucleobase-containing compound metabolic process	6/90	331/13134	0.0181269	2.64532	2.51829	0.0260387	0.206662	0.180415	SOX14/RPS6KA1/ARID1A/GPATCH3/WDR75/PCBP1	6
A_1.5	GO:0001558	regulation of cell growth	2/90	37/13134	0.0540541	7.88829	3.48517	0.0264777	0.207519	0.181163	SEMA3B/SEMA3F	2
A_1.5	GO:0048588	developmental cell growth	2/90	38/13134	0.0526316	7.6807	3.42565	0.027826	0.210452	0.183724	SEMA3B/SEMA3F	2
A_1.5	GO:0060560	developmental growth involved in morphogenesis	2/90	38/13134	0.0526316	7.6807	3.42565	0.027826	0.210452	0.183724	SEMA3B/SEMA3F	2
A_1.5	GO:0055080	monoatomic cation homeostasis	4/90	168/13134	0.0238095	3.4746	2.68136	0.0282337	0.210452	0.183724	SLC4A10/SLC9A1/DMXL1/DHRS7C	4
A_1.5	GO:0051056	regulation of small GTPase mediated signal transduction	3/90	97/13134	0.0309278	4.5134	2.88485	0.0289061	0.210452	0.183724	ARHGAP18/NET1/ARHGEF3	3
A_1.5	GO:0008361	regulation of cell size	2/90	39/13134	0.0512821	7.48376	3.36825	0.0292015	0.210452	0.183724	SEMA3B/SEMA3F	2
A_1.5	GO:0030203	glycosaminoglycan metabolic process	2/90	39/13134	0.0512821	7.48376	3.36825	0.0292015	0.210452	0.183724	HYAL2/HYAL3	2
A_1.5	GO:1901657	glycosyl compound metabolic process	2/90	39/13134	0.0512821	7.48376	3.36825	0.0292015	0.210452	0.183724	LOC785762/LOC132342089	2
A_1.5	GO:0031669	cellular response to nutrient levels	2/90	40/13134	0.05	7.29667	3.31285	0.0306037	0.215602	0.188219	UCN3/NPRL2	2
A_1.5	GO:0050920	regulation of chemotaxis	2/90	40/13134	0.05	7.29667	3.31285	0.0306037	0.215602	0.188219	SEMA3B/SEMA3F	2
A_1.5	GO:0050801	monoatomic ion homeostasis	4/90	174/13134	0.0229885	3.35479	2.5973	0.03155	0.21605	0.18861	SLC4A10/SLC9A1/DMXL1/DHRS7C	4
A_1.5	GO:0002758	innate immune response-activating signaling pathway	2/90	41/13134	0.0487805	7.1187	3.25934	0.0320323	0.21605	0.18861	GPATCH3/MAPKAPK3	2
A_1.5	GO:0035023	regulation of Rho protein signal transduction	2/90	41/13134	0.0487805	7.1187	3.25934	0.0320323	0.21605	0.18861	NET1/ARHGEF3	2
A_1.5	GO:0051241	negative regulation of multicellular organismal process	3/90	101/13134	0.029703	4.33465	2.79439	0.0320456	0.21605	0.18861	GPATCH3/SEMA3B/SEMA3F	3
A_1.5	GO:0008610	lipid biosynthetic process	5/90	261/13134	0.0191571	2.79566	2.43389	0.0334737	0.223277	0.19492	PIGV/DHDDS/WDTC1/ORMDL1/CISH	5
A_1.5	GO:0032535	regulation of cellular component size	3/90	104/13134	0.0288462	4.20962	2.72958	0.034513	0.227786	0.198856	ARHGAP18/SEMA3B/SEMA3F	3
A_1.5	GO:0002218	activation of innate immune response	2/90	44/13134	0.0454545	6.63333	3.10899	0.0364714	0.235748	0.205807	GPATCH3/MAPKAPK3	2
A_1.5	GO:0045596	negative regulation of cell differentiation	2/90	44/13134	0.0454545	6.63333	3.10899	0.0364714	0.235748	0.205807	SEMA3B/SEMA3F	2
A_1.5	GO:0006066	alcohol metabolic process	3/90	107/13134	0.0280374	4.09159	2.66716	0.0370763	0.237166	0.207045	DHDDS/LOC785762/LOC132342089	3
A_1.5	GO:0006022	aminoglycan metabolic process	2/90	45/13134	0.0444444	6.48593	3.06197	0.0380009	0.237166	0.207045	HYAL2/HYAL3	2
A_1.5	GO:0032102	negative regulation of response to external stimulus	2/90	45/13134	0.0444444	6.48593	3.06197	0.0380009	0.237166	0.207045	SEMA3B/SEMA3F	2
A_1.5	GO:0010629	negative regulation of gene expression	4/90	185/13134	0.0216216	3.15532	2.45232	0.0382038	0.237166	0.207045	GPATCH3/TENT5B/TASOR2/TASOR	4
A_1.5	GO:1901135	carbohydrate derivative metabolic process	7/90	465/13134	0.0150538	2.19685	2.18269	0.0402103	0.247175	0.215783	PIGV/TMTC2/GFPT1/LOC785762/LOC132342089/HYAL2/HYAL3	7
[truncated: 525 more rows]
