# Supplementary material for: Genome Wide Association Studies with Different Weighting Approaches Reveals Genomic Windows Associated with Meat Quality Traits in Beef Cattle
Source: Genes (Basel). 2026 Mar 28;17(4):385. doi: 10.3390/genes17040385 (PMC13116000; doi:10.3390/genes17040385)
Supplement: Supplementary file 1 [file genes-17-00385-s001.zip › Supplementary Materials/Supplementary_Table_S5_KEGG_SFT.xlsx]

## Sheet: Sheet1
Table S5 - KEGG functional enrichment related to the Subcutaneous Fat Thickness (SFT) trait.
GWAS	Category	Subcategory	ID	Description	Gene_Ratio	Bg_Ratio	Rich_Factor	Fold_Enrichment	zScore	p-value	p.adjust	q-value	Gene_ID	Count
UM	Cellular Processes	Cell growth and death	bta04216	Ferroptosis	2/14	49/10501	0.0408163	30.6152	7.59181	0.00187287	0.0561862	0.0394289	SLC40A1/PCBP1	2
UM	Metabolism	Global and overview maps	bta01200	Carbon metabolism	2/14	117/10501	0.017094	12.8217	4.69813	0.0102624	0.13332	0.0935576	HIBCH/PDHB	2
UM	Metabolism	Lipid metabolism	bta00120	Primary bile acid biosynthesis	1/14	17/10501	0.0588235	44.1218	6.50117	0.0224413	0.13332	0.0935576	ACOX2	1
UM	Metabolism	Metabolism of cofactors and vitamins	bta00785	Lipoic acid metabolism	1/14	24/10501	0.0416667	31.253	5.42111	0.0315452	0.13332	0.0935576	PDHB	1
UM	Human Diseases	Cardiovascular disease	bta05415	Diabetic cardiomyopathy	2/14	233/10501	0.00858369	6.43838	3.06717	0.0374307	0.13332	0.0935576	GFPT1/PDHB	2
UM	Metabolism	Carbohydrate metabolism	bta00020	Citrate cycle (TCA cycle)	1/14	31/10501	0.0322581	24.1959	4.72553	0.0405703	0.13332	0.0935576	PDHB	1
UM	Metabolism	Carbohydrate metabolism	bta00640	Propanoate metabolism	1/14	31/10501	0.0322581	24.1959	4.72553	0.0405703	0.13332	0.0935576	HIBCH	1
UM	Metabolism	Metabolism of other amino acids	bta00410	beta-Alanine metabolism	1/14	34/10501	0.0294118	22.0609	4.49406	0.0444142	0.13332	0.0935576	HIBCH	1
UM	Metabolism	Global and overview maps	bta01210	2-Oxocarboxylic acid metabolism	1/14	34/10501	0.0294118	22.0609	4.49406	0.0444142	0.13332	0.0935576	PDHB	1
UM	Metabolism	Amino acid metabolism	bta00250	Alanine, aspartate and glutamate metabolism	1/14	37/10501	0.027027	20.2722	4.29058	0.0482438	0.13332	0.0935576	GFPT1	1
UM	Metabolism	Global and overview maps	bta01250	Biosynthesis of nucleotide sugars	1/14	40/10501	0.025	18.7518	4.10978	0.0520592	0.13332	0.0935576	GFPT1	1
UM	Metabolism	Carbohydrate metabolism	bta00520	Amino sugar and nucleotide sugar metabolism	1/14	41/10501	0.0243902	18.2944	4.05383	0.0533279	0.13332	0.0935576	GFPT1	1
UM	Metabolism	Carbohydrate metabolism	bta00620	Pyruvate metabolism	1/14	45/10501	0.0222222	16.6683	3.84837	0.0583866	0.134738	0.0945533	PDHB	1
UM	Metabolism	Amino acid metabolism	bta00280	Valine, leucine and isoleucine degradation	1/14	52/10501	0.0192308	14.4245	3.54563	0.0671792	0.143955	0.101021	HIBCH	1
UM	Organismal Systems	Digestive system	bta04978	Mineral absorption	1/14	62/10501	0.016129	12.0979	3.20215	0.0796077	0.156199	0.109613	SLC40A1	1
UM	Metabolism	Carbohydrate metabolism	bta00010	Glycolysis / Gluconeogenesis	1/14	65/10501	0.0153846	11.5396	3.11419	0.0833062	0.156199	0.109613	PDHB	1
UM	Human Diseases	Cancer: overview	bta05230	Central carbon metabolism in cancer	1/14	70/10501	0.0142857	10.7153	2.97972	0.0894396	0.157835	0.110761	PDHB	1
UM	Organismal Systems	Endocrine system	bta03320	PPAR signaling pathway	1/14	84/10501	0.0119048	8.92942	2.66589	0.106411	0.168018	0.117907	ACOX2	1
UM	Cellular Processes	Transport and catabolism	bta04146	Peroxisome	1/14	84/10501	0.0119048	8.92942	2.66589	0.106411	0.168018	0.117907	ACOX2	1
UM	Organismal Systems	Immune system	bta04623	Cytosolic DNA-sensing pathway	1/14	94/10501	0.0106383	7.97948	2.48346	0.118353	0.17753	0.124583	PCBP1	1
UM	Organismal Systems	Endocrine system	bta04922	Glucagon signaling pathway	1/14	103/10501	0.00970874	7.28225	2.34095	0.128975	0.184249	0.129298	PDHB	1
UM	Human Diseases	Endocrine and metabolic disease	bta04931	Insulin resistance	1/14	110/10501	0.00909091	6.81883	2.24149	0.137153	0.184949	0.129789	GFPT1	1
UM	Environmental Information Processing	Signal transduction	bta04066	HIF-1 signaling pathway	1/14	114/10501	0.00877193	6.57957	2.18847	0.141795	0.184949	0.129789	PDHB	1
UM	Genetic Information Processing	Translation	bta03008	Ribosome biogenesis in eukaryotes	1/14	120/10501	0.00833333	6.2506	2.11355	0.148713	0.185891	0.13045	WDR75	1
UM	Cellular Processes	Transport and catabolism	bta04142	Lysosome	1/14	141/10501	0.0070922	5.31966	1.88674	0.172523	0.207027	0.145282	DMXL1	1
UM	Organismal Systems	Nervous system	bta04723	Retrograde endocannabinoid signaling	1/14	154/10501	0.00649351	4.87059	1.76792	0.18695	0.215712	0.151377	ABHD6	1
UM	Organismal Systems	Immune system	bta04621	NOD-like receptor signaling pathway	1/14	206/10501	0.00485437	3.64112	1.39876	0.242358	0.269286	0.188973	ANTXR1	1
UM			bta04081	Hormone signaling	1/14	229/10501	0.00436681	3.27542	1.27199	0.265728	0.284709	0.199796	SLC40A1	1
UM	Cellular Processes	Transport and catabolism	bta04144	Endocytosis	1/14	249/10501	0.00401606	3.01234	1.17416	0.285504	0.295349	0.207263	AGAP1	1
UM	Environmental Information Processing	Signaling molecules and interaction	bta04060	Cytokine-cytokine receptor interaction	1/14	340/10501	0.00294118	2.20609	0.826009	0.369398	0.369398	0.259227	MSTN	1
QM	Cellular Processes	Cell motility	bta04820	Cytoskeleton in muscle cells	11/100	232/10501	0.0474138	4.97892	6.009	1.21354e-05	0.00251202	0.00240153	COL5A2/COL3A1/TPM3/TNNT1/TNNI3/MYH13/MYH8/MYH4/MYH1/MYH2/MYH3	11
QM	Organismal Systems	Circulatory system	bta04261	Adrenergic signaling in cardiomyocytes	8/100	158/10501	0.0506329	5.31696	5.36094	0.000126815	0.00977185	0.00934202	SLC9A1/CREB3L4/TPM3/CACNG8/CACNG6/TNNI3/CACNA2D2/GNAI2	8
QM	Cellular Processes	Cell motility	bta04814	Motor proteins	9/100	205/10501	0.0439024	4.6102	5.11836	0.000141621	0.00977185	0.00934202	TPM3/TNNT1/TNNI3/MYH13/MYH8/MYH4/MYH1/MYH2/MYH3	9
QM	Organismal Systems	Circulatory system	bta04260	Cardiac muscle contraction	6/100	105/10501	0.0571429	6.00057	5.04938	0.000482602	0.0249747	0.0238761	SLC9A1/TPM3/CACNG8/CACNG6/TNNI3/CACNA2D2	6
QM	Human Diseases	Cardiovascular disease	bta05410	Hypertrophic cardiomyopathy	5/100	103/10501	0.0485437	5.09757	4.09758	0.00296814	0.116478	0.111355	TPM3/CACNG8/CACNG6/TNNI3/CACNA2D2	5
QM	Human Diseases	Endocrine and metabolic disease	bta04931	Insulin resistance	5/100	110/10501	0.0454545	4.77318	3.90061	0.00393888	0.116478	0.111355	RPS6KA1/CREB3L4/CRTC2/GFPT1/PYGB	5
QM	Human Diseases	Cardiovascular disease	bta05414	Dilated cardiomyopathy	5/100	110/10501	0.0454545	4.77318	3.90061	0.00393888	0.116478	0.111355	TPM3/CACNG8/CACNG6/TNNI3/CACNA2D2	5
QM	Metabolism	Lipid metabolism	bta00120	Primary bile acid biosynthesis	2/100	17/10501	0.117647	12.3541	4.59379	0.0111248	0.287855	0.275194	HSD17B4/ACOX2	2
QM	Organismal Systems	Endocrine system	bta04921	Oxytocin signaling pathway	5/100	156/10501	0.0320513	3.36571	2.91887	0.0165146	0.344037	0.328904	PPP1R12C/CACNG8/CACNG6/CACNA2D2/GNAI2	5
QM	Organismal Systems	Endocrine system	bta04922	Glucagon signaling pathway	4/100	103/10501	0.038835	4.07806	3.07806	0.0166966	0.344037	0.328904	CREB3L4/CRTC2/PYGB/PDHB	4
QM	Organismal Systems	Excretory system	bta04964	Proximal tubule bicarbonate reclamation	2/100	22/10501	0.0909091	9.54636	3.9345	0.0183223	0.344037	0.328904	GLS/SLC38A3	2
QM	Metabolism	Glycan biosynthesis and metabolism	bta00531	Glycosaminoglycan degradation	2/100	23/10501	0.0869565	9.1313	3.82774	0.0199442	0.344037	0.328904	HYAL2/HYAL3	2
QM	Organismal Systems	Endocrine system	bta04935	Growth hormone synthesis, secretion and action	4/100	120/10501	0.0333333	3.50033	2.70101	0.027477	0.427269	0.408475	STAT1/SHC1/CREB3L4/GNAI2	4
QM	Organismal Systems	Sensory system	bta04744	Phototransduction	2/100	28/10501	0.0714286	7.50071	3.37724	0.0288974	0.427269	0.408475	RCVRN/GNAT1	2
QM	Organismal Systems	Endocrine system	bta04926	Relaxin signaling pathway	4/100	132/10501	0.030303	3.18212	2.47374	0.0371127	0.512155	0.489627	COL3A1/SHC1/CREB3L4/GNAI2	4
QM	Organismal Systems	Endocrine system	bta04917	Prolactin signaling pathway	3/100	85/10501	0.0352941	3.70624	2.4563	0.0472528	0.529847	0.506541	STAT1/SHC1/CISH	3
QM	Metabolism	Amino acid metabolism	bta00250	Alanine, aspartate and glutamate metabolism	2/100	37/10501	0.0540541	5.67622	2.79385	0.0481923	0.529847	0.506541	GLS/GFPT1	2
QM	Organismal Systems	Excretory system	bta04960	Aldosterone-regulated sodium reabsorption	2/100	37/10501	0.0540541	5.67622	2.79385	0.0481923	0.529847	0.506541	SFN/NR3C2	2
QM	Human Diseases	Cardiovascular disease	bta05412	Arrhythmogenic right ventricular cardiomyopathy	3/100	86/10501	0.0348837	3.66314	2.43148	0.0486333	0.529847	0.506541	CACNG8/CACNG6/CACNA2D2	3
QM	Metabolism	Metabolism of cofactors and vitamins	bta00790	Folate biosynthesis	2/100	40/10501	0.05	5.2505	2.64083	0.0554218	0.535585	0.512027	AKR1C3/LOC506594	2
QM	Organismal Systems	Nervous system	bta04727	GABAergic synapse	3/100	91/10501	0.032967	3.46187	2.31269	0.055829	0.535585	0.512027	GLS/GNAI2/SLC38A3	3
QM	Environmental Information Processing	Signal transduction	bta04630	JAK-STAT signaling pathway	5/100	218/10501	0.0229358	2.40849	2.06053	0.0569221	0.535585	0.512027	STAT1/STAT4/IL6R/IL11/CISH	5
QM	Metabolism	Carbohydrate metabolism	bta00620	Pyruvate metabolism	2/100	45/10501	0.0444444	4.66711	2.41716	0.0682443	0.614198	0.587182	ACSS1/PDHB	2
QM	Human Diseases	Substance dependence	bta05030	Cocaine addiction	2/100	48/10501	0.0416667	4.37542	2.29818	0.076361	0.655212	0.626391	CREB3L4/GNAI2	2
QM	Cellular Processes	Cell growth and death	bta04216	Ferroptosis	2/100	49/10501	0.0408163	4.28612	2.26068	0.0791319	0.655212	0.626391	SLC40A1/PCBP1	2
QM	Environmental Information Processing	Signal transduction	bta04024	cAMP signaling pathway	5/100	251/10501	0.0199203	2.09183	1.71668	0.0912454	0.715048	0.683595	SLC9A1/CREB3L4/EDNRA/TNNI3/GNAI2	5
QM	Organismal Systems	Nervous system	bta04724	Glutamatergic synapse	3/100	115/10501	0.026087	2.73939	1.83899	0.0967215	0.715048	0.683595	GLS/GNAI2/SLC38A3	3
QM	Organismal Systems	Nervous system	bta04725	Cholinergic synapse	3/100	115/10501	0.026087	2.73939	1.83899	0.0967215	0.715048	0.683595	CHRNB2/CREB3L4/GNAI2	3
QM	Organismal Systems	Immune system	bta04611	Platelet activation	3/100	123/10501	0.0243902	2.56122	1.70772	0.112451	0.777608	0.743404	COL3A1/GP6/GNAI2	3
QM	Metabolism	Carbohydrate metabolism	bta00010	Glycolysis / Gluconeogenesis	2/100	65/10501	0.0307692	3.23108	1.76914	0.127173	0.777608	0.743404	ACSS1/PDHB	2
QM	Organismal Systems	Endocrine system	bta04913	Ovarian steroidogenesis	2/100	65/10501	0.0307692	3.23108	1.76914	0.127173	0.777608	0.743404	AKR1C3/LOC506594	2
QM	Human Diseases	Immune disease	bta05321	Inflammatory bowel disease	2/100	69/10501	0.0289855	3.04377	1.67005	0.140069	0.777608	0.743404	STAT1/STAT4	2
QM	Human Diseases	Cancer: overview	bta05230	Central carbon metabolism in cancer	2/100	70/10501	0.0285714	3.00029	1.6464	0.143336	0.777608	0.743404	GLS/PDHB	2
QM	Organismal Systems	Endocrine system	bta04915	Estrogen signaling pathway	3/100	139/10501	0.0215827	2.2664	1.47372	0.146543	0.777608	0.743404	SHC1/CREB3L4/GNAI2	3
QM	Cellular Processes	Transport and catabolism	bta04142	Lysosome	3/100	141/10501	0.0212766	2.23426	1.44674	0.151024	0.777608	0.743404	DMXL1/HYAL2/HYAL3	3
QM	Organismal Systems	Endocrine system	bta04924	Renin secretion	2/100	73/10501	0.0273973	2.87699	1.5779	0.153234	0.777608	0.743404	EDNRA/GNAI2	2
QM	Environmental Information Processing	Signal transduction	bta04010	MAPK signaling pathway	5/100	300/10501	0.0166667	1.75017	1.29257	0.157719	0.777608	0.743404	RPS6KA1/CACNG8/CACNG6/MAPKAPK3/CACNA2D2	5
QM	Human Diseases	Cancer: overview	bta05207	Chemical carcinogenesis - receptor activation	4/100	222/10501	0.018018	1.89207	1.31722	0.16138	0.777608	0.743404	RPS6KA1/CHRNB2/CREB3L4/GNAI2	4
QM	Organismal Systems	Digestive system	bta04971	Gastric acid secretion	2/100	76/10501	0.0263158	2.76342	1.5128	0.163261	0.777608	0.743404	SLC9A1/GNAI2	2
QM	Human Diseases	Infectious disease: bacterial	bta05100	Bacterial invasion of epithelial cells	2/100	76/10501	0.0263158	2.76342	1.5128	0.163261	0.777608	0.743404	SHC1/ARHGAP10	2
QM	Metabolism	Lipid metabolism	bta00140	Steroid hormone biosynthesis	2/100	78/10501	0.025641	2.69256	1.47114	0.170011	0.777608	0.743404	AKR1C3/LOC506594	2
QM	Human Diseases	Cardiovascular disease	bta05415	Diabetic cardiomyopathy	4/100	233/10501	0.0171674	1.80275	1.21498	0.181842	0.777608	0.743404	COL3A1/GFPT1/TNNI3/PDHB	4
QM	Metabolism	Amino acid metabolism	bta00220	Arginine biosynthesis	1/100	21/10501	0.047619	5.00048	1.79928	0.182195	0.777608	0.743404	GLS	1
QM	Metabolism	Metabolism of terpenoids and polyketides	bta00900	Terpenoid backbone biosynthesis	1/100	21/10501	0.047619	5.00048	1.79928	0.182195	0.777608	0.743404	DHDDS	1
QM	Human Diseases	Drug resistance: antineoplastic	bta01521	EGFR tyrosine kinase inhibitor resistance	2/100	82/10501	0.0243902	2.56122	1.3916	0.183647	0.777608	0.743404	SHC1/IL6R	2
QM	Cellular Processes	Transport and catabolism	bta04146	Peroxisome	2/100	84/10501	0.0238095	2.50024	1.35359	0.190526	0.777608	0.743404	HSD17B4/ACOX2	2
QM	Organismal Systems	Endocrine system	bta04911	Insulin secretion	2/100	85/10501	0.0235294	2.47082	1.33499	0.193978	0.777608	0.743404	KCNN3/CREB3L4	2
QM	Metabolism	Lipid metabolism	bta00590	Arachidonic acid metabolism	2/100	87/10501	0.0229885	2.41402	1.29857	0.200907	0.777608	0.743404	AKR1C3/LOC506594	2
QM	Metabolism	Metabolism of cofactors and vitamins	bta00785	Lipoic acid metabolism	1/100	24/10501	0.0416667	4.37542	1.6232	0.205385	0.777608	0.743404	PDHB	1
QM	Environmental Information Processing	Signal transduction	bta04022	cGMP-PKG signaling pathway	3/100	172/10501	0.0174419	1.83157	1.07818	0.225223	0.777608	0.743404	CREB3L4/EDNRA/GNAI2	3
QM	Organismal Systems	Immune system	bta04623	Cytosolic DNA-sensing pathway	2/100	94/10501	0.0212766	2.23426	1.17859	0.225366	0.777608	0.743404	ADAR/PCBP1	2
QM	Organismal Systems	Endocrine system	bta04914	Progesterone-mediated oocyte maturation	2/100	94/10501	0.0212766	2.23426	1.17859	0.225366	0.777608	0.743404	RPS6KA1/GNAI2	2
QM	Environmental Information Processing	Signaling molecules and interaction	bta04061	Viral protein interaction with cytokine and cytokine receptor	2/100	95/10501	0.0210526	2.21074	1.16232	0.22888	0.777608	0.743404	ACKR3/IL6R	2
QM	Organismal Systems	Immune system	bta04658	Th1 and Th2 cell differentiation	2/100	97/10501	0.0206186	2.16515	1.13038	0.235921	0.777608	0.743404	STAT1/STAT4	2
QM	Environmental Information Processing	Signal transduction	bta04392	Hippo signaling pathway - multiple species	1/100	29/10501	0.0344828	3.62103	1.38584	0.242597	0.777608	0.743404	RASSF1	1
QM	Organismal Systems	Development and regeneration	bta04360	Axon guidance	3/100	181/10501	0.0165746	1.7405	0.985326	0.248006	0.777608	0.743404	SEMA3B/GNAI2/SEMA3F	3
QM	Metabolism	Lipid metabolism	bta01040	Biosynthesis of unsaturated fatty acids	1/100	30/10501	0.0333333	3.50033	1.34469	0.24983	0.777608	0.743404	HSD17B4	1
QM	Human Diseases	Infectious disease: viral	bta05161	Hepatitis B	3/100	183/10501	0.0163934	1.72148	0.965398	0.25312	0.777608	0.743404	STAT1/STAT4/CREB3L4	3
QM	Human Diseases	Endocrine and metabolic disease	bta04933	AGE-RAGE signaling pathway in diabetic complications	2/100	102/10501	0.0196078	2.05902	1.05382	0.253572	0.777608	0.743404	STAT1/COL3A1	2
QM	Organismal Systems	Digestive system	bta04970	Salivary secretion	2/100	102/10501	0.0196078	2.05902	1.05382	0.253572	0.777608	0.743404	SLC9A1/CST3	2
QM	Metabolism	Carbohydrate metabolism	bta00020	Citrate cycle (TCA cycle)	1/100	31/10501	0.0322581	3.38742	1.30525	0.256994	0.777608	0.743404	PDHB	1
QM	Metabolism	Glycan biosynthesis and metabolism	bta00563	Glycosylphosphatidylinositol (GPI)-anchor biosynthesis	1/100	31/10501	0.0322581	3.38742	1.30525	0.256994	0.777608	0.743404	PIGV	1
QM	Metabolism	Carbohydrate metabolism	bta00640	Propanoate metabolism	1/100	31/10501	0.0322581	3.38742	1.30525	0.256994	0.777608	0.743404	ACSS1	1
QM	Organismal Systems	Endocrine system	bta04916	Melanogenesis	2/100	103/10501	0.0194175	2.03903	1.03903	0.257108	0.777608	0.743404	CREB3L4/GNAI2	2
QM	Cellular Processes	Cell growth and death	bta04217	Necroptosis	3/100	188/10501	0.0159574	1.67569	0.916626	0.265971	0.777608	0.743404	STAT1/STAT4/PYGB	3
QM	Metabolism	Carbohydrate metabolism	bta00500	Starch and sucrose metabolism	1/100	33/10501	0.030303	3.18212	1.23101	0.27112	0.777608	0.743404	PYGB	1
QM	Genetic Information Processing	Folding, sorting and degradation	bta04130	SNARE interactions in vesicular transport	1/100	33/10501	0.030303	3.18212	1.23101	0.27112	0.777608	0.743404	STX8	1
QM	Organismal Systems	Immune system	bta04062	Chemokine signaling pathway	3/100	191/10501	0.0157068	1.64937	0.888051	0.273721	0.777608	0.743404	STAT1/SHC1/GNAI2	3
QM	Metabolism	Carbohydrate metabolism	bta00630	Glyoxylate and dicarboxylate metabolism	1/100	34/10501	0.0294118	3.08853	1.19599	0.278083	0.777608	0.743404	ACSS1	1
QM	Metabolism	Global and overview maps	bta01210	2-Oxocarboxylic acid metabolism	1/100	34/10501	0.0294118	3.08853	1.19599	0.278083	0.777608	0.743404	PDHB	1
QM	Organismal Systems	Digestive system	bta04976	Bile secretion	2/100	109/10501	0.0183486	1.92679	0.953678	0.278332	0.777608	0.743404	NR0B2/SLC9A1	2
QM	Organismal Systems	Immune system	bta04640	Hematopoietic cell lineage	2/100	110/10501	0.0181818	1.90927	0.939981	0.281868	0.777608	0.743404	IL6R/IL11	2
QM	Metabolism	Glycan biosynthesis and metabolism	bta00512	Mucin type O-glycan biosynthesis	1/100	35/10501	0.0285714	3.00029	1.16223	0.28498	0.777608	0.743404	GALNT14	1
QM	Environmental Information Processing	Signal transduction	bta04066	HIF-1 signaling pathway	2/100	114/10501	0.0175439	1.84228	0.886587	0.295997	0.777608	0.743404	IL6R/PDHB	2
QM	Organismal Systems	Immune system	bta04659	Th17 cell differentiation	2/100	114/10501	0.0175439	1.84228	0.886587	0.295997	0.777608	0.743404	STAT1/IL6R	2
QM	Organismal Systems	Endocrine system	bta04928	Parathyroid hormone synthesis, secretion and action	2/100	115/10501	0.0173913	1.82626	0.873573	0.299524	0.777608	0.743404	CREB3L4/GNAI2	2
QM	Metabolism	Global and overview maps	bta01200	Carbon metabolism	2/100	117/10501	0.017094	1.79504	0.847926	0.30657	0.777608	0.743404	ACSS1/PDHB	2
QM	Human Diseases	Infectious disease: parasitic	bta05145	Toxoplasmosis	2/100	117/10501	0.017094	1.79504	0.847926	0.30657	0.777608	0.743404	STAT1/GNAI2	2
QM	Cellular Processes	Cellular community - eukaryotes	bta04510	Focal adhesion	3/100	204/10501	0.0147059	1.54426	0.76971	0.307547	0.777608	0.743404	SHC1/PPP1R12C/FLNB	3
QM	Organismal Systems	Immune system	bta04670	Leukocyte transendothelial migration	2/100	118/10501	0.0169492	1.77983	0.835289	0.310088	0.777608	0.743404	CLDN18/GNAI2	2
QM	Organismal Systems	Immune system	bta04621	NOD-like receptor signaling pathway	3/100	206/10501	0.0145631	1.52927	0.75224	0.312773	0.777608	0.743404	STAT1/ANTXR1/LOC100301263	3
QM	Metabolism	Global and overview maps	bta01250	Biosynthesis of nucleotide sugars	1/100	40/10501	0.025	2.62525	1.00977	0.318499	0.777608	0.743404	GFPT1	1
QM	Human Diseases	Substance dependence	bta05033	Nicotine addiction	1/100	40/10501	0.025	2.62525	1.00977	0.318499	0.777608	0.743404	CHRNB2	1
QM	Organismal Systems	Endocrine system	bta04919	Thyroid hormone signaling pathway	2/100	122/10501	0.0163934	1.72148	0.785924	0.324124	0.777608	0.743404	STAT1/SLC9A1	2
QM	Metabolism	Carbohydrate metabolism	bta00520	Amino sugar and nucleotide sugar metabolism	1/100	41/10501	0.0243902	2.56122	0.982081	0.325014	0.777608	0.743404	GFPT1	1
QM	Genetic Information Processing	Chromosome	bta03082	ATP-dependent chromatin remodeling	2/100	123/10501	0.0162602	1.70748	0.773868	0.327623	0.777608	0.743404	ARID1A/GATAD2B	2
QM	Human Diseases	Cancer: specific types	bta05216	Thyroid cancer	1/100	42/10501	0.0238095	2.50024	0.955206	0.331467	0.777608	0.743404	TPM3	1
QM	Organismal Systems	Nervous system	bta04722	Neurotrophin signaling pathway	2/100	125/10501	0.016	1.68016	0.750081	0.334606	0.777608	0.743404	RPS6KA1/SHC1	2
QM	Human Diseases	Cancer: specific types	bta05219	Bladder cancer	1/100	43/10501	0.0232558	2.44209	0.929095	0.337859	0.777608	0.743404	RASSF1	1
QM	Environmental Information Processing	Signal transduction	bta04152	AMPK signaling pathway	2/100	126/10501	0.015873	1.66683	0.738347	0.338091	0.777608	0.743404	CREB3L4/CRTC2	2
QM	Organismal Systems	Digestive system	bta04974	Protein digestion and absorption	2/100	129/10501	0.0155039	1.62806	0.703758	0.34851	0.792765	0.757894	COL5A2/COL3A1	2
QM	Metabolism	Glycan biosynthesis and metabolism	bta00514	Other types of O-glycan biosynthesis	1/100	46/10501	0.0217391	2.28283	0.854952	0.356674	0.794623	0.75967	GALNT14	1
QM	Human Diseases	Infectious disease: viral	bta05171	Coronavirus disease - COVID-19	4/100	317/10501	0.0126183	1.32505	0.576201	0.357004	0.794623	0.75967	STAT1/ADAR/IL6R/RPS27	4
QM	Organismal Systems	Nervous system	bta04728	Dopaminergic synapse	2/100	136/10501	0.0147059	1.54426	0.6264	0.372607	0.802795	0.767483	CREB3L4/GNAI2	2
QM	Organismal Systems	Excretory system	bta04962	Vasopressin-regulated water reabsorption	1/100	49/10501	0.0204082	2.14306	0.786366	0.374959	0.802795	0.767483	CREB3L4	1
QM			bta03272	Virion - Hepatitis viruses	1/100	50/10501	0.02	2.1002	0.764601	0.380939	0.802795	0.767483	CLDN18	1
QM	Organismal Systems	Endocrine system	bta04910	Insulin signaling pathway	2/100	141/10501	0.0141844	1.4895	0.573776	0.389605	0.802795	0.767483	SHC1/PYGB	2
QM	Organismal Systems	Circulatory system	bta04270	Vascular smooth muscle contraction	2/100	142/10501	0.0140845	1.47901	0.563496	0.392981	0.802795	0.767483	EDNRA/PPP1R12C	2
QM	Environmental Information Processing	Signal transduction	bta04371	Apelin signaling pathway	2/100	143/10501	0.013986	1.46867	0.553293	0.396349	0.802795	0.767483	SLC9A1/GNAI2	2
QM	Human Diseases	Substance dependence	bta05034	Alcoholism	3/100	243/10501	0.0123457	1.29642	0.458391	0.409028	0.802795	0.767483	SHC1/CREB3L4/GNAI2	3
QM	Environmental Information Processing	Signal transduction	bta04340	Hedgehog signaling pathway	1/100	57/10501	0.0175439	1.84228	0.625199	0.421243	0.802795	0.767483	SPOPL	1
QM	Human Diseases	Infectious disease: parasitic	bta05144	Malaria	1/100	58/10501	0.0172414	1.81052	0.606905	0.426785	0.802795	0.767483	GYPC	1
QM	Human Diseases	Infectious disease: viral	bta05163	Human cytomegalovirus infection	3/100	251/10501	0.0119522	1.2551	0.40109	0.429437	0.802795	0.767483	IL6R/CREB3L4/GNAI2	3
QM	Metabolism	Nucleotide metabolism	bta00240	Pyrimidine metabolism	1/100	59/10501	0.0169492	1.77983	0.588968	0.432274	0.802795	0.767483	ENTPD6	1
QM	Metabolism	Global and overview maps	bta01212	Fatty acid metabolism	1/100	59/10501	0.0169492	1.77983	0.588968	0.432274	0.802795	0.767483	HSD17B4	1
QM	Environmental Information Processing	Signal transduction	bta04370	VEGF signaling pathway	1/100	59/10501	0.0169492	1.77983	0.588968	0.432274	0.802795	0.767483	MAPKAPK3	1
QM	Organismal Systems	Endocrine system	bta04923	Regulation of lipolysis in adipocytes	1/100	59/10501	0.0169492	1.77983	0.588968	0.432274	0.802795	0.767483	GNAI2	1
QM	Organismal Systems	Nervous system	bta04723	Retrograde endocannabinoid signaling	2/100	154/10501	0.012987	1.36377	0.445895	0.432812	0.802795	0.767483	ABHD6/GNAI2	2
QM	Metabolism	Global and overview maps	bta01240	Biosynthesis of cofactors	2/100	155/10501	0.0129032	1.35497	0.436542	0.436071	0.802795	0.767483	FLAD1/RDH13	2
QM	Human Diseases	Immune disease	bta05332	Graft-versus-host disease	1/100	60/10501	0.0166667	1.75017	0.571373	0.437711	0.802795	0.767483	KIR2DL5A	1
QM	Human Diseases	Endocrine and metabolic disease	bta04934	Cushing syndrome	2/100	158/10501	0.0126582	1.32924	0.408861	0.445786	0.802795	0.767483	CREB3L4/GNAI2	2
QM	Organismal Systems	Digestive system	bta04978	Mineral absorption	1/100	62/10501	0.016129	1.69371	0.537157	0.44843	0.802795	0.767483	SLC40A1	1
QM	Organismal Systems	Environmental adaptation	bta04714	Thermogenesis	3/100	260/10501	0.0115385	1.21165	0.338843	0.452103	0.802795	0.767483	RPS6KA1/ARID1A/CREB3L4	3
QM	Organismal Systems	Immune system	bta04650	Natural killer cell mediated cytotoxicity	2/100	160/10501	0.0125	1.31262	0.390714	0.452212	0.802795	0.767483	SHC1/NCR1	2
QM	Organismal Systems	Nervous system	bta04730	Long-term depression	1/100	63/10501	0.015873	1.66683	0.520512	0.453714	0.802795	0.767483	GNAI2	1
QM	Genetic Information Processing	Folding, sorting and degradation	bta04120	Ubiquitin mediated proteolysis	2/100	161/10501	0.0124224	1.30447	0.381731	0.45541	0.802795	0.767483	UBE2Q1/UBE2S	2
QM	Human Diseases	Infectious disease: viral	bta05162	Measles	2/100	162/10501	0.0123457	1.29642	0.372806	0.458597	0.802795	0.767483	STAT1/ADAR	2
QM	Organismal Systems	Endocrine system	bta04929	GnRH secretion	1/100	65/10501	0.0153846	1.61554	0.488092	0.464132	0.802795	0.767483	KCNN3	1
QM	Environmental Information Processing	Signal transduction	bta04150	mTOR signaling pathway	2/100	165/10501	0.0121212	1.27285	0.346373	0.468094	0.802795	0.767483	RPS6KA1/NPRL2	2
QM	Metabolism	Amino acid metabolism	bta00310	Lysine degradation	1/100	66/10501	0.0151515	1.59106	0.472297	0.469267	0.802795	0.767483	KMT5C	1
QM	Organismal Systems	Endocrine system	bta04927	Cortisol synthesis and secretion	1/100	66/10501	0.0151515	1.59106	0.472297	0.469267	0.802795	0.767483	CREB3L4	1
QM	Metabolism	Lipid metabolism	bta00561	Glycerolipid metabolism	1/100	68/10501	0.0147059	1.54426	0.441486	0.479391	0.813392	0.777614	LCLAT1	1
QM	Human Diseases	Substance dependence	bta05031	Amphetamine addiction	1/100	69/10501	0.0144928	1.52188	0.426454	0.484381	0.815177	0.77932	CREB3L4	1
QM	Organismal Systems	Nervous system	bta04720	Long-term potentiation	1/100	70/10501	0.0142857	1.50014	0.411659	0.489323	0.815347	0.779483	RPS6KA1	1
QM	Metabolism	Metabolism of cofactors and vitamins	bta00830	Retinol metabolism	1/100	72/10501	0.0138889	1.45847	0.38275	0.499068	0.815347	0.779483	RDH13	1
QM	Human Diseases	Cancer: specific types	bta05225	Hepatocellular carcinoma	2/100	176/10501	0.0113636	1.1933	0.253565	0.502064	0.815347	0.779483	ARID1A/SHC1	2
QM	Human Diseases	Cancer: specific types	bta05223	Non-small cell lung cancer	1/100	74/10501	0.0135135	1.41905	0.354702	0.508629	0.815347	0.779483	RASSF1	1
QM	Cellular Processes	Cellular community - eukaryotes	bta04530	Tight junction	2/100	180/10501	0.0111111	1.16678	0.221295	0.514073	0.815347	0.779483	CLDN18/RAB13	2
QM	Organismal Systems	Endocrine system	bta04918	Thyroid hormone synthesis	1/100	76/10501	0.0131579	1.38171	0.327461	0.518009	0.815347	0.779483	CREB3L4	1
QM	Human Diseases	Infectious disease: viral	bta05160	Hepatitis C	2/100	182/10501	0.010989	1.15396	0.205433	0.520007	0.815347	0.779483	CLDN18/STAT1	2
QM	Human Diseases	Cancer: specific types	bta05212	Pancreatic cancer	1/100	77/10501	0.012987	1.36377	0.314129	0.522633	0.815347	0.779483	STAT1	1
QM	Human Diseases	Infectious disease: bacterial	bta05133	Pertussis	1/100	78/10501	0.0128205	1.34628	0.30098	0.527212	0.815347	0.779483	GNAI2	1
QM	Human Diseases	Cancer: specific types	bta05214	Glioma	1/100	78/10501	0.0128205	1.34628	0.30098	0.527212	0.815347	0.779483	SHC1	1
QM	Human Diseases	Infectious disease: parasitic	bta05140	Leishmaniasis	1/100	79/10501	0.0126582	1.32924	0.288011	0.531748	0.815347	0.779483	STAT1	1
QM	Human Diseases	Cancer: specific types	bta05220	Chronic myeloid leukemia	1/100	79/10501	0.0126582	1.32924	0.288011	0.531748	0.815347	0.779483	SHC1	1
QM	Genetic Information Processing	Chromosome	bta03083	Polycomb repressive complex	1/100	83/10501	0.0120482	1.26518	0.237819	0.549466	0.815412	0.779545	L3MBTL3	1
QM	Organismal Systems	Endocrine system	bta03320	PPAR signaling pathway	1/100	84/10501	0.0119048	1.25012	0.225669	0.55379	0.815412	0.779545	ACOX2	1
QM	Organismal Systems	Immune system	bta04612	Antigen processing and presentation	1/100	85/10501	0.0117647	1.23541	0.21367	0.558074	0.815412	0.779545	KIR2DL5A	1
QM	Environmental Information Processing	Signal transduction	bta04012	ErbB signaling pathway	1/100	86/10501	0.0116279	1.22105	0.201818	0.562316	0.815412	0.779545	SHC1	1
QM	Human Diseases	Infectious disease: viral	bta05164	Influenza A	2/100	198/10501	0.010101	1.06071	0.0845565	0.565736	0.815412	0.779545	STAT1/ADAR	2
QM	Human Diseases	Cancer: overview	bta05206	MicroRNAs in cancer	3/100	308/10501	0.00974026	1.02282	0.0398645	0.565833	0.815412	0.779545	GLS/SHC1/RASSF1	3
QM	Metabolism	Global and overview maps	bta01232	Nucleotide metabolism	1/100	88/10501	0.0113636	1.1933	0.178539	0.570681	0.815412	0.779545	ENTPD6	1
QM	Cellular Processes	Cell growth and death	bta04115	p53 signaling pathway	1/100	88/10501	0.0113636	1.1933	0.178539	0.570681	0.815412	0.779545	SFN	1
QM			bta04082	Neuroactive ligand signaling	2/100	200/10501	0.01	1.0501	0.0701407	0.571231	0.815412	0.779545	CHRNB2/GNAI2	2
QM	Environmental Information Processing	Signaling molecules and interaction	bta04512	ECM-receptor interaction	1/100	89/10501	0.011236	1.17989	0.167104	0.574804	0.815412	0.779545	GP6	1
QM	Organismal Systems	Aging	bta04211	Longevity regulating pathway	1/100	90/10501	0.0111111	1.16678	0.155801	0.578888	0.815412	0.779545	CREB3L4	1
QM	Human Diseases	Cancer: overview	bta05205	Proteoglycans in cancer	2/100	205/10501	0.0097561	1.02449	0.0347176	0.584751	0.815412	0.779545	SLC9A1/PPP1R12C	2
QM	Cellular Processes	Cellular community - eukaryotes	bta04540	Gap junction	1/100	92/10501	0.0108696	1.14141	0.133578	0.586939	0.815412	0.779545	GNAI2	1
QM	Human Diseases	Substance dependence	bta05032	Morphine addiction	1/100	92/10501	0.0108696	1.14141	0.133578	0.586939	0.815412	0.779545	GNAI2	1
QM	Human Diseases	Drug resistance: antineoplastic	bta01522	Endocrine resistance	1/100	95/10501	0.0105263	1.10537	0.101155	0.598731	0.820629	0.784532	SHC1	1
QM	Human Diseases	Cancer: overview	bta05235	PD-L1 expression and PD-1 checkpoint pathway in cancer	1/100	95/10501	0.0105263	1.10537	0.101155	0.598731	0.820629	0.784532	STAT1	1
QM	Organismal Systems	Endocrine system	bta04925	Aldosterone synthesis and secretion	1/100	96/10501	0.0104167	1.09385	0.0905785	0.602587	0.820629	0.784532	CREB3L4	1
QM	Human Diseases	Cancer: specific types	bta05222	Small cell lung cancer	1/100	99/10501	0.010101	1.06071	0.0595053	0.613937	0.827733	0.791323	CKS1B	1
QM	Organismal Systems	Environmental adaptation	bta04713	Circadian entrainment	1/100	101/10501	0.00990099	1.0397	0.0393119	0.621324	0.827733	0.791323	GNAI2	1
QM	Organismal Systems	Digestive system	bta04972	Pancreatic secretion	1/100	103/10501	0.00970874	1.01951	0.0195146	0.628572	0.827733	0.791323	SLC9A1	1
QM	Human Diseases	Immune disease	bta05323	Rheumatoid arthritis	1/100	104/10501	0.00961538	1.00971	0.00975906	0.632144	0.827733	0.791323	IL11	1
QM	Environmental Information Processing	Signaling molecules and interaction	bta04060	Cytokine-cytokine receptor interaction	3/100	340/10501	0.00882353	0.926559	-0.13498	0.633324	0.827733	0.791323	ACKR3/IL6R/IL11	3
QM	Organismal Systems	Immune system	bta04625	C-type lectin receptor signaling pathway	1/100	106/10501	0.00943396	0.99066	-0.00947605	0.639187	0.827733	0.791323	STAT1	1
QM	Human Diseases	Cancer: specific types	bta05215	Prostate cancer	1/100	107/10501	0.00934579	0.981402	-0.0189595	0.642658	0.827733	0.791323	CREB3L4	1
QM			bta04081	Hormone signaling	2/100	229/10501	0.00873362	0.917118	-0.124339	0.645296	0.827733	0.791323	SLC40A1/GNAI2	2
QM	Metabolism	Lipid metabolism	bta00564	Glycerophospholipid metabolism	1/100	108/10501	0.00925926	0.972315	-0.0283561	0.646096	0.827733	0.791323	LCLAT1	1
QM	Cellular Processes	Cell motility	bta04810	Regulation of actin cytoskeleton	2/100	233/10501	0.00858369	0.901373	-0.149275	0.65469	0.827733	0.791323	SLC9A1/PPP1R12C	2
QM	Human Diseases	Infectious disease: bacterial	bta05150	Staphylococcus aureus infection	1/100	112/10501	0.00892857	0.937589	-0.0651086	0.659523	0.827733	0.791323	FCAR	1
QM	Organismal Systems	Immune system	bta04622	RIG-I-like receptor signaling pathway	1/100	113/10501	0.00884956	0.929292	-0.0740967	0.6628	0.827733	0.791323	ADAR	1
QM	Human Diseases	Infectious disease: viral	bta05166	Human T-cell leukemia virus 1 infection	2/100	238/10501	0.00840336	0.882437	-0.179878	0.666156	0.827733	0.791323	CREB3L4/CRTC2	2
QM	Human Diseases	Infectious disease: parasitic	bta05146	Amoebiasis	1/100	119/10501	0.00840336	0.882437	-0.126462	0.681818	0.827733	0.791323	COL3A1	1
QM	Human Diseases	Infectious disease: viral	bta05170	Human immunodeficiency virus 1 infection	2/100	246/10501	0.00813008	0.85374	-0.227606	0.68387	0.827733	0.791323	DCAF1/GNAI2	2
QM	Genetic Information Processing	Translation	bta03008	Ribosome biogenesis in eukaryotes	1/100	120/10501	0.00833333	0.875083	-0.134942	0.684883	0.827733	0.791323	WDR75	1
QM	Environmental Information Processing	Signal transduction	bta04014	Ras signaling pathway	2/100	247/10501	0.00809717	0.850283	-0.233469	0.68603	0.827733	0.791323	SHC1/RASSF1	2
QM	Human Diseases	Infectious disease: parasitic	bta05142	Chagas disease	1/100	121/10501	0.00826446	0.867851	-0.143355	0.687919	0.827733	0.791323	GNAI2	1
QM	Cellular Processes	Transport and catabolism	bta04144	Endocytosis	2/100	249/10501	0.00803213	0.843454	-0.245129	0.690315	0.827733	0.791323	AGAP1/EPN1	2
QM	Organismal Systems	Nervous system	bta04726	Serotonergic synapse	1/100	122/10501	0.00819672	0.860738	-0.151703	0.690925	0.827733	0.791323	GNAI2	1
QM	Organismal Systems	Immune system	bta04620	Toll-like receptor signaling pathway	1/100	123/10501	0.00813008	0.85374	-0.159985	0.693903	0.827733	0.791323	STAT1	1
QM	Genetic Information Processing	Translation	bta03013	Nucleocytoplasmic transport	1/100	125/10501	0.008	0.84008	-0.17636	0.699774	0.827733	0.791323	NUP210L	1
QM	Environmental Information Processing	Signal transduction	bta04071	Sphingolipid signaling pathway	1/100	125/10501	0.008	0.84008	-0.17636	0.699774	0.827733	0.791323	GNAI2	1
QM	Cellular Processes	Cell growth and death	bta04114	Oocyte meiosis	1/100	128/10501	0.0078125	0.820391	-0.200465	0.708372	0.833142	0.796495	RPS6KA1	1
QM	Human Diseases	Cancer: overview	bta05208	Chemical carcinogenesis - reactive oxygen species	2/100	264/10501	0.00757576	0.79553	-0.329915	0.720949	0.835047	0.798316	AKR1C3/LOC506594	2
QM	Metabolism	Nucleotide metabolism	bta00230	Purine metabolism	1/100	133/10501	0.0075188	0.789549	-0.23949	0.722163	0.835047	0.798316	ENTPD6	1
QM	Environmental Information Processing	Signal transduction	bta04668	TNF signaling pathway	1/100	134/10501	0.00746269	0.783657	-0.247131	0.724843	0.835047	0.798316	CREB3L4	1
QM	Environmental Information Processing	Signal transduction	bta04151	PI3K-Akt signaling pathway	3/100	392/10501	0.00765306	0.803648	-0.388491	0.72696	0.835047	0.798316	IL6R/CREB3L4/CRTC2	3
QM	Environmental Information Processing	Signaling molecules and interaction	bta04080	Neuroactive ligand-receptor interaction	3/100	394/10501	0.00761421	0.799569	-0.397612	0.730162	0.835047	0.798316	CHRNB2/EDNRA/GLP2R	3
QM	Human Diseases	Cancer: specific types	bta05224	Breast cancer	1/100	151/10501	0.00662252	0.69543	-0.369625	0.766674	0.865341	0.827278	SHC1	1
QM	Organismal Systems	Development and regeneration	bta04380	Osteoclast differentiation	1/100	152/10501	0.00657895	0.690855	-0.376436	0.768928	0.865341	0.827278	STAT1	1
QM	Environmental Information Processing	Signal transduction	bta04072	Phospholipase D signaling pathway	1/100	154/10501	0.00649351	0.681883	-0.389939	0.773373	0.865341	0.827278	SHC1	1
QM	Human Diseases	Cancer: specific types	bta05226	Gastric cancer	1/100	154/10501	0.00649351	0.681883	-0.389939	0.773373	0.865341	0.827278	SHC1	1
QM	Human Diseases	Infectious disease: bacterial	bta05135	Yersinia infection	1/100	156/10501	0.00641026	0.673141	-0.403287	0.777732	0.865541	0.827468	RPS6KA1	1
QM	Environmental Information Processing	Signal transduction	bta04390	Hippo signaling pathway	1/100	158/10501	0.00632911	0.66462	-0.416485	0.782009	0.865646	0.827569	RASSF1	1
QM	Human Diseases	Neurodegenerative disease	bta05012	Parkinson disease	2/100	303/10501	0.00660066	0.693135	-0.531457	0.78894	0.868674	0.830463	SLC39A1/GNAI2	2
QM	Cellular Processes	Cell growth and death	bta04110	Cell cycle	1/100	164/10501	0.00609756	0.640305	-0.455215	0.794356	0.869744	0.831486	SFN	1
QM	Cellular Processes	Transport and catabolism	bta04145	Phagosome	1/100	166/10501	0.0060241	0.63259	-0.46785	0.798315	0.869744	0.831486	FCAR	1
QM	Environmental Information Processing	Signaling molecules and interaction	bta04514	Cell adhesion molecules	1/100	171/10501	0.00584795	0.614094	-0.49887	0.807887	0.875564	0.837051	CLDN18	1
QM	Genetic Information Processing	Folding, sorting and degradation	bta04141	Protein processing in endoplasmic reticulum	1/100	176/10501	0.00568182	0.596648	-0.529118	0.81701	0.880058	0.841347	HSPBP1	1
QM	Human Diseases	Endocrine and metabolic disease	bta04932	Non-alcoholic fatty liver disease	1/100	178/10501	0.00561798	0.589944	-0.541013	0.820537	0.880058	0.841347	IL6R	1
QM	Human Diseases	Infectious disease: viral	bta05165	Human papillomavirus infection	2/100	354/10501	0.00564972	0.593277	-0.763289	0.855806	0.91133	0.871244	STAT1/CREB3L4	2
QM			bta04382	Cornified envelope formation	1/100	208/10501	0.00480769	0.504856	-0.707212	0.866042	0.91133	0.871244	CLDN18	1
QM	Human Diseases	Infectious disease: bacterial	bta05152	Tuberculosis	1/100	210/10501	0.0047619	0.500048	-0.717574	0.868633	0.91133	0.871244	STAT1	1
QM	Human Diseases	Infectious disease: viral	bta05168	Herpes simplex virus 1 infection	1/100	211/10501	0.00473934	0.497678	-0.722725	0.869909	0.91133	0.871244	STAT1	1
QM	Genetic Information Processing	Translation	bta03010	Ribosome	1/100	213/10501	0.00469484	0.493005	-0.732969	0.872425	0.91133	0.871244	RPS27	1
QM	Environmental Information Processing	Signal transduction	bta04015	Rap1 signaling pathway	1/100	216/10501	0.00462963	0.486157	-0.74819	0.87611	0.91133	0.871244	GNAI2	1
QM	Human Diseases	Infectious disease: viral	bta05167	Kaposi sarcoma-associated herpesvirus infection	1/100	221/10501	0.00452489	0.475158	-0.773188	0.882018	0.912888	0.872733	STAT1	1
QM	Human Diseases	Infectious disease: viral	bta05169	Epstein-Barr virus infection	1/100	236/10501	0.00423729	0.444958	-0.84559	0.898119	0.924929	0.884244	STAT1	1
QM	Human Diseases	Cancer: overview	bta05203	Viral carcinogenesis	1/100	250/10501	0.004	0.42004	-0.910001	0.911176	0.933729	0.892658	CREB3L4	1
QM	Environmental Information Processing	Signal transduction	bta04020	Calcium signaling pathway	1/100	264/10501	0.00378788	0.397765	-0.971714	0.922573	0.940752	0.899371	EDNRA	1
QM	Human Diseases	Neurodegenerative disease	bta05020	Prion disease	1/100	302/10501	0.00331126	0.347715	-1.12777	0.946717	0.960639	0.918383	CREB3L4	1
QM	Human Diseases	Neurodegenerative disease	bta05016	Huntington disease	1/100	339/10501	0.00294985	0.309764	-1.26667	0.963019	0.972414	0.929641	CREB3L4	1
QM	Human Diseases	Neurodegenerative disease	bta05014	Amyotrophic lateral sclerosis	1/100	408/10501	0.00245098	0.257377	-1.50019	0.981352	0.983941	0.940661	NUP210L	1
QM	Human Diseases	Neurodegenerative disease	bta05010	Alzheimer disease	1/100	423/10501	0.00236407	0.248251	-1.54744	0.983941	0.983941	0.940661	SLC39A1	1
A_1.125	Cellular Processes	Cell growth and death	bta04216	Ferroptosis	2/24	49/10501	0.0408163	17.8588	5.66119	0.00551393	0.330836	0.325031	SLC40A1/PCBP1	2
A_1.125	Organismal Systems	Digestive system	bta04976	Bile secretion	2/24	109/10501	0.0183486	8.02829	3.53016	0.0253949	0.347203	0.341111	NR0B2/SLC9A1	2
A_1.125	Metabolism	Global and overview maps	bta01200	Carbon metabolism	2/24	117/10501	0.017094	7.47934	3.37306	0.0289562	0.347203	0.341111	HIBCH/PDHB	2
A_1.125	Metabolism	Lipid metabolism	bta00120	Primary bile acid biosynthesis	1/24	17/10501	0.0588235	25.7377	4.88543	0.0381797	0.347203	0.341111	ACOX2	1
A_1.125	Metabolism	Metabolism of cofactors and vitamins	bta00785	Lipoic acid metabolism	1/24	24/10501	0.0416667	18.2309	4.04461	0.0534912	0.347203	0.341111	PDHB	1
A_1.125	Metabolism	Carbohydrate metabolism	bta00020	Citrate cycle (TCA cycle)	1/24	31/10501	0.0322581	14.1142	3.49971	0.068569	0.347203	0.341111	PDHB	1
A_1.125	Metabolism	Glycan biosynthesis and metabolism	bta00563	Glycosylphosphatidylinositol (GPI)-anchor biosynthesis	1/24	31/10501	0.0322581	14.1142	3.49971	0.068569	0.347203	0.341111	PIGV	1
A_1.125	Metabolism	Carbohydrate metabolism	bta00640	Propanoate metabolism	1/24	31/10501	0.0322581	14.1142	3.49971	0.068569	0.347203	0.341111	HIBCH	1
A_1.125	Metabolism	Metabolism of other amino acids	bta00410	beta-Alanine metabolism	1/24	34/10501	0.0294118	12.8689	3.31757	0.0749601	0.347203	0.341111	HIBCH	1
A_1.125	Metabolism	Global and overview maps	bta01210	2-Oxocarboxylic acid metabolism	1/24	34/10501	0.0294118	12.8689	3.31757	0.0749601	0.347203	0.341111	PDHB	1
A_1.125	Metabolism	Amino acid metabolism	bta00250	Alanine, aspartate and glutamate metabolism	1/24	37/10501	0.027027	11.8255	3.15704	0.0813093	0.347203	0.341111	GFPT1	1
A_1.125	Organismal Systems	Excretory system	bta04960	Aldosterone-regulated sodium reabsorption	1/24	37/10501	0.027027	11.8255	3.15704	0.0813093	0.347203	0.341111	SFN	1
A_1.125	Metabolism	Global and overview maps	bta01250	Biosynthesis of nucleotide sugars	1/24	40/10501	0.025	10.9385	3.01403	0.0876167	0.347203	0.341111	GFPT1	1
A_1.125	Metabolism	Carbohydrate metabolism	bta00520	Amino sugar and nucleotide sugar metabolism	1/24	41/10501	0.0243902	10.6717	2.9697	0.0897099	0.347203	0.341111	GFPT1	1
A_1.125	Metabolism	Carbohydrate metabolism	bta00620	Pyruvate metabolism	1/24	45/10501	0.0222222	9.72315	2.80659	0.0980369	0.347203	0.341111	PDHB	1
A_1.125	Cellular Processes	Cell motility	bta04810	Regulation of actin cytoskeleton	2/24	233/10501	0.00858369	3.75572	2.03588	0.0983741	0.347203	0.341111	WASF2/SLC9A1	2
A_1.125	Human Diseases	Cardiovascular disease	bta05415	Diabetic cardiomyopathy	2/24	233/10501	0.00858369	3.75572	2.03588	0.0983741	0.347203	0.341111	GFPT1/PDHB	2
A_1.125			bta03272	Virion - Hepatitis viruses	1/24	50/10501	0.02	8.75083	2.62928	0.108343	0.355054	0.348825	CLDN18	1
A_1.125	Metabolism	Amino acid metabolism	bta00280	Valine, leucine and isoleucine degradation	1/24	52/10501	0.0192308	8.41426	2.56516	0.112434	0.355054	0.348825	HIBCH	1
A_1.125	Organismal Systems	Digestive system	bta04978	Mineral absorption	1/24	62/10501	0.016129	7.05712	2.28936	0.132619	0.357521	0.351249	SLC40A1	1
A_1.125	Metabolism	Carbohydrate metabolism	bta00010	Glycolysis / Gluconeogenesis	1/24	65/10501	0.0153846	6.73141	2.21836	0.138588	0.357521	0.351249	PDHB	1
A_1.125	Human Diseases	Cancer: overview	bta05230	Central carbon metabolism in cancer	1/24	70/10501	0.0142857	6.2506	2.10948	0.14845	0.357521	0.351249	PDHB	1
A_1.125	Organismal Systems	Digestive system	bta04971	Gastric acid secretion	1/24	76/10501	0.0131579	5.75713	1.99203	0.160141	0.357521	0.351249	SLC9A1	1
A_1.125	Human Diseases	Infectious disease: bacterial	bta05100	Bacterial invasion of epithelial cells	1/24	76/10501	0.0131579	5.75713	1.99203	0.160141	0.357521	0.351249	WASF2	1
A_1.125	Genetic Information Processing	Chromosome	bta03083	Polycomb repressive complex	1/24	83/10501	0.0120482	5.27159	1.8699	0.173586	0.357521	0.351249	L3MBTL3	1
A_1.125	Organismal Systems	Endocrine system	bta03320	PPAR signaling pathway	1/24	84/10501	0.0119048	5.20883	1.85358	0.17549	0.357521	0.351249	ACOX2	1
A_1.125	Cellular Processes	Transport and catabolism	bta04146	Peroxisome	1/24	84/10501	0.0119048	5.20883	1.85358	0.17549	0.357521	0.351249	ACOX2	1
A_1.125	Cellular Processes	Cell growth and death	bta04115	p53 signaling pathway	1/24	88/10501	0.0113636	4.97206	1.79082	0.183063	0.357521	0.351249	SFN	1
A_1.125	Cellular Processes	Cellular community - eukaryotes	bta04520	Adherens junction	1/24	93/10501	0.0107527	4.70475	1.71751	0.192436	0.357521	0.351249	WASF2	1
A_1.125	Organismal Systems	Immune system	bta04623	Cytosolic DNA-sensing pathway	1/24	94/10501	0.0106383	4.6547	1.70347	0.194298	0.357521	0.351249	PCBP1	1
A_1.125	Organismal Systems	Immune system	bta04666	Fc gamma R-mediated phagocytosis	1/24	98/10501	0.0102041	4.46471	1.64923	0.201706	0.357521	0.351249	WASF2	1
A_1.125	Human Diseases	Cancer: overview	bta05231	Choline metabolism in cancer	1/24	100/10501	0.01	4.37542	1.6232	0.205385	0.357521	0.351249	WASF2	1
A_1.125	Organismal Systems	Digestive system	bta04970	Salivary secretion	1/24	102/10501	0.00980392	4.28962	1.59784	0.209048	0.357521	0.351249	SLC9A1	1
A_1.125	Organismal Systems	Endocrine system	bta04922	Glucagon signaling pathway	1/24	103/10501	0.00970874	4.24798	1.5854	0.210874	0.357521	0.351249	PDHB	1
A_1.125	Organismal Systems	Digestive system	bta04972	Pancreatic secretion	1/24	103/10501	0.00970874	4.24798	1.5854	0.210874	0.357521	0.351249	SLC9A1	1
A_1.125	Organismal Systems	Circulatory system	bta04260	Cardiac muscle contraction	1/24	105/10501	0.00952381	4.16706	1.56099	0.214513	0.357521	0.351249	SLC9A1	1
A_1.125	Human Diseases	Endocrine and metabolic disease	bta04931	Insulin resistance	1/24	110/10501	0.00909091	3.97765	1.50253	0.223539	0.358244	0.351959	GFPT1	1
A_1.125	Environmental Information Processing	Signal transduction	bta04066	HIF-1 signaling pathway	1/24	114/10501	0.00877193	3.83808	1.45819	0.230689	0.358244	0.351959	PDHB	1
A_1.125	Organismal Systems	Immune system	bta04670	Leukocyte transendothelial migration	1/24	118/10501	0.00847458	3.70798	1.41582	0.237776	0.358244	0.351959	CLDN18	1
A_1.125	Genetic Information Processing	Translation	bta03008	Ribosome biogenesis in eukaryotes	1/24	120/10501	0.00833333	3.64618	1.39532	0.241296	0.358244	0.351959	WDR75	1
A_1.125	Organismal Systems	Endocrine system	bta04919	Thyroid hormone signaling pathway	1/24	122/10501	0.00819672	3.58641	1.37525	0.2448	0.358244	0.351959	SLC9A1	1
A_1.125	Cellular Processes	Transport and catabolism	bta04142	Lysosome	1/24	141/10501	0.0070922	3.10313	1.20331	0.277325	0.391633	0.384762	DMXL1	1
A_1.125	Environmental Information Processing	Signal transduction	bta04371	Apelin signaling pathway	1/24	143/10501	0.00699301	3.05973	1.18692	0.28067	0.391633	0.384762	SLC9A1	1
A_1.125	Organismal Systems	Nervous system	bta04723	Retrograde endocannabinoid signaling	1/24	154/10501	0.00649351	2.84118	1.10162	0.298802	0.397603	0.390627	ABHD6	1
A_1.125	Human Diseases	Infectious disease: bacterial	bta05135	Yersinia infection	1/24	156/10501	0.00641026	2.80475	1.08692	0.302051	0.397603	0.390627	WASF2	1
A_1.125	Organismal Systems	Circulatory system	bta04261	Adrenergic signaling in cardiomyocytes	1/24	158/10501	0.00632911	2.76925	1.07245	0.305286	0.397603	0.390627	SLC9A1	1
A_1.125	Cellular Processes	Cell growth and death	bta04110	Cell cycle	1/24	164/10501	0.00609756	2.66794	1.03035	0.314904	0.397603	0.390627	SFN	1
A_1.125	Cellular Processes	Transport and catabolism	bta04145	Phagosome	1/24	166/10501	0.0060241	2.63579	1.01674	0.318082	0.397603	0.390627	STX12	1
A_1.125	Environmental Information Processing	Signaling molecules and interaction	bta04514	Cell adhesion molecules	1/24	171/10501	0.00584795	2.55872	0.983555	0.325965	0.39914	0.392138	CLDN18	1
A_1.125	Cellular Processes	Cellular community - eukaryotes	bta04530	Tight junction	1/24	180/10501	0.00555556	2.43079	0.926685	0.339934	0.40353	0.39645	CLDN18	1
A_1.125	Human Diseases	Infectious disease: viral	bta05160	Hepatitis C	1/24	182/10501	0.00549451	2.40408	0.914511	0.343	0.40353	0.39645	CLDN18	1
A_1.125	Organismal Systems	Immune system	bta04062	Chemokine signaling pathway	1/24	191/10501	0.0052356	2.29079	0.861641	0.356631	0.411497	0.404278	FGR	1
A_1.125	Human Diseases	Cancer: overview	bta05205	Proteoglycans in cancer	1/24	205/10501	0.00487805	2.13435	0.785003	0.377296	0.416336	0.409032	SLC9A1	1
A_1.125	Organismal Systems	Immune system	bta04621	NOD-like receptor signaling pathway	1/24	206/10501	0.00485437	2.12399	0.779766	0.378748	0.416336	0.409032	ANTXR1	1
A_1.125			bta04382	Cornified envelope formation	1/24	208/10501	0.00480769	2.10357	0.76938	0.381641	0.416336	0.409032	CLDN18	1
A_1.125			bta04081	Hormone signaling	1/24	229/10501	0.00436681	1.91066	0.666852	0.411252	0.440627	0.432897	SLC40A1	1
A_1.125	Cellular Processes	Transport and catabolism	bta04144	Endocytosis	1/24	249/10501	0.00401606	1.7572	0.578742	0.438186	0.456014	0.448013	AGAP1	1
A_1.125	Environmental Information Processing	Signal transduction	bta04024	cAMP signaling pathway	1/24	251/10501	0.00398406	1.74319	0.570373	0.440813	0.456014	0.448013	SLC9A1	1
A_1.125	Environmental Information Processing	Signal transduction	bta04010	MAPK signaling pathway	1/24	300/10501	0.00333333	1.45847	0.385597	0.501628	0.51013	0.50118	MAP3K6	1
A_1.125	Environmental Information Processing	Signaling molecules and interaction	bta04060	Cytokine-cytokine receptor interaction	1/24	340/10501	0.00294118	1.28689	0.257374	0.546522	0.546522	0.536934	MSTN	1
A_1.2	Metabolism	Global and overview maps	bta01210	2-Oxocarboxylic acid metabolism	2/40	34/10501	0.0588235	15.4426	5.21571	0.00734878	0.36411	0.363719	ACY1/PDHB	2
A_1.2	Metabolism	Global and overview maps	bta01200	Carbon metabolism	3/40	117/10501	0.025641	6.73141	3.85487	0.00986906	0.36411	0.363719	HIBCH/GLYCTK/PDHB	3
A_1.2	Metabolism	Amino acid metabolism	bta00260	Glycine, serine and threonine metabolism	2/40	48/10501	0.0416667	10.9385	4.26738	0.0142891	0.36411	0.363719	ALAS1/GLYCTK	2
A_1.2	Cellular Processes	Cell growth and death	bta04216	Ferroptosis	2/40	49/10501	0.0408163	10.7153	4.21495	0.0148616	0.36411	0.363719	SLC40A1/PCBP1	2
A_1.2	Genetic Information Processing	Chromosome	bta03083	Polycomb repressive complex	2/40	83/10501	0.0240964	6.3259	3.01216	0.0396634	0.585442	0.584813	L3MBTL3/BAP1	2
A_1.2	Organismal Systems	Circulatory system	bta04260	Cardiac muscle contraction	2/40	105/10501	0.0190476	5.00048	2.54748	0.0604157	0.585442	0.584813	SLC9A1/TNNC1	2
A_1.2	Metabolism	Lipid metabolism	bta00120	Primary bile acid biosynthesis	1/40	17/10501	0.0588235	15.4426	3.68507	0.062866	0.585442	0.584813	ACOX2	1
A_1.2	Organismal Systems	Digestive system	bta04976	Bile secretion	2/40	109/10501	0.0183486	4.81697	2.47697	0.064519	0.585442	0.584813	NR0B2/SLC9A1	2
A_1.2	Metabolism	Amino acid metabolism	bta00220	Arginine biosynthesis	1/40	21/10501	0.047619	12.5012	3.26219	0.0770883	0.585442	0.584813	ACY1	1
A_1.2	Metabolism	Metabolism of cofactors and vitamins	bta00785	Lipoic acid metabolism	1/40	24/10501	0.0416667	10.9385	3.01403	0.0876167	0.585442	0.584813	PDHB	1
A_1.2	Metabolism	Carbohydrate metabolism	bta00030	Pentose phosphate pathway	1/40	29/10501	0.0344828	9.05259	2.68508	0.104904	0.585442	0.584813	GLYCTK	1
A_1.2	Metabolism	Carbohydrate metabolism	bta00020	Citrate cycle (TCA cycle)	1/40	31/10501	0.0322581	8.46855	2.57503	0.11173	0.585442	0.584813	PDHB	1
A_1.2	Metabolism	Glycan biosynthesis and metabolism	bta00563	Glycosylphosphatidylinositol (GPI)-anchor biosynthesis	1/40	31/10501	0.0322581	8.46855	2.57503	0.11173	0.585442	0.584813	PIGV	1
A_1.2	Metabolism	Carbohydrate metabolism	bta00640	Propanoate metabolism	1/40	31/10501	0.0322581	8.46855	2.57503	0.11173	0.585442	0.584813	HIBCH	1
A_1.2	Organismal Systems	Circulatory system	bta04261	Adrenergic signaling in cardiomyocytes	2/40	158/10501	0.0126582	3.3231	1.81933	0.12124	0.585442	0.584813	SLC9A1/TNNC1	2
A_1.2	Metabolism	Metabolism of other amino acids	bta00410	beta-Alanine metabolism	1/40	34/10501	0.0294118	7.72132	2.42729	0.121873	0.585442	0.584813	HIBCH	1
A_1.2	Metabolism	Carbohydrate metabolism	bta00630	Glyoxylate and dicarboxylate metabolism	1/40	34/10501	0.0294118	7.72132	2.42729	0.121873	0.585442	0.584813	GLYCTK	1
A_1.2	Metabolism	Amino acid metabolism	bta00250	Alanine, aspartate and glutamate metabolism	1/40	37/10501	0.027027	7.09527	2.29659	0.131902	0.585442	0.584813	GFPT1	1
A_1.2	Organismal Systems	Excretory system	bta04960	Aldosterone-regulated sodium reabsorption	1/40	37/10501	0.027027	7.09527	2.29659	0.131902	0.585442	0.584813	SFN	1
A_1.2	Metabolism	Global and overview maps	bta01250	Biosynthesis of nucleotide sugars	1/40	40/10501	0.025	6.56313	2.17972	0.141821	0.585442	0.584813	GFPT1	1
A_1.2	Metabolism	Carbohydrate metabolism	bta00520	Amino sugar and nucleotide sugar metabolism	1/40	41/10501	0.0243902	6.40305	2.1434	0.145102	0.585442	0.584813	GFPT1	1
A_1.2	Human Diseases	Infectious disease: parasitic	bta05143	African trypanosomiasis	1/40	43/10501	0.0232558	6.10523	2.07426	0.151628	0.585442	0.584813	TLR9	1
A_1.2	Metabolism	Carbohydrate metabolism	bta00620	Pyruvate metabolism	1/40	45/10501	0.0222222	5.83389	2.00936	0.158106	0.585442	0.584813	PDHB	1
A_1.2	Human Diseases	Substance dependence	bta05030	Cocaine addiction	1/40	48/10501	0.0208333	5.46927	1.919	0.167732	0.585442	0.584813	GRM2	1
A_1.2	Metabolism	Metabolism of cofactors and vitamins	bta00860	Porphyrin metabolism	1/40	50/10501	0.02	5.2505	1.86288	0.17409	0.585442	0.584813	ALAS1	1
A_1.2			bta03272	Virion - Hepatitis viruses	1/40	50/10501	0.02	5.2505	1.86288	0.17409	0.585442	0.584813	CLDN18	1
A_1.2	Metabolism	Amino acid metabolism	bta00280	Valine, leucine and isoleucine degradation	1/40	52/10501	0.0192308	5.04856	1.80968	0.1804	0.585442	0.584813	HIBCH	1
A_1.2	Cellular Processes	Cell motility	bta04814	Motor proteins	2/40	205/10501	0.0097561	2.56122	1.39587	0.183395	0.585442	0.584813	TNNC1/DNAH1	2
A_1.2	Environmental Information Processing	Signal transduction	bta04340	Hedgehog signaling pathway	1/40	57/10501	0.0175439	4.6057	1.68784	0.195971	0.585442	0.584813	SPOPL	1
A_1.2	Human Diseases	Infectious disease: parasitic	bta05144	Malaria	1/40	58/10501	0.0172414	4.52629	1.66517	0.19905	0.585442	0.584813	TLR9	1
A_1.2	Organismal Systems	Digestive system	bta04978	Mineral absorption	1/40	62/10501	0.016129	4.23427	1.57936	0.211253	0.585442	0.584813	SLC40A1	1
A_1.2	Metabolism	Carbohydrate metabolism	bta00010	Glycolysis / Gluconeogenesis	1/40	65/10501	0.0153846	4.03885	1.51962	0.220287	0.585442	0.584813	PDHB	1
A_1.2	Cellular Processes	Cell motility	bta04810	Regulation of actin cytoskeleton	2/40	233/10501	0.00858369	2.25343	1.19639	0.222383	0.585442	0.584813	WASF2/SLC9A1	2
A_1.2	Human Diseases	Cardiovascular disease	bta05415	Diabetic cardiomyopathy	2/40	233/10501	0.00858369	2.25343	1.19639	0.222383	0.585442	0.584813	GFPT1/PDHB	2
A_1.2	Metabolism	Lipid metabolism	bta00561	Glycerolipid metabolism	1/40	68/10501	0.0147059	3.86066	1.46337	0.229219	0.585442	0.584813	GLYCTK	1
A_1.2	Human Diseases	Cancer: overview	bta05230	Central carbon metabolism in cancer	1/40	70/10501	0.0142857	3.75036	1.42762	0.235118	0.585442	0.584813	PDHB	1
A_1.2	Metabolism	Global and overview maps	bta01230	Biosynthesis of amino acids	1/40	74/10501	0.0135135	3.54764	1.35991	0.246785	0.585442	0.584813	ACY1	1
A_1.2	Organismal Systems	Digestive system	bta04971	Gastric acid secretion	1/40	76/10501	0.0131579	3.45428	1.32779	0.252553	0.585442	0.584813	SLC9A1	1
A_1.2	Human Diseases	Infectious disease: bacterial	bta05100	Bacterial invasion of epithelial cells	1/40	76/10501	0.0131579	3.45428	1.32779	0.252553	0.585442	0.584813	WASF2	1
A_1.2	Organismal Systems	Endocrine system	bta03320	PPAR signaling pathway	1/40	84/10501	0.0119048	3.1253	1.20928	0.275198	0.585442	0.584813	ACOX2	1
A_1.2	Cellular Processes	Transport and catabolism	bta04146	Peroxisome	1/40	84/10501	0.0119048	3.1253	1.20928	0.275198	0.585442	0.584813	ACOX2	1
A_1.2	Cellular Processes	Cell growth and death	bta04115	p53 signaling pathway	1/40	88/10501	0.0113636	2.98324	1.15522	0.286268	0.585442	0.584813	SFN	1
A_1.2	Cellular Processes	Cellular community - eukaryotes	bta04520	Adherens junction	1/40	93/10501	0.0107527	2.82285	1.09181	0.299874	0.585442	0.584813	WASF2	1
A_1.2	Organismal Systems	Immune system	bta04623	Cytosolic DNA-sensing pathway	1/40	94/10501	0.0106383	2.79282	1.07963	0.302565	0.585442	0.584813	PCBP1	1
A_1.2	Human Diseases	Cancer: overview	bta05235	PD-L1 expression and PD-1 checkpoint pathway in cancer	1/40	95/10501	0.0105263	2.76342	1.06761	0.305246	0.585442	0.584813	TLR9	1
A_1.2	Organismal Systems	Immune system	bta04666	Fc gamma R-mediated phagocytosis	1/40	98/10501	0.0102041	2.67883	1.03247	0.313227	0.585442	0.584813	WASF2	1
A_1.2	Environmental Information Processing	Signal transduction	bta04010	MAPK signaling pathway	2/40	300/10501	0.00666667	1.75017	0.815145	0.317406	0.585442	0.584813	MAP3K6/DUSP7	2
A_1.2	Human Diseases	Cancer: overview	bta05231	Choline metabolism in cancer	1/40	100/10501	0.01	2.62525	1.00977	0.318499	0.585442	0.584813	WASF2	1
A_1.2	Organismal Systems	Digestive system	bta04970	Salivary secretion	1/40	102/10501	0.00980392	2.57377	0.987609	0.323731	0.585442	0.584813	SLC9A1	1
A_1.2	Organismal Systems	Endocrine system	bta04922	Glucagon signaling pathway	1/40	103/10501	0.00970874	2.54879	0.976727	0.326332	0.585442	0.584813	PDHB	1
A_1.2	Organismal Systems	Digestive system	bta04972	Pancreatic secretion	1/40	103/10501	0.00970874	2.54879	0.976727	0.326332	0.585442	0.584813	SLC9A1	1
A_1.2	Human Diseases	Cardiovascular disease	bta05410	Hypertrophic cardiomyopathy	1/40	103/10501	0.00970874	2.54879	0.976727	0.326332	0.585442	0.584813	TNNC1	1
A_1.2	Human Diseases	Cancer: overview	bta05206	MicroRNAs in cancer	2/40	308/10501	0.00649351	1.70471	0.776196	0.328694	0.585442	0.584813	MIRLET7G/MIR135A-1	2
A_1.2	Human Diseases	Endocrine and metabolic disease	bta04931	Insulin resistance	1/40	110/10501	0.00909091	2.38659	0.90397	0.34427	0.585442	0.584813	GFPT1	1
A_1.2	Human Diseases	Cardiovascular disease	bta05414	Dilated cardiomyopathy	1/40	110/10501	0.00909091	2.38659	0.90397	0.34427	0.585442	0.584813	TNNC1	1
A_1.2	Genetic Information Processing	Translation	bta03015	mRNA surveillance pathway	1/40	111/10501	0.00900901	2.36509	0.894032	0.346794	0.585442	0.584813	WDR82	1
A_1.2	Environmental Information Processing	Signal transduction	bta04066	HIF-1 signaling pathway	1/40	114/10501	0.00877193	2.30285	0.864849	0.35431	0.585442	0.584813	PDHB	1
A_1.2	Organismal Systems	Nervous system	bta04724	Glutamatergic synapse	1/40	115/10501	0.00869565	2.28283	0.855324	0.356797	0.585442	0.584813	GRM2	1
A_1.2	Organismal Systems	Immune system	bta04670	Leukocyte transendothelial migration	1/40	118/10501	0.00847458	2.22479	0.82733	0.3642	0.585442	0.584813	CLDN18	1
A_1.2	Genetic Information Processing	Translation	bta03008	Ribosome biogenesis in eukaryotes	1/40	120/10501	0.00833333	2.18771	0.809131	0.36909	0.585442	0.584813	WDR75	1
A_1.2	Human Diseases	Infectious disease: parasitic	bta05142	Chagas disease	1/40	121/10501	0.00826446	2.16963	0.800166	0.371521	0.585442	0.584813	TLR9	1
A_1.2	Organismal Systems	Endocrine system	bta04919	Thyroid hormone signaling pathway	1/40	122/10501	0.00819672	2.15184	0.791287	0.373943	0.585442	0.584813	SLC9A1	1
A_1.2	Organismal Systems	Immune system	bta04620	Toll-like receptor signaling pathway	1/40	123/10501	0.00813008	2.13435	0.782493	0.376356	0.585442	0.584813	TLR9	1
A_1.2	Cellular Processes	Transport and catabolism	bta04142	Lysosome	1/40	141/10501	0.0070922	1.86188	0.63711	0.418267	0.637378	0.636693	DMXL1	1
A_1.2	Environmental Information Processing	Signal transduction	bta04371	Apelin signaling pathway	1/40	143/10501	0.00699301	1.83584	0.622287	0.422751	0.637378	0.636693	SLC9A1	1
A_1.2	Environmental Information Processing	Signal transduction	bta04072	Phospholipase D signaling pathway	1/40	154/10501	0.00649351	1.70471	0.544754	0.446815	0.638448	0.637763	GRM2	1
A_1.2	Organismal Systems	Nervous system	bta04723	Retrograde endocannabinoid signaling	1/40	154/10501	0.00649351	1.70471	0.544754	0.446815	0.638448	0.637763	ABHD6	1
A_1.2	Metabolism	Global and overview maps	bta01240	Biosynthesis of cofactors	1/40	155/10501	0.00645161	1.69371	0.538016	0.448954	0.638448	0.637763	ALAS1	1
A_1.2	Human Diseases	Infectious disease: bacterial	bta05135	Yersinia infection	1/40	156/10501	0.00641026	1.68285	0.531327	0.451084	0.638448	0.637763	WASF2	1
A_1.2	Human Diseases	Infectious disease: viral	bta05162	Measles	1/40	162/10501	0.00617284	1.62052	0.49217	0.463699	0.638448	0.637763	TLR9	1
A_1.2	Cellular Processes	Cell growth and death	bta04110	Cell cycle	1/40	164/10501	0.00609756	1.60076	0.479474	0.467841	0.638448	0.637763	SFN	1
A_1.2	Cellular Processes	Transport and catabolism	bta04145	Phagosome	1/40	166/10501	0.0060241	1.58148	0.466948	0.471952	0.638448	0.637763	STX12	1
A_1.2	Cellular Processes	Transport and catabolism	bta04148	Efferocytosis	1/40	169/10501	0.00591716	1.5534	0.448467	0.47806	0.638448	0.637763	DUSP7	1
A_1.2	Environmental Information Processing	Signaling molecules and interaction	bta04514	Cell adhesion molecules	1/40	171/10501	0.00584795	1.53523	0.436345	0.482094	0.638448	0.637763	CLDN18	1
A_1.2	Cellular Processes	Cellular community - eukaryotes	bta04530	Tight junction	1/40	180/10501	0.00555556	1.45847	0.383642	0.499872	0.641126	0.640437	CLDN18	1
A_1.2	Organismal Systems	Development and regeneration	bta04360	Axon guidance	1/40	181/10501	0.00552486	1.45041	0.377963	0.501811	0.641126	0.640437	SEMA3G	1
A_1.2	Human Diseases	Infectious disease: viral	bta05160	Hepatitis C	1/40	182/10501	0.00549451	1.44245	0.372318	0.503742	0.641126	0.640437	CLDN18	1
A_1.2	Organismal Systems	Immune system	bta04062	Chemokine signaling pathway	1/40	191/10501	0.0052356	1.37448	0.322961	0.520795	0.645776	0.645082	FGR	1
A_1.2			bta04082	Neuroactive ligand signaling	1/40	200/10501	0.005	1.31262	0.276018	0.537277	0.645776	0.645082	GRM2	1
A_1.2	Human Diseases	Cancer: overview	bta05205	Proteoglycans in cancer	1/40	205/10501	0.00487805	1.28061	0.25089	0.546193	0.645776	0.645082	SLC9A1	1
A_1.2	Organismal Systems	Immune system	bta04621	NOD-like receptor signaling pathway	1/40	206/10501	0.00485437	1.27439	0.245942	0.547956	0.645776	0.645082	ANTXR1	1
A_1.2			bta04382	Cornified envelope formation	1/40	208/10501	0.00480769	1.26214	0.236119	0.551462	0.645776	0.645082	CLDN18	1
A_1.2	Human Diseases	Infectious disease: bacterial	bta05152	Tuberculosis	1/40	210/10501	0.0047619	1.25012	0.226394	0.554942	0.645776	0.645082	TLR9	1
A_1.2	Human Diseases	Infectious disease: viral	bta05168	Herpes simplex virus 1 infection	1/40	211/10501	0.00473934	1.24419	0.221568	0.556672	0.645776	0.645082	TLR9	1
A_1.2	Genetic Information Processing	Translation	bta03010	Ribosome	1/40	213/10501	0.00469484	1.23251	0.211986	0.560112	0.645776	0.645082	RPL29	1
A_1.2	Human Diseases	Cancer: overview	bta05207	Chemical carcinogenesis - receptor activation	1/40	222/10501	0.0045045	1.18255	0.169984	0.575273	0.655544	0.65484	MIRLET7G	1
A_1.2			bta04081	Hormone signaling	1/40	229/10501	0.00436681	1.1464	0.138504	0.586712	0.65874	0.658032	SLC40A1	1
A_1.2	Cellular Processes	Cell motility	bta04820	Cytoskeleton in muscle cells	1/40	232/10501	0.00431034	1.13157	0.12531	0.591522	0.65874	0.658032	TNNC1	1
A_1.2	Human Diseases	Infectious disease: viral	bta05170	Human immunodeficiency virus 1 infection	1/40	246/10501	0.00406504	1.06717	0.0659241	0.613255	0.66849	0.667772	DCAF1	1
A_1.2	Cellular Processes	Transport and catabolism	bta04144	Endocytosis	1/40	249/10501	0.00401606	1.05432	0.0536378	0.617764	0.66849	0.667772	AGAP1	1
A_1.2	Environmental Information Processing	Signal transduction	bta04024	cAMP signaling pathway	1/40	251/10501	0.00398406	1.04592	0.0455282	0.620741	0.66849	0.667772	SLC9A1	1
A_1.2	Environmental Information Processing	Signal transduction	bta04020	Calcium signaling pathway	1/40	264/10501	0.00378788	0.994413	-0.00568515	0.639548	0.676895	0.676168	TNNC1	1
A_1.2	Human Diseases	Infectious disease: bacterial	bta05132	Salmonella infection	1/40	266/10501	0.0037594	0.986936	-0.0133447	0.642359	0.676895	0.676168	TLR9	1
A_1.2	Human Diseases	Infectious disease: viral	bta05171	Coronavirus disease - COVID-19	1/40	317/10501	0.00315457	0.828155	-0.192108	0.707246	0.737342	0.73655	RPL29	1
A_1.2	Human Diseases	Neurodegenerative disease	bta05016	Huntington disease	1/40	339/10501	0.00294985	0.77441	-0.261077	0.731551	0.74787	0.747067	DNAH1	1
A_1.2	Environmental Information Processing	Signaling molecules and interaction	bta04060	Cytokine-cytokine receptor interaction	1/40	340/10501	0.00294118	0.772132	-0.264114	0.732607	0.74787	0.747067	MSTN	1
A_1.2	Environmental Information Processing	Signaling molecules and interaction	bta04080	Neuroactive ligand-receptor interaction	1/40	394/10501	0.00253807	0.666307	-0.417467	0.784025	0.792108	0.791257	GRM2	1
A_1.2	Human Diseases	Neurodegenerative disease	bta05014	Amyotrophic lateral sclerosis	1/40	408/10501	0.00245098	0.643444	-0.454241	0.795696	0.795696	0.794841	DNAH1	1
A_1.5	Cellular Processes	Cell motility	bta04820	Cytoskeleton in muscle cells	8/57	232/10501	0.0344828	6.35269	6.09047	3.2684e-05	0.00418356	0.00399089	COL5A2/COL3A1/MYH13/MYH8/MYH4/MYH1/MYH2/MYH3	8
A_1.5	Cellular Processes	Cell motility	bta04814	Motor proteins	6/57	205/10501	0.0292683	5.39204	4.69146	0.000814884	0.0521525	0.0497508	MYH13/MYH8/MYH4/MYH1/MYH2/MYH3	6
A_1.5	Metabolism	Glycan biosynthesis and metabolism	bta00531	Glycosaminoglycan degradation	2/57	23/10501	0.0869565	16.0198	5.32707	0.00680729	0.290445	0.277069	HYAL2/HYAL3	2
A_1.5	Organismal Systems	Sensory system	bta04744	Phototransduction	2/57	28/10501	0.0714286	13.1591	4.75932	0.00999572	0.319863	0.305132	RCVRN/GNAT1	2
A_1.5	Organismal Systems	Excretory system	bta04960	Aldosterone-regulated sodium reabsorption	2/57	37/10501	0.0540541	9.95827	4.03251	0.0170716	0.437034	0.416907	SFN/NR3C2	2
A_1.5	Human Diseases	Endocrine and metabolic disease	bta04931	Insulin resistance	3/57	110/10501	0.0272727	5.0244	3.1345	0.0217355	0.453142	0.432274	RPS6KA1/GFPT1/PYGB	3
A_1.5	Cellular Processes	Cell growth and death	bta04216	Ferroptosis	2/57	49/10501	0.0408163	7.51951	3.37919	0.0289237	0.453142	0.432274	SLC40A1/PCBP1	2
A_1.5			bta03272	Virion - Hepatitis viruses	2/57	50/10501	0.04	7.36912	3.33491	0.0300255	0.453142	0.432274	CLDN18/DPP4	2
A_1.5	Organismal Systems	Digestive system	bta04974	Protein digestion and absorption	3/57	129/10501	0.0232558	4.28437	2.77278	0.0327625	0.453142	0.432274	DPP4/COL5A2/COL3A1	3
A_1.5			bta04081	Hormone signaling	4/57	229/10501	0.0174672	3.21796	2.50693	0.0354017	0.453142	0.432274	GCG/SLC40A1/UCN3/GNAI2	4
A_1.5	Cellular Processes	Transport and catabolism	bta04142	Lysosome	3/57	141/10501	0.0212766	3.91975	2.57854	0.040976	0.476812	0.454853	DMXL1/HYAL2/HYAL3	3
A_1.5	Environmental Information Processing	Signal transduction	bta04024	cAMP signaling pathway	4/57	251/10501	0.0159363	2.93591	2.29328	0.0469641	0.50095	0.47788	GCG/SLC9A1/EDNRA/GNAI2	4
A_1.5	Organismal Systems	Circulatory system	bta04261	Adrenergic signaling in cardiomyocytes	3/57	158/10501	0.0189873	3.498	2.3372	0.0542209	0.533867	0.509281	SLC9A1/CACNA2D2/GNAI2	3
A_1.5	Organismal Systems	Endocrine system	bta04924	Renin secretion	2/57	73/10501	0.0273973	5.04734	2.56348	0.0595412	0.544377	0.519307	EDNRA/GNAI2	2
A_1.5	Organismal Systems	Digestive system	bta04971	Gastric acid secretion	2/57	76/10501	0.0263158	4.84811	2.48722	0.0639153	0.54541	0.520293	SLC9A1/GNAI2	2
A_1.5	Organismal Systems	Development and regeneration	bta04360	Axon guidance	3/57	181/10501	0.0165746	3.0535	2.0587	0.0749923	0.58529	0.558336	SEMA3B/GNAI2/SEMA3F	3
A_1.5	Organismal Systems	Nervous system	bta04727	GABAergic synapse	2/57	91/10501	0.021978	4.04897	2.15798	0.0872838	0.58529	0.558336	GNAI2/SLC38A3	2
A_1.5	Organismal Systems	Endocrine system	bta04914	Progesterone-mediated oocyte maturation	2/57	94/10501	0.0212766	3.91975	2.10061	0.0922276	0.58529	0.558336	RPS6KA1/GNAI2	2
A_1.5	Organismal Systems	Endocrine system	bta04922	Glucagon signaling pathway	2/57	103/10501	0.0194175	3.57724	1.94177	0.107528	0.58529	0.558336	GCG/PYGB	2
A_1.5	Metabolism	Metabolism of terpenoids and polyketides	bta00900	Terpenoid backbone biosynthesis	1/57	21/10501	0.047619	8.77277	2.63392	0.108107	0.58529	0.558336	DHDDS	1
A_1.5	Organismal Systems	Circulatory system	bta04260	Cardiac muscle contraction	2/57	105/10501	0.0190476	3.50911	1.90888	0.111017	0.58529	0.558336	SLC9A1/CACNA2D2	2
A_1.5	Metabolism	Amino acid metabolism	bta00340	Histidine metabolism	1/57	22/10501	0.0454545	8.374	2.55772	0.112958	0.58529	0.558336	HNMT	1
A_1.5	Organismal Systems	Excretory system	bta04964	Proximal tubule bicarbonate reclamation	1/57	22/10501	0.0454545	8.374	2.55772	0.112958	0.58529	0.558336	SLC38A3	1
A_1.5	Organismal Systems	Digestive system	bta04976	Bile secretion	2/57	109/10501	0.0183486	3.38033	1.84544	0.118083	0.58529	0.558336	NR0B2/SLC9A1	2
A_1.5	Organismal Systems	Nervous system	bta04724	Glutamatergic synapse	2/57	115/10501	0.0173913	3.20397	1.75561	0.128888	0.58529	0.558336	GNAI2/SLC38A3	2
A_1.5	Organismal Systems	Nervous system	bta04725	Cholinergic synapse	2/57	115/10501	0.0173913	3.20397	1.75561	0.128888	0.58529	0.558336	KCNQ5/GNAI2	2
A_1.5	Organismal Systems	Immune system	bta04670	Leukocyte transendothelial migration	2/57	118/10501	0.0169492	3.12251	1.71288	0.134377	0.58529	0.558336	CLDN18/GNAI2	2
A_1.5	Organismal Systems	Immune system	bta04611	Platelet activation	2/57	123/10501	0.0162602	2.99558	1.64461	0.14364	0.58529	0.558336	COL3A1/GNAI2	2
A_1.5	Environmental Information Processing	Signal transduction	bta04392	Hippo signaling pathway - multiple species	1/57	29/10501	0.0344828	6.35269	2.13233	0.146196	0.58529	0.558336	RASSF1	1
A_1.5	Metabolism	Glycan biosynthesis and metabolism	bta00563	Glycosylphosphatidylinositol (GPI)-anchor biosynthesis	1/57	31/10501	0.0322581	5.94284	2.03602	0.155466	0.58529	0.558336	PIGV	1
A_1.5	Metabolism	Carbohydrate metabolism	bta00640	Propanoate metabolism	1/57	31/10501	0.0322581	5.94284	2.03602	0.155466	0.58529	0.558336	ACSS1	1
A_1.5	Organismal Systems	Endocrine system	bta04926	Relaxin signaling pathway	2/57	132/10501	0.0151515	2.79133	1.53001	0.160641	0.58529	0.558336	COL3A1/GNAI2	2
A_1.5	Metabolism	Carbohydrate metabolism	bta00500	Starch and sucrose metabolism	1/57	33/10501	0.030303	5.58267	1.94779	0.164637	0.58529	0.558336	PYGB	1
A_1.5	Genetic Information Processing	Folding, sorting and degradation	bta04130	SNARE interactions in vesicular transport	1/57	33/10501	0.030303	5.58267	1.94779	0.164637	0.58529	0.558336	STX8	1
A_1.5	Environmental Information Processing	Signaling molecules and interaction	bta04080	Neuroactive ligand-receptor interaction	4/57	394/10501	0.0101523	1.87034	1.30084	0.16503	0.58529	0.558336	GCG/UCN3/EDNRA/GLP2R	4
A_1.5	Organismal Systems	Environmental adaptation	bta04714	Thermogenesis	3/57	260/10501	0.0115385	2.12571	1.35781	0.16701	0.58529	0.558336	GCG/RPS6KA1/ARID1A	3
A_1.5	Metabolism	Carbohydrate metabolism	bta00630	Glyoxylate and dicarboxylate metabolism	1/57	34/10501	0.0294118	5.41847	1.90633	0.169186	0.58529	0.558336	ACSS1	1
A_1.5	Environmental Information Processing	Signal transduction	bta04371	Apelin signaling pathway	2/57	143/10501	0.013986	2.57662	1.40234	0.181893	0.599585	0.571973	SLC9A1/GNAI2	2
A_1.5	Metabolism	Amino acid metabolism	bta00250	Alanine, aspartate and glutamate metabolism	1/57	37/10501	0.027027	4.97914	1.79118	0.182686	0.599585	0.571973	GFPT1	1
A_1.5	Metabolism	Global and overview maps	bta01250	Biosynthesis of nucleotide sugars	1/57	40/10501	0.025	4.6057	1.68784	0.195971	0.608127	0.580122	GFPT1	1
A_1.5	Metabolism	Carbohydrate metabolism	bta00520	Amino sugar and nucleotide sugar metabolism	1/57	41/10501	0.0243902	4.49337	1.65565	0.200352	0.608127	0.580122	GFPT1	1
A_1.5	Organismal Systems	Nervous system	bta04723	Retrograde endocannabinoid signaling	2/57	154/10501	0.012987	2.39257	1.28608	0.203546	0.608127	0.580122	RIMS1/GNAI2	2
A_1.5	Organismal Systems	Endocrine system	bta04921	Oxytocin signaling pathway	2/57	156/10501	0.0128205	2.3619	1.26602	0.207517	0.608127	0.580122	CACNA2D2/GNAI2	2
A_1.5	Human Diseases	Cancer: specific types	bta05219	Bladder cancer	1/57	43/10501	0.0232558	4.28437	1.59427	0.209044	0.608127	0.580122	RASSF1	1
A_1.5	Metabolism	Carbohydrate metabolism	bta00620	Pyruvate metabolism	1/57	45/10501	0.0222222	4.09396	1.53651	0.217643	0.614087	0.585807	ACSS1	1
A_1.5	Environmental Information Processing	Signal transduction	bta04010	MAPK signaling pathway	3/57	300/10501	0.01	1.84228	1.09344	0.22229	0.614087	0.585807	RPS6KA1/MAPKAPK3/CACNA2D2	3
A_1.5	Environmental Information Processing	Signal transduction	bta04150	mTOR signaling pathway	2/57	165/10501	0.0121212	2.23307	1.17937	0.225485	0.614087	0.585807	RPS6KA1/NPRL2	2
A_1.5	Human Diseases	Substance dependence	bta05030	Cocaine addiction	1/57	48/10501	0.0208333	3.83808	1.45588	0.230369	0.614318	0.586027	GNAI2	1
A_1.5	Environmental Information Processing	Signal transduction	bta04022	cGMP-PKG signaling pathway	2/57	172/10501	0.0116279	2.14219	1.11576	0.239546	0.625754	0.596936	EDNRA/GNAI2	2
A_1.5	Environmental Information Processing	Signal transduction	bta04340	Hedgehog signaling pathway	1/57	57/10501	0.0175439	3.23207	1.24828	0.267341	0.664915	0.634294	SPOPL	1
A_1.5	Metabolism	Nucleotide metabolism	bta00240	Pyrimidine metabolism	1/57	59/10501	0.0169492	3.12251	1.20777	0.275316	0.664915	0.634294	ENTPD6	1
A_1.5	Environmental Information Processing	Signal transduction	bta04370	VEGF signaling pathway	1/57	59/10501	0.0169492	3.12251	1.20777	0.275316	0.664915	0.634294	MAPKAPK3	1
A_1.5	Organismal Systems	Endocrine system	bta04923	Regulation of lipolysis in adipocytes	1/57	59/10501	0.0169492	3.12251	1.20777	0.275316	0.664915	0.634294	GNAI2	1
A_1.5	Organismal Systems	Digestive system	bta04978	Mineral absorption	1/57	62/10501	0.016129	2.97142	1.15012	0.28712	0.677266	0.646077	SLC40A1	1
A_1.5	Organismal Systems	Nervous system	bta04730	Long-term depression	1/57	63/10501	0.015873	2.92426	1.13168	0.291013	0.677266	0.646077	GNAI2	1
A_1.5	Metabolism	Carbohydrate metabolism	bta00010	Glycolysis / Gluconeogenesis	1/57	65/10501	0.0153846	2.83428	1.09586	0.298735	0.682824	0.651378	ACSS1	1
A_1.5	Organismal Systems	Nervous system	bta04720	Long-term potentiation	1/57	70/10501	0.0142857	2.63183	1.01195	0.317682	0.689551	0.657795	RPS6KA1	1
A_1.5	Human Diseases	Cancer: specific types	bta05223	Non-small cell lung cancer	1/57	74/10501	0.0135135	2.48957	0.949938	0.332476	0.689551	0.657795	RASSF1	1
A_1.5	Human Diseases	Cancer: overview	bta05207	Chemical carcinogenesis - receptor activation	2/57	222/10501	0.00900901	1.65971	0.733929	0.340155	0.689551	0.657795	RPS6KA1/GNAI2	2
A_1.5	Human Diseases	Infectious disease: bacterial	bta05133	Pertussis	1/57	78/10501	0.0128205	2.3619	0.891855	0.346955	0.689551	0.657795	GNAI2	1
A_1.5	Organismal Systems	Nervous system	bta04721	Synaptic vesicle cycle	1/57	80/10501	0.0125	2.30285	0.864139	0.354079	0.689551	0.657795	RIMS1	1
A_1.5	Human Diseases	Cardiovascular disease	bta05415	Diabetic cardiomyopathy	2/57	233/10501	0.00858369	1.58136	0.662943	0.361926	0.689551	0.657795	COL3A1/GFPT1	2
A_1.5	Genetic Information Processing	Chromosome	bta03083	Polycomb repressive complex	1/57	83/10501	0.0120482	2.21962	0.824078	0.364621	0.689551	0.657795	L3MBTL3	1
A_1.5	Organismal Systems	Endocrine system	bta04911	Insulin secretion	1/57	85/10501	0.0117647	2.16739	0.798313	0.371555	0.689551	0.657795	GCG	1
A_1.5	Organismal Systems	Endocrine system	bta04917	Prolactin signaling pathway	1/57	85/10501	0.0117647	2.16739	0.798313	0.371555	0.689551	0.657795	CISH	1
A_1.5	Human Diseases	Cardiovascular disease	bta05412	Arrhythmogenic right ventricular cardiomyopathy	1/57	86/10501	0.0116279	2.14219	0.785698	0.374994	0.689551	0.657795	CACNA2D2	1
A_1.5	Metabolism	Global and overview maps	bta01232	Nucleotide metabolism	1/57	88/10501	0.0113636	2.0935	0.760976	0.381817	0.689551	0.657795	ENTPD6	1
A_1.5	Cellular Processes	Cell growth and death	bta04115	p53 signaling pathway	1/57	88/10501	0.0113636	2.0935	0.760976	0.381817	0.689551	0.657795	SFN	1
A_1.5	Human Diseases	Infectious disease: viral	bta05170	Human immunodeficiency virus 1 infection	2/57	246/10501	0.00813008	1.49779	0.583638	0.387324	0.689551	0.657795	DCAF1/GNAI2	2
A_1.5	Cellular Processes	Cellular community - eukaryotes	bta04540	Gap junction	1/57	92/10501	0.0108696	2.00248	0.71345	0.395244	0.689551	0.657795	GNAI2	1
A_1.5	Human Diseases	Substance dependence	bta05032	Morphine addiction	1/57	92/10501	0.0108696	2.00248	0.71345	0.395244	0.689551	0.657795	GNAI2	1
A_1.5	Organismal Systems	Immune system	bta04623	Cytosolic DNA-sensing pathway	1/57	94/10501	0.0106383	1.95987	0.690579	0.401849	0.689551	0.657795	PCBP1	1
A_1.5	Organismal Systems	Environmental adaptation	bta04713	Circadian entrainment	1/57	101/10501	0.00990099	1.82404	0.614739	0.424415	0.689551	0.657795	GNAI2	1
A_1.5	Human Diseases	Endocrine and metabolic disease	bta04933	AGE-RAGE signaling pathway in diabetic complications	1/57	102/10501	0.00980392	1.80616	0.604398	0.42757	0.689551	0.657795	COL3A1	1
A_1.5	Organismal Systems	Digestive system	bta04970	Salivary secretion	1/57	102/10501	0.00980392	1.80616	0.604398	0.42757	0.689551	0.657795	SLC9A1	1
A_1.5	Organismal Systems	Endocrine system	bta04916	Melanogenesis	1/57	103/10501	0.00970874	1.78862	0.594171	0.430707	0.689551	0.657795	GNAI2	1
A_1.5	Organismal Systems	Digestive system	bta04972	Pancreatic secretion	1/57	103/10501	0.00970874	1.78862	0.594171	0.430707	0.689551	0.657795	SLC9A1	1
A_1.5	Human Diseases	Cardiovascular disease	bta05410	Hypertrophic cardiomyopathy	1/57	103/10501	0.00970874	1.78862	0.594171	0.430707	0.689551	0.657795	CACNA2D2	1
A_1.5	Human Diseases	Cardiovascular disease	bta05414	Dilated cardiomyopathy	1/57	110/10501	0.00909091	1.6748	0.525584	0.452203	0.689551	0.657795	CACNA2D2	1
A_1.5	Organismal Systems	Immune system	bta04622	RIG-I-like receptor signaling pathway	1/57	113/10501	0.00884956	1.63034	0.497674	0.461169	0.689551	0.657795	IFIH1	1
A_1.5	Organismal Systems	Endocrine system	bta04928	Parathyroid hormone synthesis, secretion and action	1/57	115/10501	0.00869565	1.60198	0.479521	0.467066	0.689551	0.657795	GNAI2	1
A_1.5	Metabolism	Global and overview maps	bta01200	Carbon metabolism	1/57	117/10501	0.00854701	1.5746	0.461715	0.4729	0.689551	0.657795	ACSS1	1
A_1.5	Human Diseases	Infectious disease: parasitic	bta05145	Toxoplasmosis	1/57	117/10501	0.00854701	1.5746	0.461715	0.4729	0.689551	0.657795	GNAI2	1
A_1.5	Human Diseases	Infectious disease: parasitic	bta05146	Amoebiasis	1/57	119/10501	0.00840336	1.54814	0.444242	0.478671	0.689551	0.657795	COL3A1	1
A_1.5	Genetic Information Processing	Translation	bta03008	Ribosome biogenesis in eukaryotes	1/57	120/10501	0.00833333	1.53523	0.435626	0.481534	0.689551	0.657795	WDR75	1
A_1.5	Organismal Systems	Endocrine system	bta04935	Growth hormone synthesis, secretion and action	1/57	120/10501	0.00833333	1.53523	0.435626	0.481534	0.689551	0.657795	GNAI2	1
A_1.5	Human Diseases	Infectious disease: parasitic	bta05142	Chagas disease	1/57	121/10501	0.00826446	1.52255	0.427088	0.48438	0.689551	0.657795	GNAI2	1
A_1.5	Organismal Systems	Nervous system	bta04726	Serotonergic synapse	1/57	122/10501	0.00819672	1.51007	0.418627	0.487212	0.689551	0.657795	GNAI2	1
A_1.5	Organismal Systems	Endocrine system	bta04919	Thyroid hormone signaling pathway	1/57	122/10501	0.00819672	1.51007	0.418627	0.487212	0.689551	0.657795	SLC9A1	1
A_1.5	Genetic Information Processing	Chromosome	bta03082	ATP-dependent chromatin remodeling	1/57	123/10501	0.00813008	1.49779	0.410242	0.490028	0.689551	0.657795	ARID1A	1
A_1.5	Environmental Information Processing	Signal transduction	bta04071	Sphingolipid signaling pathway	1/57	125/10501	0.008	1.47382	0.393692	0.495615	0.689551	0.657795	GNAI2	1
A_1.5	Organismal Systems	Nervous system	bta04722	Neurotrophin signaling pathway	1/57	125/10501	0.008	1.47382	0.393692	0.495615	0.689551	0.657795	RPS6KA1	1
A_1.5	Cellular Processes	Cell growth and death	bta04114	Oocyte meiosis	1/57	128/10501	0.0078125	1.43928	0.369398	0.503882	0.693516	0.661577	RPS6KA1	1
A_1.5	Metabolism	Nucleotide metabolism	bta00230	Purine metabolism	1/57	133/10501	0.0075188	1.38517	0.330243	0.517367	0.7045	0.672056	ENTPD6	1
A_1.5	Organismal Systems	Nervous system	bta04728	Dopaminergic synapse	1/57	136/10501	0.00735294	1.35462	0.3075	0.525284	0.70627	0.673744	GNAI2	1
A_1.5	Organismal Systems	Endocrine system	bta04915	Estrogen signaling pathway	1/57	139/10501	0.00719424	1.32538	0.285284	0.533074	0.70627	0.673744	GNAI2	1
A_1.5	Organismal Systems	Endocrine system	bta04910	Insulin signaling pathway	1/57	141/10501	0.0070922	1.30658	0.270754	0.538197	0.70627	0.673744	PYGB	1
A_1.5	Organismal Systems	Circulatory system	bta04270	Vascular smooth muscle contraction	1/57	142/10501	0.00704225	1.29738	0.26357	0.540738	0.70627	0.673744	EDNRA	1
A_1.5	Human Diseases	Infectious disease: bacterial	bta05135	Yersinia infection	1/57	156/10501	0.00641026	1.18095	0.16821	0.574899	0.734506	0.70068	RPS6KA1	1
A_1.5	Environmental Information Processing	Signal transduction	bta04390	Hippo signaling pathway	1/57	158/10501	0.00632911	1.166	0.155315	0.579571	0.734506	0.70068	RASSF1	1
A_1.5	Human Diseases	Endocrine and metabolic disease	bta04934	Cushing syndrome	1/57	158/10501	0.00632911	1.166	0.155315	0.579571	0.734506	0.70068	GNAI2	1
A_1.5	Human Diseases	Infectious disease: viral	bta05162	Measles	1/57	162/10501	0.00617284	1.13721	0.130018	0.588764	0.737288	0.703334	IFIH1	1
A_1.5	Cellular Processes	Cell growth and death	bta04110	Cell cycle	1/57	164/10501	0.00609756	1.12334	0.117607	0.593286	0.737288	0.703334	SFN	1
A_1.5	Environmental Information Processing	Signaling molecules and interaction	bta04514	Cell adhesion molecules	1/57	171/10501	0.00584795	1.07736	0.0753437	0.608732	0.749209	0.714706	CLDN18	1
A_1.5	Human Diseases	Cancer: specific types	bta05225	Hepatocellular carcinoma	1/57	176/10501	0.00568182	1.04675	0.0462057	0.619411	0.751266	0.716668	ARID1A	1
A_1.5	Cellular Processes	Cellular community - eukaryotes	bta04530	Tight junction	1/57	180/10501	0.00555556	1.02349	0.0234825	0.627747	0.751266	0.716668	CLDN18	1
A_1.5	Human Diseases	Infectious disease: viral	bta05160	Hepatitis C	1/57	182/10501	0.00549451	1.01224	0.0123076	0.631847	0.751266	0.716668	CLDN18	1
A_1.5	Human Diseases	Infectious disease: viral	bta05161	Hepatitis B	1/57	183/10501	0.00546448	1.00671	0.00676548	0.633881	0.751266	0.716668	IFIH1	1
A_1.5	Cellular Processes	Cell growth and death	bta04217	Necroptosis	1/57	188/10501	0.00531915	0.979937	-0.0205065	0.643885	0.756081	0.721262	PYGB	1
A_1.5	Organismal Systems	Immune system	bta04062	Chemokine signaling pathway	1/57	191/10501	0.0052356	0.964545	-0.0365313	0.649757	0.756081	0.721262	GNAI2	1
A_1.5	Human Diseases	Infectious disease: viral	bta05164	Influenza A	1/57	198/10501	0.00505051	0.930445	-0.0729926	0.663093	0.757571	0.722683	IFIH1	1
A_1.5			bta04082	Neuroactive ligand signaling	1/57	200/10501	0.005	0.92114	-0.0831819	0.66681	0.757571	0.722683	GNAI2	1
A_1.5	Human Diseases	Cancer: overview	bta05205	Proteoglycans in cancer	1/57	205/10501	0.00487805	0.898674	-0.108234	0.675929	0.757571	0.722683	SLC9A1	1
A_1.5	Organismal Systems	Immune system	bta04621	NOD-like receptor signaling pathway	1/57	206/10501	0.00485437	0.894311	-0.113175	0.677723	0.757571	0.722683	ANTXR1	1
A_1.5			bta04382	Cornified envelope formation	1/57	208/10501	0.00480769	0.885712	-0.122987	0.681282	0.757571	0.722683	CLDN18	1
A_1.5	Human Diseases	Infectious disease: viral	bta05168	Herpes simplex virus 1 infection	1/57	211/10501	0.00473934	0.873119	-0.13754	0.686548	0.757571	0.722683	IFIH1	1
A_1.5	Environmental Information Processing	Signal transduction	bta04015	Rap1 signaling pathway	1/57	216/10501	0.00462963	0.852908	-0.161366	0.695136	0.757701	0.722807	GNAI2	1
A_1.5	Environmental Information Processing	Signal transduction	bta04630	JAK-STAT signaling pathway	1/57	218/10501	0.00458716	0.845083	-0.170752	0.698506	0.757701	0.722807	CISH	1
A_1.5	Cellular Processes	Cell motility	bta04810	Regulation of actin cytoskeleton	1/57	233/10501	0.00429185	0.790678	-0.238697	0.72264	0.777294	0.741497	SLC9A1	1
A_1.5	Human Diseases	Substance dependence	bta05034	Alcoholism	1/57	243/10501	0.00411523	0.75814	-0.281796	0.737665	0.779557	0.743657	GNAI2	1
A_1.5	Environmental Information Processing	Signal transduction	bta04014	Ras signaling pathway	1/57	247/10501	0.00404858	0.745863	-0.298586	0.743448	0.779557	0.743657	RASSF1	1
A_1.5	Cellular Processes	Transport and catabolism	bta04144	Endocytosis	1/57	249/10501	0.00401606	0.739872	-0.306889	0.746292	0.779557	0.743657	AGAP1	1
A_1.5	Human Diseases	Infectious disease: viral	bta05163	Human cytomegalovirus infection	1/57	251/10501	0.00398406	0.733976	-0.315133	0.749106	0.779557	0.743657	GNAI2	1
A_1.5	Environmental Information Processing	Signal transduction	bta04020	Calcium signaling pathway	1/57	264/10501	0.00378788	0.697834	-0.367333	0.766661	0.791392	0.754946	EDNRA	1
A_1.5	Human Diseases	Neurodegenerative disease	bta05012	Parkinson disease	1/57	303/10501	0.00330033	0.608013	-0.511486	0.812397	0.83056	0.792311	GNAI2	1
A_1.5	Human Diseases	Cancer: overview	bta05206	MicroRNAs in cancer	1/57	308/10501	0.00324675	0.598143	-0.528804	0.817583	0.83056	0.792311	RASSF1	1
A_1.5	Human Diseases	Infectious disease: viral	bta05171	Coronavirus disease - COVID-19	1/57	317/10501	0.00315457	0.581161	-0.559392	0.826564	0.833073	0.794707	IFIH1	1
A_1.5	Human Diseases	Neurodegenerative disease	bta05014	Amyotrophic lateral sclerosis	1/57	408/10501	0.00245098	0.451539	-0.834765	0.896168	0.896168	0.854897	LOC785761	1
